# Supplementary material for: Enhancing the Solid-State Emission of Carbonyl-Containing Compounds by Means of Introducing a Bifuran Core
Source: ACS Appl Opt Mater. 2025 Apr 21;3(5):1044–9. doi: 10.1021/acsaom.5c00106 (PMC12105016; doi:10.1021/acsaom.5c00106)
Supplement: Supplementary file 2 [file ot5c00106_si_002.cif]

data_origi137a
_audit_creation_date               2024-05-27
_audit_creation_method
;
Olex2 1.5-ac6-018
(compiled 2024.02.14 svn.r2f8d729c for Rigaku Oxford Diffraction, GUI svn.r6920)
;
_shelx_SHELXL_version_number       '2018/3'
_audit_contact_author_address      ?
_audit_contact_author_email        ?
_audit_contact_author_name         ''
_audit_contact_author_phone        ?
_publ_contact_author_id_orcid      ?
_publ_section_references
;
Dolomanov, O.V., Bourhis, L.J., Gildea, R.J, Howard, J.A.K. & Puschmann, H.
 (2009), J. Appl. Cryst. 42, 339-341.

Sheldrick, G.M. (2015). Acta Cryst. A71, 3-8.

Sheldrick, G.M. (2015). Acta Cryst. C71, 3-8.
;
_chemical_name_common              ?
_chemical_name_systematic          ?
_chemical_formula_moiety           'C22 H14 O2 S2'
_chemical_formula_sum              'C22 H14 O2 S2'
_chemical_formula_weight           374.45
_chemical_melting_point            ?
_chemical_oxdiff_formula           C22H14O2S2
_chemical_oxdiff_usercomment       2TCOPh
loop_
  _atom_type_symbol
  _atom_type_description
  _atom_type_scat_dispersion_real
  _atom_type_scat_dispersion_imag
  _atom_type_scat_source
 'C' 'C' 0.0033 0.0016 'International Tables Vol C Tables 4.2.6.8 and 6.1.1.4'
 'H' 'H' 0.0000 0.0000 'International Tables Vol C Tables 4.2.6.8 and 6.1.1.4'
 'O' 'O' 0.0106 0.0060 'International Tables Vol C Tables 4.2.6.8 and 6.1.1.4'
 'S' 'S' 0.1246 0.1234 'International Tables Vol C Tables 4.2.6.8 and 6.1.1.4'

_shelx_space_group_comment
;
The symmetry employed for this shelxl refinement is uniquely defined
by the following loop, which should always be used as a source of
symmetry information in preference to the above space-group names.
They are only intended as comments.
;
_space_group_crystal_system        'monoclinic'
_space_group_IT_number             14
_space_group_name_H-M_alt          'P 1 21/c 1'
_space_group_name_Hall             '-P 2ybc'
loop_
  _space_group_symop_operation_xyz
 'x, y, z'
 '-x, y+1/2, -z+1/2'
 '-x, -y, -z'
 'x, -y-1/2, z-1/2'

_cell_length_a                     19.6082(7)
_cell_length_b                     3.86500(10)
_cell_length_c                     11.4067(4)
_cell_angle_alpha                  90
_cell_angle_beta                   103.723(4)
_cell_angle_gamma                  90
_cell_volume                       839.79(5)
_cell_formula_units_Z              2
_cell_measurement_reflns_used      8183
_cell_measurement_temperature      210.00(10)
_cell_measurement_theta_max        32.0650
_cell_measurement_theta_min        2.1290
_shelx_estimated_absorpt_T_max     0.990
_shelx_estimated_absorpt_T_min     0.916
_exptl_absorpt_coefficient_mu      0.331
_exptl_absorpt_correction_T_max    1.000
_exptl_absorpt_correction_T_min    0.798
_exptl_absorpt_correction_type     gaussian
_exptl_absorpt_process_details
;
CrysAlisPro 1.171.43.122a (Rigaku Oxford Diffraction, 2024)
Numerical absorption correction based on gaussian integration over
a multifaceted crystal model
Empirical absorption correction using spherical harmonics,
implemented in SCALE3 ABSPACK scaling algorithm.
;
_exptl_absorpt_special_details     ?
_exptl_crystal_colour              yellow
_exptl_crystal_colour_primary      yellow
_exptl_crystal_density_diffrn      1.481
_exptl_crystal_density_meas        ?
_exptl_crystal_density_method      ?
_exptl_crystal_description         plate
_exptl_crystal_F_000               388
loop_
  _exptl_crystal_face_index_h
  _exptl_crystal_face_index_k
  _exptl_crystal_face_index_l
  _exptl_crystal_face_perp_dist
 1 0 0 0.0211
 -1 0 0 0.0136
 -1 0 2 0.0299
 1 0 -2 0.0351
 -2 -1 1 0.1154
 8 5 -2 0.1095

_exptl_crystal_size_max            0.27
_exptl_crystal_size_mid            0.07
_exptl_crystal_size_min            0.03
loop_
  _exptl_oxdiff_crystal_face_indexfrac_h
  _exptl_oxdiff_crystal_face_indexfrac_k
  _exptl_oxdiff_crystal_face_indexfrac_l
  _exptl_oxdiff_crystal_face_x
  _exptl_oxdiff_crystal_face_y
  _exptl_oxdiff_crystal_face_z
 1.0011 0.0001 -0.0003 0.0002 -0.0360 0.0096
 -1.0011 -0.0001 0.0003 -0.0002 0.0360 -0.0096
 -1.0011 0.0007 1.9995 -0.1242 0.0077 0.0037
 1.0011 -0.0007 -1.9995 0.1242 -0.0077 -0.0037
 -1.9990 -0.9999 1.0038 -0.0706 0.0104 -0.1897
 7.6427 5.2320 -1.6489 0.1454 -0.0043 0.9894

_exptl_transmission_factor_max     ?
_exptl_transmission_factor_min     ?
_diffrn_reflns_av_R_equivalents    0.0274
_diffrn_reflns_av_unetI/netI       0.0233
_diffrn_reflns_Laue_measured_fraction_full  0.999
_diffrn_reflns_Laue_measured_fraction_max  0.864
_diffrn_reflns_limit_h_max         26
_diffrn_reflns_limit_h_min         -26
_diffrn_reflns_limit_k_max         5
_diffrn_reflns_limit_k_min         -5
_diffrn_reflns_limit_l_max         16
_diffrn_reflns_limit_l_min         -14
_diffrn_reflns_number              13905
_diffrn_reflns_point_group_measured_fraction_full  0.999
_diffrn_reflns_point_group_measured_fraction_max  0.864
_diffrn_reflns_theta_full          25.242
_diffrn_reflns_theta_max           32.114
_diffrn_reflns_theta_min           2.138
_diffrn_ambient_environment        N~2~
_diffrn_ambient_temperature        210.00(10)
_diffrn_detector                   'Hybrid Pixel Array Detector'
_diffrn_detector_area_resol_mean   10.0000
_diffrn_detector_type              HyPix
_diffrn_measured_fraction_theta_full  0.999
_diffrn_measured_fraction_theta_max  0.864
_diffrn_measurement_details
;
List of Runs (angles in degrees, time in seconds):

  # Type    Start    End  Width  t~exp~   \w     \q     \k     \f   Frames
--------------------------------------------------------------------------
  1  \w    -15.00  28.00   0.50   60.00    --   -9.46  20.00 -14.00   86
  2  \w    -85.00   2.00   0.50   60.00    --   -9.46 -20.00 177.00  174
  3  \w     16.00  41.00   0.50   60.00    --    8.37 -99.00-150.00   50
  4  \w    -14.00  26.00   0.50   60.00    --    8.37 -99.00-180.00   80
  5  \w     16.00  41.00   0.50   60.00    --    8.37 -99.00 150.00   50
  6  \w    -14.00  12.00   0.50   60.00    --   -9.46 -99.00   0.00   52
  7  \w    -78.00   9.00   0.50   60.00    --   -9.46 -77.00 -60.00  174
  8  \w    -58.00 -33.00   0.50   60.00    --   -9.46 128.00  24.17   50
  9  \w    -66.00 -31.00   0.50   60.00    --   -9.46 140.00  38.37   70
 10  \w    -58.00 -23.00   0.50   60.00    --   -9.46 128.00  14.02   70
 11  \w    -20.00  23.00   0.50   60.00    --   -9.46 -99.00 120.00   86
;
_diffrn_measurement_device         'four-circle diffractometer'
_diffrn_measurement_device_type   
 'XtaLAB Synergy, Single source at offset/far, HyPix'
_diffrn_measurement_method         '\w scans'
_diffrn_orient_matrix_type        
 'CrysAlisPro convention (1999,Acta A55,543-557)'
_diffrn_orient_matrix_UB_11        0.0001370000
_diffrn_orient_matrix_UB_12        0.0080259000
_diffrn_orient_matrix_UB_13        -0.0620685000
_diffrn_orient_matrix_UB_21        -0.0359754000
_diffrn_orient_matrix_UB_22        0.0472641000
_diffrn_orient_matrix_UB_23        -0.0141904000
_diffrn_orient_matrix_UB_31        0.0095935000
_diffrn_orient_matrix_UB_32        0.1771637000
_diffrn_orient_matrix_UB_33        0.0065946000
_diffrn_radiation_monochromator    mirror
_diffrn_radiation_probe            x-ray
_diffrn_radiation_type             'Mo K\a'
_diffrn_radiation_wavelength       0.71073
_diffrn_source                     'micro-focus sealed X-ray tube'
_diffrn_source_type                'PhotonJet (Mo) X-ray Source'
_reflns_Friedel_coverage           0.000
_reflns_Friedel_fraction_full      .
_reflns_Friedel_fraction_max       .
_reflns_number_gt                  2144
_reflns_number_total               2541
_reflns_special_details
;
 Reflections were merged by SHELXL according to the crystal
 class for the calculation of statistics and refinement.
 
 _reflns_Friedel_fraction is defined as the number of unique
 Friedel pairs measured divided by the number that would be
 possible theoretically, ignoring centric projections and
 systematic absences.
;
_reflns_threshold_expression       'I > 2\s(I)'
_computing_cell_refinement         'CrysAlisPro 1.171.43.122a (Rigaku OD, 2024)'
_computing_data_collection        
 'CrysAlisPro system (CCD 43.122a 64-bit (release 15-05-2024))'
_computing_data_reduction          'CrysAlisPro 1.171.43.122a (Rigaku OD, 2024)'
_computing_molecular_graphics      'Olex2 1.5-ac6-018 (Dolomanov et al., 2009)'
_computing_publication_material    'Olex2 1.5-ac6-018 (Dolomanov et al., 2009)'
_computing_structure_refinement    'SHELXL 2018/3 (Sheldrick, 2015)'
_computing_structure_solution      'SHELXT 2014/4 (Sheldrick, 2014)'
_refine_diff_density_max           0.350
_refine_diff_density_min           -0.191
_refine_diff_density_rms           0.050
_refine_ls_extinction_coef         .
_refine_ls_extinction_method       none
_refine_ls_goodness_of_fit_ref     1.046
_refine_ls_hydrogen_treatment      constr
_refine_ls_matrix_type             full
_refine_ls_number_parameters       118
_refine_ls_number_reflns           2541
_refine_ls_number_restraints       0
_refine_ls_R_factor_all            0.0406
_refine_ls_R_factor_gt             0.0315
_refine_ls_restrained_S_all        1.046
_refine_ls_shift/su_max            0.001
_refine_ls_shift/su_mean           0.000
_refine_ls_structure_factor_coef   Fsqd
_refine_ls_weighting_details      
 'w=1/[\s^2^(Fo^2^)+(0.0469P)^2^+0.2446P] where P=(Fo^2^+2Fc^2^)/3'
_refine_ls_weighting_scheme        calc
_refine_ls_wR_factor_gt            0.0839
_refine_ls_wR_factor_ref           0.0887
_refine_special_details            ?
_olex2_refinement_description
;
1. Fixed Uiso
 At 1.2 times of:
  All C(H) groups
2.a Aromatic/amide H refined with riding coordinates:
 C2(H2), C3(H3), C7(H7), C8(H8), C9(H9), C10(H10), C11(H11)
;
_atom_sites_solution_hydrogens     geom
_atom_sites_solution_primary       dual
_atom_sites_solution_secondary     ?
loop_
  _atom_site_label
  _atom_site_type_symbol
  _atom_site_fract_x
  _atom_site_fract_y
  _atom_site_fract_z
  _atom_site_U_iso_or_equiv
  _atom_site_adp_type
  _atom_site_occupancy
  _atom_site_site_symmetry_order
  _atom_site_calc_flag
  _atom_site_refinement_flags_posn
  _atom_site_refinement_flags_adp
  _atom_site_refinement_flags_occupancy
  _atom_site_disorder_assembly
  _atom_site_disorder_group
 S1 S 0.57588(2) 0.36728(7) 0.39446(2) 0.02207(10) Uani 1 1 d . . . . .
 O1 O 0.70844(5) 0.3434(3) 0.31649(8) 0.0375(2) Uani 1 1 d . . . . .
 C1 C 0.53750(6) 0.5137(3) 0.50667(10) 0.0204(2) Uani 1 1 d . . . . .
 C2 C 0.58677(6) 0.6503(3) 0.60209(10) 0.0242(2) Uani 1 1 d . . . . .
 H2 H 0.575626 0.743710 0.671316 0.029 Uiso 1 1 calc R U . . .
 C3 C 0.65539(6) 0.6354(3) 0.58522(10) 0.0236(2) Uani 1 1 d . . . . .
 H3 H 0.694978 0.718533 0.641699 0.028 Uiso 1 1 calc R U . . .
 C4 C 0.65839(6) 0.4857(3) 0.47687(10) 0.0216(2) Uani 1 1 d . . . . .
 C5 C 0.71802(6) 0.4295(3) 0.42275(10) 0.0241(2) Uani 1 1 d . . . . .
 C6 C 0.79104(6) 0.4819(3) 0.49695(10) 0.0232(2) Uani 1 1 d . . . . .
 C7 C 0.81221(7) 0.3774(3) 0.61739(11) 0.0260(2) Uani 1 1 d . . . . .
 H7 H 0.779359 0.282720 0.656456 0.031 Uiso 1 1 calc R U . . .
 C8 C 0.88201(7) 0.4140(4) 0.67931(12) 0.0318(3) Uani 1 1 d . . . . .
 H8 H 0.896470 0.340948 0.760010 0.038 Uiso 1 1 calc R U . . .
 C9 C 0.93033(7) 0.5578(4) 0.62234(13) 0.0347(3) Uani 1 1 d . . . . .
 H9 H 0.977406 0.583576 0.664661 0.042 Uiso 1 1 calc R U . . .
 C10 C 0.90933(7) 0.6642(4) 0.50278(14) 0.0344(3) Uani 1 1 d . . . . .
 H10 H 0.942117 0.763683 0.464608 0.041 Uiso 1 1 calc R U . . .
 C11 C 0.84023(7) 0.6236(3) 0.43990(12) 0.0286(3) Uani 1 1 d . . . . .
 H11 H 0.826345 0.691675 0.358594 0.034 Uiso 1 1 calc R U . . .

loop_
  _atom_site_aniso_label
  _atom_site_aniso_U_11
  _atom_site_aniso_U_22
  _atom_site_aniso_U_33
  _atom_site_aniso_U_23
  _atom_site_aniso_U_13
  _atom_site_aniso_U_12
 S1 0.02275(16) 0.02640(16) 0.01773(14) -0.00227(9) 0.00615(10) -0.00063(10)
 O1 0.0327(5) 0.0580(7) 0.0235(4) -0.0096(4) 0.0100(4) -0.0022(4)
 C1 0.0235(6) 0.0210(5) 0.0179(5) 0.0020(4) 0.0075(4) 0.0018(4)
 C2 0.0264(6) 0.0274(6) 0.0191(5) -0.0023(4) 0.0059(4) 0.0010(4)
 C3 0.0237(6) 0.0266(6) 0.0202(5) -0.0010(4) 0.0043(4) 0.0000(4)
 C4 0.0222(5) 0.0228(5) 0.0203(5) 0.0008(4) 0.0057(4) 0.0001(4)
 C5 0.0251(6) 0.0272(5) 0.0216(5) 0.0002(4) 0.0087(4) 0.0003(4)
 C6 0.0235(6) 0.0234(5) 0.0241(5) -0.0013(4) 0.0086(4) 0.0014(4)
 C7 0.0260(6) 0.0290(6) 0.0247(6) 0.0007(4) 0.0092(5) 0.0022(4)
 C8 0.0289(7) 0.0375(7) 0.0280(6) -0.0020(5) 0.0049(5) 0.0059(5)
 C9 0.0223(6) 0.0396(7) 0.0412(7) -0.0085(6) 0.0057(5) -0.0008(5)
 C10 0.0278(7) 0.0367(7) 0.0429(7) -0.0025(5) 0.0166(6) -0.0048(5)
 C11 0.0286(6) 0.0315(6) 0.0287(6) 0.0007(5) 0.0126(5) -0.0005(5)

_geom_special_details
;
 All esds (except the esd in the dihedral angle between two l.s. planes)
 are estimated using the full covariance matrix.  The cell esds are taken
 into account individually in the estimation of esds in distances, angles
 and torsion angles; correlations between esds in cell parameters are only
 used when they are defined by crystal symmetry.  An approximate (isotropic)
 treatment of cell esds is used for estimating esds involving l.s. planes.
;
loop_
  _geom_bond_atom_site_label_1
  _geom_bond_atom_site_label_2
  _geom_bond_distance
  _geom_bond_site_symmetry_2
  _geom_bond_publ_flag
 S1 C1 1.7267(11) . ?
 S1 C4 1.7289(12) . ?
 O1 C5 1.2276(15) . ?
 C1 C1 1.446(2) 3_666 ?
 C1 C2 1.3775(16) . ?
 C2 H2 0.9400 . ?
 C2 C3 1.4049(17) . ?
 C3 H3 0.9400 . ?
 C3 C4 1.3785(15) . ?
 C4 C5 1.4621(16) . ?
 C5 C6 1.4941(17) . ?
 C6 C7 1.3971(17) . ?
 C6 C11 1.3972(17) . ?
 C7 H7 0.9400 . ?
 C7 C8 1.3905(18) . ?
 C8 H8 0.9400 . ?
 C8 C9 1.386(2) . ?
 C9 H9 0.9400 . ?
 C9 C10 1.390(2) . ?
 C10 H10 0.9400 . ?
 C10 C11 1.383(2) . ?
 C11 H11 0.9400 . ?

loop_
  _geom_angle_atom_site_label_1
  _geom_angle_atom_site_label_2
  _geom_angle_atom_site_label_3
  _geom_angle
  _geom_angle_site_symmetry_1
  _geom_angle_site_symmetry_3
  _geom_angle_publ_flag
 C1 S1 C4 91.51(5) . . ?
 C1 C1 S1 120.61(11) 3_666 . ?
 C2 C1 S1 111.35(9) . . ?
 C2 C1 C1 128.04(13) . 3_666 ?
 C1 C2 H2 123.5 . . ?
 C1 C2 C3 113.02(10) . . ?
 C3 C2 H2 123.5 . . ?
 C2 C3 H3 123.6 . . ?
 C4 C3 C2 112.70(11) . . ?
 C4 C3 H3 123.6 . . ?
 C3 C4 S1 111.41(9) . . ?
 C3 C4 C5 130.49(11) . . ?
 C5 C4 S1 118.04(9) . . ?
 O1 C5 C4 120.45(11) . . ?
 O1 C5 C6 119.84(11) . . ?
 C4 C5 C6 119.71(10) . . ?
 C7 C6 C5 122.63(10) . . ?
 C11 C6 C5 117.64(11) . . ?
 C11 C6 C7 119.63(11) . . ?
 C6 C7 H7 120.1 . . ?
 C8 C7 C6 119.81(12) . . ?
 C8 C7 H7 120.1 . . ?
 C7 C8 H8 119.9 . . ?
 C9 C8 C7 120.17(13) . . ?
 C9 C8 H8 119.9 . . ?
 C8 C9 H9 119.9 . . ?
 C8 C9 C10 120.15(12) . . ?
 C10 C9 H9 119.9 . . ?
 C9 C10 H10 120.0 . . ?
 C11 C10 C9 120.07(12) . . ?
 C11 C10 H10 120.0 . . ?
 C6 C11 H11 119.9 . . ?
 C10 C11 C6 120.16(12) . . ?
 C10 C11 H11 119.9 . . ?

loop_
  _geom_torsion_atom_site_label_1
  _geom_torsion_atom_site_label_2
  _geom_torsion_atom_site_label_3
  _geom_torsion_atom_site_label_4
  _geom_torsion
  _geom_torsion_site_symmetry_1
  _geom_torsion_site_symmetry_2
  _geom_torsion_site_symmetry_3
  _geom_torsion_site_symmetry_4
  _geom_torsion_publ_flag
 S1 C1 C2 C3 -0.33(13) . . . . ?
 S1 C4 C5 O1 9.26(16) . . . . ?
 S1 C4 C5 C6 -171.55(9) . . . . ?
 O1 C5 C6 C7 -140.59(13) . . . . ?
 O1 C5 C6 C11 35.75(17) . . . . ?
 C1 S1 C4 C3 -0.78(9) . . . . ?
 C1 S1 C4 C5 -178.39(10) . . . . ?
 C1 C1 C2 C3 179.99(14) 3_666 . . . ?
 C1 C2 C3 C4 -0.27(15) . . . . ?
 C2 C3 C4 S1 0.74(13) . . . . ?
 C2 C3 C4 C5 177.96(12) . . . . ?
 C3 C4 C5 O1 -167.81(13) . . . . ?
 C3 C4 C5 C6 11.39(19) . . . . ?
 C4 S1 C1 C1 -179.66(13) . . . 3_666 ?
 C4 S1 C1 C2 0.63(9) . . . . ?
 C4 C5 C6 C7 40.21(17) . . . . ?
 C4 C5 C6 C11 -143.45(12) . . . . ?
 C5 C6 C7 C8 176.00(11) . . . . ?
 C5 C6 C11 C10 -177.22(12) . . . . ?
 C6 C7 C8 C9 0.87(19) . . . . ?
 C7 C6 C11 C10 -0.77(19) . . . . ?
 C7 C8 C9 C10 -0.4(2) . . . . ?
 C8 C9 C10 C11 -0.6(2) . . . . ?
 C9 C10 C11 C6 1.2(2) . . . . ?
 C11 C6 C7 C8 -0.27(18) . . . . ?

_shelx_res_file
;
TITL origi137a_a.res in P2(1)/c
    origi137a.res
    created by SHELXL-2018/3 at 09:52:54 on 27-May-2024
REM Old TITL OriGi137A in P2(1)/c
REM SHELXT solution in P2(1)/c
REM R1 0.080, Rweak 0.001, Alpha 0.032, Orientation as input
REM Formula found by SHELXT: C11 O S
CELL 0.71073 19.6082 3.865 11.4067 90 103.723 90
ZERR 2 0.0007 0.0001 0.0004 0 0.004 0
LATT 1
SYMM -X,0.5+Y,0.5-Z
SFAC C H O S
UNIT 44 28 4 4

L.S. 4 0 0
PLAN  5
SIZE 0.03 0.07 0.27
TEMP -63
CONF
BOND $H
list 4
fmap 2 53
acta
MORE -1
REM <olex2.extras>
REM <HklSrc "%.\\OriGi137A.hkl">
REM </olex2.extras>

WGHT    0.046900    0.244600
FVAR       0.58808
S1    4    0.575878    0.367282    0.394458    11.00000    0.02275    0.02640 =
         0.01773   -0.00227    0.00615   -0.00063
O1    3    0.708445    0.343439    0.316494    11.00000    0.03271    0.05803 =
         0.02347   -0.00956    0.01001   -0.00223
C1    1    0.537504    0.513670    0.506670    11.00000    0.02348    0.02100 =
         0.01794    0.00199    0.00746    0.00182
C2    1    0.586768    0.650251    0.602090    11.00000    0.02643    0.02736 =
         0.01911   -0.00229    0.00587    0.00104
AFIX  43
H2    2    0.575626    0.743710    0.671316    11.00000   -1.20000
AFIX   0
C3    1    0.655392    0.635383    0.585216    11.00000    0.02371    0.02655 =
         0.02016   -0.00100    0.00433    0.00005
AFIX  43
H3    2    0.694978    0.718533    0.641699    11.00000   -1.20000
AFIX   0
C4    1    0.658392    0.485669    0.476871    11.00000    0.02216    0.02279 =
         0.02031    0.00077    0.00565    0.00008
C5    1    0.718020    0.429510    0.422752    11.00000    0.02515    0.02715 =
         0.02159    0.00017    0.00875    0.00035
C6    1    0.791040    0.481858    0.496954    11.00000    0.02351    0.02341 =
         0.02411   -0.00127    0.00855    0.00142
C7    1    0.812209    0.377425    0.617393    11.00000    0.02602    0.02904 =
         0.02467    0.00071    0.00918    0.00223
AFIX  43
H7    2    0.779359    0.282720    0.656456    11.00000   -1.20000
AFIX   0
C8    1    0.882013    0.413986    0.679310    11.00000    0.02887    0.03747 =
         0.02800   -0.00204    0.00491    0.00593
AFIX  43
H8    2    0.896470    0.340948    0.760010    11.00000   -1.20000
AFIX   0
C9    1    0.930330    0.557848    0.622341    11.00000    0.02226    0.03961 =
         0.04120   -0.00853    0.00567   -0.00080
AFIX  43
H9    2    0.977406    0.583576    0.664661    11.00000   -1.20000
AFIX   0
C10   1    0.909331    0.664159    0.502778    11.00000    0.02775    0.03669 =
         0.04285   -0.00250    0.01659   -0.00482
AFIX  43
H10   2    0.942117    0.763683    0.464608    11.00000   -1.20000
AFIX   0
C11   1    0.840235    0.623649    0.439900    11.00000    0.02857    0.03149 =
         0.02870    0.00066    0.01261   -0.00049
AFIX  43
H11   2    0.826345    0.691675    0.358594    11.00000   -1.20000
AFIX   0
HKLF 4


REM  origi137a_a.res in P2(1)/c
REM wR2 = 0.0887, GooF = S = 1.046, Restrained GooF = 1.046 for all data
REM R1 = 0.0315 for 2144 Fo > 4sig(Fo) and 0.0406 for all 2541 data
REM 118 parameters refined using 0 restraints

END

WGHT      0.0468      0.2450

REM Highest difference peak  0.350,  deepest hole -0.191,  1-sigma level  0.050
Q1    1   0.8014  0.4684  0.5536  11.00000  0.05    0.35
Q2    1   0.5594  0.6353  0.5444  11.00000  0.05    0.33
Q3    1   0.8177  0.5431  0.4713  11.00000  0.05    0.32
Q4    1   0.5000  0.5000  0.5000  10.50000  0.05    0.32
Q5    1   0.6209  0.6236  0.5992  11.00000  0.05    0.32
;
_shelx_res_checksum                34528
_shelx_hkl_file
;
   0   0   2 3586.24   93.25
   0   0   2 3597.82   93.47
   0   0  -2 3591.95   93.47
   0   0   3    0.19    0.25
   0   0   3   -0.05    0.46
   0   0  -3   -0.16    0.46
   0   0   4  706.69   18.26
   0   0   4  630.79   18.64
   0   0  -4  721.39   18.73
   0   0   5    0.21    0.38
   0   0  -5    0.27    0.56
   0   0   5   -0.08    0.64
   0   0   5   -0.07    0.31
   0   0   6    1.28    0.49
   0   0   6    0.71    0.75
   0   0  -6    0.76    0.72
   0   0   6    0.43    0.36
   0   0  -7   -0.13    0.66
   0   0   7   -0.82    0.77
   0   0   7   -0.38    0.46
   0   0   8  141.35    4.67
   0   0  -8  146.78    5.29
   0   0   8  149.72    5.17
   0   0   9   -0.30    0.65
   0   0   9    1.03    1.04
   0   0  -9    0.51    0.94
   0   0 -10  740.34   20.00
   0   0  10  700.04   20.05
   0   0  10  755.07   20.71
   0   0 -10  732.13   20.97
   0   0  10  717.31   19.51
   0   0  11   -0.37    0.56
   0   0  11    0.12    0.85
   0   0 -11    0.44    0.89
   0   0 -11   -0.21    1.29
   0   0 -12   61.93    3.55
   0   0  12   63.05    2.85
   0   0  12   53.80    2.07
   0   0 -12   51.99    2.63
   0   0  13   -0.44    1.00
   0   0  13   -0.35    0.55
   0   0  13   -0.64    0.67
   0   0  14   70.45    3.28
   0   0 -14   64.89    2.61
   0   1   0   -0.05    0.47
   0  -1   0   -0.52    0.46
   0   1   0   -0.16    0.44
   0  -1   0    0.14    0.39
   0  -1   0   -0.04    0.39
   0  -1   0    0.09    0.42
   0  -1   0    0.25    0.42
   0   1   0   -0.36    0.48
   0  -1   0    0.30    0.43
   0  -1   1 9701.21  253.29
   0   1   1 9499.86  253.31
   0  -1   1 9653.69  253.18
   0   1   1 9711.01  253.37
   0   1  -1 9942.47  252.97
   0  -1   1 9999.00  252.96
   0  -1  -1 9800.83  252.97
   0   1   1 9656.33  252.96
   0   1   1 9554.60  253.41
   0   1  -1 9604.03  253.40
   0  -1  -1 9662.50  253.36
   0  -1  -1 9643.53  253.39
   0   1  -1 9796.25  253.34
   0  -1  -1 9688.12  253.28
   0   1  -1 9635.52  253.39
   0  -1  -1 9730.56  253.33
   0  -1   2 1184.58   32.07
   0   1  -2 1236.00   32.09
   0   1   2 1222.99   32.31
   0   1  -2 1213.26   32.00
   0  -1  -2 1235.14   32.01
   0  -1   2 1203.82   32.01
   0   1   2 1214.02   32.00
   0  -1  -2 1234.42   32.25
   0   1  -2 1244.46   32.15
   0  -1  -2 1191.46   32.18
   0  -1  -2 1187.43   32.21
   0   1   2 1256.53   32.24
   0  -1  -2 1225.39   32.18
   0  -1   2 1227.02   32.13
   0   1  -2 1224.10   32.28
   0  -1  -3   -0.06    0.51
   0   1  -3    0.64    0.42
   0   1   3   -0.12    0.49
   0  -1  -3    0.57    0.47
   0  -1   3    0.26    0.47
   0   1   3   -0.15    0.46
   0  -1  -3   -0.05    0.43
   0   1  -3    0.73    0.47
   0   1   3    0.68    0.47
   0   1  -3    0.50    0.38
   0   1   3    0.52    0.42
   0  -1  -3    0.12    0.49
   0  -1  -4   47.48    1.84
   0   1  -4   48.02    1.68
   0   1   4   50.24    2.04
   0  -1   4   51.26    2.01
   0   1   4   53.37    2.03
   0  -1  -4   50.04    2.00
   0   1  -4   47.66    1.98
   0  -1   4   52.22    2.04
   0   1   4   52.32    2.08
   0   1  -4   47.83    1.75
   0  -1  -4   48.35    1.91
   0   1  -5   28.54    1.13
   0   1   5   31.14    1.54
   0   1  -5   27.49    1.51
   0  -1   5   31.11    1.59
   0  -1  -5   28.37    1.55
   0   1   5   26.10    1.50
   0   1  -5   27.75    1.55
   0  -1  -5   29.46    1.37
   0   1  -5   26.87    1.12
   0   1   5   29.96    1.54
   0  -1  -6   97.78    3.15
   0   1  -6   99.73    3.51
   0  -1  -6   94.47    3.57
   0   1   6   91.34    3.47
   0   1  -6   92.89    3.56
   0  -1   6   95.96    3.51
   0   1   6   96.44    3.42
   0   1  -6   93.92    2.89
   0   1   6   95.15    3.47
   0  -1   7   26.95    1.75
   0   1   7   27.86    1.78
   0   1  -7   32.74    1.91
   0  -1  -7   30.15    1.84
   0   1   7   33.69    1.79
   0   1   7   27.36    1.59
   0   1  -7   31.84    1.79
   0  -1   8  227.56    7.16
   0  -1  -8  207.94    7.21
   0   1  -8  211.14    7.21
   0   1   8  221.62    7.13
   0   1   8  220.41    7.02
   0   1   8  221.24    6.86
   0   1  -8  224.33    6.99
   0   1  -9  255.23    8.03
   0   1  -9  270.16    8.56
   0   1   9  255.57    8.28
   0  -1   9  260.84    8.30
   0  -1  -9  266.64    8.56
   0   1   9  244.31    8.08
   0   1 -10   -0.54    1.12
   0  -1 -10    0.32    0.57
   0  -1  10    0.50    0.60
   0   1  10    0.44    0.90
   0  -1 -10    0.19    1.16
   0  -1  10    1.29    1.17
   0   1  10    1.13    1.14
   0   1 -10   -0.19    1.17
   0   1 -11  205.57    6.83
   0   1 -11  206.86    5.69
   0   1  11  197.26    6.85
   0  -1  11  202.41    6.23
   0  -1 -11  184.39    5.86
   0   1 -11  212.98    7.48
   0  -1 -11  213.93    7.47
   0   1 -12  140.15    4.00
   0  -1  12  136.28    4.68
   0   1  12  132.02    5.25
   0  -1 -13    5.56    1.24
   0  -1  13    3.71    1.11
   0  -1  13    6.65    1.07
   0   1  13    4.14    1.28
   0  -1  14   20.78    1.74
   0   1  14   21.46    2.11
   0  -1 -14   18.40    1.71
   0   1  15    0.40    1.36
   0   2   0  246.09    7.60
   0  -2   0  249.79    7.53
   0  -2   0  253.52    7.25
   0   2   0  251.62    7.66
   0   2   0  246.82    7.42
   0   2   0  248.34    7.61
   0  -2   0  247.57    7.29
   0  -2   0  248.42    7.58
   0  -2   1  364.61   10.71
   0  -2  -1  373.27   10.90
   0  -2   1  386.99   10.49
   0   2  -1  374.60   10.57
   0  -2  -1  366.00   10.74
   0   2  -1  379.50   10.87
   0  -2   1  376.30   10.44
   0  -2  -1  375.42   10.58
   0   2   1  377.88   10.56
   0  -2  -1  367.43   10.79
   0   2  -1  371.26   10.86
   0   2   1  356.64   10.83
   0   2  -1  364.31   10.81
   0   2  -2  239.15    7.80
   0  -2  -2  258.42    7.82
   0   2  -2  256.64    7.77
   0  -2  -2  288.79    7.90
   0  -2  -2  247.47    7.89
   0  -2   2  249.16    7.62
   0   2   2  241.93    7.74
   0   2   2  256.58    6.94
   0  -2   2  260.33    6.96
   0   2   2  254.56    7.59
   0   2  -2  256.13    7.91
   0  -2   2  255.62    7.68
   0  -2  -2  251.30    7.73
   0  -2  -2  262.78    7.65
   0   2  -3  673.28   16.92
   0   2  -3  582.82   16.91
   0  -2  -3  600.22   16.80
   0  -2  -3  595.54   16.87
   0   2  -3  598.26   16.63
   0  -2   3  611.37   16.63
   0  -2  -3  599.37   17.04
   0   2   3  613.54   16.97
   0   2   3  613.32   16.19
   0   2   3  584.62   16.70
   0  -2   3  606.58   16.20
   0  -2  -3  609.75   16.77
   0   2  -3  592.13   16.96
   0  -2  -3  570.84   16.74
   0   2  -4  110.33    4.20
   0  -2  -4  113.71    4.06
   0  -2  -4  115.91    4.15
   0   2  -4  115.40    3.87
   0   2   4  122.73    4.26
   0   2   4  119.81    4.28
   0   2  -4  117.50    3.77
   0   2   4  113.60    3.67
   0  -2   4  117.43    3.70
   0  -2  -4  113.41    3.74
   0  -2  -4  117.66    4.07
   0  -2   4  111.12    4.26
   0   2  -4  111.24    4.16
   0  -2  -4  118.86    4.09
   0   2   4  120.15    4.22
   0   2  -4  113.81    4.00
   0   2  -5    1.47    0.63
   0  -2   5    4.38    0.97
   0   2   5    2.63    0.86
   0  -2  -5    2.76    0.81
   0   2  -5    2.38    0.82
   0  -2  -5    2.09    0.80
   0   2  -5    1.93    0.68
   0   2  -5    1.69    0.75
   0  -2  -5    1.44    0.76
   0  -2  -5    1.80    0.36
   0  -2  -5    2.30    0.74
   0   2   5    1.58    0.61
   0   2  -5    1.59    0.62
   0  -2   5    0.96    0.64
   0  -2  -5    2.57    0.83
   0   2   5    1.15    0.70
   0   2  -6   56.49    2.22
   0   2   6   55.45    2.73
   0   2   6   56.08    2.71
   0   2  -6   57.39    2.52
   0  -2  -6   54.89    2.48
   0   2   6   58.61    2.45
   0  -2   6   59.65    2.47
   0  -2   6   55.77    2.67
   0   2  -6   53.58    2.61
   0  -2  -6   55.55    2.54
   0  -2  -6   54.52    2.46
   0  -2  -6   60.36    2.54
   0   2  -6   53.43    2.58
   0   2  -7  291.72    8.28
   0   2   7  289.47    9.09
   0   2   7  285.60    9.10
   0  -2  -7  291.28    8.88
   0  -2   7  287.88    8.73
   0   2  -7  294.91    8.91
   0   2   7  293.01    8.75
   0  -2   7  279.13    8.89
   0  -2  -7  297.68    8.69
   0   2  -7  274.89    8.91
   0  -2  -7  280.74    8.62
   0   2  -7  292.65    8.88
   0   2   8   33.97    1.99
   0   2  -8   29.54    2.03
   0  -2   8   29.43    1.94
   0  -2  -8   27.57    2.01
   0   2  -8   32.36    1.48
   0   2   8   34.04    2.15
   0   2   8   27.76    2.01
   0  -2  -8   30.53    1.82
   0   2  -8   32.17    2.02
   0  -2  -8   29.72    1.78
   0   2  -8   31.88    1.96
   0  -2   9   89.77    3.78
   0   2   9   90.63    3.78
   0   2   9   90.87    3.99
   0   2  -9   90.67    3.79
   0  -2  -9   84.44    3.42
   0   2  -9   94.35    3.67
   0  -2  -9   89.61    3.39
   0  -2  -9   82.54    3.88
   0   2  -9   88.45    2.96
   0   2  10    4.87    1.32
   0  -2  10    3.63    1.25
   0   2 -10    3.89    1.12
   0  -2 -10    5.43    1.04
   0   2  10    4.29    1.25
   0   2 -10    4.29    0.62
   0  -2 -10    2.90    1.21
   0  -2 -10    4.90    0.97
   0   2 -10    7.12    1.17
   0   2  11  102.38    4.53
   0   2 -11  103.88    3.97
   0   2 -11  102.30    4.20
   0  -2 -11   94.57    3.76
   0  -2 -11   94.98    4.37
   0   2 -12    1.49    1.23
   0   2  12    5.06    1.49
   0   2 -12    4.95    1.13
   0  -2 -12    3.29    1.33
   0   2  13  113.35    5.02
   0  -2 -13   95.98    4.58
   0   2 -13  108.47    4.50
   0  -2 -14   10.79    1.78
   0   2  14   12.89    2.08
   0  -2  14   12.52    1.88
   0  -2  15    0.51    1.41
   0  -3   0   -0.20    0.67
   0   3   0    0.49    0.96
   0   3   0   -0.14    0.78
   0   3   0   -0.16    0.80
   0  -3   0    0.77    0.66
   0  -3   0    0.93    0.74
   0  -3  -1  110.98    4.20
   0   3  -1  101.56    4.25
   0  -3   1  111.22    3.83
   0   3  -1  102.77    4.24
   0   3   1  106.29    4.35
   0   3   1  107.65    4.17
   0  -3  -1  103.34    3.87
   0  -3   1   99.02    3.73
   0  -3   1  102.17    4.12
   0  -3  -1   97.48    4.19
   0   3  -1  100.07    4.26
   0   3  -2  116.01    4.61
   0  -3  -2  125.88    4.51
   0   3  -2  108.63    4.52
   0  -3   2  112.24    4.04
   0  -3   2  114.55    3.99
   0  -3  -2  112.77    4.19
   0   3  -2  112.56    4.50
   0  -3  -2  114.77    4.61
   0  -3   2  104.29    4.24
   0  -3  -3  207.72    7.62
   0  -3   3  222.21    7.24
   0  -3   3  233.85    6.92
   0  -3  -3  224.40    6.11
   0   3  -3  224.13    7.51
   0   3  -3  220.43    7.61
   0  -3  -3  235.11    7.30
   0   3   3  233.76    7.32
   0  -3   3  212.86    6.96
   0  -3  -3  247.47    7.58
   0   3  -3  229.32    7.68
   0  -3  -4   73.81    3.38
   0   3  -4   79.28    3.63
   0   3   4   75.93    2.48
   0  -3   4   75.05    2.49
   0   3   4   78.02    3.35
   0  -3   4   69.04    3.56
   0  -3   4   77.40    3.16
   0  -3  -4   73.61    3.66
   0  -3   4   79.59    2.96
   0   3   4   69.71    3.47
   0   3  -4   75.52    3.41
   0   3  -4   75.45    3.56
   0  -3  -4   80.84    3.35
   0   3  -5  326.86   10.50
   0  -3  -5  336.07    9.47
   0   3   5  327.83    9.38
   0  -3   5  324.69    9.37
   0   3   5  329.13   10.28
   0  -3   5  315.83   10.55
   0   3   5  333.99   10.59
   0  -3  -5  397.68   10.58
   0   3  -5  325.96   10.59
   0  -3  -5  336.52   10.20
   0  -3  -6   34.81    1.45
   0   3   6   31.78    1.71
   0  -3   6   33.77    1.72
   0   3   6   42.67    2.43
   0  -3   6   34.40    2.43
   0  -3  -6   36.59    2.59
   0   3   6   33.28    2.41
   0   3  -6   34.23    2.31
   0  -3  -6   38.16    2.31
   0   3  -6   37.56    2.51
   0  -3  -7   65.81    2.00
   0  -3  -7   65.34    2.04
   0  -3   7   73.64    3.52
   0   3  -7   77.50    3.54
   0  -3  -7   69.25    3.29
   0   3  -7   68.01    3.49
   0  -3  -7   73.47    3.75
   0   3   7   74.25    3.44
   0  -3   7   74.66    2.86
   0   3   7   69.65    2.83
   0  -3   8   64.63    3.30
   0   3  -8   63.62    3.25
   0   3  -8   58.06    3.23
   0  -3  -8   53.13    2.95
   0   3   8   57.41    2.69
   0  -3   8   61.16    2.73
   0   3   8   63.99    3.28
   0  -3  -8   58.00    3.42
   0  -3  -9   17.35    1.99
   0   3   9   21.14    2.03
   0  -3   9   20.25    1.74
   0  -3  -9   18.99    1.84
   0   3  -9   20.65    2.07
   0   3  -9   16.86    1.90
   0   3   9   18.79    1.69
   0   3  10    4.38    1.43
   0  -3 -10    6.58    1.74
   0   3 -10    9.73    1.73
   0   3 -10    7.43    1.54
   0  -3 -11   20.95    2.37
   0   3 -11   24.68    2.33
   0   3 -11   22.00    2.09
   0  -3 -12   20.62    2.43
   0   3 -12   21.42    2.30
   0  -3 -13   33.41    2.98
   0  -4   0  196.53    6.53
   0  -4   0  184.42    7.02
   0  -4   1    4.44    1.07
   0  -4   1    5.33    1.26
   0  -4  -1    5.01    1.37
   0   4  -1    3.74    1.37
   0   4  -1    3.91    1.44
   0  -4   2    0.65    0.94
   0  -4   2    0.38    0.98
   0  -4  -2    1.58    1.21
   0  -4   2    2.43    1.15
   0   4  -2    4.88    1.47
   0   4  -2    1.11    1.22
   0  -4   3    0.40    1.05
   0  -4   3    2.31    1.07
   0  -4  -3   -0.47    1.36
   0   4  -3    2.02    1.51
   0  -4   3    2.12    1.10
   0   4  -3    2.03    1.43
   0  -4   4  273.51    8.69
   0  -4   4  278.95    9.00
   0  -4  -4  274.26    9.71
   0  -4   4  277.33    8.48
   0   4  -4  286.33    9.70
   0   4  -4  273.76    9.57
   0  -4  -4  283.68    8.65
   0   4  -5    4.25    1.54
   0  -4   5    3.41    0.99
   0   4  -5    4.80    1.50
   0  -4  -5    2.66    0.90
   0  -4  -5    3.28    1.47
   0  -4   5    1.20    1.49
   0   4  -5    1.61    0.22
   0   4  -5    1.41    0.26
   0   4   5    4.50    1.41
   0  -4   5    3.27    1.20
   0  -4   6  163.01    6.71
   0   4   6  167.04    6.43
   0   4  -6  173.59    6.84
   0  -4  -6  174.27    5.39
   0   4  -6  168.39    6.69
   0   4   7    0.84    1.31
   0  -4   7   -1.40    1.63
   0   4  -7   -0.49    1.54
   0  -4  -7    0.27    1.60
   0   4  -7   -0.46    1.35
   0   4   8    1.55    1.44
   0  -4   8   -1.15    1.49
   0   4  -8    0.25    1.56
   0  -4  -8    0.82    1.56
   0   4  -8    2.07    1.49
   0   4   9    8.09    1.82
   0  -4  -9    7.56    1.91
   0  -4   9    7.55    1.93
   0   4  -9    7.79    1.99
   0   4  -9    8.48    1.83
   0   4 -10   30.92    2.89
   0   4 -10   35.04    2.79
   0   4 -11    0.44    1.58
   0  -5   0   -0.25    1.33
   0  -5   1    1.21    1.33
   0  -5  -1    1.05    1.32
   0  -5  -2   22.77    2.52
   0  -5  -2   22.42    2.16
   0  -5   2   21.49    2.72
   0  -5   2   21.67    2.25
   0  -5   3   46.64    3.04
   0  -5  -3   48.56    3.56
   0  -5  -3   41.71    2.76
  -1   0  15   -0.33    1.19
   1   0 -14   70.19    2.54
  -1   0  14   68.46    3.33
   1   0 -13   -0.07    0.62
  -1   0  13    0.15    0.54
  -1   0  13   -0.45    0.99
   1   0 -12    1.74    1.15
  -1   0  12    0.70    0.96
  -1   0  12    0.39    0.59
   1   0 -11    1.15    1.00
   1   0 -11    1.47    1.23
  -1   0  11   -0.38    0.82
  -1   0  11   -0.71    0.56
  -1   0  10  360.48   10.49
  -1   0  10  354.82    9.90
   1   0 -10  338.92   11.18
  -1   0  10  366.85   11.07
  -1   0   9   -0.15    0.99
   1   0  -9    0.34    1.01
  -1   0   9    0.60    0.68
  -1   0   9   -0.06    0.48
  -1   0   8   31.98    2.00
   1   0  -8   33.74    2.06
  -1   0   8   32.37    1.40
  -1   0   8   29.24    1.35
  -1   0   8   30.15    1.59
  -1   0   7   -0.05    0.34
  -1   0   7    0.54    0.49
  -1   0   7    0.82    0.81
   1   0  -7   -0.13    0.68
   1   0  -6 1221.97   32.92
  -1   0   6 1272.72   32.88
  -1   0   6 1201.19   32.23
  -1   0   5    0.58    0.67
   1   0  -5    0.09    0.65
  -1   0   5    0.04    0.33
  -1   0   4  677.65   18.62
   1   0  -4  702.79   18.69
  -1   0   3   -0.10    0.44
   1   0  -3    0.21    0.48
  -1   0   2   97.29    3.02
   1   0  -2  107.18    3.06
  -1   0  -1    0.26    0.23
   1   0   1    0.02    0.07
   1   0   2  573.96   15.08
  -1   0  -2  572.20   15.29
   1   0   2  571.15   15.27
  -1   0  -3    0.87    0.30
   1   0   3    0.15    0.28
   1   0   3   -0.32    0.46
  -1   0  -3    0.11    0.50
   1   0   4   53.37    1.83
  -1   0  -4   51.25    2.08
   1   0   4   54.28    2.10
   1   0   5   -0.05    0.39
   1   0   5    0.34    0.70
  -1   0  -5    0.09    0.55
  -1   0  -5   -0.03    0.21
   1   0   6    1.59    0.53
   1   0   6    2.14    0.80
  -1   0  -6    1.11    0.73
   1   0   7   -0.15    0.48
   1   0   7    1.06    0.86
  -1   0  -7    0.26    0.65
   1   0   8   63.28    2.50
   1   0   8   64.81    2.94
  -1   0  -8   59.04    2.95
   1   0   9   -0.30    1.03
  -1   0  -9   -0.34    0.93
   1   0   9   -0.50    0.66
  -1   0  -9   -0.09    0.70
  -1   0 -10  169.72    5.75
   1   0  10  195.79    6.03
  -1   0 -10  181.22    6.75
   1   0  10  195.08    6.60
   1   0  11    0.19    0.59
  -1   0 -11    0.42    0.92
   1   0  11   -0.85    0.84
  -1   0 -11    0.65    1.29
  -1   0 -12   30.14    1.99
   1   0  12   38.94    1.64
   1   0  12   34.68    1.57
  -1   0 -12   40.89    2.93
   1   0  12   35.72    2.10
   1   0  13   -0.37    0.57
   1   0  13   -0.39    0.62
   1   0  13   -0.28    0.99
  -1   0 -13    0.52    1.56
   1   0  14   41.26    2.46
  -1   1  15   33.49    2.61
  -1   1  14   10.97    1.78
   1  -1 -14   10.16    1.40
  -1  -1  14   11.87    1.41
  -1   1  13   12.39    1.66
  -1  -1  13   15.04    1.39
   1  -1 -13   13.38    1.46
  -1  -1  13   12.67    1.39
  -1  -1  12   67.01    2.96
   1   1 -12   67.62    2.47
  -1   1  12   61.81    3.24
  -1  -1  12   67.85    2.82
   1  -1 -12   65.62    3.01
   1   1 -12   64.94    3.31
   1   1 -11   36.56    1.68
   1  -1 -11   36.26    1.49
   1   1 -11   36.73    2.31
  -1   1  11   37.21    2.34
  -1  -1  11   42.23    1.95
   1   1 -11   34.15    1.18
   1  -1 -11   34.33    2.09
   1   1 -10   19.79    0.85
   1   1 -10   17.03    1.70
  -1  -1  10   19.96    1.87
   1  -1 -10   19.30    1.89
   1   1 -10   19.91    1.90
  -1   1  10   19.65    1.83
  -1   1  10   20.56    1.71
   1  -1 -10   20.12    1.09
   1   1  -9  173.35    4.82
  -1   1   9  157.56    5.62
  -1  -1   9  159.31    5.92
  -1   1   9  169.19    6.01
   1   1  -9  168.99    6.17
   1  -1  -9  172.85    6.20
   1   1  -9  166.97    5.80
  -1   1   9  167.88    5.87
   1  -1  -9  189.09    5.14
   1   1  -8  132.78    3.81
  -1   1   8  134.37    4.58
   1  -1  -8  134.41    4.97
  -1   1   8  139.31    4.88
   1   1  -8  136.51    4.96
  -1  -1   8  133.89    4.84
   1   1  -8  130.73    4.69
  -1   1   8  138.30    4.78
   1  -1  -8  127.38    4.04
   1   1  -7   75.49    2.29
  -1   1   7   72.29    2.89
   1   1  -7   78.03    3.20
  -1  -1   7   80.64    3.17
   1  -1  -7   72.64    3.12
  -1   1   7   76.51    3.11
   1   1  -7   76.07    3.04
  -1   1   7   71.19    2.96
   1  -1  -7   71.73    2.51
   1  -1  -6   10.69    0.76
  -1  -1   6   11.18    1.11
   1  -1  -6   10.00    1.09
   1   1  -6   11.89    1.14
  -1   1   6   11.64    1.11
  -1   1   6   10.22    0.99
   1   1  -6   11.89    1.15
   1   1  -6   11.75    0.61
  -1   1   6   11.33    1.03
   1  -1  -5  554.43   13.45
   1   1  -5  484.87   13.13
  -1   1   5  486.16   13.74
   1   1  -5  461.74   13.73
  -1  -1   5  492.06   13.73
   1  -1  -5  483.52   13.77
  -1   1   5  485.47   13.72
  -1   1   5  466.71   13.46
  -1   1   5  499.64   13.78
   1   1  -5  521.57   13.84
   1  -1  -4    6.00    0.62
  -1   1   4    5.23    0.70
   1   1  -4    6.05    0.73
  -1  -1   4    5.20    0.69
   1  -1  -4    5.78    0.72
   1   1  -4    4.62    0.81
  -1   1   4    7.17    0.78
  -1  -1   4    5.04    0.33
  -1   1   4    3.79    0.63
  -1  -1   4    4.44    0.54
  -1   1   4    4.55    0.64
   1   1  -4    4.63    0.42
  -1  -1   3    1.71    0.33
   1   1  -3    0.90    0.49
   1  -1  -3    1.30    0.44
   1  -1  -3    2.52    0.58
   1   1  -3    0.81    0.39
  -1  -1   3    0.81    0.47
  -1   1   3    1.77    0.53
   1   1  -3    0.75    0.52
   1  -1  -3    1.24    0.48
   1   1  -3    1.51    0.48
  -1   1   3    0.63    0.42
  -1  -1   3    1.08    0.48
   1  -1  -3    0.63    0.47
  -1   1   3    1.10    0.53
  -1  -1   3    1.24    0.28
   1   1  -3    1.30    0.37
  -1   1   3    1.10    0.50
   1  -1  -3    1.67    0.55
   1  -1  -2  445.98   12.29
   1   1  -2  453.00   12.32
   1  -1  -2  443.15   12.21
  -1  -1   2  450.71   12.10
  -1   1   2  470.81   12.38
  -1  -1   2  447.09   12.03
  -1   1   2  436.27   12.05
  -1  -1   2  445.57   12.06
  -1  -1   2  444.97   12.40
   1  -1  -2  475.49   12.26
   1   1  -2  453.55   12.31
   1   1  -2  451.40   12.23
   1  -1  -2  442.54   12.23
  -1   1   2  459.49   12.30
   1  -1  -1  215.40    6.35
  -1  -1   1  214.87    6.21
  -1  -1   1  214.61    6.15
  -1  -1   1  220.04    5.91
  -1   1   1  228.30    5.92
  -1   1   1  217.81    6.35
   1   1  -1  223.28    6.30
   1   1  -1  214.54    6.30
   1  -1  -1  214.29    6.18
  -1  -1   1  229.96    6.32
   1  -1  -1  218.40    6.25
   1   1  -1  223.47    6.33
   1  -1  -1  218.05    6.31
  -1   1   0  175.00    5.15
  -1  -1   0  176.76    5.13
   1   1   0  174.82    5.12
   1   1   0  184.58    5.18
   1  -1   0  178.55    4.91
   1   1   0  174.95    5.17
  -1   1   0  170.30    5.13
  -1  -1   0  187.77    5.16
  -1  -1   0  163.83    5.10
  -1  -1   0  172.59    5.06
  -1  -1   0  178.96    5.02
   1  -1   0  171.99    4.94
   1  -1   0  174.74    5.13
  -1  -1  -1  371.55   10.40
   1   1   1  365.06   10.32
   1   1   1  383.25   10.04
   1  -1   1  383.59   10.05
  -1   1  -1  380.02   10.06
  -1  -1  -1  380.29   10.06
  -1  -1  -1  388.39   10.47
  -1   1  -1  385.33   10.42
   1   1   1  373.41   10.45
   1  -1   1  384.29   10.15
   1   1   1  379.19   10.43
  -1  -1  -1  362.10   10.36
  -1  -1  -1  366.03   10.41
   1  -1   1  381.83   10.36
  -1  -1  -1  377.54   10.39
  -1   1  -2 3061.09   72.56
  -1  -1  -2 2760.42   72.59
  -1  -1  -2 2764.61   72.21
   1   1   2 2786.51   72.34
   1  -1   2 2749.47   72.34
  -1   1  -2 2685.73   72.37
  -1  -1  -2 2775.83   72.37
  -1   1  -2 2754.67   72.25
   1   1   2 2826.36   72.62
  -1  -1  -2 2657.14   72.61
   1   1   2 2811.38   72.63
  -1   1  -2 2795.73   72.44
  -1  -1  -2 2708.18   72.57
  -1   1  -3  246.89    6.75
   1   1   3  248.40    7.01
   1   1   3  244.76    7.00
  -1   1  -3  235.59    6.44
   1   1   3  245.37    6.84
  -1   1  -3  239.36    6.86
  -1  -1  -3  243.65    6.87
   1  -1   3  252.05    6.86
   1  -1   3  217.74    6.92
  -1   1  -3  235.42    6.78
  -1  -1  -3  241.95    6.92
  -1  -1  -3  242.05    6.41
   1   1   4  381.44   10.92
   1  -1   4  382.87   10.83
   1   1   4  394.35   10.93
  -1   1  -4  381.13   10.54
  -1  -1  -4  385.50   10.75
  -1   1  -4  393.82   10.58
   1  -1   4  398.94   10.86
  -1   1  -4  386.37   10.88
   1   1   4  398.67   10.85
  -1  -1  -4  377.65   10.87
  -1  -1  -5    4.14    0.79
   1   1   5    1.94    0.61
  -1   1  -5    2.01    0.65
   1  -1   5    1.88    0.63
   1   1   5    3.21    0.65
  -1  -1  -5    3.31    0.60
  -1   1  -5    1.82    0.42
   1   1   5    2.81    0.64
  -1  -1  -5    1.77    0.61
   1   1   6  136.17    4.46
  -1  -1  -6  130.43    4.16
  -1   1  -6  135.44    3.87
   1   1   6  131.95    4.49
  -1   1  -6  129.14    4.58
   1   1   6  132.49    4.52
  -1  -1  -6  130.81    4.58
   1  -1   6  133.44    4.53
   1  -1   7   12.43    1.26
  -1   1  -7   13.38    1.28
   1   1   7   11.77    1.26
  -1  -1  -7   12.15    1.23
  -1  -1  -7   11.02    0.90
   1   1   7   12.33    1.14
  -1   1  -8   95.85    3.96
  -1  -1  -8   95.60    3.96
   1  -1   8   97.92    3.84
   1   1   8   86.52    3.73
   1   1   8  102.31    3.76
   1   1   9   86.85    3.73
  -1  -1  -9   83.33    3.88
   1  -1   9   92.63    3.80
  -1   1  -9   86.88    3.90
   1   1   9   89.33    3.60
   1  -1   9   86.22    2.99
   1  -1  10   24.15    1.95
   1   1  10   21.33    1.95
  -1  -1 -10   23.47    2.11
  -1   1 -10   19.27    1.97
   1   1  10   25.30    1.88
   1  -1  10   23.05    1.34
   1  -1  11   69.62    2.68
   1   1  11   58.95    3.12
  -1   1 -11   74.75    3.77
  -1  -1 -11   62.13    3.55
   1   1  12   93.74    4.18
  -1   1 -12  102.48    3.18
   1  -1  12   98.92    3.60
  -1  -1 -12   97.33    4.71
  -1   1 -12   98.75    4.75
   1  -1  13   -0.10    0.84
   1   1  13    0.18    1.16
   1   1  14   42.27    2.82
   1  -1  14   39.40    2.30
  -1  -1 -14   43.74    2.50
   1   1  15   12.01    1.83
  -1  -2  15   22.66    2.14
  -1   2  14    0.70    1.49
  -1  -2  14   -0.17    1.30
   1  -2 -14   -0.76    1.38
  -1   2  13    4.43    1.58
   1   2 -13    3.38    1.35
  -1  -2  13    3.35    1.41
   1  -2 -13    4.93    1.48
   1   2 -12    2.46    0.99
  -1  -2  12    1.43    0.75
  -1   2  12    1.26    1.23
   1  -2 -12    1.12    1.21
   1   2 -12    2.53    1.27
   1   2 -11  141.65    4.93
   1   2 -11  154.90    5.35
   1  -2 -11  134.42    4.79
  -1   2  11  138.27    5.60
   1  -2 -11  135.52    5.44
  -1   2  10   -0.31    1.22
  -1  -2  10    0.47    1.20
   1   2 -10   -0.15    0.95
   1  -2 -10    2.16    0.93
   1   2 -10    0.99    0.94
   1  -2 -10    4.44    1.22
  -1   2  10    1.48    1.08
  -1   2   9   16.55    1.70
  -1  -2   9   17.21    1.71
   1  -2  -9   16.65    1.38
   1   2  -9   19.57    1.69
  -1   2   9   22.63    1.86
   1  -2  -9   16.39    1.33
   1   2  -9   20.29    1.57
  -1   2   9   16.33    1.71
   1  -2  -9   17.74    1.76
   1  -2  -8    6.84    1.04
   1   2  -8    4.69    0.99
  -1   2   8    5.92    1.14
  -1  -2   8    4.19    1.12
   1  -2  -8    4.90    0.94
   1   2  -8    5.67    1.13
  -1   2   8    4.66    1.12
   1  -2  -8    5.87    1.19
  -1   2   8    5.43    1.07
   1  -2  -7  118.92    4.61
  -1   2   7  115.61    4.53
  -1  -2   7  109.75    4.20
  -1   2   7  115.98    4.26
   1  -2  -7  119.72    4.19
   1   2  -7  126.62    4.50
  -1   2   7  123.37    4.59
   1  -2  -7  119.54    4.13
   1   2  -7  120.89    4.36
  -1   2   6    4.07    0.83
  -1  -2   6    2.11    0.77
   1   2  -6    2.05    0.85
   1  -2  -6    3.42    0.82
   1  -2  -6    3.29    0.86
   1   2  -6    4.06    0.92
  -1  -2   6    4.44    1.04
  -1   2   6    2.53    0.90
  -1   2   6    2.99    0.84
   1  -2  -6    5.46    1.09
  -1   2   5    0.83    0.71
   1   2  -5   -0.12    0.67
   1  -2  -5    0.30    0.65
   1  -2  -5   -0.14    0.71
  -1   2   5   -0.26    0.68
  -1  -2   5   -0.26    0.77
   1   2  -5   -0.12    0.77
   1  -2  -5    0.49    0.68
   1  -2  -5   -0.11    0.69
  -1   2   5    0.13    0.62
  -1   2   5   -0.47    0.62
  -1  -2   5   -0.16    0.60
   1   2  -4   23.85    1.59
   1  -2  -4   24.87    1.52
  -1  -2   4   23.58    1.21
  -1   2   4   23.48    1.22
   1   2  -4   20.06    1.51
  -1   2   4   22.31    1.56
   1  -2  -4   18.59    1.37
  -1   2   4   24.45    1.53
  -1   2   4   21.64    1.55
   1  -2  -4   23.69    1.47
  -1  -2   4   23.96    1.26
  -1  -2   3   66.04    2.56
   1  -2  -3   59.54    2.85
  -1   2   3   67.24    2.85
  -1   2   3   68.94    2.24
  -1  -2   3   69.26    2.25
  -1   2   3   67.64    2.64
   1   2  -3   69.11    2.84
   1   2  -3   66.72    2.72
   1  -2  -3   61.83    2.60
   1   2  -3   68.78    2.89
  -1  -2   3   66.52    2.69
   1  -2  -3   65.89    2.70
   1  -2  -2  106.05    3.96
  -1  -2   2  101.74    3.67
  -1   2   2  108.16    3.65
  -1  -2   2  108.76    3.10
  -1   2   2  108.02    3.09
  -1  -2   2  109.15    3.83
   1   2  -2  114.62    3.98
   1   2  -2  105.07    3.83
   1  -2  -2  110.83    3.71
  -1   2   2  103.69    3.79
   1  -2  -2  107.19    3.80
   1   2  -2  105.09    3.90
  -1  -2   1  769.76   20.90
   1  -2  -1  736.52   20.97
  -1  -2   1  773.99   20.72
  -1   2   1  728.00   20.98
   1   2  -1  770.00   20.98
   1   2  -1  765.08   21.00
   1  -2  -1  765.43   20.69
  -1   2   1  774.41   20.65
  -1  -2   1  764.58   20.64
  -1  -2   1  783.08   20.95
   1   2  -1  756.52   20.99
   1  -2  -1  764.19   20.89
  -1   2   0   -0.54    0.69
  -1  -2   0   -0.20    0.57
   1   2   0    0.42    0.61
   1  -2   0   -0.06    0.51
  -1  -2   0    0.30    0.52
  -1   2   0    0.21    0.68
   1   2   0    0.64    0.70
  -1  -2   0    0.62    0.61
  -1  -2   0    0.62    0.57
  -1   2   0    0.35    0.56
   1   2   0   -0.09    0.60
  -1  -2   0    0.21    0.52
   1  -2   0    1.02    0.56
   1   2   0    0.11    0.65
  -1   2   0   -0.22    0.67
  -1  -2   0   -0.24    0.56
   1  -2   0   -0.07    0.50
  -1  -2  -1  220.39    6.91
  -1   2  -1  232.53    7.07
  -1  -2  -1  217.16    6.97
  -1   2  -1  224.23    6.86
   1  -2   1  212.77    6.82
  -1   2  -1  226.51    6.71
  -1  -2  -1  219.61    6.92
  -1  -2  -1  225.69    6.95
  -1   2  -1  240.31    7.11
  -1   2  -1  218.27    6.93
   1   2   1  219.39    7.00
  -1  -2  -1  225.03    6.76
   1  -2   1  235.29    6.57
   1   2   1  223.17    6.74
   1  -2   1  222.63    6.53
  -1  -2  -2  123.40    4.42
  -1  -2  -2  130.59    4.41
  -1   2  -2  120.91    4.44
  -1   2  -2  121.52    4.33
   1   2   2  131.90    3.65
   1  -2   2  125.09    3.66
  -1   2  -2  129.61    3.70
  -1  -2  -2  123.23    3.68
  -1   2  -2  131.84    4.31
   1  -2   2  132.07    4.29
  -1  -2  -2  126.93    4.50
   1   2   2  127.15    4.42
   1  -2   2  128.95    3.97
  -1   2  -2  126.87    4.07
  -1  -2  -2  131.08    4.31
  -1  -2  -2  125.63    4.36
  -1   2  -2  126.56    4.49
  -1  -2  -3 1362.51   36.71
  -1   2  -3 1532.34   36.82
  -1  -2  -3 1346.53   36.77
   1  -2   3 1356.24   36.46
  -1   2  -3 1395.89   36.54
  -1   2  -3 1340.31   36.22
   1   2   3 1399.60   36.85
  -1   2  -3 1373.54   36.14
  -1  -2  -3 1352.85   36.14
   1   2   3 1382.11   36.06
   1  -2   3 1349.62   36.07
  -1  -2  -3 1369.81   36.70
  -1   2  -3 1299.98   36.80
  -1  -2  -3 1375.67   36.67
  -1   2  -4  483.48   14.07
  -1  -2  -4  473.12   13.85
  -1  -2  -4  489.01   13.98
  -1   2  -4  489.13   13.83
  -1  -2  -4  491.60   13.89
  -1  -2  -4  492.90   13.21
   1  -2   4  493.77   13.46
   1   2   4  490.38   13.44
   1  -2   4  479.50   14.09
  -1   2  -4  489.45   13.53
  -1  -2  -4  484.38   13.53
   1   2   4  490.33   14.06
   1   2   4  501.13   14.13
  -1  -2  -4  497.88   13.90
  -1   2  -4  502.03   13.71
  -1   2  -5   -0.08    0.59
   1  -2   5   -0.13    0.83
   1   2   5    0.13    0.73
  -1   2  -5   -0.51    0.75
  -1  -2  -5   -0.21    0.74
  -1  -2  -5    0.34    0.78
  -1   2  -5   -0.28    0.65
  -1  -2  -5   -0.11    0.72
  -1  -2  -5    0.27    0.28
   1   2   5    0.13    0.65
   1  -2   5    1.06    0.64
   1   2   5   -0.08    0.60
  -1  -2  -5   -0.37    0.55
  -1   2  -5   -0.37    0.65
  -1   2  -6   62.93    2.47
   1   2   6   62.49    2.95
   1   2   6   61.70    2.95
  -1  -2  -6   63.81    2.73
  -1   2  -6   62.35    2.71
   1   2   6   62.61    2.61
   1  -2   6   61.29    2.61
   1  -2   6   61.88    2.83
  -1  -2  -6   67.31    2.76
  -1  -2  -6   66.41    2.80
  -1   2  -6   61.14    2.53
  -1  -2  -6   64.10    2.73
  -1   2  -7  168.55    5.34
   1   2   7  177.19    6.10
   1  -2   7  180.99    5.79
   1   2   7  169.71    5.70
   1  -2   7  172.37    5.86
  -1  -2  -7  173.00    5.72
  -1  -2  -7  177.49    5.73
  -1  -2  -7  175.20    5.69
  -1   2  -7  178.55    5.42
  -1  -2  -7  170.20    5.86
  -1   2  -7  166.24    5.83
  -1   2  -8   11.86    1.47
   1   2   8    9.35    1.35
  -1  -2  -8    8.58    1.29
   1  -2   8    8.55    1.31
   1   2   8    8.20    1.33
  -1  -2  -8   12.56    1.22
  -1   2  -8    8.54    0.91
  -1  -2  -9  133.26    5.10
  -1   2  -9  123.70    4.99
   1   2   9  136.13    5.19
  -1  -2  -9  127.06    4.52
   1   2   9  134.35    4.91
   1  -2   9  124.61    4.84
  -1   2  -9  129.43    4.15
  -1  -2 -10    3.36    0.95
   1   2  10    5.09    1.35
  -1   2 -10    5.26    0.77
  -1  -2 -10    6.29    1.50
  -1   2 -10    2.47    1.17
  -1   2 -11   10.30    0.84
  -1  -2 -11    4.63    1.46
  -1   2 -11    8.91    1.47
  -1  -2 -11    9.35    1.28
   1   2  11    9.65    1.57
  -1   2 -11    9.94    1.40
  -1  -2 -12    3.38    1.40
  -1   2 -12    3.69    1.19
  -1   2 -12    2.95    1.27
   1   2  12    2.57    1.39
   1   2  13  150.95    6.25
  -1  -2 -13  153.88    6.13
  -1   2 -13  158.10    5.91
  -1  -2 -14   21.74    2.27
   1  -3 -14   -0.95    1.77
   1  -3 -13   12.30    2.09
   1  -3 -12   24.05    2.49
   1   3 -12   24.79    2.40
   1  -3 -11   11.39    1.92
   1   3 -11   13.20    1.88
  -1   3  11   10.63    1.93
   1   3 -11   10.99    1.65
   1  -3 -10   13.92    1.96
   1   3 -10   17.13    1.83
   1   3 -10   15.49    2.01
  -1   3  10   15.88    2.01
   1  -3  -9   61.64    3.52
  -1   3   9   60.78    3.41
   1   3  -9   59.02    3.16
   1  -3  -9   56.76    2.96
   1   3  -9   57.98    3.27
  -1  -3   9   57.30    2.83
  -1   3   9   51.89    2.74
  -1   3   9   61.43    3.26
  -1   3   8   11.98    1.71
   1   3  -8   10.95    1.53
  -1   3   8   12.91    1.65
   1  -3  -8   13.13    1.86
  -1  -3   8    9.64    1.62
  -1   3   8   10.35    1.61
   1  -3  -8   11.98    1.52
   1   3  -8   12.13    1.69
  -1   3   8   12.53    1.35
  -1  -3   8   13.21    1.36
   1   3  -7   32.33    2.21
   1  -3  -7   27.10    1.05
   1  -3  -7   28.05    1.07
  -1  -3   7   27.17    2.17
  -1   3   7   26.46    2.19
  -1   3   7   31.83    2.34
   1  -3  -7   26.41    2.33
   1  -3  -7   26.33    1.99
   1   3  -7   24.74    2.15
  -1  -3   7   26.30    1.67
  -1   3   7   33.37    2.19
  -1   3   7   27.39    1.67
  -1   3   6    3.75    0.87
  -1  -3   6    2.79    0.80
   1   3  -6    2.96    1.14
   1  -3  -6    2.50    0.58
   1  -3  -6    3.47    1.27
  -1   3   6    3.78    1.27
  -1  -3   6    2.58    1.22
   1   3  -6    3.89    1.25
   1  -3  -6    4.34    1.15
  -1   3   6    3.16    1.03
   1  -3  -5  168.75    5.81
   1   3  -5  163.52    6.07
  -1   3   5  172.35    5.08
  -1   3   5  165.71    5.86
  -1  -3   5  167.38    5.06
  -1  -3   5  162.44    6.17
   1  -3  -5  156.61    5.82
   1   3  -5  171.77    6.18
  -1   3   5  166.02    6.15
  -1   3   4    0.87    1.11
   1   3  -4    1.86    1.06
  -1   3   4    2.05    0.89
  -1  -3   4    2.04    0.48
  -1   3   4    1.52    0.48
  -1   3   4    0.86    0.90
   1  -3  -4    3.23    1.00
   1  -3  -4    2.14    1.12
   1   3  -4    2.44    1.22
  -1  -3   4    1.81    0.79
   1  -3  -4    1.32    1.02
  -1  -3   3  115.26    3.21
  -1   3   3  114.74    3.19
   1   3  -3  111.70    4.59
   1  -3  -3  115.01    4.43
  -1  -3   3  108.84    4.07
  -1   3   3  113.79    4.26
   1  -3  -3  115.78    4.26
  -1  -3   3  114.26    4.03
   1  -3  -3  105.98    4.59
  -1  -3   3  114.71    4.29
   1   3  -3  115.46    4.65
   1   3  -2  117.69    4.67
   1  -3  -2  120.06    4.51
  -1  -3   2  117.90    4.16
   1  -3  -2  116.38    4.26
  -1   3   2  115.45    4.54
  -1  -3   2  116.53    4.13
   1  -3  -2  112.08    4.61
  -1  -3   2  115.90    4.42
  -1   3   2  118.66    4.61
   1   3  -2  111.25    4.60
   1   3  -1    0.33    0.84
  -1  -3   1    1.94    0.82
   1   3  -1    0.97    0.86
  -1   3   1    0.72    0.84
  -1   3   1    1.86    0.98
  -1  -3   1    0.88    0.89
   1  -3  -1    0.45    0.68
  -1  -3   1    0.33    0.78
   1  -3  -1    0.49    0.75
  -1  -3   1    1.17    0.78
  -1   3   0   81.60    3.65
   1  -3   0   81.64    3.12
  -1  -3   0   78.66    3.18
  -1  -3   0   81.91    3.53
  -1   3   0   86.96    3.47
  -1  -3   0   79.30    3.56
   1  -3   0   80.38    3.55
   1  -3   0   85.03    3.24
  -1  -3   0   85.28    3.30
  -1   3   0   81.88    3.69
   1  -3   1   37.87    1.88
  -1  -3  -1   34.33    2.14
  -1  -3  -1   32.81    2.14
  -1   3  -1   32.57    2.19
  -1   3  -1   36.51    2.03
  -1  -3  -1   34.14    1.98
   1  -3   1   34.89    1.84
  -1   3  -1   37.30    2.33
  -1   3  -1   35.42    2.28
  -1  -3  -1   33.61    2.19
   1  -3   1   34.28    2.10
  -1  -3  -2   87.64    3.95
   1  -3   2   95.58    3.79
  -1  -3  -2   88.61    3.92
  -1   3  -2   90.09    3.97
  -1  -3  -2   93.21    3.86
   1  -3   2   92.28    3.36
  -1  -3  -2   94.89    3.69
   1  -3   2   90.67    3.40
  -1   3  -2   92.56    3.95
  -1   3  -2   91.07    4.00
   1  -3   3  206.82    6.76
  -1  -3  -3  212.01    7.29
  -1   3  -3  205.53    5.73
  -1  -3  -3  211.25    5.70
  -1   3  -3  197.15    6.96
  -1   3  -3  201.26    7.13
  -1  -3  -3  215.68    6.87
   1  -3   3  204.82    6.32
   1   3   3  205.75    6.82
   1  -3   3  205.64    6.46
  -1   3  -3  210.96    7.25
  -1  -3  -3  203.72    6.94
  -1  -3  -3  202.38    7.01
  -1  -3  -4   50.15    2.74
  -1  -3  -4   57.79    2.96
  -1   3  -4   48.19    2.89
  -1  -3  -4   55.17    2.27
   1   3   4   45.19    2.59
   1   3   4   54.60    1.93
   1  -3   4   53.51    1.92
   1  -3   4   52.20    2.98
  -1  -3  -4   52.64    2.80
  -1   3  -4   52.46    2.89
  -1   3  -4   50.74    2.74
   1  -3   4   50.42    2.18
  -1  -3  -4   56.62    2.76
  -1  -3  -4   54.87    3.01
  -1  -3  -5  358.21   11.16
  -1  -3  -5  380.52   11.30
  -1   3  -5  383.40   11.56
  -1   3  -5  364.16   11.12
  -1   3  -5  354.01   11.38
  -1  -3  -5  374.31   11.19
  -1  -3  -5  362.26   10.25
   1   3   5  363.59   11.20
   1   3   5  363.38   10.25
   1  -3   5  355.41   10.24
   1  -3   5  358.65   11.45
   1  -3   5  374.26   10.37
  -1  -3  -5  375.52   11.12
  -1  -3  -6    7.09    1.50
   1  -3   6    7.52    1.45
   1   3   6    3.70    0.86
   1  -3   6    5.32    0.90
  -1   3  -6    4.57    1.30
  -1  -3  -6    7.09    1.37
  -1   3  -6    4.55    1.13
  -1  -3  -6    5.20    1.27
  -1   3  -6    5.66    1.34
  -1  -3  -6    5.11    0.59
   1  -3   6    4.36    0.76
   1   3   6    4.02    1.14
   1   3   7   25.06    1.60
   1  -3   7   25.68    1.60
   1   3   7   23.66    1.95
  -1  -3  -7   24.41    0.89
  -1  -3  -7   22.46    0.84
   1  -3   7   23.03    2.06
  -1  -3  -7   26.23    2.24
   1  -3   7   23.39    1.28
  -1  -3  -7   19.33    1.85
  -1   3  -7   18.80    1.98
  -1  -3  -7   24.61    1.96
  -1   3  -7   25.91    2.14
   1  -3   8   34.84    2.44
  -1   3  -8   32.94    2.42
  -1  -3  -8   34.18    2.28
   1   3   8   38.22    2.12
   1  -3   8   36.34    2.10
   1   3   8   37.46    2.50
  -1   3  -8   35.88    2.61
  -1  -3  -8   33.81    2.29
  -1  -3  -8   33.51    2.65
  -1   3  -9    4.55    1.40
  -1  -3  -9    6.22    1.44
   1   3   9    4.56    1.20
   1  -3   9    6.69    1.28
  -1   3  -9    7.72    1.51
  -1  -3  -9    5.12    1.58
  -1   3 -10   16.34    1.93
  -1  -3 -10   11.97    1.92
  -1   3 -10   14.43    1.91
  -1   3 -11    5.19    1.41
  -1  -3 -11    3.43    1.52
  -1   3 -11    3.46    1.49
  -1  -3 -12   18.95    2.40
  -1   3 -12   17.33    2.19
  -1  -3 -13   25.25    2.64
  -1   3 -13   28.07    2.56
   1   4 -11   -0.74    1.75
   1   4 -10   42.39    3.05
   1  -4 -10   40.45    3.31
   1   4 -10   38.76    3.09
  -1   4   9    1.82    1.50
   1   4  -9    2.95    1.57
   1   4  -9    1.79    1.65
   1  -4  -9    2.47    1.68
  -1   4   8   18.98    2.05
  -1  -4   8   13.45    2.08
   1   4  -8   16.76    2.25
   1   4  -8   20.03    2.28
   1  -4  -8   18.62    2.29
  -1   4   7   10.45    1.74
   1   4  -7   16.06    2.10
  -1  -4   7   11.91    2.03
   1  -4  -7   10.53    1.94
   1   4  -7   12.64    1.97
  -1   4   6   64.98    2.22
  -1  -4   6   66.65    3.87
  -1   4   6   69.39    3.54
   1   4  -6   71.05    3.86
   1   4  -6   70.82    3.82
   1  -4  -6   65.84    2.68
   1   4  -5    2.02    1.42
   1  -4  -5    3.03    0.95
  -1  -4   5    2.64    1.02
  -1  -4   5    2.39    1.53
   1   4  -5    4.87    1.48
  -1   4   5    2.37    1.22
   1  -4  -5    2.98    1.52
   1   4  -4  119.59    5.34
  -1  -4   4  127.97    4.61
   1   4  -4  130.32    5.49
  -1  -4   4  128.25    4.81
   1  -4  -4  121.75    5.51
  -1  -4   4  132.62    5.01
   1   4  -3    0.44    1.29
  -1  -4   3    0.13    0.96
  -1  -4   3    0.83    1.10
   1  -4  -3    0.47    1.33
  -1  -4   3   -0.53    1.01
   1   4  -3    2.01    1.35
  -1  -4   2    4.79    1.13
  -1  -4   2    4.53    1.16
  -1  -4   2    5.25    1.27
   1  -4  -2    4.05    1.36
   1   4  -2    6.79    1.59
  -1  -4   1    2.70    1.02
   1  -4  -1    3.03    1.23
  -1  -4   1    3.41    1.17
   1  -4  -1    4.65    1.08
  -1  -4   1    7.56    1.22
  -1   4   0   23.81    2.30
   1  -4   0   27.46    1.92
  -1  -4   0   22.65    1.81
   1  -4   0   29.21    2.22
  -1  -4   0   26.37    2.20
  -1   4  -1   32.22    2.59
  -1   4  -1   32.48    2.60
   1  -4   1   30.71    1.99
  -1  -4  -1   29.79    2.38
   1  -4   1   33.56    2.35
  -1   4  -1   28.98    2.45
  -1   4  -2   -0.90    1.20
  -1   4  -2    0.68    1.20
  -1   4  -2    1.94    1.32
   1  -4   2    0.24    0.93
  -1  -4  -2    0.91    1.23
   1  -4   2   -0.37    0.98
   1  -4   2    0.25    0.91
  -1  -4  -3   35.24    2.12
  -1   4  -3   29.61    2.57
   1  -4   3   36.16    2.13
   1  -4   3   35.54    2.41
  -1  -4  -3   36.41    2.74
   1  -4   3   32.90    1.98
  -1   4  -3   34.29    2.70
  -1  -4  -4  127.21    4.53
  -1   4  -4  115.63    5.27
   1  -4   4  123.47    4.55
   1  -4   4  124.10    5.52
   1  -4   4  122.88    4.33
  -1  -4  -4  115.15    5.43
  -1   4  -4  123.97    5.42
  -1   4  -5    0.11    0.32
  -1   4  -5    0.46    1.45
  -1  -4  -5   -0.51    0.84
  -1  -4  -5   -0.51    1.39
   1  -4   5   -0.72    1.59
  -1   4  -5    1.68    1.48
   1  -4   5    0.13    1.04
   1   4   5   -1.16    1.18
  -1  -4  -6   79.82    3.04
  -1   4  -6   78.18    4.19
  -1   4  -6   88.19    4.44
   1  -4   6   86.32    4.38
   1  -4   6   93.46    3.69
   1   4   6   81.19    4.04
  -1   4  -6   81.31    2.78
   1   4   7   19.74    2.19
   1  -4   7   20.06    2.29
  -1   4  -7   19.48    2.37
  -1  -4  -7   24.68    2.57
  -1   4  -7   20.47    2.24
   1   4   8   -0.23    1.46
   1  -4   8   -0.91    1.55
  -1   4  -8    0.25    1.54
  -1  -4  -8   -0.83    1.58
  -1   4  -8   -0.94    1.53
   1   4   9   -1.65    1.45
  -1   4  -9    0.51    1.54
  -1   4  -9    0.93    1.60
  -1  -4  -9   -0.57    1.70
   1  -4   9    0.23    1.52
  -1   4 -10    7.19    1.86
  -1   4 -10   15.21    2.29
  -1   4 -11    5.46    1.79
  -1  -5   3   10.20    2.37
  -1  -5   3    8.18    1.68
   1  -5  -3    8.43    2.02
   1  -5  -2   16.51    2.14
  -1  -5   2   14.13    2.01
  -1  -5   2   13.08    2.51
  -1  -5   1    0.24    1.19
   1  -5  -1    1.31    1.34
   1  -5   0    2.52    1.41
  -1  -5   0    2.03    1.42
  -1  -5  -1   -0.27    1.24
  -1  -5  -1    0.40    1.30
   1  -5   1   -0.24    1.28
  -1  -5  -2   97.74    5.05
   1  -5   2  102.17    4.75
  -1  -5  -2  100.36    4.45
  -1  -5  -3    1.51    1.22
  -1  -5  -3    2.01    1.66
  -2   0  15   -0.69    1.35
  -2   0  14   11.89    1.58
  -2   0  14   11.14    0.81
   2   0 -13    0.06    0.54
   2   0 -13    0.83    1.21
  -2   0  13    0.46    1.01
  -2   0  13    0.20    0.54
  -2   0  12  244.67    7.02
   2   0 -12  246.92    7.14
  -2   0  12  246.72    7.95
   2   0 -12  252.07    7.89
  -2   0  11    0.06    0.53
  -2   0  11    0.51    0.85
   2   0 -11    0.33    0.55
  -2   0  10    0.80    0.78
  -2   0  10    1.05    0.56
  -2   0  10   -0.49    1.34
  -2   0   9   -0.23    0.47
  -2   0   9   -0.15    0.97
  -2   0   9    0.32    0.50
  -2   0   9    0.10    0.65
  -2   0   8  337.75    9.50
  -2   0   8  346.51    9.45
  -2   0   8  331.72   10.24
   2   0  -8  339.42   10.40
  -2   0   7    0.05    0.38
  -2   0   7    1.03    0.81
   2   0  -7   -0.38    0.73
  -2   0   7   -0.17    0.42
  -2   0   6   28.90    1.64
   2   0  -6   26.32    1.60
  -2   0   6   27.42    1.17
   2   0  -5    0.09    0.51
  -2   0   5    0.81    0.67
  -2   0   5   -0.46    0.34
  -2   0   4   53.05    1.72
  -2   0   4   52.62    2.07
  -2   0   3    0.25    0.52
  -2   0   3    0.03    0.30
   2   0  -3    0.05    0.21
   2   0  -2  968.00   25.33
   2   0  -1   -0.06    0.08
  -2   0   1    0.31    0.21
   2   0   0  110.16    1.11
  -2   0   0  108.71    1.06
  -2   0  -1    0.56    0.36
   2   0   1    0.03    0.23
  -2   0  -1   -0.25    0.31
  -2   0  -2 1371.29   36.65
   2   0   2 1401.54   36.42
   2   0   2 1406.11   36.63
  -2   0  -3   -0.03    0.33
  -2   0  -3    0.18    0.43
   2   0   3    0.11    0.51
   2   0   3   -0.06    0.31
  -2   0  -3   -0.03    0.29
   2   0   4  398.18   11.10
  -2   0  -4  410.69   11.50
   2   0   4  424.06   11.47
  -2   0  -4  412.65   11.02
  -2   0  -5    0.08    0.39
   2   0   5    0.27    0.42
  -2   0  -5   -0.19    0.56
   2   0   5   -0.18    0.70
  -2   0  -6  270.98    8.19
   2   0   6  285.18    8.12
   2   0   6  254.35    7.61
   2   0   7    0.36    0.74
  -2   0  -7   -0.13    0.71
  -2   0  -7    0.09    0.25
  -2   0  -7   -0.36    0.48
   2   0   7    0.15    0.50
   2   0   8  168.94    5.11
   2   0   8  160.49    5.56
  -2   0  -8  154.91    5.67
  -2   0  -8  153.85    4.89
   2   0   9    0.69    0.68
  -2   0  -9    0.40    0.68
   2   0   9    0.15    1.00
  -2   0  -9    0.17    0.98
   2   0  10  174.80    5.75
   2   0  10  176.50    6.35
  -2   0 -10  175.40    6.60
  -2   0 -10  180.54    5.63
   2   0  11   -0.27    0.67
   2   0  11    1.18    0.82
  -2   0 -11    1.11    0.90
  -2   0 -11    0.22    1.37
  -2   0 -12  102.44    3.83
   2   0  12  100.62    3.90
   2   0  12  100.55    3.29
   2   0  12   98.65    3.30
  -2   0 -12   93.44    4.70
   2   0  13    0.33    0.61
  -2   0 -13   -1.83    1.58
   2   0  13   -0.68    1.05
   2   0  14   34.26    2.23
  -2   0 -14   32.44    3.05
  -2   1  16    5.97    1.75
  -2   1  15   -1.63    1.53
  -2  -1  14    8.77    1.27
  -2   1  14   10.14    1.70
  -2  -1  14    8.71    1.30
   2  -1 -14    6.10    1.19
  -2  -1  13   63.04    2.86
  -2   1  13   64.47    3.36
   2  -1 -13   65.95    2.95
  -2  -1  13   65.04    2.91
   2   1 -13   62.32    2.76
  -2  -1  12    7.28    1.17
   2  -1 -12    4.24    0.99
   2   1 -12    3.72    1.36
  -2   1  12    5.58    1.27
  -2  -1  12    7.89    1.10
   2   1 -12    6.48    0.72
  -2  -1  11   73.71    3.15
   2  -1 -11   73.38    3.17
  -2   1  11   76.13    3.23
   2   1 -11   81.52    3.59
   2   1 -11   76.94    2.64
  -2   1  11   75.34    3.48
   2  -1 -10  128.57    4.71
  -2   1  10  127.62    4.69
  -2  -1  10  142.78    5.24
  -2   1  10  130.72    5.14
   2   1 -10  138.70    5.03
   2   1 -10  143.62    4.27
  -2   1  10  133.58    5.03
   2  -1  -9   59.65    2.63
  -2   1   9   54.07    2.60
  -2   1   9   61.21    2.97
  -2  -1   9   62.83    2.98
  -2   1   9   60.07    2.79
   2   1  -9   62.67    2.26
   2  -1  -9   57.27    2.01
   2   1  -9   53.49    2.71
  -2  -1   8    9.05    1.22
  -2   1   8   11.30    1.33
   2  -1  -8   11.30    1.13
  -2   1   8    9.73    1.03
   2   1  -8    9.94    1.20
  -2   1   8   10.27    1.12
   2  -1  -8   10.36    0.74
   2   1  -8   10.29    0.85
   2  -1  -7   93.41    3.33
   2   1  -7   84.53    2.49
  -2   1   7   89.42    3.35
  -2  -1   7   94.83    3.53
  -2   1   7   90.41    3.48
   2   1  -7   87.19    3.42
  -2   1   7   89.97    3.41
   2  -1  -7   94.20    2.86
   2   1  -7   90.77    3.01
   2  -1  -6  172.63    5.37
   2   1  -6  163.41    4.57
  -2   1   6  169.52    5.38
  -2   1   6  174.88    5.46
  -2  -1   6  171.33    5.41
   2  -1  -6  169.22    4.89
  -2   1   6  164.15    5.05
   2   1  -6  161.23    5.02
   2   1  -6  185.71    5.54
  -2   1   6  175.13    5.42
  -2   1   5    8.96    0.81
   2   1  -5    8.13    0.72
   2  -1  -5    9.51    0.70
  -2   1   5    9.57    0.94
  -2  -1   5    9.74    0.95
  -2  -1   5    8.14    0.60
   2   1  -5    9.13    0.84
   2  -1  -5    8.51    0.68
  -2   1   5    8.95    0.90
   2   1  -5    8.03    0.95
  -2   1   5    7.48    0.82
   2   1  -5    9.17    0.46
   2  -1  -5   11.21    0.95
   2  -1  -4  172.85    5.27
  -2  -1   4  173.83    5.16
  -2   1   4  170.31    5.16
   2  -1  -4  171.36    4.59
   2   1  -4  160.98    5.29
  -2   1   4  161.06    5.10
  -2  -1   4  180.03    4.95
   2   1  -4  164.49    5.05
   2  -1  -4  177.15    4.99
  -2   1   4  159.43    5.19
   2   1  -4  181.94    5.18
   2  -1  -4  171.32    4.97
   2   1  -3  158.02    4.86
   2  -1  -3  169.30    4.75
  -2   1   3  161.16    4.73
   2  -1  -3  163.92    4.50
   2   1  -3  164.77    5.03
  -2   1   3  155.42    4.86
  -2  -1   3  161.54    4.76
  -2   1   3  164.57    4.77
  -2   1   3  155.06    4.87
  -2  -1   3  164.17    4.75
   2   1  -3  158.96    4.82
  -2  -1   3  163.46    4.56
   2   1  -2  632.51   16.90
  -2  -1   2  674.58   17.08
  -2   1   2  640.17   17.00
  -2  -1   2  630.99   16.73
   2  -1  -2  614.79   16.84
   2   1  -2  624.70   16.92
   2  -1  -2  637.12   16.83
  -2   1   2  619.21   16.71
  -2  -1   2  607.23   16.70
   2   1  -1  865.90   22.82
  -2   1   1  886.87   22.88
  -2   1   1  867.48   22.88
   2  -1  -1  851.43   22.89
   2  -1  -1  838.53   22.66
   2   1  -1  840.84   22.81
  -2  -1   0  259.12    7.31
  -2  -1   0  267.54    7.35
  -2  -1   0  261.52    7.31
  -2  -1   0  259.89    6.92
  -2   1   0  261.90    6.93
   2  -1   0  250.80    7.01
  -2   1   0  253.69    7.31
   2  -1   0  269.16    7.35
  -2  -1   0  261.28    7.28
  -2  -1   0  257.36    7.23
   2  -1   0  256.92    7.07
   2   1   0  259.09    6.94
  -2   1   0  258.37    6.91
  -2  -1   0  259.43    6.92
  -2  -1  -1  372.63   10.21
   2  -1   1  376.59    9.97
  -2   1  -1  373.39    9.99
   2   1   1  375.24    9.97
   2   1   1  383.85   10.26
  -2  -1  -1  373.49    9.98
   2  -1   1  373.72    9.93
  -2  -1  -1  370.01   10.32
  -2  -1  -1  368.91   10.29
  -2  -1  -1  363.31   10.28
  -2  -1  -1  360.80   10.07
   2  -1   1  378.41   10.22
  -2  -1  -2    0.99    0.51
  -2  -1  -2   -0.12    0.55
   2   1   2   -0.06    0.42
  -2  -1  -2    0.90    0.29
  -2  -1  -2    0.66    0.41
   2  -1   2    0.65    0.40
  -2   1  -2    0.48    0.41
   2   1   2    0.72    0.40
  -2   1  -2    0.15    0.44
  -2  -1  -3   17.03    0.65
  -2   1  -3   16.51    0.92
   2  -1   3   17.30    1.06
   2   1   3   17.02    1.09
  -2  -1  -3   18.36    1.04
  -2   1  -3   15.41    0.98
  -2  -1  -3   14.50    0.99
   2   1   3   15.00    0.93
   2  -1   3   17.63    1.00
   2   1   4   81.76    2.84
   2  -1   4   78.11    2.83
  -2  -1  -4   81.81    2.27
   2  -1   4   66.58    2.72
  -2  -1  -4   81.47    2.91
  -2   1  -4   77.00    2.87
  -2  -1  -4   85.13    2.83
   2   1   4   84.87    2.92
  -2  -1  -4   81.21    2.92
  -2  -1  -5  306.84    8.74
   2  -1   5  318.13    8.79
   2   1   5  302.41    8.95
  -2  -1  -5  313.58    8.92
  -2  -1  -5  312.60    8.86
  -2   1  -5  296.63    8.48
   2  -1   5  305.89    8.95
  -2   1  -5  301.03    9.01
  -2  -1  -5  309.38    9.04
   2   1   5  312.36    8.96
  -2  -1  -6  152.81    4.77
   2   1   6  149.76    4.88
  -2   1  -6  135.19    4.25
  -2  -1  -6  155.69    4.59
   2  -1   6  153.32    4.94
   2   1   6  152.09    4.92
  -2  -1  -6  147.64    5.04
  -2   1  -6  138.88    4.95
  -2  -1  -7    8.96    0.84
  -2   1  -7    8.20    0.55
   2  -1   7    6.45    0.57
   2   1   7    9.23    1.01
   2   1   7    8.40    1.13
  -2   1  -7    7.58    1.08
   2  -1   7    5.49    1.06
  -2  -1  -7    8.84    1.12
   2   1   8   73.67    3.26
  -2   1  -8   80.37    3.46
   2  -1   8   73.12    3.27
  -2  -1  -8   74.81    3.40
   2  -1   8   75.27    2.54
   2   1   8   76.01    3.16
  -2  -1  -8   73.92    2.66
   2   1   9   90.20    3.68
   2  -1   9   87.34    2.99
  -2  -1  -9   87.92    3.96
  -2   1  -9   80.82    3.85
   2  -1   9   93.26    3.89
   2   1   9   96.97    3.89
  -2  -1 -10    6.93    1.43
  -2   1 -10    5.69    1.41
   2  -1  10    8.44    0.85
   2   1  10    6.14    1.17
   2   1  11   77.99    3.54
  -2   1 -11   83.67    4.09
  -2  -1 -11   82.34    4.05
   2  -1  11   73.64    2.86
   2  -1  12   24.54    1.48
   2   1  12   20.53    1.89
  -2   1 -12   19.81    2.37
  -2  -1 -12   26.94    2.58
  -2   1 -13   -2.59    1.72
   2   1  13    0.36    1.17
   2   1  14    5.10    1.50
   2  -1  14    2.50    1.08
  -2  -2  15   23.15    2.16
  -2   2  14    1.63    1.62
   2  -2 -14    1.09    1.31
  -2  -2  14    0.52    1.31
  -2   2  13    1.11    1.44
   2  -2 -13    0.37    1.24
   2   2 -13    1.06    1.12
  -2  -2  13    2.61    1.33
  -2   2  12    2.72    1.33
   2  -2 -12    4.36    1.37
   2   2 -12    3.95    1.01
   2   2 -12    3.62    1.17
  -2   2  11   85.38    3.98
  -2   2  11   77.23    3.72
   2  -2 -11   71.83    3.65
   2   2 -11   77.10    3.20
   2  -2 -11   86.75    3.22
   2   2 -11   82.30    3.58
   2   2 -10    6.07    1.07
  -2  -2  10    5.95    1.39
  -2   2  10    4.06    1.35
  -2   2  10    6.25    1.35
  -2   2  10    6.46    1.32
   2  -2 -10    7.59    1.34
   2   2 -10    7.51    1.24
   2  -2 -10    6.07    1.03
   2  -2  -9   80.63    3.71
  -2   2   9   75.82    3.60
  -2  -2   9   85.24    3.57
  -2   2   9   74.64    3.47
   2   2  -9   85.73    3.32
   2  -2  -9   80.72    3.17
   2   2  -9   85.89    3.51
  -2   2   9   77.11    3.67
   2   2  -8    3.64    0.97
  -2  -2   8    1.53    0.97
  -2   2   8    2.53    1.01
   2  -2  -8    0.64    0.92
  -2   2   8    2.21    0.97
  -2   2   8    3.49    1.06
   2   2  -8    1.35    0.92
   2  -2  -8    2.67    0.89
   2  -2  -7  186.76    6.06
   2   2  -7  192.04    6.40
   2  -2  -7  195.73    6.64
  -2   2   7  194.59    6.61
  -2  -2   7  202.96    6.30
  -2   2   7  202.45    6.30
  -2   2   7  192.68    6.55
  -2   2   7  199.82    6.34
   2   2  -7  179.44    6.24
   2  -2  -6   11.73    1.28
  -2   2   6    9.30    1.18
  -2   2   6   12.61    1.14
   2  -2  -6   13.83    1.20
   2   2  -6   13.54    1.27
   2   2  -6   14.38    1.27
  -2   2   6   10.49    1.18
   2  -2  -6   12.08    0.57
   2  -2  -6   12.75    0.55
  -2  -2   6   15.85    1.38
  -2   2   6   16.48    1.36
  -2  -2   6   13.00    1.16
   2  -2  -5   56.88    2.49
   2   2  -5   60.12    2.75
  -2  -2   5   60.04    2.46
  -2  -2   5   62.47    2.41
  -2   2   5   61.14    2.41
   2  -2  -5   66.67    2.93
  -2   2   5   64.03    2.84
  -2   2   5   54.52    2.62
   2   2  -5   61.97    2.68
  -2   2   5   59.92    2.71
   2   2  -4   37.35    2.01
   2  -2  -4   33.07    1.79
  -2  -2   4   35.68    1.63
  -2   2   4   36.02    2.01
  -2  -2   4   35.90    1.55
  -2   2   4   38.85    1.61
  -2  -2   4   37.10    1.60
   2  -2  -4   35.80    1.85
   2   2  -4   35.08    1.94
  -2  -2   4   38.28    1.85
  -2   2   4   36.11    1.99
   2  -2  -3  315.71    9.36
   2   2  -3  329.87    9.58
  -2  -2   3  317.02    9.38
  -2   2   3  320.28    9.45
   2   2  -3  316.06    9.51
  -2   2   3  323.54    9.27
  -2  -2   3  308.08    9.64
  -2   2   3  327.99    9.63
  -2  -2   3  326.99    9.12
  -2  -2   3  326.59    9.24
  -2  -2   3  315.91    8.85
  -2   2   3  322.16    8.85
   2  -2  -3  319.02    9.30
  -2  -2   2  259.28    7.84
  -2   2   2  242.01    7.82
   2   2  -2  259.07    7.90
  -2   2   2  263.98    7.60
  -2   2   2  262.25    7.07
  -2  -2   2  260.40    7.07
  -2  -2   2  266.28    7.61
  -2   2   2  258.38    7.75
   2  -2  -2  260.55    7.63
  -2  -2   2  250.58    7.70
   2  -2  -2  249.17    7.94
  -2   2   2  263.90    7.85
   2   2  -2  261.61    7.94
   2  -2  -2  264.95    7.79
   2   2  -1  328.34    9.68
   2   2  -1  324.48    8.66
   2  -2  -1  327.84    9.72
  -2  -2   1  322.41    9.57
  -2  -2   1  340.13    9.49
  -2   2   1  322.04    9.70
   2  -2  -1  332.27    9.34
  -2  -2   1  334.28    9.40
  -2   2   1  329.66    9.27
  -2  -2   1  333.49    9.64
   2   2  -1  323.72    9.64
  -2  -2   0    3.94    0.76
  -2   2   0    2.76    0.79
  -2   2   0    3.56    0.83
  -2  -2   0    5.06    0.80
  -2  -2   0    2.96    0.66
   2  -2   0    3.78    0.62
  -2  -2   0    3.14    0.71
   2  -2   0    5.42    0.79
  -2   2   0    4.50    0.75
  -2  -2   0    2.96    0.70
  -2  -2   0    4.00    0.75
   2  -2   0    3.20    0.59
  -2  -2   0    4.99    0.78
  -2  -2  -1   65.92    2.70
  -2  -2  -1   63.48    2.64
  -2   2  -1   67.17    2.71
  -2   2  -1   65.29    2.73
  -2   2  -1   61.98    1.83
  -2  -2  -1   60.56    1.83
  -2  -2  -1   63.20    2.44
  -2  -2  -1   60.95    1.85
  -2   2  -1   62.40    1.87
  -2  -2  -1   64.47    2.62
  -2   2  -1   55.73    2.62
  -2  -2  -1   63.22    2.61
  -2  -2  -1   64.50    2.54
  -2   2  -1   58.48    2.39
  -2   2  -1   63.26    2.60
   2  -2   1   60.02    2.51
   2  -2   1   62.91    2.24
   2  -2   1   59.70    2.23
  -2   2  -2    0.32    0.66
  -2  -2  -2   -0.32    0.82
  -2  -2  -2    0.42    0.72
  -2  -2  -2    0.04    0.34
  -2   2  -2   -0.12    0.34
   2   2   2    0.28    0.30
   2  -2   2    0.36    0.33
  -2  -2  -2    0.28    0.69
   2  -2   2    0.16    0.41
  -2  -2  -2    0.64    0.71
  -2   2  -2    0.14    0.53
  -2   2  -2   -0.28    0.68
  -2   2  -2    0.35    0.65
   2  -2   2   -0.09    0.52
  -2  -2  -2    0.41    0.62
  -2   2  -3  132.75    4.78
  -2  -2  -3  142.54    4.72
  -2  -2  -3  130.91    4.70
  -2   2  -3  150.56    4.77
  -2  -2  -3  131.14    4.65
  -2  -2  -3  138.35    4.20
   2   2   3  136.70    4.14
   2  -2   3  137.16    4.16
  -2   2  -3  134.97    4.20
  -2  -2  -3  134.95    4.20
   2  -2   3  138.36    4.11
  -2  -2  -3  136.52    4.76
  -2   2  -3  140.36    4.28
  -2   2  -3  148.88    4.63
  -2  -2  -3  141.86    4.69
  -2   2  -4    3.74    0.72
  -2   2  -4    3.28    0.51
  -2   2  -4    3.19    0.83
  -2  -2  -4    3.75    0.93
  -2  -2  -4    3.71    0.87
  -2  -2  -4    3.26    0.46
   2  -2   4    4.04    1.01
  -2  -2  -4    4.68    0.93
   2  -2   4    2.43    0.60
  -2   2  -4    3.00    0.65
   2   2   4    3.99    0.64
  -2  -2  -4    3.14    0.65
  -2  -2  -4    3.40    0.89
  -2   2  -5    1.71    0.72
  -2  -2  -5    2.08    0.92
  -2  -2  -5    3.02    0.84
  -2  -2  -5    1.39    0.33
   2  -2   5    4.05    0.92
   2  -2   5    1.93    0.68
   2   2   5    1.57    0.66
  -2  -2  -5    2.53    0.70
  -2   2  -5    2.43    0.72
  -2   2  -5    1.74    0.65
  -2  -2  -6   16.67    1.38
   2   2   6   18.75    1.35
   2  -2   6   17.51    1.34
   2  -2   6   19.23    1.50
  -2  -2  -6   16.45    1.34
  -2   2  -6   19.46    1.43
   2   2   6   17.06    1.51
  -2   2  -6   17.21    1.22
  -2   2  -6   19.09    1.29
  -2  -2  -6   17.33    1.46
  -2  -2  -7  171.30    5.62
  -2   2  -7  180.59    5.34
  -2  -2  -7  168.25    5.55
   2  -2   7  161.99    5.56
   2   2   7  166.97    5.57
   2  -2   7  148.78    5.56
   2   2   7  163.67    5.91
  -2   2  -7  169.24    5.28
  -2  -2  -7  176.80    5.74
  -2   2  -7  162.36    5.69
  -2  -2  -7  161.03    5.69
  -2  -2  -8    3.72    1.00
  -2   2  -8    3.78    0.76
  -2   2  -8    3.84    1.14
  -2  -2  -8    4.62    1.16
   2   2   8    3.35    1.13
   2  -2   8    4.17    1.17
  -2  -2  -8    5.70    1.07
  -2   2  -8    3.61    0.76
   2   2   8    3.85    1.15
  -2   2  -9    6.30    0.87
  -2  -2  -9    7.27    1.13
   2   2   9    3.94    1.23
   2  -2   9    6.07    0.57
  -2  -2  -9    7.46    1.34
   2   2   9    5.18    1.19
   2  -2   9    4.07    1.21
  -2   2  -9    7.27    1.42
  -2   2 -10    0.16    0.63
  -2   2 -10    0.39    1.30
  -2  -2 -10   -1.17    1.25
  -2  -2 -10    0.12    0.90
   2   2  10   -0.19    1.10
   2  -2  10   -0.26    0.46
   2   2  11   42.05    2.82
  -2  -2 -11   51.40    3.16
  -2   2 -11   46.12    3.03
  -2   2 -11   45.04    1.95
  -2   2 -12    0.44    1.11
  -2   2 -12    0.23    1.63
  -2  -2 -12   -1.17    1.65
  -2  -2 -13   23.20    2.27
  -2   2 -13   21.86    2.13
  -2  -2 -14    0.84    1.51
   2  -3 -14    6.51    1.84
   2  -3 -13    6.78    1.73
  -2  -3  13    4.40    1.78
  -2   3  12   -0.51    1.56
   2   3 -12   -0.98    1.33
   2  -3 -12    1.17    1.57
  -2   3  11    5.60    1.60
   2   3 -11    6.17    1.39
   2  -3 -11    5.11    1.62
   2   3 -11    5.11    1.43
   2   3 -10   37.10    2.58
   2   3 -10   33.37    2.37
  -2   3  10   31.75    2.60
  -2   3  10   35.47    2.74
  -2   3  10   33.30    2.28
   2  -3 -10   31.22    2.64
   2   3  -9   50.75    2.99
   2  -3  -9   49.84    2.62
   2   3  -9   53.01    2.84
  -2   3   9   51.85    3.17
  -2   3   9   45.35    3.00
   2  -3  -9   52.12    3.12
  -2  -3   9   47.10    2.56
  -2   3   9   41.09    2.45
   2  -3  -8    1.69    1.06
   2   3  -8   -0.19    1.15
  -2   3   8    1.23    1.18
   2   3  -8    2.37    1.17
  -2   3   8    1.40    1.05
  -2   3   8    1.03    1.15
  -2  -3   8    0.38    1.18
   2  -3  -8   -0.22    1.24
  -2  -3   8   -0.23    1.03
  -2   3   8   -0.11    1.02
   2  -3  -7   30.75    2.41
  -2   3   7   31.90    2.39
  -2   3   7   28.66    2.27
  -2  -3   7   28.20    1.73
  -2   3   7   28.46    1.75
   2  -3  -7   27.85    1.16
   2   3  -7   33.63    2.22
   2  -3  -7   27.66    1.16
  -2  -3   7   30.09    2.31
  -2   3   7   35.75    2.25
   2  -3  -7   37.51    2.21
   2   3  -7   27.48    2.19
  -2   3   6  154.52    5.64
   2   3  -6  142.43    5.45
  -2   3   6  148.95    5.38
  -2  -3   6  140.15    5.63
  -2   3   6  135.29    5.57
   2  -3  -6  137.32    5.20
   2   3  -6  156.03    5.68
  -2   3   6  151.29    4.74
  -2  -3   6  149.81    4.74
   2  -3  -6  138.65    5.72
  -2   3   5   -0.18    0.93
   2   3  -5   -1.17    1.08
  -2   3   5    1.14    0.92
   2  -3  -5    0.42    1.04
   2   3  -5    0.18    1.10
  -2  -3   5    0.54    0.70
  -2   3   5   -0.18    1.10
   2  -3  -5   -0.67    0.92
  -2  -3   5   -0.65    0.70
  -2   3   5   -0.13    0.68
  -2  -3   4    8.08    1.09
  -2   3   4    9.16    1.39
   2   3  -4   10.47    1.41
  -2  -3   4    9.39    0.72
  -2   3   4    8.02    1.15
  -2   3   4    7.95    1.36
   2  -3  -4    8.75    1.32
   2   3  -4   10.50    1.46
   2  -3  -4    9.63    1.24
  -2   3   4    7.72    0.67
  -2  -3   3   14.60    1.40
   2  -3  -3   14.83    1.59
  -2  -3   3   14.76    1.53
  -2   3   3   17.19    1.59
   2   3  -3   16.45    1.62
  -2  -3   3   14.93    0.66
  -2   3   3   14.59    0.64
  -2  -3   3   15.50    1.76
   2  -3  -3   13.44    1.25
  -2  -3   3   17.51    1.39
  -2   3   3   14.81    1.32
   2   3  -3   14.70    0.68
   2  -3  -3   15.25    0.61
   2  -3  -3   13.60    1.54
   2   3  -3   15.95    1.60
  -2   3   2   77.97    3.76
  -2  -3   2   86.06    3.57
   2  -3  -2   85.03    3.80
  -2  -3   2   89.84    3.42
  -2   3   2   85.53    3.71
  -2   3   2   92.34    3.77
  -2  -3   2   89.78    3.74
   2   3  -2   86.00    3.74
   2  -3  -2   86.36    3.38
  -2  -3   2   84.29    3.36
  -2   3   2   79.31    3.67
   2   3  -2   89.30    3.80
  -2  -3   1    1.58    0.75
  -2  -3   1    1.05    0.84
   2  -3  -1    0.16    0.86
  -2   3   1    1.60    0.88
  -2  -3   1    0.29    0.88
  -2  -3   1    1.72    0.82
   2  -3  -1    0.96    0.75
  -2   3   1    0.34    0.93
  -2  -3   1    1.20    1.02
  -2  -3   0   29.20    1.72
   2  -3   0   26.93    1.91
  -2  -3   0   26.89    1.94
  -2   3   0   28.05    1.84
  -2  -3   0   26.76    1.89
   2  -3   0   29.86    1.67
  -2  -3   0   27.52    1.74
  -2   3   0   27.54    2.06
  -2   3   0   25.35    1.98
   2  -3   1   54.99    2.32
   2  -3   1   53.98    2.69
  -2  -3  -1   47.73    2.69
  -2   3  -1   52.23    2.52
  -2  -3  -1   49.55    2.65
  -2   3  -1   45.48    2.71
  -2  -3  -1   52.43    2.51
   2  -3   1   56.57    2.36
  -2   3  -1   52.64    2.86
  -2  -3  -1   56.46    2.85
  -2   3  -1   55.24    2.91
  -2  -3  -2    2.46    1.02
  -2   3  -2    1.91    1.09
   2  -3   2    2.73    0.79
  -2  -3  -2    0.35    0.90
  -2   3  -2    1.61    0.80
  -2  -3  -2    1.41    1.11
  -2   3  -2    0.82    0.97
   2  -3   2    2.42    0.73
  -2  -3  -2    0.13    0.94
  -2  -3  -2    1.66    0.98
   2  -3   2    2.23    0.88
  -2   3  -2    2.81    1.05
  -2  -3  -3   10.72    0.65
  -2   3  -3   10.73    0.67
  -2  -3  -3   12.24    1.59
  -2  -3  -3    9.40    1.07
  -2   3  -3    8.31    1.33
  -2  -3  -3   11.26    1.53
  -2   3  -3    9.59    1.40
  -2  -3  -3   10.00    1.51
   2  -3   3   11.60    1.02
  -2  -3  -3    8.24    1.23
   2  -3   3   10.79    1.08
   2   3   3   10.99    1.34
  -2   3  -3    7.17    1.36
   2  -3   3   10.42    1.25
  -2  -3  -3   13.10    1.59
  -2   3  -4   26.89    2.17
  -2  -3  -4   25.29    2.00
   2   3   4   29.52    1.32
   2  -3   4   30.09    1.33
  -2  -3  -4   24.75    1.45
  -2   3  -4   24.82    2.03
  -2  -3  -4   28.43    2.12
  -2  -3  -4   25.03    1.99
  -2   3  -4   24.90    1.92
   2   3   4   27.85    1.95
   2  -3   4   29.06    1.46
  -2  -3  -4   28.58    1.99
  -2   3  -4   29.23    1.90
  -2  -3  -4   27.70    2.22
  -2   3  -5  100.87    4.49
  -2  -3  -5  107.52    4.46
  -2  -3  -5  109.14    4.37
  -2   3  -5  105.02    4.30
  -2   3  -5  103.33    4.49
  -2  -3  -5  103.41    4.30
  -2  -3  -5  107.01    3.48
   2  -3   5  103.88    3.55
   2   3   5  105.16    3.56
   2   3   5  104.60    4.34
   2  -3   5  114.16    4.63
  -2   3  -5  108.27    4.12
   2  -3   5  109.61    3.51
  -2  -3  -5  117.39    4.37
  -2   3  -6    1.00    0.96
  -2  -3  -6    0.21    1.13
   2  -3   6    1.64    1.25
  -2  -3  -6    0.98    1.23
  -2   3  -6   -0.29    1.01
  -2   3  -6    0.75    1.06
  -2  -3  -6   -0.31    1.05
  -2  -3  -6    0.58    0.47
   2  -3   6    0.96    0.79
   2   3   6   -0.17    0.74
   2  -3   6    0.76    0.55
  -2   3  -6   -0.19    1.25
  -2  -3  -6    0.16    1.12
   2   3   6    1.03    1.01
  -2   3  -7   24.88    2.12
  -2  -3  -7   20.15    1.88
  -2   3  -7   21.68    2.01
  -2  -3  -7   20.40    0.79
  -2   3  -7   21.43    1.61
  -2  -3  -7   24.98    2.27
   2  -3   7   22.33    1.12
   2  -3   7   23.96    2.06
  -2   3  -7   21.95    1.73
  -2  -3  -7   21.65    1.91
  -2  -3  -7   19.63    1.88
   2  -3   7   21.39    1.53
   2   3   7   20.91    1.52
   2  -3   8    9.93    1.30
   2   3   8   12.60    1.39
  -2  -3  -8   12.92    1.64
  -2   3  -8   12.73    1.69
   2  -3   8   11.28    0.77
   2  -3   8   10.85    1.69
  -2  -3  -8   12.07    1.83
  -2   3  -8   12.21    1.32
  -2   3  -8   11.49    1.79
  -2  -3  -8   10.08    1.50
   2   3   9   13.22    1.52
   2  -3   9   14.75    1.55
  -2  -3  -9   17.21    2.14
  -2   3  -9   16.06    2.02
  -2  -3  -9   11.47    1.58
  -2   3  -9   12.63    1.75
  -2  -3 -10    9.74    1.85
  -2   3 -10   10.85    1.86
  -2   3 -10    9.36    1.67
  -2   3 -11   32.21    2.70
  -2   3 -11   34.07    2.57
  -2  -3 -11   32.25    2.84
  -2   3 -12   21.50    2.36
  -2  -3 -12   19.08    2.44
  -2   3 -13    2.50    1.81
  -2  -3 -13    0.26    1.63
   2   4 -11    1.44    1.65
   2   4 -10    1.20    1.63
  -2   4  10   -0.24    1.45
   2  -4 -10    1.38    1.75
   2   4  -9    1.92    1.60
  -2   4   9    0.45    1.34
   2  -4  -9    1.63    1.61
  -2  -4   8   49.16    3.41
   2   4  -8   60.71    3.62
   2  -4  -8   53.25    3.61
  -2   4   8   56.62    3.35
   2  -4  -7    0.26    1.39
   2   4  -7    0.47    1.41
  -2  -4   7    0.23    1.46
   2   4  -7    0.22    1.42
  -2   4   7    0.40    1.25
   2  -4  -6   15.47    1.36
  -2  -4   6   15.37    2.14
  -2   4   6   15.32    2.04
  -2   4   6   16.01    1.77
  -2   4   6   13.98    0.91
   2   4  -6   17.30    2.11
  -2  -4   5   46.56    2.37
  -2   4   5   36.03    2.49
   2   4  -5   36.12    2.78
  -2  -4   5   41.01    2.43
  -2  -4   4    0.26    0.96
   2  -4  -4    1.20    1.30
  -2  -4   4   -0.17    1.16
   2   4  -4   -0.89    1.34
  -2  -4   3    8.19    1.76
  -2   4   3    8.67    1.61
  -2  -4   3    8.73    1.25
  -2  -4   3    9.96    1.46
   2  -4  -3    7.45    1.58
   2  -4  -2    9.85    1.62
  -2  -4   2   10.30    1.51
  -2   4   2   15.16    1.81
  -2   4   2   10.12    1.83
  -2  -4   2   10.36    1.35
  -2  -4   2   10.47    1.43
   2  -4  -1    1.92    1.10
  -2  -4   1   -1.01    1.10
  -2   4   1    1.15    1.11
   2  -4  -1   -0.81    1.05
  -2  -4   1    0.86    0.97
  -2  -4   1    0.85    0.97
  -2   4   1    0.23    1.32
  -2  -4   0    7.34    1.38
   2  -4   0    5.53    1.29
  -2   4   0   10.14    1.72
   2  -4   0   10.15    1.26
  -2  -4  -1   -0.44    1.11
   2  -4   1    0.20    1.01
  -2   4  -1   -0.68    1.19
  -2   4  -1   -0.44    1.27
   2  -4   1    0.24    0.91
   2  -4   2   47.57    2.38
  -2   4  -2   48.62    3.13
  -2  -4  -2   50.88    3.12
   2  -4   2   43.38    2.67
  -2  -4  -2   41.85    2.47
  -2   4  -2   48.56    3.08
   2  -4   2   43.30    2.27
  -2   4  -2   42.68    2.93
  -2   4  -3    7.93    1.73
  -2   4  -3    7.42    1.56
  -2  -4  -3    4.72    1.07
   2  -4   3    4.50    0.99
  -2  -4  -3    5.07    1.47
  -2   4  -3    6.45    1.59
   2  -4   3    6.69    1.15
  -2   4  -4   22.02    2.14
  -2  -4  -4   19.94    1.60
  -2   4  -4   16.76    2.10
   2  -4   4   18.04    1.59
   2  -4   4   19.80    2.25
   2  -4   4   21.86    1.51
  -2  -4  -4   21.77    2.36
  -2   4  -4   20.91    2.19
  -2   4  -5    3.22    0.48
  -2   4  -5    3.58    1.47
  -2  -4  -5    3.34    0.93
  -2  -4  -5    5.42    1.56
   2  -4   5    3.39    1.65
  -2   4  -5    3.13    1.50
   2  -4   5    2.46    1.10
  -2   4  -6   58.88    3.55
   2   4   6   54.66    3.27
   2  -4   6   54.47    3.50
  -2   4  -6   56.57    2.13
  -2   4  -6   59.07    3.60
  -2  -4  -6   54.83    2.32
   2   4   7    6.79    1.67
   2  -4   7    6.97    1.78
  -2  -4  -7    7.38    1.80
  -2   4  -7   10.70    2.12
  -2   4  -7   10.17    1.85
   2   4   8    0.92    1.40
   2  -4   8    0.90    1.47
  -2  -4  -8   -0.28    1.55
  -2   4  -8    0.26    1.58
  -2   4  -8   -1.22    1.57
   2   4   9    8.20    1.85
  -2   4  -9    3.40    1.79
  -2   4  -9    3.17    1.74
  -2  -4  -9    3.44    1.77
   2  -4   9    5.81    1.79
  -2   4 -10   24.56    2.67
  -2   4 -10   22.50    2.50
  -2   4 -11    5.59    1.86
  -2  -5   4   11.72    1.79
  -2  -5   3    3.87    1.89
   2  -5  -3    3.34    1.74
  -2  -5   3    5.47    1.54
   2  -5  -2   21.83    2.53
  -2  -5   2   18.40    2.14
  -2  -5   2   23.74    2.80
   2  -5  -1    7.05    1.68
  -2  -5   1    2.20    1.35
  -2  -5   1    5.18    1.50
  -2  -5   1    5.17    2.03
  -2  -5   0    7.99    1.69
  -2  -5   0    5.91    1.47
   2  -5   0    6.97    1.67
  -2  -5  -1    4.05    1.55
  -2  -5  -1    4.72    1.43
   2  -5   1    4.71    1.44
  -2  -5  -2   10.64    1.98
   2  -5   2    8.97    1.68
  -2   5  -2   11.52    2.14
  -2  -5  -2    7.41    1.51
   2  -5   3    1.22    2.01
  -2   5  -3   -1.40    1.91
  -2  -5  -3    0.82    1.17
  -2   5  -3   -2.23    1.57
  -2  -5  -3    1.44    1.53
  -3   0  15    0.18    1.23
  -3   0  14    4.51    1.27
  -3   0  14    4.04    0.65
  -3   0  13    0.36    0.53
   3   0 -13   -0.29    1.16
  -3   0  13   -0.15    1.02
   3   0 -13    0.12    0.47
   3   0 -12   36.67    2.29
  -3   0  12   42.12    2.31
  -3   0  12   36.12    1.56
   3   0 -12   35.71    1.48
  -3   0  11   -0.13    0.79
  -3   0  11   -0.43    0.60
   3   0 -11   -0.05    0.49
  -3   0  11    0.06    0.50
  -3   0  10   82.22    3.65
  -3   0  10   74.76    2.74
   3   0 -10   75.47    2.55
  -3   0  10   77.93    2.63
  -3   0  10   75.51    3.13
   3   0  -9   -0.30    0.44
  -3   0   9    0.42    0.53
  -3   0   9   -0.88    1.03
  -3   0   9   -0.28    0.48
  -3   0   8  447.62   12.47
  -3   0   8  455.08   13.17
  -3   0   8  460.14   12.35
   3   0  -8  448.44   12.26
  -3   0   7   -0.05    0.41
  -3   0   7    0.68    0.72
   3   0  -7    0.28    0.32
  -3   0   6  490.27   13.28
  -3   0   6  472.34   12.64
   3   0  -6  456.88   12.50
  -3   0   5   -0.12    0.36
   3   0  -5    0.28    0.27
  -3   0   5   -0.25    0.62
  -3   0   4  120.62    4.19
   3   0  -4  139.30    3.74
  -3   0   4  134.60    3.88
  -3   0   3    0.12    0.22
   3   0  -3   -0.09    0.35
   3   0  -3    0.15    0.22
   3   0  -2  519.30   13.75
   3   0  -1    0.05    0.25
  -3   0   1   -0.12    0.32
  -3   0   0   63.01    1.92
   3   0   0   60.61    1.88
   3   0   0   63.08    1.94
  -3   0   0   63.37    1.91
  -3   0  -1    0.09    0.40
   3   0   1   -0.21    0.37
  -3   0  -1    0.07    0.30
  -3   0  -2    0.54    0.31
  -3   0  -2    0.30    0.43
   3   0   2    0.19    0.42
   3   0   3    0.08    0.42
   3   0   3    0.34    0.32
  -3   0  -3    0.34    0.31
  -3   0  -3    0.20    0.53
   3   0   3    0.37    0.53
  -3   0  -3    0.10    0.23
  -3   0  -4  397.04   10.01
  -3   0  -4  365.59   10.61
   3   0   4  375.54   10.55
  -3   0  -4  360.55   10.15
   3   0   4  356.73   10.17
   3   0   5   -0.42    0.38
   3   0   5    0.46    0.72
  -3   0  -5   -0.52    0.73
  -3   0  -5    0.40    0.40
  -3   0  -5    0.32    0.35
  -3   0  -6   78.91    2.60
  -3   0  -6   85.83    3.32
   3   0   6   86.87    3.25
   3   0   6   80.42    2.77
  -3   0  -6   78.97    2.64
   3   0   7    0.07    0.47
  -3   0  -7    0.28    0.81
   3   0   7   -0.12    0.85
  -3   0  -7    0.17    0.49
   3   0   8   -0.08    0.54
  -3   0  -8   -0.05    0.31
  -3   0  -8    0.20    0.56
  -3   0  -8   -0.16    0.91
   3   0   8   -0.41    0.93
   3   0   9   -0.42    0.68
  -3   0  -9    0.71    1.03
   3   0   9   -0.46    1.19
  -3   0  -9   -0.46    0.68
   3   0   9    0.38    0.67
  -3   0 -10  101.73    3.55
   3   0  10   97.93    3.68
  -3   0 -10  100.33    4.50
   3   0  10  100.01    3.37
   3   0  11    0.23    0.81
  -3   0 -11   -0.09    0.88
  -3   0 -11    1.11    1.34
   3   0  11   -0.41    0.69
   3   0  12    8.72    1.21
  -3   0 -12    8.31    1.86
   3   0  12    9.57    0.91
   3   0  13    0.40    0.98
   3   0  13    0.24    0.63
  -3   0 -13    0.80    1.56
  -3   0 -14   -1.43    1.86
  -3   1  16   11.20    1.97
  -3   1  15   33.81    2.61
  -3  -1  15   34.22    2.01
   3  -1 -14   18.78    1.56
  -3  -1  14   20.71    1.72
  -3   1  14   18.63    2.12
  -3  -1  14   23.78    1.69
  -3  -1  13   -0.71    0.98
   3  -1 -13    0.35    0.86
   3   1 -13   -0.19    0.84
  -3   1  13   -0.38    1.21
  -3  -1  13    0.76    0.92
  -3  -1  12   10.63    1.28
   3  -1 -12   11.05    1.22
  -3   1  12   12.70    1.31
   3   1 -12   11.12    1.60
  -3   1  12   12.83    1.65
   3   1 -12    7.88    1.07
   3   1 -11   22.53    1.10
  -3  -1  11   24.93    1.73
   3  -1 -11   22.30    1.62
  -3   1  11   23.10    1.64
   3   1 -11   23.76    2.02
  -3   1  11   22.20    1.87
   3   1 -11   24.03    1.48
   3   1 -10   62.43    2.11
  -3  -1  10   56.86    2.63
   3  -1 -10   58.88    2.60
  -3   1  10   57.07    2.66
  -3   1  10   58.94    3.04
  -3  -1  10   59.45    3.05
  -3   1  10   50.36    2.73
   3   1 -10   55.64    2.88
   3   1 -10   55.81    2.37
   3   1  -9   10.29    0.97
   3   1  -9   10.75    0.81
  -3  -1   9   10.00    1.41
  -3   1   9    8.41    1.35
  -3  -1   9    9.64    1.11
   3   1  -9    9.15    1.25
  -3   1   9    9.57    1.10
   3  -1  -9   11.08    1.12
  -3   1   9   12.12    1.24
   3   1  -8   20.93    1.27
   3  -1  -8   20.99    1.08
   3  -1  -8   24.28    1.49
  -3   1   8   25.40    1.57
  -3  -1   8   19.80    0.75
  -3   1   8   22.16    1.65
  -3  -1   8   19.46    1.60
   3   1  -8   26.25    1.74
   3   1  -8   25.26    1.19
  -3   1   8   21.38    1.54
   3  -1  -7  405.39   11.19
   3   1  -7  381.67   11.42
   3  -1  -7  415.61   11.70
  -3   1   7  406.45   11.81
   3   1  -7  435.08   11.95
  -3   1   7  399.46   11.36
   3   1  -7  424.77   11.32
  -3   1   7  424.84   11.87
  -3   1   7  415.68   11.91
  -3  -1   7  412.82   11.91
   3  -1  -6  184.25    5.74
  -3  -1   6  188.49    5.85
  -3   1   6  187.79    5.86
   3   1  -6  187.21    5.89
  -3   1   6  172.54    5.46
   3   1  -6  170.82    5.38
  -3  -1   6  174.73    5.18
  -3   1   6  187.55    5.82
   3   1  -6  221.11    5.68
   3  -1  -6  190.10    5.32
   3   1  -5   15.97    0.95
   3  -1  -5   14.85    0.60
   3  -1  -5   16.05    1.11
  -3  -1   5   15.06    1.14
  -3   1   5   15.46    1.13
   3   1  -5   14.84    1.19
  -3   1   5   16.99    1.06
  -3  -1   5   14.18    0.82
  -3   1   5   15.58    1.09
   3   1  -5   17.31    1.01
   3  -1  -5   17.47    0.88
   3   1  -4  133.88    3.96
   3  -1  -4  119.26    3.72
  -3  -1   4  122.07    3.77
  -3   1   4  121.95    3.97
  -3   1   4  128.85    3.75
   3   1  -4  130.95    3.88
   3  -1  -4  126.02    3.50
   3   1  -4  128.61    4.15
  -3   1   4  122.75    3.98
  -3  -1   4  127.43    4.00
  -3  -1   4  122.47    3.48
   3  -1  -4  123.85    4.05
  -3   1   4  126.39    4.03
  -3  -1   3    5.33    0.63
  -3  -1   3    5.13    0.64
   3   1  -3    4.71    0.63
  -3   1   3    4.73    0.56
  -3  -1   3    5.65    0.46
  -3  -1   3    5.42    0.71
   3   1  -3    5.85    0.82
   3   1  -3    5.65    0.66
  -3   1   3    6.31    0.57
  -3  -1   3    6.50    0.67
   3  -1  -3    6.55    0.59
  -3  -1   3    5.37    0.64
  -3   1   3    5.95    0.64
   3  -1  -3    4.21    0.43
  -3   1   3    5.59    0.65
  -3   1   2 1307.18   34.94
   3   1  -2 1282.07   34.99
   3   1  -2 1408.77   35.21
  -3  -1   2 1324.86   35.14
  -3   1   2 1332.58   35.12
   3  -1  -1  353.81    9.49
   3   1  -1  355.92    9.51
  -3  -1   1  358.94    9.81
  -3  -1   1  351.81    9.89
   3  -1  -1  346.09    9.86
  -3   1   1  359.34    9.88
   3  -1   0  237.31    6.55
   3   1   0  242.44    6.57
  -3   1   0  237.37    6.53
  -3  -1   0  243.44    6.54
  -3  -1   0  241.78    6.81
  -3   1   0  242.40    6.61
  -3  -1   0  240.67    6.75
  -3   1   0  240.15    6.89
   3  -1   0  243.44    6.87
  -3  -1  -1   28.83    1.11
  -3  -1  -1   27.78    1.28
  -3   1  -1   27.25    1.10
   3   1   1   30.26    1.27
   3   1   1   27.01    1.08
   3  -1   1   28.76    1.11
  -3  -1  -1   27.64    1.10
  -3  -1  -1   24.84    1.07
   3  -1   1   26.81    0.93
  -3   1  -1   26.89    0.95
  -3  -1  -2  365.29    9.83
  -3   1  -2  361.06    9.83
   3   1   2  367.82    9.78
   3  -1   2  367.00    9.80
   3   1   2  366.22    9.97
  -3   1  -2  345.53    9.84
  -3  -1  -2  330.86    9.59
   3   1   2  366.52    9.66
  -3  -1  -3   69.47    2.12
  -3  -1  -3   74.36    2.56
  -3   1  -3   74.15    2.56
   3  -1   3   69.63    2.47
   3   1   3   71.43    2.47
   3   1   3   68.76    2.16
  -3  -1  -4   68.15    2.48
   3   1   4   66.34    2.02
  -3  -1  -4   66.39    2.04
   3  -1   4   72.17    2.49
  -3  -1  -4   69.98    2.62
   3   1   4   67.11    2.59
  -3   1  -4   69.69    2.63
  -3  -1  -4   67.97    2.61
   3  -1   4   67.99    2.54
   3   1   4   66.83    2.52
  -3  -1  -4   64.69    2.53
   3   1   5   13.95    0.59
   3  -1   5   14.78    1.17
   3   1   5   13.54    1.15
   3  -1   5   14.05    0.98
  -3  -1  -5   16.10    1.17
   3   1   5   16.05    1.15
   3  -1   5   14.08    0.59
  -3  -1  -5   13.72    1.05
  -3  -1  -5   14.37    1.20
  -3   1  -5   12.96    1.12
  -3  -1  -5   14.10    1.02
   3  -1   6   54.66    2.42
   3   1   6   51.86    2.37
  -3   1  -6   48.01    2.42
  -3  -1  -6   53.09    2.50
   3  -1   6   52.66    1.71
  -3  -1  -6   52.97    2.22
  -3  -1  -6   51.40    2.28
   3   1   6   58.60    2.42
  -3  -1  -6   51.91    2.13
   3   1   6   52.41    1.54
   3   1   7   18.95    1.52
   3  -1   7   16.08    1.44
  -3  -1  -7   18.94    1.58
  -3   1  -7   20.05    1.59
   3   1   7   18.45    1.38
  -3  -1  -7   21.52    1.23
   3  -1   7   20.22    0.93
  -3   1  -7   19.57    0.97
  -3   1  -8    9.35    0.62
  -3  -1  -8   10.25    0.95
   3   1   8   13.16    1.26
   3  -1   8   10.34    0.75
   3   1   8   10.33    1.37
  -3  -1  -8   15.51    1.55
  -3   1  -8   12.90    1.46
   3  -1   8    9.46    1.32
  -3   1  -9   23.20    2.01
  -3  -1  -9   29.60    2.15
   3   1   9   29.12    1.90
   3  -1   9   27.02    1.31
  -3  -1  -9   25.64    1.37
   3  -1   9   27.33    2.10
   3   1   9   28.34    2.02
  -3  -1 -10   -0.40    1.21
  -3   1 -10    0.40    1.17
   3   1  10    1.17    0.89
   3  -1  10    1.48    0.60
   3   1  11   36.73    2.35
   3  -1  11   32.68    1.60
  -3   1 -11   30.08    2.51
  -3  -1 -11   35.50    2.67
  -3   1 -12    3.63    1.67
  -3  -1 -12    3.41    1.66
   3  -1  12    3.09    0.77
   3   1  12    4.23    1.26
  -3  -1 -13    1.59    1.76
  -3   1 -13    0.53    1.75
  -3   1 -14   27.99    2.93
  -3  -1 -14   27.66    2.91
  -3  -2  15   26.08    2.26
  -3   2  14    6.29    1.59
   3  -2 -14    7.10    1.45
  -3  -2  14    3.07    1.37
   3   2 -13   35.61    2.31
  -3  -2  13   33.87    2.48
  -3   2  13   34.89    2.72
   3  -2 -13   39.20    2.52
   3   2 -12   18.32    1.69
  -3   2  12   12.46    1.67
  -3   2  12   12.96    1.82
   3  -2 -12   16.14    1.78
  -3  -2  12   16.47    1.76
  -3  -2  11    7.97    1.41
  -3   2  11    7.27    1.44
  -3   2  11    7.10    1.41
   3  -2 -11    8.64    1.48
   3   2 -11    9.51    1.11
   3   2 -11    8.36    1.32
   3  -2 -11    8.43    1.12
   3   2 -10   16.43    1.39
  -3  -2  10   13.68    1.68
  -3   2  10   15.90    1.76
  -3   2  10   18.03    1.78
  -3   2  10   18.02    1.78
   3  -2 -10   17.15    1.35
   3   2 -10   18.02    1.58
   3  -2 -10   17.21    1.72
   3  -2  -9  106.29    4.41
  -3   2   9  110.06    4.47
  -3  -2   9  108.78    4.32
  -3   2   9  108.76    4.30
   3   2  -9  113.93    4.01
  -3   2   9  106.92    4.47
   3  -2  -9  101.31    3.78
   3   2  -9  114.77    4.24
   3   2  -8    2.36    0.95
   3  -2  -8    2.18    0.79
   3   2  -8    0.22    0.72
  -3  -2   8    1.41    1.06
  -3   2   8    0.26    1.00
  -3   2   8    1.20    0.89
  -3   2   8    2.54    0.96
  -3   2   8    0.96    0.98
   3  -2  -8    0.78    0.91
   3  -2  -7   14.45    1.24
   3   2  -7   18.34    1.51
  -3   2   7   16.21    1.42
   3   2  -7   17.34    1.37
  -3   2   7   14.65    1.38
  -3  -2   7   17.17    1.46
  -3   2   7   14.81    1.48
   3  -2  -7   15.02    1.55
  -3   2   7   16.90    1.57
   3   2  -6   18.29    1.43
  -3  -2   6   18.94    1.29
   3  -2  -6   14.93    1.21
  -3   2   6   17.66    1.45
   3   2  -6   18.34    1.37
   3  -2  -6   16.80    0.76
  -3  -2   6   17.98    1.50
  -3   2   6   15.02    1.45
  -3  -2   6   17.83    0.94
  -3   2   6   19.19    1.50
  -3  -2   6   19.24    1.34
  -3   2   6   17.82    1.31
   3  -2  -6   18.22    1.54
   3   2  -5  174.13    5.68
   3  -2  -5  185.23    5.51
   3   2  -5  165.90    5.56
   3  -2  -5  170.44    4.94
  -3  -2   5  172.94    5.30
  -3   2   5  169.30    5.29
  -3   2   5  163.14    5.67
  -3   2   5  173.63    5.87
  -3  -2   5  163.46    5.04
  -3  -2   5  170.45    5.42
  -3   2   5  162.65    5.67
  -3  -2   5  175.59    5.11
   3  -2  -5  170.61    5.83
   3   2  -4   38.02    2.02
  -3   2   4   42.88    2.04
  -3  -2   4   42.50    1.79
  -3   2   4   37.18    2.10
  -3  -2   4   41.03    1.72
  -3   2   4   36.34    1.67
  -3  -2   4   44.31    1.76
   3   2  -4   40.20    2.08
   3  -2  -4   47.29    2.04
  -3   2   4   37.65    2.06
  -3  -2   4   43.09    2.03
  -3  -2   3  376.34   11.16
   3   2  -3  380.70   11.26
  -3   2   3  388.21   11.13
   3  -2  -3  379.83   11.05
  -3  -2   3  384.11   11.13
  -3   2   3  391.36   11.22
   3   2  -3  377.91   11.21
  -3   2   3  396.18   10.96
  -3  -2   3  380.33   11.43
  -3   2   3  394.57   10.60
  -3  -2   3  383.24   10.59
  -3  -2   3  397.98   10.87
  -3   2   3  394.29   11.34
  -3  -2   3  385.79   10.98
   3  -2  -3  385.78   11.00
  -3   2   2   52.43    2.27
   3   2  -2   51.71    2.29
  -3   2   2   48.78    2.26
  -3  -2   2   47.92    2.22
   3  -2  -2   46.14    1.57
   3   2  -2   50.96    1.63
  -3   2   2   48.38    1.98
  -3  -2   2   45.41    2.35
  -3   2   2   46.78    1.63
  -3  -2   2   46.42    1.64
  -3  -2   2   51.85    2.08
   3  -2  -2   48.81    2.02
  -3   2   2   45.21    2.07
   3  -2  -2   51.54    2.35
  -3  -2   2   48.48    2.14
   3  -2  -1  511.02   13.47
   3   2  -1  511.35   13.50
  -3  -2   1  516.62   14.21
  -3   2   1  515.96   14.15
  -3   2   1  515.35   13.96
   3  -2  -1  502.96   14.00
  -3  -2   1  512.68   14.18
  -3   2   1  517.47   14.55
  -3  -2   1  509.03   14.34
   3  -2  -1  485.58   14.40
  -3   2   1  500.19   14.43
  -3  -2   0   11.61    1.08
  -3  -2   0   12.39    1.10
  -3   2   0   10.13    1.08
   3  -2   0   11.41    1.02
  -3  -2   0   10.89    0.99
  -3   2   0   11.65    1.01
   3  -2   0   11.53    0.80
  -3   2   0   11.38    0.53
  -3  -2   0   11.42    0.53
  -3  -2   0   10.92    1.02
  -3  -2   0   10.86    1.05
   3  -2   0   10.85    0.83
  -3   2  -1  139.26    4.97
  -3  -2  -1  149.68    4.93
  -3  -2  -1  147.20    4.93
  -3   2  -1  143.79    4.95
  -3  -2  -1  143.42    4.94
  -3  -2  -1  138.69    4.63
  -3  -2  -1  144.08    4.72
   3  -2   1  147.94    4.40
  -3   2  -1  150.87    4.19
  -3  -2  -1  148.28    4.17
  -3   2  -1  147.93    4.14
  -3  -2  -1  144.35    4.15
  -3   2  -1  145.75    4.70
  -3  -2  -1  155.70    4.90
  -3  -2  -1  145.51    4.87
   3  -2   1  145.65    4.84
  -3   2  -1  144.01    4.88
   3  -2   1  149.20    4.42
  -3  -2  -2   37.05    1.91
  -3   2  -2   35.61    1.94
  -3  -2  -2   34.31    1.94
  -3   2  -2   35.85    1.93
  -3  -2  -2   35.88    1.60
  -3  -2  -2   39.04    1.95
   3  -2   2   35.90    1.40
  -3  -2  -2   35.10    1.42
  -3   2  -2   34.90    1.44
  -3  -2  -2   36.15    1.41
  -3   2  -2   37.09    1.67
  -3  -2  -2   40.87    2.00
  -3   2  -2   36.43    1.85
  -3  -2  -2   35.36    1.87
   3  -2   2   38.08    1.46
  -3   2  -3   20.40    1.45
  -3  -2  -3   19.76    1.50
  -3  -2  -3   23.87    1.14
  -3  -2  -3   20.53    1.49
   3   2   3   22.06    1.11
   3  -2   3   22.31    1.13
  -3   2  -3   21.40    1.17
  -3  -2  -3   20.01    1.13
  -3   2  -3   23.31    1.43
  -3  -2  -3   20.03    1.51
  -3   2  -3   20.42    1.16
  -3  -2  -3   22.98    1.50
  -3  -2  -3   25.68    1.55
   3  -2   3   21.45    0.97
  -3   2  -4   -0.19    0.64
  -3   2  -4    0.10    0.39
   3  -2   4    0.43    0.56
   3   2   4    0.42    0.57
   3  -2   4    0.17    0.31
  -3  -2  -4    0.34    0.77
  -3   2  -4    0.21    0.68
  -3  -2  -4    0.44    0.71
  -3  -2  -4   -0.04    0.36
   3   2   4   -0.35    0.72
  -3   2  -4   -0.08    0.57
  -3  -2  -4   -0.08    0.52
  -3  -2  -5   79.39    2.39
  -3  -2  -5   75.69    3.13
   3   2   5   78.17    3.25
   3   2   5   80.23    2.94
   3  -2   5   76.11    2.91
   3  -2   5   81.26    3.29
  -3   2  -5   75.93    3.00
  -3  -2  -5   75.40    3.00
   3  -2   5   78.11    2.34
  -3   2  -5   72.30    2.98
  -3  -2  -5   75.57    3.18
  -3   2  -5   79.33    2.99
  -3  -2  -6   35.76    2.09
  -3   2  -6   37.20    1.93
  -3  -2  -6   44.26    2.25
  -3  -2  -6   44.50    2.21
  -3  -2  -6   41.79    1.30
   3  -2   6   51.79    2.38
  -3   2  -6   41.54    1.99
  -3   2  -6   38.62    2.09
  -3  -2  -6   37.97    2.05
   3  -2   6   40.86    2.05
   3   2   6   42.02    2.07
  -3   2  -7    2.44    0.87
   3  -2   7    2.46    0.96
  -3  -2  -7    1.22    0.92
   3   2   7    1.85    0.86
  -3  -2  -7    3.06    0.97
   3  -2   7    3.72    1.05
  -3   2  -7    1.82    0.73
  -3  -2  -7    3.04    0.99
  -3   2  -7    1.57    0.75
  -3  -2  -7    2.89    0.96
   3  -2   8    2.76    0.35
  -3  -2  -8    3.38    1.08
  -3   2  -8    3.87    0.78
  -3   2  -8    3.69    0.85
  -3  -2  -8    4.47    1.02
  -3  -2  -8    4.05    1.09
  -3   2  -8    2.64    1.06
   3   2   8    3.28    1.03
   3  -2   8    2.78    1.04
   3  -2   9    0.12    0.31
  -3  -2  -9   -0.12    0.92
  -3  -2  -9    1.08    0.97
  -3   2  -9   -0.35    1.15
  -3  -2  -9   -0.71    1.17
   3   2   9    0.44    1.02
   3  -2   9    0.44    1.09
  -3   2  -9    0.55    0.78
  -3  -2 -10    4.95    1.12
  -3   2 -10    3.35    1.28
  -3  -2 -10    4.74    1.37
  -3   2 -10    5.89    0.92
   3  -2  10    4.34    0.42
  -3  -2 -11    1.31    1.39
  -3   2 -11   -1.09    1.50
  -3   2 -11    0.08    0.72
  -3   2 -12    6.17    1.83
  -3  -2 -12    9.05    1.94
  -3   2 -13   24.42    2.63
  -3  -2 -14    2.39    1.57
   3  -3 -14   15.52    2.25
  -3  -3  13   28.54    2.64
   3  -3 -13   36.01    2.84
  -3  -3  12    0.22    1.47
  -3   3  12   -0.25    1.64
   3   3 -12   -0.76    1.32
   3  -3 -12    1.59    1.47
  -3   3  11   96.22    4.60
  -3   3  11   87.30    4.45
   3  -3 -11   91.91    4.47
   3   3 -11   87.24    4.15
  -3  -3  10   23.43    1.95
  -3   3  10   24.09    1.98
  -3   3  10   21.32    2.11
  -3   3  10   22.55    2.29
   3  -3 -10   16.91    2.07
   3   3 -10   20.35    2.04
   3   3 -10   20.71    1.84
  -3   3   9    0.21    1.17
   3   3  -9    2.94    1.17
  -3   3   9    2.36    1.37
  -3   3   9    0.52    1.15
  -3  -3   9    0.79    1.22
   3  -3  -9    2.18    1.31
   3   3  -9    3.72    1.41
   3  -3  -9    2.12    1.01
  -3   3   8    4.83    1.31
   3   3  -8    3.46    1.18
   3  -3  -8    3.60    1.24
  -3   3   8    2.50    1.24
   3   3  -8    2.02    1.22
   3  -3  -8    5.36    1.18
  -3  -3   8    2.90    1.00
  -3   3   8    4.02    1.06
   3   3  -7   59.15    3.15
   3  -3  -7   63.45    2.93
  -3   3   7   56.34    3.12
   3   3  -7   62.32    3.10
   3  -3  -7   56.06    2.01
   3  -3  -7   58.71    1.98
  -3  -3   7   57.46    3.19
  -3  -3   7   60.48    2.58
  -3   3   7   56.41    2.53
  -3   3   7   60.33    3.28
   3  -3  -7   60.57    3.33
  -3   3   7   50.51    2.84
   3  -3  -6    4.19    1.15
   3   3  -6    6.17    1.29
  -3   3   6    4.70    1.32
   3   3  -6    5.12    1.11
  -3   3   6    4.13    1.11
   3  -3  -6    4.57    0.74
  -3   3   6    5.92    1.42
  -3  -3   6    4.62    1.35
  -3   3   6    3.90    0.87
  -3  -3   6    2.93    0.81
   3  -3  -6    3.95    1.32
  -3  -3   5   12.63    1.20
  -3   3   5   13.41    1.63
  -3   3   5   12.96    1.70
  -3  -3   5   11.94    1.47
   3   3  -5   12.99    1.55
  -3   3   5   12.57    1.32
  -3  -3   5   11.83    0.96
   3   3  -5   13.13    1.55
   3  -3  -5   12.47    1.44
  -3   3   5   10.79    0.94
  -3   3   5    9.83    1.40
   3   3  -4   50.48    2.78
  -3  -3   4   52.29    2.71
  -3   3   4   49.86    2.89
   3   3  -4   47.06    2.69
  -3   3   4   57.37    2.60
  -3  -3   4   49.13    1.85
  -3   3   4   52.02    1.87
  -3   3   4   52.87    2.76
  -3  -3   4   52.38    2.49
   3  -3  -4   52.43    2.53
   3   3  -3   95.85    4.06
  -3  -3   3   96.10    3.96
  -3   3   3   95.35    4.01
  -3  -3   3   95.60    2.80
  -3   3   3   95.52    2.79
  -3  -3   3   91.58    4.17
  -3  -3   3   95.83    3.80
   3  -3  -3   94.67    4.12
   3  -3  -3   96.90    2.74
   3   3  -3   95.52    2.82
   3  -3  -3   95.94    3.69
  -3   3   3   93.68    3.67
  -3  -3   3   94.62    3.68
  -3   3   2  137.26    4.99
  -3   3   2  123.37    4.96
  -3  -3   2  122.12    4.77
  -3  -3   2  127.03    5.03
  -3   3   2  127.17    4.84
   3  -3  -2  122.42    4.38
  -3  -3   2  125.69    4.50
  -3   3   2  122.74    4.79
  -3  -3   2  126.66    4.71
   3  -3  -2  127.80    4.94
  -3  -3   1    9.41    1.13
  -3   3   1   13.59    1.48
  -3  -3   1    8.90    1.27
  -3   3   1    9.29    1.17
  -3  -3   1    9.77    1.21
  -3   3   1   11.89    1.47
   3  -3  -1    9.18    1.03
  -3  -3   1    8.96    1.15
  -3  -3   1    9.71    1.27
   3  -3  -1   10.37    1.31
  -3  -3   0    2.22    0.85
  -3  -3   0    1.06    0.86
  -3  -3   0    2.28    0.84
  -3   3   0    0.81    0.81
  -3   3   0    1.84    1.02
  -3  -3   0    0.37    0.79
   3  -3   0    0.47    0.69
  -3  -3   0    0.64    0.82
   3  -3   0    0.15    0.79
   3  -3   1   23.88    1.36
  -3   3  -1   21.18    1.82
  -3  -3  -1   18.74    1.68
  -3   3  -1   19.17    1.51
  -3   3  -1   21.01    1.79
  -3  -3  -1   17.36    1.65
  -3  -3  -1   19.12    1.69
  -3   3  -1   18.34    1.71
   3  -3   1   19.21    1.30
  -3  -3  -1   18.79    1.55
   3  -3   1   16.88    1.51
  -3  -3  -1   20.07    1.74
  -3   3  -2   20.37    1.72
   3  -3   2   24.04    1.72
  -3  -3  -2   26.79    2.01
  -3   3  -2   23.24    1.61
  -3   3  -2   23.28    1.96
  -3  -3  -2   25.03    1.90
  -3  -3  -2   26.15    1.92
  -3  -3  -2   26.57    1.98
  -3   3  -2   26.33    2.02
  -3   3  -2   18.38    1.78
  -3  -3  -2   28.22    1.67
   3  -3   2   26.41    1.48
  -3   3  -2   23.00    0.87
  -3  -3  -2   25.23    0.89
  -3  -3  -2   26.22    1.83
   3  -3   2   25.41    1.43
  -3   3  -3   71.00    3.54
  -3   3  -3   78.82    3.56
  -3  -3  -3   82.21    3.64
  -3  -3  -3   89.96    3.64
  -3  -3  -3   72.73    2.92
  -3  -3  -3   77.42    3.68
  -3   3  -3   77.09    3.35
  -3   3  -3   81.98    3.06
  -3   3  -3   77.74    2.45
  -3  -3  -3   73.35    2.42
  -3  -3  -3   73.69    2.49
  -3   3  -3   71.53    2.49
  -3   3  -3   72.85    3.57
  -3  -3  -3   69.76    3.39
   3  -3   3   71.98    2.71
   3   3   3   75.86    3.37
  -3  -3  -3   79.99    3.43
   3  -3   3   78.77    2.91
  -3   3  -4    0.07    0.61
  -3  -3  -4   -0.07    0.57
  -3  -3  -4    0.06    0.61
  -3   3  -4   -0.41    0.93
   3  -3   4    0.72    0.56
  -3   3  -4    0.48    1.02
  -3  -3  -4   -0.49    1.21
  -3   3  -4    0.18    1.06
  -3  -3  -4    0.31    1.15
  -3  -3  -4    0.80    0.66
   3  -3   4   -0.06    0.56
  -3  -3  -4    0.29    1.08
   3   3   4    0.79    0.90
  -3   3  -4    0.19    0.98
  -3  -3  -4    0.16    1.10
  -3   3  -5   32.95    2.40
  -3  -3  -5   29.49    2.16
  -3   3  -5   33.72    2.22
  -3  -3  -5   32.64    2.27
  -3  -3  -5   29.37    2.30
  -3   3  -5   33.88    2.36
  -3  -3  -5   32.25    1.51
   3  -3   5   32.75    1.64
   3   3   5   35.78    1.67
   3  -3   5   31.23    2.36
  -3   3  -5   28.83    1.67
  -3  -3  -5   36.29    1.78
  -3   3  -5   33.58    2.09
   3  -3   5   35.43    1.48
  -3  -3  -5   35.77    2.27
  -3   3  -6    0.39    1.19
  -3  -3  -6    0.97    1.16
  -3   3  -6    1.79    0.99
  -3  -3  -6    2.49    1.33
  -3   3  -6    2.31    1.27
  -3  -3  -6    2.86    1.15
  -3  -3  -6    3.12    0.90
  -3   3  -6    2.73    0.90
  -3  -3  -6    2.01    0.54
   3  -3   6    0.91    0.77
   3   3   6    2.36    0.82
   3  -3   6    2.00    1.31
   3  -3   6    2.01    0.50
  -3   3  -6    1.44    0.98
  -3  -3  -7   71.01    3.49
  -3  -3  -7   71.66    3.56
  -3   3  -7   71.81    3.72
  -3  -3  -7   71.07    3.49
  -3   3  -7   73.03    3.33
  -3   3  -7   79.71    3.82
   3  -3   7   76.55    3.06
   3   3   7   73.93    3.06
  -3  -3  -7   76.05    2.19
   3  -3   7   72.36    3.61
  -3   3  -7   78.09    3.27
  -3  -3  -7   73.59    3.20
  -3   3  -7   72.47    3.21
   3  -3   7   73.64    2.31
  -3   3  -8    1.00    1.25
  -3  -3  -8   -0.16    1.21
  -3  -3  -8   -1.02    1.08
  -3   3  -8   -1.18    1.08
   3  -3   8    0.24    0.97
   3   3   8   -0.36    1.01
  -3   3  -8    0.21    1.22
   3  -3   8   -0.87    1.14
  -3   3  -8    0.12    0.88
  -3  -3  -8    0.33    1.25
  -3   3  -8    0.53    0.93
   3   3   9    0.94    1.18
   3  -3   9   -0.95    1.08
  -3   3  -9    0.22    1.35
  -3   3  -9    0.47    0.95
  -3  -3  -9    0.72    1.30
  -3   3  -9    1.01    1.27
  -3   3  -9   -0.34    1.20
  -3  -3 -10    0.74    1.42
  -3   3 -10    0.40    1.40
   3   3  10    1.77    1.37
  -3   3 -10    0.45    1.36
  -3  -3 -11    1.02    1.54
  -3   3 -11   -1.00    1.35
  -3   3 -11   -0.23    1.53
   3   3  11    1.16    1.41
  -3  -3 -12   -0.78    1.72
  -3   3 -12    0.23    1.56
  -3   3 -13    3.05    1.72
   3   4 -11    3.24    1.71
   3   4 -10   34.90    2.87
   3  -4 -10   34.09    3.10
  -3   4  10   41.43    3.03
   3   4  -9    3.02    1.63
  -3   4   9    2.84    1.47
   3  -4  -9    0.27    1.67
  -3   4   8   14.13    2.09
  -3  -4   8   11.75    2.00
   3   4  -8   12.94    2.01
  -3   4   8   14.82    1.93
   3  -4  -8   14.89    2.26
  -3  -4   7    0.47    1.45
  -3   4   7    3.22    1.45
   3   4  -7   -0.23    1.30
  -3   4   7    1.95    1.27
   3  -4  -7    2.86    1.58
  -3   4   6   21.91    2.28
  -3  -4   6   20.94    1.68
  -3  -4   6   17.96    2.24
   3   4  -6   21.91    1.08
   3   4  -6   18.82    2.10
  -3   4   6   19.25    1.02
  -3   4   6   16.67    1.86
  -3  -4   5   15.87    1.68
   3   4  -5    7.84    1.69
  -3   4   5   16.77    1.78
  -3   4   5   13.45    1.97
  -3  -4   5   12.79    1.49
  -3   4   4   44.57    3.02
  -3  -4   4   51.05    2.63
   3  -4  -4   47.16    3.24
  -3  -4   4   55.40    2.91
  -3   4   4   53.99    3.37
  -3  -4   4   51.64    3.33
  -3   4   3    5.46    1.45
  -3  -4   3    3.35    1.59
   3  -4  -3    2.30    1.27
  -3  -4   3    3.60    1.25
  -3  -4   3    4.47    1.10
  -3  -4   2   43.61    2.44
  -3  -4   2   42.48    3.07
  -3   4   2   38.28    2.64
  -3   4   2   41.00    2.93
  -3  -4   2   43.44    2.73
   3  -4  -2   39.32    2.79
  -3   4   2   46.80    2.99
  -3  -4   1    5.83    1.25
   3  -4  -1    7.02    1.42
  -3   4   1    7.63    1.44
  -3   4   1    9.47    1.70
   3  -4  -1    6.53    1.17
  -3   4   1    7.69    1.56
   3  -4   0    3.29    1.17
  -3  -4   0    4.26    1.29
  -3   4   0    2.54    1.21
  -3   4   0    0.46    1.36
   3  -4   0    3.06    1.06
  -3  -4   0    2.43    1.06
  -3   4  -1    0.23    1.20
  -3  -4  -1    0.80    0.97
  -3  -4  -1    2.69    1.14
  -3   4  -1    1.54    1.11
  -3   4  -1    0.23    1.41
   3  -4   1    0.46    0.85
   3  -4   1    0.78    0.99
  -3   4  -2   38.06    2.84
  -3   4  -2   37.57    2.78
  -3  -4  -2   39.43    2.79
   3  -4   2   39.58    2.54
  -3  -4  -2   43.74    2.45
   3  -4   2   41.68    2.14
  -3   4  -2   36.78    2.79
  -3   4  -3   -0.47    1.41
  -3   4  -3   -0.24    1.33
  -3  -4  -3    1.97    0.98
  -3   4  -3   -0.87    1.38
  -3  -4  -3    0.73    1.32
   3  -4   3   -0.68    0.89
   3  -4   3   -0.33    0.90
  -3   4  -4    0.72    1.39
  -3   4  -4    2.13    1.48
  -3   4  -4    0.72    1.37
  -3  -4  -4    0.11    0.90
   3  -4   4   -0.25    1.55
  -3  -4  -4    0.76    1.36
   3  -4   4    1.93    0.93
   3  -4   4    1.23    0.82
  -3   4  -5   22.15    2.39
  -3   4  -5   18.26    2.04
  -3   4  -5   16.42    2.09
  -3  -4  -5   16.06    1.32
  -3  -4  -5   20.82    2.41
   3  -4   5   21.01    2.34
  -3   4  -5   18.42    0.96
   3  -4   5   18.57    1.53
   3  -4   6   51.03    3.40
  -3   4  -6   51.04    3.44
  -3   4  -6   57.56    3.25
   3   4   6   57.93    3.33
  -3   4  -6   50.54    3.47
  -3  -4  -7   -0.55    1.58
   3  -4   7    2.31    1.68
   3   4   7    1.12    1.37
  -3   4  -7    0.74    1.53
  -3   4  -7    0.52    1.56
  -3  -4  -8   11.60    2.12
   3  -4   8   20.13    2.28
   3   4   8   16.90    2.18
  -3   4  -8   10.64    2.05
  -3   4  -8   16.55    2.32
   3  -4   9   -0.44    1.54
  -3  -4  -9   -0.58    1.74
  -3   4  -9    3.22    1.66
  -3   4  -9    1.63    1.76
  -3   4 -10   -1.23    1.74
  -3  -5   4   17.77    2.14
  -3  -5   4   16.39    2.44
   3  -5  -3   14.66    2.25
  -3  -5   3   20.86    2.22
  -3  -5   3   17.05    2.60
  -3  -5   3   19.88    2.46
  -3  -5   2   -0.47    1.28
   3  -5  -2    2.69    1.68
  -3  -5   2   -0.30    1.97
  -3  -5   2    1.17    1.56
   3  -5  -1    0.26    1.38
  -3  -5   1   -0.30    1.85
  -3  -5   1    0.25    1.29
  -3  -5   1   -0.44    1.39
   3  -5   0   17.41    2.12
  -3  -5   0   19.31    2.09
  -3  -5   0   22.23    2.36
  -3  -5   0   18.20    2.63
  -3  -5  -1    2.31    1.30
  -3  -5  -1    2.72    1.50
   3  -5   1    4.45    1.55
  -3   5  -1    1.39    1.60
  -3  -5  -2    6.19    1.49
  -3   5  -2    7.57    2.05
  -3  -5  -2    4.50    1.67
  -3   5  -2    6.65    1.95
  -3  -5  -3    0.64    1.15
  -3  -5  -3   -0.29    1.56
   3  -5   3   -0.92    2.04
  -4   0  15    0.18    1.22
  -4   0  14   50.88    2.80
  -4   0  14   44.91    1.77
  -4   0  13   -0.62    1.05
  -4   0  13    0.28    0.57
  -4   0  12    1.59    0.99
   4   0 -12    0.69    0.42
  -4   0  12    0.69    0.62
  -4   0  12    0.29    0.57
  -4   0  11   -0.40    0.83
  -4   0  11    0.31    0.62
  -4   0  11    0.36    0.53
   4   0 -11    0.04    0.40
  -4   0  10   56.98    2.27
  -4   0  10   52.77    2.91
  -4   0  10   55.80    2.07
   4   0 -10   55.32    1.90
  -4   0   9    0.57    0.50
   4   0  -9   -0.16    0.36
  -4   0   9    0.29    0.94
  -4   0   8  121.95    4.33
  -4   0   8  118.79    3.56
   4   0  -8  107.41    3.37
   4   0  -7   -0.03    0.31
  -4   0   7   -0.15    0.37
  -4   0   7    0.11    0.22
  -4   0   7    0.11    0.76
  -4   0   6  900.55   23.99
  -4   0   6  929.75   24.63
   4   0  -6  900.06   23.78
  -4   0   5   -0.60    0.63
   4   0  -5    0.15    0.25
  -4   0   5   -0.04    0.35
  -4   0   4   29.49    1.06
   4   0  -4   31.06    1.25
  -4   0   4   30.08    1.18
  -4   0   3    0.14    0.26
   4   0  -3   -0.07    0.38
   4   0  -2  606.40   16.08
  -4   0   1    0.29    0.39
   4   0  -1   -0.18    0.35
   4   0  -1    0.35    0.39
  -4   0   0 1026.32   27.27
   4   0   0 1047.91   27.23
  -4   0   0 1031.02   27.27
   4   0   0 1040.51   27.29
  -4   0  -1   -0.13    0.41
   4   0   1    0.04    0.40
   4   0   1   -0.10    0.26
  -4   0  -1    0.60    0.45
  -4   0  -2   26.97    1.33
   4   0   2   34.63    1.40
  -4   0  -3   -0.07    0.34
   4   0   3   -0.20    0.52
  -4   0  -3    0.22    0.49
   4   0   3   -0.05    0.45
   4   0   4  688.22   18.55
  -4   0  -4  678.27   18.20
  -4   0  -4  718.78   18.42
  -4   0  -4  689.76   18.95
   4   0   4  704.00   18.87
   4   0   5    0.06    0.51
   4   0   5    0.33    0.38
   4   0   5    0.38    0.67
  -4   0  -5   -0.11    0.63
  -4   0  -5   -0.25    0.41
  -4   0  -5   -0.25    0.33
   4   0   6   45.36    1.85
  -4   0  -6   46.10    1.66
  -4   0  -6   44.34    2.31
  -4   0  -6   48.33    1.80
   4   0   6   46.21    1.85
   4   0   6   49.79    2.31
   4   0   7    0.13    0.55
   4   0   7    0.07    0.47
   4   0   7   -0.12    0.83
  -4   0  -7    0.58    0.78
  -4   0  -7   -0.12    0.47
  -4   0  -7   -0.31    0.46
   4   0   8  168.80    5.09
  -4   0  -8  157.24    4.95
  -4   0  -8  177.58    6.08
   4   0   8  169.12    5.26
   4   0   8  167.76    5.79
   4   0   9   -0.14    0.67
  -4   0  -9   -1.29    1.20
   4   0   9   -0.77    1.20
   4   0   9    0.28    0.61
  -4   0  -9   -0.07    0.66
  -4   0  -9    0.09    0.37
   4   0  10    0.83    0.78
  -4   0 -10    0.16    0.79
   4   0  10    0.93    0.69
  -4   0 -10    1.42    1.30
   4   0  11    0.23    0.76
   4   0  11   -0.35    0.67
  -4   0 -11   -0.95    0.86
  -4   0 -11    1.57    1.36
   4   0  12   11.99    1.35
   4   0  12   12.26    1.00
  -4   0 -12   15.14    2.07
   4   0  13    0.52    0.67
  -4   0 -13    0.27    1.54
  -4   0 -14   28.45    2.99
  -4   1  16    0.22    1.49
  -4  -1  15   58.85    2.68
  -4   1  15   56.78    3.43
  -4  -1  14   37.00    2.10
  -4  -1  14   39.85    2.32
  -4   1  14   40.34    2.72
   4  -1 -14   37.93    2.00
   4   1 -13   18.20    1.36
  -4  -1  13   22.18    1.66
  -4   1  13   20.43    1.68
  -4  -1  13   19.53    1.64
  -4   1  13   18.83    1.95
   4  -1 -13   16.77    1.45
   4   1 -12   25.95    1.50
   4   1 -12   27.58    2.24
  -4   1  12   27.92    1.85
   4  -1 -12   24.11    1.63
  -4   1  12   22.10    1.96
  -4  -1  12   25.02    1.72
   4  -1 -11    3.47    0.60
   4   1 -11    5.24    0.85
  -4  -1  11    5.17    1.03
   4   1 -11    4.12    1.30
  -4   1  11    4.30    1.03
   4  -1 -11    6.39    1.03
  -4   1  11    3.09    1.13
  -4  -1  10   26.33    1.74
   4  -1 -10   28.34    1.70
  -4   1  10   28.38    1.84
  -4  -1  10   26.08    2.04
  -4   1  10   26.43    2.07
   4   1 -10   24.26    1.97
   4  -1 -10   25.39    1.19
   4   1 -10   27.23    1.48
  -4   1  10   30.84    2.00
  -4   1   9    1.60    0.85
  -4  -1   9    1.59    1.11
  -4   1   9    0.29    1.07
  -4  -1   9    1.67    0.79
   4   1  -9    0.41    1.03
  -4   1   9    0.25    0.79
   4  -1  -9    2.05    0.77
   4  -1  -9    1.52    0.46
   4   1  -9    1.40    0.63
  -4   1   8  581.86   15.93
  -4  -1   8  589.18   16.38
   4  -1  -8  576.92   16.26
  -4   1   8  593.39   16.48
   4   1  -8  601.55   16.62
   4   1  -8  633.82   16.08
   4  -1  -8  547.12   15.64
  -4   1   8  581.44   16.54
  -4  -1   8  599.71   16.65
  -4   1   8  601.82   16.67
  -4   1   7  255.72    7.22
  -4  -1   7  246.78    6.82
  -4  -1   7  243.09    7.49
   4   1  -7  257.08    7.03
   4  -1  -7  241.13    7.40
  -4   1   7  250.21    7.67
  -4  -1   7  261.70    7.71
  -4   1   7  254.16    7.63
   4   1  -7  252.26    7.70
   4   1  -7  242.06    7.18
   4  -1  -7  233.96    6.87
   4  -1  -6    0.45    0.39
   4   1  -6    0.66    0.54
  -4  -1   6    1.32    0.41
  -4   1   6    1.30    0.55
  -4  -1   6    0.78    0.68
  -4   1   6    0.89    0.71
   4  -1  -6    0.66    0.29
  -4  -1   6    0.38    0.60
   4   1  -6    0.83    0.81
   4  -1  -6    0.60    0.55
  -4   1   6    0.19    0.50
  -4  -1   5  158.33    5.05
   4  -1  -5  157.42    4.41
  -4  -1   5  156.08    4.65
   4   1  -5  164.65    5.18
   4  -1  -5  161.98    4.99
  -4  -1   5  161.93    5.06
  -4   1   5  167.23    5.09
  -4   1   5  159.10    5.01
   4  -1  -5  150.34    4.53
   4   1  -5  159.42    4.80
  -4   1   5  161.07    4.90
   4   1  -4  604.44   16.24
   4  -1  -4  589.25   15.92
   4   1  -4  584.51   16.53
   4  -1  -4  601.23   16.42
  -4  -1   4  594.76   15.84
  -4   1   4  615.47   16.41
  -4  -1   4  612.83   16.40
  -4   1   4  583.76   16.40
  -4   1   4  631.73   16.14
   4  -1  -3   30.44    1.20
  -4  -1   3   29.94    1.48
   4   1  -3   32.78    1.57
   4   1  -3   28.40    1.33
  -4  -1   3   32.21    1.38
  -4   1   3   30.23    1.26
  -4   1   3   29.78    1.49
  -4  -1   3   29.66    1.35
  -4  -1   3   27.65    1.45
   4  -1  -2  136.39    4.10
  -4   1   2  133.14    4.11
  -4   1   2  142.58    4.32
   4   1  -2  135.75    4.34
  -4  -1   2  134.16    4.27
  -4  -1   2  143.64    4.28
   4   1  -1  302.32    8.26
   4  -1  -1  302.23    8.25
  -4   1   1  291.67    8.56
   4  -1  -1  307.22    8.57
  -4  -1   1  311.68    8.49
  -4  -1   1  303.04    8.56
  -4  -1   0  245.98    6.75
  -4  -1   0  239.93    6.61
  -4  -1   0  229.17    6.46
   4   1   0  234.76    6.49
   4  -1   0  218.75    6.47
  -4   1   0  228.91    6.45
  -4   1   0  240.35    6.76
  -4   1   0  239.26    6.42
  -4  -1   0  237.22    6.69
   4   1   1   21.02    1.03
  -4  -1  -1   22.24    0.98
   4   1   1   22.60    1.15
  -4   1  -1   22.11    0.80
  -4   1  -1   22.37    1.04
  -4  -1  -1   21.48    1.02
  -4  -1  -1   22.58    1.18
  -4  -1  -1   20.81    1.02
  -4   1  -1   21.86    1.01
  -4  -1  -2  265.88    7.43
   4   1   2  272.49    7.48
   4  -1   2  268.02    7.63
   4   1   2  271.01    7.79
  -4   1  -2  275.27    7.69
  -4  -1  -2  282.84    7.70
   4   1   2  267.32    7.62
  -4  -1  -3  317.49    8.55
  -4  -1  -3  312.53    8.96
  -4   1  -3  316.81    8.97
   4  -1   3  308.90    8.89
   4   1   3  314.88    8.89
   4   1   3  313.21    8.55
   4   1   4    9.39    0.55
  -4  -1  -4    7.59    0.59
   4  -1   4    9.66    0.85
  -4  -1  -4    8.02    0.88
   4   1   4    7.43    0.85
   4  -1   4    8.40    0.88
  -4  -1  -4    8.94    0.95
  -4   1  -4    8.41    0.88
  -4  -1  -4    6.45    0.88
   4  -1   5   19.65    1.31
   4   1   5   17.76    1.25
   4  -1   5   15.51    1.01
  -4  -1  -5   16.20    1.29
  -4   1  -5   18.73    1.35
  -4  -1  -5   18.18    1.25
   4   1   5   17.29    0.75
  -4  -1  -5   16.75    1.15
   4  -1   6  262.05    8.07
   4   1   6  252.73    8.02
  -4  -1  -6  274.08    8.32
  -4   1  -6  268.56    8.29
  -4  -1  -6  271.80    7.78
   4  -1   6  258.91    7.15
  -4  -1  -6  268.76    7.99
   4   1   6  269.58    7.16
  -4  -1  -6  265.89    7.87
   4   1   7   97.47    3.73
   4  -1   7   95.04    3.73
  -4   1  -7   91.56    3.81
  -4  -1  -7   93.30    3.86
  -4  -1  -7   97.75    3.33
  -4  -1  -7   94.96    3.52
   4  -1   7   90.85    2.81
   4   1   7   99.09    3.65
  -4  -1  -7  104.94    3.53
   4   1   7   91.79    2.68
   4   1   8   53.19    2.67
   4  -1   8   52.29    2.66
  -4   1  -8   52.69    2.78
  -4  -1  -8   54.66    2.82
  -4   1  -8   52.07    1.81
   4   1   8   46.29    1.47
  -4  -1  -8   53.15    2.13
   4  -1   8   52.45    1.81
   4   1   8   57.93    2.59
   4   1   9    4.25    1.05
   4  -1   9    4.66    0.62
   4   1   9    4.74    1.23
  -4   1  -9    7.29    1.42
  -4  -1  -9    4.58    1.25
   4  -1   9    6.94    1.29
  -4   1  -9    6.31    0.51
  -4  -1  -9    5.37    0.85
  -4  -1 -10  134.54    4.34
   4  -1  10  140.18    4.30
  -4   1 -10  148.03    5.70
  -4  -1 -10  142.91    5.66
  -4   1 -11    2.46    1.45
  -4  -1 -11    1.80    1.31
   4  -1  11    2.19    0.65
  -4   1 -12    2.97    1.59
  -4  -1 -12    1.99    1.67
  -4  -1 -13   21.53    2.54
  -4   1 -13   17.11    2.44
  -4  -2  15   29.62    2.39
  -4   2  14   42.43    3.12
   4  -2 -14   41.75    2.68
  -4  -2  14   39.40    2.65
  -4   2  13   64.52    3.52
  -4   2  13   63.21    3.60
   4  -2 -13   68.59    3.37
  -4  -2  13   68.62    3.42
  -4  -2  12   21.87    2.01
  -4   2  12   20.30    2.01
   4   2 -12   22.29    1.76
   4  -2 -12   17.96    1.83
  -4   2  12   19.93    2.13
  -4  -2  11    4.37    1.28
  -4   2  11    5.97    1.36
  -4   2  11    6.55    1.46
   4  -2 -11    5.96    0.92
   4   2 -11    6.03    1.14
   4  -2 -11    3.50    1.14
  -4  -2  10   26.81    2.06
  -4  -2  10   23.58    2.01
  -4   2  10   24.47    2.04
  -4   2  10   25.15    2.07
  -4   2  10   21.53    1.94
   4  -2 -10   22.86    1.86
   4  -2 -10   23.92    1.48
   4   2 -10   28.58    1.93
   4   2  -9  294.40    8.90
   4  -2  -9  306.07    9.50
  -4   2   9  301.92    9.58
  -4   2   9  313.47    9.43
  -4  -2   9  312.15    9.39
  -4   2   9  301.09    9.09
  -4   2   9  292.57    9.58
   4  -2  -9  270.97    8.65
   4   2  -9  316.33    9.22
   4   2  -8   14.36    1.42
   4  -2  -8   16.06    1.26
   4   2  -8   13.59    1.24
  -4  -2   8   16.18    1.50
  -4   2   8   19.05    1.61
  -4   2   8   18.20    1.63
  -4   2   8   16.60    1.63
  -4   2   8   14.71    1.38
   4  -2  -8   13.65    1.46
  -4   2   7  387.26   11.46
   4  -2  -7  375.10   10.24
   4   2  -7  396.92   11.27
   4  -2  -7  376.72   11.64
  -4   2   7  403.72   11.84
  -4  -2   7  387.96   10.57
  -4   2   7  409.94   11.38
  -4  -2   7  414.22   11.38
  -4   2   7  391.75   11.71
   4   2  -7  407.27   11.44
   4  -2  -7  395.02   11.06
  -4  -2   7  385.63   10.99
   4   2  -6    3.68    0.90
   4  -2  -6    1.82    0.72
  -4  -2   6    3.07    0.79
  -4   2   6    2.71    0.90
   4   2  -6    2.37    0.79
  -4   2   6    1.92    0.76
  -4  -2   6    2.11    0.80
   4  -2  -6    2.93    0.44
  -4  -2   6    1.79    0.54
  -4   2   6    1.75    0.81
  -4   2   6    2.16    0.79
   4  -2  -6    2.11    0.92
  -4   2   5  340.18   10.46
  -4  -2   5  324.91   10.09
  -4   2   5  342.93   10.16
   4   2  -5  352.78   10.31
   4  -2  -5  350.74    9.68
  -4  -2   5  361.84   10.04
  -4   2   5  356.82   10.03
  -4  -2   5  344.21    9.81
  -4   2   5  345.81   10.59
   4  -2  -5  346.93   10.53
  -4  -2   5  354.67    9.80
   4   2  -5  356.85   10.40
   4  -2  -5  380.39   10.16
  -4   2   4  122.75    4.27
   4   2  -4  120.83    4.33
  -4  -2   4  124.42    4.53
  -4  -2   4  121.25    3.91
  -4   2   4  127.73    3.95
  -4  -2   4  123.44    3.96
  -4   2   4  121.10    4.44
  -4  -2   4  120.14    4.21
  -4  -2   4  122.91    3.99
  -4  -2   3  183.91    5.87
  -4  -2   3  176.58    5.76
  -4   2   3  173.16    5.81
  -4  -2   3  179.25    5.61
  -4  -2   3  182.89    5.56
  -4   2   3  185.72    5.33
  -4  -2   3  182.55    5.31
  -4   2   3  177.78    5.52
  -4  -2   3  177.50    6.01
   4   2  -3  179.52    5.86
  -4   2   3  187.94    5.81
  -4  -2   3  187.43    5.86
  -4   2   3  177.41    5.76
  -4  -2   2   46.46    2.13
  -4   2   2   38.17    2.01
   4  -2  -2   42.57    1.46
   4   2  -2   41.69    1.47
  -4   2   2   38.64    1.70
  -4  -2   2   37.90    2.10
  -4  -2   2   39.22    1.85
  -4   2   2   41.05    1.88
  -4   2   2   46.35    2.11
  -4   2   2   38.63    2.06
  -4  -2   2   35.00    1.83
   4  -2  -2   36.13    2.01
   4  -2  -1  270.60    7.54
   4   2  -1  279.31    7.57
  -4   2   1  278.71    7.86
   4  -2  -1  278.45    7.94
  -4  -2   1  277.93    8.18
  -4   2   1  270.92    8.45
  -4   2   1  283.16    8.08
  -4  -2   1  284.62    8.22
   4  -2  -1  268.56    8.40
  -4   2   1  285.35    8.44
  -4  -2   1  278.42    8.29
  -4  -2   0   15.95    1.27
  -4  -2   0   17.89    1.21
  -4  -2   0   17.42    1.25
  -4  -2   0   17.56    0.80
  -4   2   0   16.93    0.79
  -4  -2   0   15.65    1.28
  -4   2   0   17.02    1.37
  -4  -2   0   17.46    1.22
  -4   2   0   19.12    1.10
  -4  -2   0   16.23    1.29
   4  -2   0   17.02    0.98
   4  -2   0   18.70    1.30
  -4   2  -1  135.09    4.49
   4  -2   1  130.95    4.40
  -4  -2  -1  126.72    4.44
  -4  -2  -1  133.24    4.47
  -4  -2  -1  132.72    4.55
  -4  -2  -1  132.88    4.51
  -4  -2  -1  130.37    4.22
  -4  -2  -1  129.18    4.32
  -4  -2  -1  127.34    3.82
  -4   2  -1  128.85    3.83
   4  -2   1  131.11    3.89
  -4   2  -1  124.55    4.50
  -4  -2  -1  131.78    4.50
  -4   2  -1  115.80    4.45
  -4   2  -1  129.95    3.77
  -4  -2  -1  127.86    3.78
   4  -2   1  132.51    3.92
  -4  -2  -2   96.19    3.58
  -4  -2  -2   91.94    3.10
  -4  -2  -2   91.87    3.49
  -4   2  -2   95.55    2.95
  -4  -2  -2   90.55    2.92
  -4   2  -2   88.94    2.97
  -4  -2  -2   88.09    2.96
   4   2   2   89.73    3.41
   4  -2   2   93.55    2.82
  -4  -2  -2   89.25    3.42
  -4  -2  -2   85.89    3.42
  -4  -2  -2   96.07    3.52
  -4   2  -2   91.67    3.51
  -4   2  -2   89.17    3.40
  -4   2  -3   24.61    1.52
  -4  -2  -3   19.46    1.52
   4   2   3   20.10    1.40
   4  -2   3   20.87    1.15
   4   2   3   21.26    1.14
  -4   2  -3   21.30    1.20
  -4  -2  -3   19.21    1.16
  -4  -2  -3   18.53    1.04
  -4  -2  -3   19.46    1.44
  -4   2  -3   19.79    1.38
   4  -2   3   20.58    0.86
  -4  -2  -3   18.71    1.41
  -4  -2  -4   11.48    1.26
  -4   2  -4   13.03    1.17
  -4  -2  -4   12.09    0.75
  -4   2  -4   14.42    1.19
  -4   2  -4   14.95    0.89
  -4   2  -4   12.38    1.05
  -4  -2  -4   11.91    1.03
   4  -2   4   10.64    0.54
   4  -2   4   13.20    1.02
   4   2   4   11.04    0.95
   4   2   4   12.43    1.21
   4   2   5  314.87    9.37
   4   2   5  302.51    8.89
   4  -2   5  311.74    8.93
  -4  -2  -5  308.09    8.32
   4  -2   5  313.58    9.29
  -4   2  -5  316.85    9.07
  -4  -2  -5  299.08    9.03
  -4   2  -5  285.83    8.34
  -4  -2  -5  319.43    9.42
  -4   2  -5  309.20    8.99
  -4  -2  -5  303.06    9.21
  -4   2  -5  290.13    9.03
  -4   2  -6   23.62    1.52
  -4  -2  -6   20.71    1.62
   4   2   6   21.58    1.70
   4   2   6   23.09    1.55
   4  -2   6   25.28    1.62
  -4  -2  -6   23.79    0.94
   4  -2   6   17.29    1.50
  -4  -2  -6   25.30    1.68
  -4   2  -6   24.55    1.68
  -4  -2  -6   23.41    1.77
  -4   2  -6   25.00    1.50
  -4  -2  -6   23.22    1.67
   4  -2   7   32.23    1.95
   4   2   7   31.20    1.93
   4  -2   7   35.39    2.00
  -4   2  -7   32.42    1.78
  -4  -2  -7   33.28    2.01
  -4   2  -7   27.43    1.65
  -4  -2  -7   33.03    2.01
  -4   2  -7   27.37    1.92
  -4  -2  -7   35.19    2.08
   4   2   8   10.97    1.41
   4  -2   8    8.94    1.38
  -4   2  -8   11.10    1.05
  -4  -2  -8   12.03    1.40
  -4   2  -8   11.20    1.15
  -4  -2  -8   10.45    1.35
  -4  -2  -8    8.01    1.40
  -4   2  -8   12.30    1.51
  -4   2  -9  259.75    8.69
  -4  -2  -9  265.54    8.74
  -4   2  -9  259.85    7.89
   4   2   9  249.13    8.38
   4  -2   9  267.57    8.50
  -4  -2  -9  264.48    8.18
  -4   2  -9  253.93    7.62
  -4  -2  -9  280.69    8.24
  -4   2 -10    5.84    1.53
  -4  -2 -10    6.88    1.54
  -4   2 -10    6.28    0.97
  -4  -2 -10    5.07    1.16
  -4  -2 -10    7.65    1.25
  -4   2 -11   60.95    3.54
  -4  -2 -11   56.22    3.47
  -4   2 -11   59.52    2.55
  -4   2 -12    2.91    1.66
  -4  -2 -12    3.16    1.71
  -4   2 -13    0.78    1.72
  -4  -2 -13    1.57    1.71
   4  -3 -14   20.77    2.32
  -4  -3  13   35.90    2.85
   4  -3 -13   41.10    2.99
   4  -3 -12   20.50    2.23
  -4   3  12   21.28    2.37
  -4   3  12   17.14    2.23
  -4  -3  12   17.05    2.13
   4   3 -12   19.68    1.99
  -4   3  11   64.64    3.71
  -4   3  11   64.65    3.68
  -4  -3  11   59.21    3.45
   4   3 -11   56.02    3.21
   4  -3 -11   64.44    3.71
  -4  -3  10    1.17    1.25
  -4   3  10    3.04    1.28
   4  -3 -10    3.06    1.46
  -4   3  10    1.79    1.35
  -4  -3  10    2.73    1.50
   4   3 -10    2.36    1.19
  -4   3  10    0.90    1.33
   4   3  -9   26.49    2.16
   4  -3  -9   17.20    1.62
  -4   3   9   19.85    2.08
  -4   3   9   28.84    2.32
   4  -3  -9   26.69    2.30
  -4  -3   9   21.60    1.79
  -4   3   9   22.59    1.80
   4   3  -8  110.34    4.48
   4  -3  -8  103.89    4.01
  -4   3   8  120.81    4.04
  -4  -3   8  125.71    4.10
  -4   3   8  124.50    4.66
  -4   3   8  124.21    4.91
  -4   3   8  119.66    4.80
   4  -3  -8  121.64    4.82
   4  -3  -8   92.14    2.80
   4  -3  -8  101.05    2.83
  -4   3   7   16.87    1.84
  -4   3   7   23.85    1.84
   4  -3  -7   21.55    1.06
  -4  -3   7   20.21    1.53
  -4   3   7   19.30    1.48
  -4  -3   7   18.88    2.01
  -4   3   7   21.24    2.04
   4   3  -7   22.07    1.92
   4  -3  -7   18.41    1.97
  -4  -3   6    1.99    0.79
  -4   3   6    2.74    0.85
  -4   3   6    2.86    1.01
   4  -3  -6    2.58    0.68
  -4   3   6    2.88    1.23
   4   3  -6    5.49    1.28
  -4  -3   6    2.85    0.77
  -4  -3   6    1.60    1.02
  -4   3   6    2.19    1.21
   4  -3  -6    2.55    1.27
   4   3  -5    1.52    1.05
  -4   3   5    2.93    1.19
  -4  -3   5    2.67    1.15
  -4   3   5    1.80    0.68
  -4  -3   5    1.26    0.69
  -4   3   5    2.13    0.94
  -4   3   5    1.85    1.08
  -4  -3   5    2.20    0.87
  -4   3   5    1.97    1.04
   4   3  -4  160.18    5.93
  -4  -3   4  168.53    5.83
  -4   3   4  160.15    6.06
  -4   3   4  164.37    5.89
  -4   3   4  152.74    5.47
  -4  -3   4  163.24    6.13
  -4   3   4  164.96    4.86
  -4  -3   4  166.05    4.87
  -4   3   4  167.32    5.88
  -4  -3   4  167.06    5.45
   4   3  -4  164.39    4.83
   4  -3  -4  166.06    4.78
  -4  -3   4  163.45    5.55
  -4   3   3  193.93    6.73
  -4  -3   3  190.04    6.72
  -4   3   3  198.61    6.86
   4   3  -3  199.72    5.58
   4  -3  -3  205.03    5.51
  -4  -3   3  195.80    7.00
  -4   3   3  205.90    6.72
  -4  -3   3  193.57    6.43
  -4  -3   3  191.41    6.48
  -4   3   3  196.40    6.37
  -4  -3   3  203.89    5.58
  -4   3   3  199.24    5.57
  -4  -3   3  193.60    6.55
   4  -3  -3  191.14    6.97
  -4   3   2    1.27    0.97
  -4  -3   2    0.12    0.81
  -4   3   2    1.90    1.09
  -4  -3   2    1.67    1.15
  -4  -3   2    1.62    1.05
  -4  -3   2    1.12    0.87
  -4   3   2    0.16    0.90
  -4   3   2    1.49    0.97
   4  -3  -2    0.17    0.87
  -4  -3   2    1.01    0.92
   4  -3  -2    0.42    0.72
  -4  -3   1  160.83    5.37
  -4   3   1  153.86    5.76
  -4  -3   1  157.96    5.40
  -4  -3   1  157.73    5.43
  -4   3   1  160.41    5.60
  -4   3   1  152.75    5.68
   4  -3  -1  156.29    5.11
  -4  -3   1  152.66    5.59
   4  -3  -1  147.25    5.60
  -4  -3   0   54.17    2.83
  -4  -3   0   55.14    2.63
  -4  -3   0   57.84    2.65
  -4  -3   0   56.86    2.87
  -4   3   0   58.71    2.98
  -4   3   0   60.11    2.76
  -4  -3   0   57.20    2.72
  -4  -3   0   53.41    2.60
   4  -3   0   57.80    2.39
  -4  -3   0   49.83    2.75
   4  -3   0   48.93    2.69
  -4   3   0   51.94    2.76
  -4  -3  -1   70.50    3.22
  -4   3  -1   64.20    3.24
  -4  -3  -1   73.83    3.26
  -4   3  -1   60.34    3.15
  -4  -3  -1   64.93    3.16
  -4  -3  -1   66.59    2.86
   4  -3   1   66.80    2.50
  -4   3  -1   60.87    1.88
  -4  -3  -1   67.45    3.01
  -4  -3  -1   62.62    3.01
  -4   3  -1   70.59    2.95
  -4  -3  -1   66.58    3.22
   4  -3   1   66.87    3.05
  -4   3  -1   74.45    3.23
   4  -3   1   66.66    2.53
  -4  -3  -2    0.07    0.37
  -4   3  -2    0.35    0.38
  -4  -3  -2    0.13    0.34
  -4   3  -2   -0.16    0.34
  -4  -3  -2   -0.32    0.97
  -4   3  -2    1.42    1.12
  -4   3  -2   -0.83    1.01
  -4  -3  -2    0.32    1.11
  -4  -3  -2    0.79    0.94
  -4   3  -2    0.72    0.96
  -4  -3  -2    0.74    0.71
   4  -3   2    0.08    0.63
  -4  -3  -2    1.06    1.00
  -4   3  -2   -0.12    0.73
   4  -3   2    1.01    0.59
  -4  -3  -2    1.39    0.97
  -4   3  -2   -0.15    0.96
  -4   3  -3   41.44    2.60
  -4  -3  -3   36.74    2.41
  -4  -3  -3   40.01    1.94
  -4  -3  -3   38.45    1.57
  -4   3  -3   39.59    1.57
  -4   3  -3   38.44    1.62
  -4  -3  -3   40.20    1.63
  -4  -3  -3   42.58    2.50
  -4   3  -3   37.57    2.41
  -4  -3  -3   34.81    2.36
  -4   3  -3   40.19    2.54
  -4   3  -3   40.68    2.04
  -4  -3  -3   39.55    2.45
   4  -3   3   40.31    1.70
  -4  -3  -3   39.74    2.34
   4  -3   3   41.25    1.87
  -4   3  -3   42.94    2.42
  -4  -3  -4   55.79    2.94
  -4   3  -4   55.43    3.07
  -4   3  -4   45.04    2.70
  -4  -3  -4   52.55    2.91
  -4  -3  -4   56.72    3.02
  -4  -3  -4   60.84    2.31
  -4   3  -4   52.95    2.17
  -4  -3  -4   57.83    2.21
  -4  -3  -4   53.77    2.21
  -4   3  -4   57.45    2.26
  -4   3  -4   59.64    2.42
   4  -3   4   54.90    2.03
  -4  -3  -4   62.36    2.95
  -4   3  -4   55.53    2.78
  -4  -3  -5   93.72    4.14
  -4   3  -5   98.86    4.41
  -4  -3  -5  100.19    3.26
   4   3   5   99.72    3.42
   4  -3   5   97.81    3.43
   4  -3   5   94.48    4.24
  -4   3  -5   99.91    4.13
  -4  -3  -5  102.86    4.19
  -4  -3  -5   93.69    4.20
  -4   3  -5   99.13    3.57
  -4  -3  -5   96.63    3.52
   4  -3   5   98.68    3.02
  -4   3  -5   94.93    3.93
  -4  -3  -6   52.42    2.95
  -4   3  -6   56.72    3.22
  -4  -3  -6   55.95    2.99
  -4   3  -6   56.72    2.92
  -4  -3  -6   54.55    3.04
  -4  -3  -6   55.90    1.99
   4   3   6   56.40    2.47
   4  -3   6   54.77    2.45
   4  -3   6   59.44    3.14
  -4  -3  -6   61.24    2.64
  -4   3  -6   63.19    2.69
  -4   3  -6   53.17    2.75
   4  -3   6   53.78    1.75
  -4   3  -7   16.81    1.94
  -4   3  -7   16.12    1.61
  -4  -3  -7   15.58    1.81
  -4  -3  -7   18.57    1.82
  -4  -3  -7   14.69    0.75
   4   3   7   13.59    1.39
   4  -3   7   16.36    1.42
  -4   3  -7   16.56    1.56
   4  -3   7   17.34    1.81
  -4  -3  -7   13.80    1.44
  -4   3  -7   18.61    1.63
   4  -3   8   30.73    2.08
   4   3   8   29.80    2.03
   4   3   8   28.37    2.36
   4  -3   8   30.25    2.33
  -4   3  -8   32.73    2.08
  -4   3  -8   36.29    2.17
  -4   3  -8   36.71    2.63
  -4   3  -8   31.28    2.13
  -4  -3  -8   33.13    2.20
  -4  -3  -9   34.55    2.44
  -4   3  -9   40.24    2.56
   4   3   9   38.40    2.36
   4   3   9   37.75    2.69
  -4   3  -9   34.11    2.12
  -4   3  -9   39.94    2.89
  -4   3  -9   35.79    2.64
  -4   3 -10   66.62    3.58
  -4  -3 -10   68.77    3.59
  -4   3 -10   72.12    3.77
  -4   3 -10   72.44    3.92
   4   3  10   64.09    3.71
  -4  -3 -11    2.58    1.66
  -4   3 -11    1.17    1.59
  -4   3 -11    2.30    1.41
   4   3  11    3.56    1.66
  -4   3 -12   -0.24    1.56
  -4  -3 -12    1.06    1.69
  -4   3 -13    1.93    1.80
   4   4 -11    6.29    1.76
   4  -4 -10   32.69    3.03
  -4   4  10   28.19    2.66
   4   4 -10   29.43    2.66
  -4  -4   9    6.49    1.87
   4   4  -9    4.99    1.61
  -4   4   9    5.36    1.65
   4  -4  -9    6.45    1.95
  -4   4   9    7.16    1.83
   4   4  -8   -0.23    1.43
  -4   4   8    2.01    1.47
   4  -4  -8   -0.53    1.48
  -4  -4   8    0.95    1.61
  -4   4   8    2.81    1.61
   4   4  -7    2.92    1.54
  -4   4   7    2.22    1.46
  -4  -4   7    0.23    1.57
  -4   4   7    0.95    1.26
   4  -4  -7    3.62    1.59
   4   4  -6   10.33    0.82
  -4   4   6   12.63    1.63
  -4   4   6    7.88    0.74
  -4   4   6    7.64    1.81
  -4  -4   6    9.19    1.29
  -4   4   6    9.80    1.83
  -4   4   5    0.17    1.09
   4   4  -5    0.52    0.31
  -4  -4   5    0.28    1.06
  -4  -4   5    1.24    1.05
  -4   4   5    0.72    1.56
  -4  -4   4   22.75    2.27
  -4  -4   4   21.29    1.80
  -4   4   4   19.72    2.11
  -4   4   4   19.11    2.20
   4  -4  -4   19.59    2.14
  -4  -4   4   18.17    1.76
   4  -4  -3   -0.46    1.27
  -4  -4   3    0.73    1.17
  -4   4   3    0.21    1.19
  -4  -4   3   -1.19    1.43
  -4  -4   3    0.58    1.09
  -4   4   3    0.21    1.30
  -4  -4   2  116.79    4.80
   4  -4  -2  116.26    5.07
  -4   4   2  112.53    4.88
  -4  -4   2  101.12    4.95
  -4   4   2  116.05    4.99
  -4   4   2  102.19    5.00
  -4   4   2  114.79    5.07
  -4  -4   2  118.46    4.91
  -4   4   1    0.70    1.36
  -4   4   1   -1.34    1.31
  -4  -4   1   -0.36    1.20
  -4  -4   1   -0.71    1.33
  -4   4   1   -0.38    1.06
   4  -4  -1   -0.25    0.90
  -4   4   1   -0.22    1.19
   4  -4  -1   -0.21    1.05
  -4  -4   1   -0.20    1.12
  -4  -4   0   68.12    3.69
   4  -4   0   64.47    3.49
  -4   4   0   69.80    3.46
  -4   4   0   77.46    3.90
  -4   4   0   72.03    3.89
   4  -4   0   66.25    2.94
  -4  -4   0   68.23    3.36
  -4  -4  -1   19.11    2.04
  -4   4  -1   18.37    1.79
   4  -4   1   16.02    1.68
  -4   4  -1   22.75    2.32
   4  -4   1   17.58    1.44
  -4   4  -1   18.15    2.07
  -4  -4  -1   17.34    1.70
  -4   4  -2    8.24    1.68
  -4  -4  -2    6.90    1.17
  -4   4  -2    9.32    1.77
  -4   4  -2   10.53    1.43
   4  -4   2    8.60    1.12
  -4  -4  -2    9.70    1.68
  -4   4  -2    6.73    1.69
  -4   4  -3   32.47    2.63
  -4   4  -3   35.81    2.69
  -4  -4  -3   28.09    1.90
  -4   4  -3   29.59    2.58
   4  -4   3   30.23    1.82
  -4  -4  -3   26.80    2.50
   4  -4   3   29.66    1.67
  -4  -4  -4   77.72    3.16
   4  -4   4   76.89    3.13
  -4   4  -4   74.46    3.95
  -4   4  -4   78.12    4.21
  -4  -4  -4   77.78    4.23
  -4   4  -4   77.39    4.21
  -4   4  -5   -0.49    1.54
  -4  -4  -5   -0.28    0.81
  -4   4  -5   -0.75    0.64
  -4  -4  -5    0.26    1.55
   4  -4   5    0.72    1.69
  -4   4  -5    0.51    1.48
  -4   4  -5    0.42    1.39
   4   4   6    3.05    1.46
   4  -4   6   -1.42    1.75
  -4   4  -6    1.25    1.51
  -4   4  -6    0.26    1.50
  -4   4  -6   -0.20    1.38
   4   4   7    4.79    1.55
  -4  -4  -7    6.71    1.89
   4  -4   7    4.39    1.71
  -4   4  -7    5.30    1.72
  -4   4  -7    5.03    1.80
  -4   4  -7    6.42    1.67
  -4  -4  -8   18.08    2.49
   4  -4   8   23.56    2.42
  -4   4  -8   22.63    2.50
   4   4   8   20.78    2.34
  -4   4  -8   23.60    2.61
   4  -4   9    7.61    1.84
  -4   4  -9    3.79    1.67
  -4   4  -9    4.66    1.99
  -4   4 -10   12.59    2.23
  -4  -5   5    2.07    1.36
  -4  -5   4   21.61    2.22
  -4  -5   4   25.68    2.71
  -4  -5   3    4.65    2.01
  -4  -5   3    2.17    1.73
   4  -5  -3    3.86    1.79
  -4  -5   3    4.00    1.48
  -4  -5   2   -0.59    1.85
   4  -5  -2    0.80    1.39
  -4  -5   2   -1.38    1.55
  -4  -5   2    0.24    1.34
  -4  -5   1   16.29    2.05
   4  -5  -1   10.91    1.96
  -4  -5   1   10.35    2.30
  -4   5   1   15.96    2.29
  -4  -5   1    7.81    1.82
  -4  -5   0   28.59    2.83
   4  -5   0   25.60    2.41
  -4   5   0   32.48    2.99
  -4  -5   0   26.37    2.58
  -4  -5   0   25.24    2.34
  -4   5  -1   -0.28    1.75
  -4   5  -1    0.56    1.71
  -4  -5  -1    0.95    1.23
  -4  -5  -1   -1.37    1.59
  -4   5  -2   28.69    2.94
  -4  -5  -2   33.18    2.41
  -4  -5  -2   34.25    2.90
  -4  -5  -3   14.13    1.68
  -5   0  16   68.37    3.60
  -5   0  15    0.55    1.30
  -5   0  14   28.43    1.38
  -5   0  14   29.02    2.17
  -5   0  13    0.32    1.00
  -5   0  13   -0.40    0.67
  -5   0  13   -0.47    0.67
  -5   0  12    1.43    0.66
   5   0 -12    0.93    0.26
  -5   0  12    1.03    0.94
  -5   0  12    1.97    0.65
  -5   0  11    0.09    0.62
  -5   0  11    0.06    0.52
   5   0 -11    0.24    0.32
  -5   0  10    4.03    0.65
   5   0 -10    4.24    0.40
   5   0 -10    4.73    0.46
  -5   0  10    4.17    1.24
   5   0  -9    0.06    0.32
   5   0  -9   -0.21    0.26
  -5   0   9   -0.06    0.48
  -5   0   9   -1.02    1.04
   5   0  -8   -0.03    0.28
  -5   0   8   -0.52    0.89
  -5   0   8    0.11    0.45
  -5   0   8    0.27    0.27
  -5   0   7    0.27    0.43
  -5   0   7   -0.12    0.75
   5   0  -7    0.42    0.27
  -5   0   6 1288.41   34.41
  -5   0   6 1340.01   35.04
  -5   0   5    0.19    0.42
   5   0  -5   -0.10    0.49
  -5   0   5   -0.18    0.67
  -5   0   4  733.60   19.46
   5   0  -4  740.32   19.65
  -5   0   4  739.95   19.61
   5   0  -3    0.08    0.39
   5   0  -2 1032.70   27.20
   5   0  -1    0.15    0.38
  -5   0   1    0.89    0.42
   5   0  -1    0.31    0.45
  -5   0   1    0.38    0.46
  -5   0   0    1.82    0.34
  -5   0   0    1.91    0.50
   5   0   0    1.70    0.42
  -5   0   0    2.12    0.50
   5   0   0    2.58    0.52
  -5   0  -1    0.05    0.41
  -5   0  -1    0.15    0.51
   5   0   1    0.35    0.29
  -5   0  -1   -0.15    0.44
   5   0   2   22.23    1.08
  -5   0  -2   21.32    1.17
   5   0   2   22.62    1.18
  -5   0  -3   -0.11    0.35
   5   0   3    0.14    0.55
  -5   0  -3   -0.08    0.53
   5   0   3   -0.67    0.51
   5   0   4  461.73   12.44
  -5   0  -4  444.26   12.26
  -5   0  -4  461.17   12.87
   5   0   4  459.17   12.76
  -5   0  -5    0.53    0.40
  -5   0  -5    1.15    0.70
   5   0   5   -0.10    0.70
   5   0   5   -0.25    0.49
   5   0   6   63.44    2.33
  -5   0  -6   65.12    2.91
   5   0   6   64.26    2.74
  -5   0  -6   60.18    2.26
   5   0   7   -0.64    0.90
  -5   0  -7    0.77    0.94
   5   0   7   -0.28    0.58
  -5   0  -7    0.52    0.50
   5   0   8  884.96   23.79
   5   0   8  886.87   24.60
  -5   0  -8  886.60   24.88
  -5   0  -9   -0.26    0.48
  -5   0  -9   -0.57    1.25
   5   0   9    0.94    1.13
   5   0   9    0.07    0.66
  -5   0 -10  160.51    4.58
   5   0  10  177.36    5.17
  -5   0 -10  182.98    6.58
   5   0  11    0.14    0.71
  -5   0 -11   -0.92    1.36
   5   0  12   98.85    3.33
  -5   0 -12   99.84    4.85
  -5   0 -13   -1.92    1.77
  -5   1  16    6.30    1.74
  -5  -1  15   42.37    2.54
  -5   1  15   43.30    2.98
  -5  -1  15   37.89    2.15
  -5   1  14   20.86    2.11
  -5  -1  14   19.23    1.76
  -5  -1  14   21.96    1.63
   5  -1 -14   19.45    1.39
  -5   1  13   -0.14    0.97
  -5   1  13    0.77    1.17
   5  -1 -13    0.50    0.82
  -5  -1  13    0.12    1.03
   5   1 -12   16.82    1.15
  -5   1  12   17.19    1.58
  -5   1  12   19.81    1.81
   5  -1 -12   16.71    1.36
  -5  -1  12   17.49    1.49
  -5   1  11   -0.81    0.97
  -5  -1  11    0.48    0.28
  -5   1  11   -0.27    0.85
   5   1 -11    0.16    1.23
   5  -1 -11    0.51    0.79
   5   1 -11   -0.07    0.61
   5  -1 -11    0.39    0.34
  -5  -1  11   -0.35    0.92
  -5  -1  10    1.37    0.86
  -5   1  10    1.18    0.89
  -5  -1  10   -0.32    1.23
  -5   1  10   -1.61    1.25
  -5   1  10    0.27    0.86
   5   1 -10    0.45    1.15
   5  -1 -10    0.72    0.37
   5   1 -10    0.81    0.62
   5  -1 -10    1.31    0.72
   5  -1  -9    2.15    0.41
   5   1  -9    1.21    0.56
  -5   1   9    1.42    0.59
  -5  -1   9    2.31    1.06
  -5   1   9    0.15    1.02
  -5  -1   9    1.44    0.79
   5   1  -9    3.61    1.06
   5  -1  -9    1.76    0.71
  -5   1   9    1.76    0.80
  -5  -1   8   35.24    1.83
   5  -1  -8   32.64    1.67
  -5   1   8   34.95    2.05
  -5  -1   8   35.71    2.04
   5   1  -8   36.11    2.04
   5   1  -8   35.99    1.53
   5  -1  -8   21.68    1.07
  -5   1   8   34.27    1.89
  -5  -1   8   30.84    1.16
  -5   1   8   32.86    1.52
  -5  -1   7   84.26    2.59
  -5   1   7   79.01    2.88
  -5  -1   7   83.26    3.11
   5  -1  -7   76.96    2.44
  -5   1   7   73.86    2.49
   5   1  -7   80.26    3.26
   5   1  -7   84.07    2.79
   5  -1  -7   82.71    2.47
  -5  -1   7   82.28    3.25
  -5   1   7   80.65    3.25
   5  -1  -7   79.66    2.99
  -5   1   7   83.39    3.20
   5  -1  -6   15.00    0.72
  -5  -1   6   11.65    1.07
  -5   1   6   13.23    0.76
   5   1  -6   15.64    1.31
   5  -1  -6   13.08    1.05
  -5   1   6   13.25    1.20
  -5  -1   6   12.01    1.13
  -5   1   6   17.09    1.07
   5   1  -6   13.63    0.91
   5  -1  -5  591.49   17.03
  -5   1   5  638.55   17.19
  -5  -1   5  633.29   17.17
   5   1  -5  633.95   16.82
  -5  -1   5  624.93   17.14
   5  -1  -5  636.67   16.54
  -5   1   5  601.79   16.64
   5   1  -5  622.38   17.26
   5   1  -4  422.82   11.56
   5  -1  -4  407.12   10.97
  -5  -1   4  432.07   11.22
  -5   1   4  389.17   10.99
  -5  -1   4  408.15   11.19
   5  -1  -4  395.67   11.35
  -5   1   4  397.00   11.38
   5  -1  -3   44.85    1.66
  -5   1   3   43.82    1.90
   5   1  -3   46.33    2.00
  -5  -1   3   44.31    1.87
  -5  -1   3   45.76    1.79
  -5   1   3   46.05    1.68
  -5  -1   3   43.23    1.77
   5  -1  -2   28.72    1.32
  -5  -1   2   29.71    1.41
  -5   1   2   29.86    1.46
  -5  -1   2   28.05    1.34
  -5  -1   2   29.95    1.41
  -5   1   1  153.24    4.68
  -5  -1   1  147.21    4.57
  -5  -1   1  149.92    4.63
   5   1  -1  151.92    4.43
   5  -1  -1  155.33    4.43
  -5   1   0  248.24    7.23
  -5  -1   0  250.98    7.00
   5  -1   0  254.61    7.04
   5   1   0  251.85    7.04
  -5   1   0  253.36    7.00
  -5  -1   0  245.21    7.08
  -5  -1   0  251.69    7.17
  -5  -1  -1   23.37    1.14
  -5   1  -1   23.03    1.11
  -5  -1  -1   22.29    1.10
  -5   1  -1   22.60    1.11
  -5  -1  -1   23.13    1.11
  -5  -1  -1   19.32    0.98
   5   1   1   22.65    1.08
  -5   1  -1   22.50    0.81
   5   1   1   23.73    1.20
   5   1   2   40.88    1.54
  -5  -1  -2   41.77    1.53
  -5  -1  -2   37.01    1.68
   5   1   2   42.51    1.78
   5   1   2   44.20    1.73
  -5   1  -2   41.19    1.73
   5  -1   2   40.96    1.68
   5   1   3    3.67    0.67
   5   1   3    4.81    0.51
  -5  -1  -3    4.69    0.53
  -5  -1  -3    5.29    0.79
   5   1   3    5.64    0.75
   5  -1   3    4.12    0.72
  -5  -1  -3    6.88    0.82
  -5   1  -3    4.19    0.72
   5   1   4    4.40    0.48
  -5  -1  -4    3.25    0.47
  -5  -1  -4    3.35    0.73
   5  -1   4    3.58    0.74
   5   1   4    3.11    0.72
  -5   1  -4    4.16    0.80
  -5  -1  -4    3.50    0.74
  -5  -1  -4    3.00    0.72
   5  -1   4    4.52    0.66
   5  -1   5   96.06    3.53
   5   1   5   99.93    3.55
   5  -1   5   92.32    3.15
  -5  -1  -5   98.04    3.50
  -5  -1  -5   97.60    3.68
  -5   1  -5   93.64    3.63
   5   1   5   97.76    2.91
  -5  -1  -5   96.03    3.42
   5   1   6  328.94    9.85
   5  -1   6  338.23    9.89
  -5   1  -6  330.31   10.08
  -5  -1  -6  342.08   10.13
  -5  -1  -6  327.10    9.73
   5   1   6  327.25    8.99
  -5  -1  -6  342.19    9.67
   5  -1   7  140.93    5.00
   5   1   7  137.74    4.96
  -5  -1  -7  141.51    5.21
  -5   1  -7  143.69    5.22
  -5  -1  -7  147.52    4.62
  -5  -1  -7  149.13    4.86
  -5  -1  -7  146.92    4.74
   5   1   7  135.00    3.99
  -5  -1  -8   86.34    3.11
   5  -1   8   89.80    3.67
   5   1   8   81.12    3.54
  -5   1  -8   86.04    3.81
  -5  -1  -8   84.76    3.81
   5   1   8   82.41    2.48
  -5  -1  -9  396.27   10.87
  -5   1  -9  459.02   10.53
   5   1   9  411.79   11.77
   5  -1   9  399.59   11.75
   5   1   9  346.21   10.13
  -5  -1  -9  404.94   12.11
  -5   1  -9  410.47   12.12
  -5   1 -10   38.93    2.77
  -5  -1 -10   46.48    2.95
  -5  -1 -10   43.39    1.93
  -5   1 -11    0.68    1.42
  -5  -1 -11    0.92    1.43
  -5  -1 -12   41.92    3.19
  -5   1 -12   45.13    3.20
  -5   1 -13   38.90    3.17
  -5  -1 -13   34.20    3.06
  -5  -2  15    0.17    1.37
  -5   2  14   -0.23    1.49
  -5  -2  14    2.38    1.40
   5  -2 -14    0.64    1.21
  -5   2  13   44.24    2.85
  -5   2  13   43.64    3.03
   5  -2 -13   43.19    2.64
  -5  -2  13   45.66    2.76
   5   2 -12    4.96    1.07
  -5   2  12    5.76    1.46
  -5   2  12    7.20    1.52
   5  -2 -12    4.12    1.16
  -5  -2  12    6.95    1.43
   5   2 -11    2.50    0.96
  -5   2  11    2.59    1.23
  -5   2  11    1.84    1.12
   5  -2 -11    3.09    1.20
  -5  -2  11    1.67    1.15
  -5  -2  10   19.80    1.81
   5   2 -10   22.39    1.68
   5  -2 -10   19.04    1.25
  -5   2  10   19.32    1.88
  -5   2  10   16.84    1.78
  -5  -2  10   18.65    1.88
  -5   2  10   19.75    1.95
   5  -2 -10   19.71    1.76
  -5  -2   9   19.00    1.74
   5  -2  -9   19.64    1.71
  -5   2   9   14.89    1.69
  -5   2   9   16.84    1.50
  -5  -2   9   18.59    1.73
  -5   2   9   16.25    1.68
  -5   2   9   19.54    1.79
   5  -2  -9   15.85    1.19
   5   2  -9   19.01    1.50
   5   2  -8    2.05    0.91
   5  -2  -8    1.11    0.68
  -5  -2   8    0.51    1.01
  -5   2   8    1.28    0.96
  -5  -2   8    1.53    0.98
  -5   2   8    0.91    0.92
  -5  -2   8    0.79    0.69
  -5   2   8    2.16    1.05
  -5  -2   8    0.97    0.47
  -5   2   8    2.88    0.99
   5  -2  -8    0.30    0.94
   5   2  -7    2.12    0.82
  -5   2   7    2.15    0.88
  -5  -2   7    2.12    0.76
  -5  -2   7    1.80    0.90
  -5   2   7    2.82    0.93
  -5  -2   7    1.90    0.93
   5  -2  -7    2.55    0.40
  -5  -2   7    2.60    0.55
  -5   2   7    3.27    1.00
  -5   2   7    3.53    0.96
   5  -2  -7    3.91    1.08
   5  -2  -6   25.74    1.14
  -5   2   6   25.92    1.60
  -5  -2   6   28.30    1.61
  -5   2   6   27.90    1.80
  -5  -2   6   24.19    1.55
  -5  -2   6   29.85    1.37
   5  -2  -6   24.57    1.75
  -5  -2   6   28.32    1.21
   5   2  -6   25.24    1.66
  -5   2   5  148.84    4.97
   5  -2  -5  159.25    4.58
  -5   2   5  155.82    5.31
  -5  -2   5  144.93    4.97
  -5  -2   5  148.18    4.82
  -5   2   5  154.48    4.87
   5   2  -5  149.91    5.10
  -5  -2   5  147.12    4.60
   5  -2  -5  148.97    5.29
  -5  -2   4   21.42    1.50
   5  -2  -4   20.59    1.20
  -5  -2   4   17.48    1.45
  -5  -2   4   17.53    1.36
   5   2  -4   19.80    1.41
  -5   2   4   20.94    1.35
  -5  -2   4   20.26    1.20
  -5   2   4   20.06    1.20
  -5  -2   4   19.35    1.17
  -5   2   4   16.21    1.44
  -5   2   4   21.91    1.43
  -5  -2   4   19.67    1.41
  -5  -2   3   43.87    2.22
  -5  -2   3   46.68    2.23
  -5   2   3   43.32    2.12
  -5  -2   3   48.75    2.37
  -5   2   3   45.12    2.12
  -5  -2   3   45.60    2.03
  -5   2   3   46.67    2.32
  -5  -2   3   53.70    2.31
  -5   2   3   44.77    2.19
  -5  -2   3   46.48    2.21
   5  -2  -2    4.41    0.51
   5   2  -2    5.51    0.57
  -5   2   2    6.27    0.93
  -5  -2   2    5.01    0.93
  -5  -2   2    5.48    0.92
  -5  -2   2    6.46    1.00
  -5  -2   2    4.90    0.87
   5  -2  -2    6.13    0.91
  -5   2   2    6.22    0.97
  -5  -2   2    5.51    0.84
  -5  -2   2    4.60    0.82
  -5   2   2    4.36    0.61
  -5   2   2    5.74    0.78
  -5  -2   1  127.30    4.46
   5  -2  -1  133.42    3.92
   5   2  -1  134.60    3.95
  -5  -2   1  131.85    4.67
  -5  -2   1  137.35    4.48
  -5   2   1  135.48    4.06
  -5  -2   1  135.66    4.48
  -5   2   1  132.23    4.27
  -5   2   1  119.54    4.50
  -5   2   1  135.54    4.70
   5  -2  -1  133.64    4.64
  -5   2   1  142.68    4.72
  -5  -2   0    8.91    1.03
  -5  -2   0   11.50    0.97
  -5   2   0    9.19    0.66
  -5  -2   0    9.13    0.98
  -5  -2   0    9.35    0.65
  -5  -2   0    7.85    0.99
  -5  -2   0    9.32    0.98
  -5  -2   0   11.21    1.12
  -5   2   0    8.37    1.05
  -5   2   0    8.12    0.74
   5  -2   0   11.36    1.04
  -5  -2  -1  198.00    6.39
  -5  -2  -1  194.05    6.32
  -5  -2  -1  195.14    6.01
  -5   2  -1  192.29    5.72
  -5  -2  -1  196.62    5.73
   5  -2   1  199.33    5.61
  -5  -2  -1  202.44    6.20
  -5  -2  -1  205.71    6.37
  -5  -2  -1  200.91    6.34
  -5  -2  -1  201.93    5.69
  -5   2  -1  199.35    5.67
  -5   2  -1  199.36    6.32
  -5  -2  -2   17.51    1.08
  -5   2  -2   17.05    1.02
  -5  -2  -2   16.93    1.02
  -5   2  -2   18.83    1.08
  -5  -2  -2   19.34    1.08
  -5  -2  -2   16.52    1.40
  -5  -2  -2   17.74    1.40
  -5  -2  -2   18.53    1.39
   5  -2   2   19.88    0.93
   5   2   2   17.67    1.33
  -5   2  -2   17.78    1.35
  -5  -2  -3   19.07    1.51
  -5  -2  -3   16.57    0.99
  -5   2  -3   20.10    1.20
  -5  -2  -3   14.84    1.09
   5  -2   3   19.42    1.14
   5   2   3   18.28    1.12
   5   2   3   18.60    1.39
  -5   2  -3   20.63    1.36
  -5   2  -3   16.87    1.37
  -5  -2  -4  100.25    3.86
  -5  -2  -4  104.52    3.20
  -5   2  -4  103.38    3.72
  -5   2  -4  104.85    3.65
  -5  -2  -4   92.44    3.56
  -5   2  -4   93.98    3.72
   5   2   4   99.34    3.49
   5  -2   4  103.40    3.54
   5   2   4  103.40    3.91
  -5   2  -5  216.12    7.00
  -5  -2  -5  218.72    7.16
   5   2   5  219.79    6.84
   5   2   5  236.28    7.34
   5  -2   5  232.63    6.92
  -5  -2  -5  228.43    6.33
   5  -2   5  206.94    7.06
  -5   2  -5  225.78    7.06
  -5  -2  -5  222.78    7.06
  -5  -2  -5  228.32    7.34
  -5   2  -5  224.19    6.35
  -5  -2  -5  218.78    7.14
  -5   2  -5  228.90    6.97
  -5  -2  -6   46.86    2.36
  -5   2  -6   43.36    2.14
   5   2   6   41.74    2.15
   5   2   6   38.96    2.26
   5  -2   6   38.41    2.12
  -5  -2  -6   43.27    1.50
   5  -2   6   40.11    2.15
  -5   2  -6   40.22    2.23
  -5  -2  -6   37.28    2.18
  -5   2  -6   38.33    1.33
  -5  -2  -6   41.42    2.37
  -5   2  -6   42.17    2.08
  -5  -2  -6   41.87    2.29
  -5  -2  -7  323.10    9.79
   5  -2   7  294.27    9.51
  -5   2  -7  323.11    9.52
  -5  -2  -7  318.08    9.71
  -5   2  -7  330.15    9.51
   5   2   7  330.71   10.08
   5   2   7  317.83    9.69
   5  -2   7  329.58    9.75
  -5   2  -7  321.92    9.93
  -5  -2  -7  321.78    9.94
  -5   2  -8   17.29    1.38
  -5  -2  -8   17.74    1.62
  -5   2  -8   18.69    1.33
  -5  -2  -8   16.72    1.59
  -5   2  -8   20.23    1.82
   5   2   8   17.24    1.63
   5  -2   8   19.24    1.71
  -5  -2  -8   15.11    1.67
  -5   2  -9    0.25    0.74
  -5  -2  -9   -0.39    1.00
  -5  -2  -9   -0.93    1.25
  -5   2  -9   -0.55    1.21
  -5   2  -9    0.54    0.85
  -5   2 -10   18.39    1.16
  -5  -2 -10   18.87    1.64
  -5   2 -10   18.12    1.48
  -5   2 -10   22.13    2.16
  -5  -2 -10   12.12    1.77
  -5   2 -11   79.58    3.20
  -5   2 -11   80.77    4.14
  -5  -2 -11   83.37    4.26
  -5  -2 -12   10.62    2.02
  -5   2 -12   11.32    2.10
  -5   2 -13   19.36    2.56
  -5  -2 -13   18.36    2.48
   5  -3 -14    4.53    1.81
  -5   3  13    1.69    1.56
  -5  -3  13   -0.21    1.57
   5   3 -12    9.23    1.55
  -5   3  12    7.12    1.82
  -5   3  12    6.46    1.71
   5  -3 -12    9.30    1.80
  -5  -3  12    6.85    1.74
   5   3 -11   40.18    2.58
  -5   3  11   43.08    2.99
  -5  -3  11   37.12    2.76
  -5   3  11   39.15    2.92
   5  -3 -11   33.25    2.72
  -5  -3  10    0.15    1.25
  -5   3  10    2.34    1.26
  -5  -3  10    2.50    1.32
   5   3 -10    1.74    1.18
  -5   3  10    1.59    1.35
  -5   3  10    1.56    1.33
   5  -3 -10    3.25    1.33
  -5   3   9   41.05    2.67
  -5  -3   9   42.81    2.78
   5  -3  -9   38.68    2.77
  -5   3   9   39.84    2.85
  -5  -3   9   40.18    2.41
  -5   3   9   42.37    2.41
  -5   3   9   42.61    2.81
   5   3  -9   41.60    2.60
  -5   3   8    0.93    1.20
  -5  -3   8    0.36    1.00
  -5   3   8    0.35    1.06
  -5  -3   8    0.79    1.21
   5  -3  -8    1.36    0.45
  -5   3   8   -0.21    1.18
   5   3  -8   -0.34    1.07
   5  -3  -8    0.21    1.34
   5  -3  -7   54.75    3.20
  -5   3   7   55.38    3.20
  -5   3   7   54.82    2.52
  -5  -3   7   56.30    2.53
   5  -3  -7   57.73    2.08
  -5  -3   7   57.44    3.20
  -5   3   7   58.58    3.18
  -5  -3   7   53.04    2.69
   5   3  -7   55.32    2.96
   5   3  -6   28.46    2.07
  -5   3   6   31.59    2.34
  -5  -3   6   24.08    1.91
  -5   3   6   28.02    1.87
   5  -3  -6   25.68    1.46
  -5  -3   6   30.52    1.66
  -5   3   6   27.42    1.59
  -5   3   6   27.42    2.21
  -5  -3   6   28.19    1.64
   5  -3  -6   27.44    2.21
  -5  -3   6   31.35    1.67
  -5   3   6   28.73    2.15
  -5   3   5  327.42   10.11
  -5   3   5  325.26    9.83
  -5  -3   5  302.71   10.27
  -5  -3   5  329.11    9.26
  -5   3   5  324.96    9.25
  -5   3   5  319.66   10.15
  -5   3   5  344.48   10.56
  -5  -3   5  323.49    9.60
  -5  -3   5  312.78    9.65
  -5   3   5  331.48   10.43
  -5  -3   5  328.61   10.04
  -5   3   4    2.78    1.04
  -5   3   4   -0.54    1.02
  -5  -3   4    0.59    1.07
  -5   3   4    0.95    1.01
  -5   3   4    1.05    0.80
   5   3  -4    0.44    0.50
   5  -3  -4    0.60    0.49
  -5  -3   4    1.60    0.90
  -5  -3   4    0.69    0.85
  -5  -3   4    2.56    1.15
  -5  -3   4    1.21    0.55
  -5   3   4    0.57    0.53
  -5   3   4    1.81    0.97
  -5   3   3    4.01    0.55
  -5  -3   3    4.34    0.56
   5  -3  -3    6.99    1.30
  -5  -3   3    4.50    1.04
  -5  -3   3    3.96    1.20
  -5  -3   3    4.37    1.03
   5   3  -3    4.47    0.55
   5  -3  -3    5.01    0.52
  -5   3   3    4.78    1.16
  -5  -3   3    5.12    1.30
  -5  -3   3    5.44    1.29
  -5   3   3    6.10    1.29
  -5  -3   3    5.24    1.20
  -5  -3   3    3.39    1.03
  -5   3   3    5.77    0.94
  -5   3   3    4.64    1.04
  -5  -3   2    5.27    1.07
   5  -3  -2    3.21    0.96
  -5   3   2    6.24    1.18
  -5  -3   2    3.92    1.16
  -5  -3   2    6.04    1.14
  -5  -3   2    4.92    0.42
  -5   3   2    3.97    0.41
  -5   3   2    5.47    1.16
  -5  -3   2    4.28    1.24
  -5  -3   2    6.13    1.24
  -5   3   2    5.89    1.26
  -5   3   2    4.38    1.18
  -5  -3   2    5.97    1.18
  -5  -3   2    6.20    1.13
  -5   3   2    5.08    0.47
  -5  -3   2    4.32    0.44
  -5   3   1  168.90    6.09
  -5  -3   1  168.80    5.73
  -5   3   1  163.14    4.46
  -5  -3   1  163.68    4.45
  -5  -3   1  173.51    5.67
  -5  -3   1  175.41    6.10
  -5   3   1  177.29    5.88
  -5  -3   1  168.67    5.69
  -5  -3   1  167.10    5.88
   5  -3  -1  162.64    5.89
  -5  -3   1  156.56    4.45
  -5   3   1  163.36    4.47
  -5   3   1  155.55    5.90
  -5  -3   0   17.00    1.69
  -5   3   0   22.66    1.90
  -5  -3   0   19.94    1.55
  -5  -3   0   21.42    1.64
  -5  -3   0   21.62    0.80
  -5   3   0   21.73    0.83
  -5   3   0   20.17    1.65
  -5  -3   0   23.00    1.72
  -5  -3   0   18.86    1.64
   5  -3   0   20.32    1.33
  -5   3   0   20.31    1.74
   5  -3   0   24.12    1.76
  -5  -3   0   21.01    1.73
  -5  -3   0   19.57    1.74
  -5  -3  -1   -0.48    0.87
  -5  -3  -1    0.48    0.91
  -5   3  -1    0.87    0.97
  -5  -3  -1    0.16    0.93
  -5   3  -1   -0.18    0.98
  -5  -3  -1   -0.35    0.71
  -5   3  -1   -0.31    0.97
  -5   3  -1    0.13    0.88
  -5  -3  -1   -0.30    0.93
  -5   3  -1    0.25    0.38
  -5  -3  -1   -0.10    0.33
   5  -3   1    0.38    0.57
  -5  -3  -1    0.14    0.90
  -5   3  -2   34.69    2.29
  -5  -3  -2   28.34    2.04
  -5  -3  -2   31.82    2.12
  -5   3  -2   29.34    2.16
  -5  -3  -2   27.67    2.10
  -5  -3  -2   29.75    1.70
   5  -3   2   29.24    1.46
  -5   3  -2   29.14    1.28
  -5  -3  -2   27.22    1.25
  -5   3  -2   23.87    1.91
  -5   3  -2   29.63    1.84
  -5  -3  -2   31.07    2.14
  -5  -3  -2   29.82    1.23
  -5   3  -2   28.82    1.21
  -5  -3  -2   27.34    1.97
   5  -3   2   28.63    1.42
  -5   3  -3  175.30    6.06
  -5   3  -3  176.85    5.67
  -5  -3  -3  171.08    6.19
  -5   3  -3  166.01    6.18
  -5  -3  -3  161.77    6.13
  -5  -3  -3  172.69    6.21
  -5  -3  -3  173.72    5.52
   5  -3   3  170.65    5.31
  -5   3  -3  169.83    5.23
  -5  -3  -3  169.76    5.21
   5  -3   3  171.99    5.12
  -5  -3  -3  175.90    6.10
  -5   3  -3  179.93    5.16
  -5  -3  -3  178.12    5.17
  -5  -3  -3  188.73    6.33
  -5   3  -3  160.47    6.27
  -5  -3  -4   40.03    2.49
  -5   3  -4   35.91    2.45
  -5  -3  -4   34.98    2.39
  -5  -3  -4   37.28    2.41
  -5   3  -4   30.92    2.18
  -5  -3  -4   32.82    1.64
  -5   3  -4   32.58    1.64
  -5  -3  -4   34.81    1.66
  -5   3  -4   32.21    1.68
  -5  -3  -4   31.21    1.65
  -5  -3  -4   37.03    2.45
  -5   3  -4   35.73    1.80
  -5   3  -4   34.07    2.16
   5  -3   4   36.91    1.71
  -5  -3  -4   34.85    2.28
  -5  -3  -5  206.73    7.19
  -5   3  -5  216.48    7.48
  -5  -3  -5  230.42    7.33
  -5   3  -5  197.64    7.02
  -5  -3  -5  202.97    7.18
  -5  -3  -5  211.97    6.13
  -5  -3  -5  219.08    6.48
   5  -3   5  195.51    7.22
  -5   3  -5  199.57    6.46
  -5  -3  -5  203.56    6.47
  -5   3  -5  198.48    6.25
   5   3   5  212.56    6.37
   5  -3   5  213.42    6.38
  -5   3  -5  198.02    6.88
  -5  -3  -6   98.17    4.32
  -5  -3  -6   95.01    4.15
  -5   3  -6   91.84    4.00
   5  -3   6   97.94    3.63
   5   3   6   95.00    3.60
  -5  -3  -6  100.30    3.15
   5  -3   6   99.77    4.33
  -5   3  -6   99.73    3.80
  -5  -3  -6   99.73    3.80
  -5   3  -6   98.89    4.03
  -5   3  -6  100.92    4.51
  -5   3  -7    2.91    1.20
   5   3   7    3.14    1.32
  -5   3  -7    2.81    1.05
   5  -3   7    2.46    1.35
   5   3   7    1.93    0.97
   5  -3   7    2.39    0.93
  -5  -3  -7    2.33    0.47
  -5   3  -7    3.40    1.28
  -5   3  -7    2.36    1.08
  -5  -3  -7    3.01    1.03
   5   3   8    7.91    1.60
  -5   3  -8    7.88    1.32
   5  -3   8    8.76    1.50
  -5   3  -8    7.93    1.55
  -5  -3  -8    5.16    1.23
  -5   3  -8    6.67    1.32
  -5   3  -8    8.10    1.37
   5   3   8    6.26    1.21
   5  -3   8    7.16    1.34
  -5  -3  -9   35.09    2.46
  -5   3  -9   31.01    2.36
  -5   3  -9   31.42    2.61
  -5   3  -9   34.34    2.14
  -5   3  -9   32.72    2.13
   5   3   9   31.69    2.51
  -5   3 -10    6.10    1.83
  -5  -3 -10    4.05    1.54
  -5   3 -10    3.92    1.48
   5   3  10    6.95    1.75
  -5  -3 -11   30.40    2.63
  -5   3 -11   31.78    2.77
  -5   3 -11   26.90    2.54
   5   3  11   27.71    2.72
  -5   3 -11   27.43    2.52
  -5   3 -12   18.39    2.35
  -5  -3 -12   22.31    2.66
  -5   4  10   40.66    2.99
   5  -4 -10   39.56    3.20
   5  -4  -9    5.02    1.85
  -5   4   9    6.60    1.75
  -5  -4   9    1.48    1.58
  -5   4   9    1.47    1.37
  -5   4   8    3.60    1.52
   5  -4  -8    3.38    1.72
  -5   4   8    1.38    1.28
  -5   4   7   33.95    2.43
   5  -4  -7   35.12    2.87
  -5   4   7   36.21    2.87
  -5   4   7   37.18    2.91
   5   4  -7   35.62    1.68
  -5  -4   7   31.50    2.74
  -5   4   6  113.03    5.32
  -5  -4   6  112.87    5.17
   5  -4  -6  112.23    5.30
  -5  -4   6  117.92    4.47
  -5   4   6  107.98    5.24
   5   4  -6  115.42    3.61
  -5   4   6  117.73    4.74
  -5   4   6  120.07    3.58
  -5   4   5    0.73    1.46
  -5   4   5    1.92    1.16
  -5  -4   5    2.20    1.47
  -5   4   5    1.25    0.26
  -5  -4   5    4.01    1.65
  -5  -4   5    2.34    1.13
   5   4  -5    1.80    0.44
  -5  -4   4   41.11    3.07
  -5  -4   4   44.60    2.65
   5  -4  -4   42.13    2.94
  -5   4   4   43.99    2.95
  -5   4   4   48.18    3.24
  -5  -4   4   40.26    2.88
  -5   4   3   42.79    2.85
  -5  -4   3   41.34    2.61
   5  -4  -3   39.56    2.80
  -5  -4   3   34.54    2.77
  -5  -4   3   38.82    2.69
  -5   4   3   43.05    2.87
  -5   4   2  102.83    4.96
  -5  -4   2  111.65    4.99
  -5   4   2  111.07    4.79
  -5   4   2  101.45    4.73
  -5  -4   2  107.53    4.63
   5  -4  -2  110.58    4.88
  -5  -4   2  105.22    4.58
  -5   4   2  103.61    4.86
  -5  -4   1    0.90    1.10
  -5  -4   1    1.25    1.16
  -5   4   1    2.91    1.31
  -5  -4   1    2.82    1.45
  -5   4   1    2.14    1.36
  -5   4   1    3.08    1.46
   5  -4  -1    1.47    1.16
  -5   4   1    2.05    1.38
   5  -4   0   46.69    2.84
  -5  -4   0   39.14    2.75
  -5   4   0   52.47    2.90
  -5   4   0   46.08    3.17
  -5   4   0   42.49    2.93
  -5  -4   0   44.70    2.65
  -5  -4  -1    8.96    1.60
  -5   4  -1   10.47    1.48
  -5   4  -1   11.16    1.88
  -5  -4  -1    9.79    1.43
  -5   4  -1   11.52    1.83
  -5   4  -2   32.58    2.23
  -5   4  -2   34.44    2.66
  -5   4  -2   35.92    2.73
  -5  -4  -2   34.53    2.66
  -5  -4  -2   31.36    2.04
  -5   4  -3   12.44    1.94
  -5  -4  -3    9.92    1.30
  -5  -4  -3   10.25    1.71
  -5   4  -3   12.07    1.48
  -5   4  -3   14.87    2.04
  -5   4  -3   14.99    2.09
   5  -4   3   10.23    1.17
  -5  -4  -4  134.33    5.95
  -5   4  -4  129.32    5.80
  -5   4  -4  138.32    5.77
  -5   4  -4  136.74    5.97
  -5  -4  -4  142.54    4.78
  -5   4  -5    2.51    1.44
  -5  -4  -5    3.25    0.88
  -5  -4  -5    3.48    1.68
   5  -4   5    3.63    1.75
  -5   4  -5    1.69    0.64
  -5   4  -5    1.93    1.41
  -5   4  -5    4.10    1.58
  -5   4  -6   10.96    1.97
  -5   4  -6    8.62    1.83
   5   4   6   11.17    1.90
  -5   4  -6   11.04    1.85
   5  -4   6    8.27    1.88
  -5   4  -7    6.44    1.75
   5   4   7    9.07    1.87
  -5   4  -7    6.18    1.57
   5  -4   7    7.35    1.89
  -5   4  -7   10.68    2.04
  -5  -4  -8   49.72    3.66
  -5   4  -8   57.20    3.75
  -5   4  -8   61.40    3.85
   5   4   8   48.31    3.42
   5  -4   8   44.09    3.23
   5  -4   9    0.86    1.54
  -5   4  -9   -1.56    1.71
  -5  -5   5    5.91    1.56
  -5   5   4   35.33    3.01
  -5  -5   4   43.26    3.21
  -5  -5   4   35.87    2.76
  -5  -5   3    3.45    1.79
  -5   5   3    4.09    1.73
  -5  -5   3    3.80    1.64
  -5  -5   3    4.49    1.63
   5  -5  -3    6.52    1.83
  -5   5   2    3.77    1.80
  -5  -5   2    2.31    1.67
  -5  -5   2    1.81    1.42
  -5  -5   2    4.83    1.53
   5  -5  -2    4.44    1.87
  -5   5   1   12.66    2.37
  -5   5   1   13.86    2.34
  -5  -5   1   14.32    2.28
  -5  -5   1   17.94    2.05
   5  -5  -1   15.12    2.00
  -5  -5   1   14.73    2.06
  -5  -5   0   32.09    2.82
  -5  -5   0   26.91    2.86
  -5   5   0   31.47    3.02
  -5   5   0   28.19    2.80
  -5  -5   0   29.88    2.37
  -5  -5  -1   -1.18    1.78
  -5  -5  -1   -1.10    1.49
  -5   5  -1    0.85    1.72
  -5   5  -1    0.83    1.61
  -5  -5  -1   -0.75    1.36
  -5  -5  -2   34.85    2.48
  -5   5  -2   37.36    3.40
  -5  -5  -2   40.32    3.22
  -5  -5  -2   28.90    3.12
  -5   5  -3   11.49    2.19
  -5   5  -4    2.14    1.78
  -6   0  16   22.88    2.19
  -6   0  15    0.19    1.23
  -6   0  14  157.17    4.79
  -6   0  14  163.89    5.97
  -6   0  13   -0.53    0.77
  -6   0  13   -0.38    0.71
  -6   0  13   -0.33    1.06
  -6   0  12    4.53    0.73
  -6   0  12    7.31    0.96
  -6   0  11    0.53    0.61
  -6   0  11    0.19    0.73
  -6   0  10  160.26    4.84
  -6   0  10  153.52    5.74
  -6   0   9   -0.13    0.46
  -6   0   9   -0.25    0.28
  -6   0   8    3.71    1.02
  -6   0   8    2.39    0.52
  -6   0   7    1.32    0.79
  -6   0   7    0.35    0.43
  -6   0   6  301.14    8.49
  -6   0   6  307.88    9.07
  -6   0   5    0.10    0.43
   6   0  -5   -0.06    0.49
  -6   0   5    0.22    0.34
  -6   0   4  303.20    8.33
   6   0  -4  308.73    8.51
  -6   0   4  305.27    8.48
   6   0  -3    0.09    0.44
   6   0  -2  919.12   24.30
   6   0  -2  915.62   24.42
  -6   0   1    0.70    0.47
   6   0  -1    0.09    0.44
  -6   0   1   -0.40    0.53
   6   0  -1   -0.16    0.49
   6   0   0  656.72   17.47
  -6   0   0  662.70   17.44
  -6   0   0  636.63   17.17
   6   0   0  648.67   17.37
  -6   0   0  653.68   17.45
  -6   0  -1    0.35    0.48
  -6   0  -1    0.06    0.50
  -6   0  -1    0.19    0.40
   6   0   1   -0.17    0.30
   6   0   2  995.60   26.95
  -6   0  -2 1024.54   27.10
   6   0   2 1023.24   27.12
  -6   0  -2 1019.99   27.16
   6   0   2 1019.80   26.80
   6   0   3    0.63    0.67
  -6   0  -3   -0.38    0.41
  -6   0  -3   -0.18    0.54
   6   0   3   -0.12    0.49
   6   0   4  695.89   18.88
  -6   0  -4  692.17   19.32
  -6   0  -4  699.03   18.70
   6   0   4  719.88   19.23
   6   0   5   -0.27    0.52
   6   0   5    0.42    0.72
  -6   0  -5   -0.12    0.66
  -6   0  -5   -0.35    0.39
   6   0   6    1.88    0.84
  -6   0  -6    0.88    0.51
   6   0   6    0.98    0.61
  -6   0  -6    0.70    0.82
   6   0   7   -0.40    0.90
  -6   0  -7    0.14    0.55
   6   0   7   -0.37    0.62
  -6   0  -7   -0.64    0.88
  -6   0  -8  491.21   13.22
  -6   0  -8  477.02   14.34
   6   0   8  478.64   14.04
   6   0   8  462.52   13.21
  -6   0  -9   -0.20    1.25
   6   0   9    0.54    0.67
  -6   0 -10  261.76    8.94
   6   0  10  265.46    7.55
  -6   0 -10  250.88    7.12
  -6   0 -11   -0.23    1.45
   6   0  11    0.15    0.71
  -6   0 -12    1.53    1.55
   6   0  12    2.14    0.81
  -6   0 -13   -1.11    2.00
  -6   1  15   42.15    3.01
  -6  -1  15   44.66    2.63
  -6  -1  15   42.91    2.28
   6  -1 -14    5.97    0.94
  -6  -1  14    5.45    1.13
  -6   1  14    8.28    1.71
  -6   1  14    5.82    1.31
   6  -1 -13   39.68    2.02
  -6   1  13   43.09    2.45
  -6  -1  13   45.07    2.26
  -6   1  13   37.77    2.63
   6  -1 -12   32.47    1.72
  -6  -1  12   26.68    1.03
  -6   1  12   28.87    1.98
   6   1 -12   30.13    1.36
  -6  -1  12   32.58    1.96
  -6   1  12   26.35    2.09
   6  -1 -11   33.75    1.77
  -6   1  11   29.30    1.98
   6   1 -11   33.86    2.36
  -6   1  11   22.92    1.90
   6   1 -11   28.83    1.40
  -6  -1  11   28.22    1.82
   6   1 -10    0.75    0.56
  -6   1  10    0.07    0.58
  -6   1  10    0.16    1.24
  -6  -1  10    0.64    1.15
  -6  -1  10    1.04    0.83
   6   1 -10    1.54    1.22
   6  -1 -10    0.10    0.69
  -6   1  10    1.05    0.88
   6  -1  -9   21.60    1.40
  -6  -1   9   21.97    1.79
  -6   1   9   22.21    1.29
  -6  -1   9   23.81    1.58
  -6   1   9   21.54    1.00
   6   1  -9   20.56    1.76
  -6   1   9   19.70    1.71
  -6   1   9   18.75    1.58
   6   1  -9   23.23    1.19
  -6  -1   9   24.38    0.92
   6   1  -8    9.31    0.79
  -6  -1   8   10.15    0.70
  -6   1   8    9.04    0.94
  -6  -1   8    7.84    1.17
  -6   1   8    9.65    1.27
  -6  -1   8   10.26    1.13
  -6   1   8   12.04    0.73
   6   1  -8   11.35    1.37
  -6   1   8   11.45    1.17
   6  -1  -8   10.68    1.03
  -6   1   7   70.35    2.37
   6   1  -7   75.19    3.07
   6  -1  -7   73.73    2.75
  -6   1   7   72.30    3.03
  -6  -1   7   73.06    3.04
   6  -1  -7   69.32    2.30
  -6  -1   7   72.10    2.87
  -6   1   7   65.68    2.63
   6   1  -7   74.96    2.50
  -6   1   6  139.66    4.17
   6   1  -6  139.34    4.75
  -6  -1   6  141.31    4.71
  -6   1   6  144.78    4.76
   6  -1  -6  138.68    4.49
  -6   1   6  133.47    4.03
  -6  -1   6  138.57    4.60
   6  -1  -6  137.14    4.03
   6   1  -5  288.84    8.64
   6  -1  -5  293.60    8.02
  -6  -1   5  280.36    8.49
  -6   1   5  303.53    8.50
   6  -1  -5  291.10    8.43
  -6   1   5  283.47    8.08
  -6  -1   5  301.08    8.22
  -6   1   5  284.06    8.16
   6   1  -4  396.25   11.34
  -6  -1   4  406.70   11.02
  -6   1   4  374.35   10.79
   6  -1  -4  395.11   11.16
  -6   1   4  410.39   11.25
   6  -1  -4  388.59   10.84
  -6  -1   4  431.98   11.05
  -6   1   3    1.23    0.61
  -6  -1   3    0.49    0.52
   6  -1  -3    1.05    0.51
  -6  -1   3    0.83    0.53
   6  -1  -2 1385.04   36.25
   6  -1  -2 1349.95   36.18
   6   1  -2 1393.25   36.21
  -6   1   2 1399.76   36.43
  -6  -1   2 1339.75   36.32
   6   1  -2 1365.15   36.37
  -6  -1   1  353.43    9.74
   6   1  -1  358.36    9.84
  -6  -1   1  344.22    9.70
   6  -1  -1  342.78    9.60
   6   1  -1  344.61    9.62
   6  -1  -1  345.86    9.78
  -6   1   1  347.10    9.81
  -6  -1   0  287.60    8.35
   6   1   0  297.51    8.38
   6  -1   0  304.30    8.37
  -6  -1   0  301.27    8.33
  -6   1   0  297.48    8.31
  -6  -1   0  300.65    8.39
  -6  -1  -1   36.78    1.51
  -6  -1  -1   39.07    1.61
  -6   1  -1   37.05    1.59
  -6  -1  -1   35.65    1.48
   6   1   1   36.30    1.53
   6   1   1   37.00    1.63
  -6  -1  -1   36.67    1.56
  -6   1  -1   36.83    1.57
   6   1   2  313.39    8.81
  -6  -1  -2  326.39    8.79
  -6  -1  -2  312.91    8.81
  -6   1  -2  309.51    9.01
  -6  -1  -2  313.56    9.01
   6  -1   2  326.60    9.03
  -6  -1  -2  316.06    9.05
  -6   1  -2  320.62    9.08
   6   1   2  320.22    9.01
   6   1   2  318.84    9.09
   6   1   3  727.04   19.49
  -6  -1  -3  724.60   19.54
  -6  -1  -3  738.49   19.89
   6   1   3  741.80   19.85
   6  -1   3  737.42   19.86
  -6   1  -3  733.36   19.96
   6   1   3  725.54   19.90
  -6  -1  -3  722.72   19.93
   6   1   4   15.04    0.86
  -6  -1  -4   18.03    0.98
   6  -1   4   16.09    0.99
  -6  -1  -4   14.87    1.12
  -6  -1  -4   14.58    1.20
  -6   1  -4   17.54    1.29
  -6  -1  -4   16.52    1.20
   6   1   4   16.58    1.19
   6   1   4   17.58    1.23
   6  -1   4   15.22    1.20
   6   1   5  157.44    4.98
   6  -1   5  151.58    4.96
   6  -1   5  136.78    4.45
  -6  -1  -5  144.63    5.08
  -6   1  -5  140.41    5.05
  -6  -1  -5  146.12    4.89
   6   1   5  152.51    4.33
  -6  -1  -5  150.64    4.82
  -6  -1  -6  145.19    4.83
   6   1   6  147.19    5.04
   6  -1   6  149.47    5.07
  -6   1  -6  147.57    5.26
  -6  -1  -6  144.40    5.24
   6   1   6  148.29    4.28
  -6  -1  -6  140.87    4.89
  -6  -1  -7   95.12    3.48
   6   1   7  104.13    3.87
   6  -1   7   89.58    3.72
  -6   1  -7   88.99    3.90
  -6  -1  -7   93.65    3.98
   6   1   7   90.47    2.84
  -6   1  -7   91.85    2.71
  -6  -1  -7   95.47    3.60
   6   1   8  213.45    7.12
   6  -1   8  218.72    7.18
   6   1   8  214.86    5.97
  -6  -1  -8  221.13    6.88
  -6  -1  -8  204.26    6.55
  -6   1  -8  220.71    7.44
  -6  -1  -8  214.72    7.42
   6   1   9  197.47    5.60
  -6   1  -9  217.69    7.39
  -6  -1  -9  209.02    7.33
  -6  -1  -9  210.53    6.32
   6   1  10   50.16    1.67
  -6  -1 -10   62.41    2.43
  -6   1 -10   61.95    1.92
  -6   1 -10   61.21    3.40
  -6  -1 -10   63.31    3.43
  -6  -1 -10   62.87    2.03
  -6   1 -11   15.39    2.08
  -6  -1 -11   18.77    2.17
   6  -1  11   16.33    1.66
  -6   1 -12   79.20    4.32
  -6  -1 -12   80.72    4.36
   6  -1  12   80.36    3.49
  -6   1 -13    1.38    1.71
  -6  -1 -13    1.67    1.74
  -6  -2  15   15.65    1.86
  -6   2  14   -0.59    1.38
  -6   2  14    1.42    1.56
   6  -2 -14    0.61    1.09
  -6  -2  14    0.51    1.27
  -6   2  13   34.26    2.72
  -6   2  13   34.71    2.59
  -6  -2  13   37.79    2.52
   6  -2 -13   34.06    2.32
   6   2 -12   30.49    1.87
  -6   2  12   29.18    2.42
  -6   2  12   30.97    2.37
  -6  -2  12   30.11    2.21
   6  -2 -12   28.10    2.10
   6   2 -11   15.05    1.40
   6  -2 -11   11.46    1.47
  -6   2  11   13.40    1.72
  -6   2  11   16.80    1.84
  -6  -2  11   15.82    1.70
  -6   2  10   14.67    1.42
  -6  -2  10   14.18    1.59
   6   2 -10   15.37    1.36
  -6   2  10   14.53    1.80
  -6  -2  10   12.32    1.70
  -6   2  10   15.63    1.78
  -6   2  10   13.64    1.68
   6  -2 -10   15.34    1.59
  -6   2   9   -0.13    0.91
  -6  -2   9   -0.67    0.67
  -6  -2   9   -1.28    1.23
  -6   2   9   -1.58    1.33
  -6  -2   9   -0.79    0.99
  -6   2   9   -1.04    1.01
  -6  -2   9    0.52    0.44
  -6   2   9   -0.53    1.08
   6  -2  -9   -0.92    1.03
   6   2  -9    0.35    0.78
   6  -2  -8   42.97    1.39
  -6  -2   8   40.78    2.38
   6  -2  -8   41.11    2.38
  -6   2   8   44.40    2.56
  -6  -2   8   36.93    1.89
  -6   2   8   37.18    2.18
   6   2  -8   44.48    2.17
  -6   2   8   42.46    2.45
  -6  -2   8   43.92    2.37
  -6   2   8   41.74    2.29
   6  -2  -7  119.94    4.44
  -6  -2   7  109.88    4.12
  -6   2   7  112.89    4.16
  -6   2   7  112.57    4.29
  -6  -2   7  112.13    3.95
   6  -2  -7  113.30    3.38
  -6  -2   7  118.55    4.46
  -6   2   7  108.15    4.35
   6   2  -7  119.00    4.16
  -6  -2   6   52.62    2.31
  -6   2   6   50.38    2.51
  -6   2   6   51.73    2.24
   6  -2  -6   51.05    1.86
  -6  -2   6   47.47    2.26
  -6   2   6   49.41    2.30
   6   2  -6   49.64    2.36
   6  -2  -6   52.68    2.58
  -6  -2   6   47.34    1.81
  -6   2   5    0.41    0.65
  -6   2   5    0.81    0.67
  -6  -2   5   -0.27    0.69
   6  -2  -5    0.19    0.50
  -6   2   5   -0.18    0.60
  -6  -2   5    0.14    0.76
   6  -2  -5   -0.40    0.76
  -6  -2   5    0.20    0.48
  -6  -2   5   -0.51    0.76
  -6   2   5    0.66    0.82
  -6   2   4    8.43    1.09
  -6  -2   4   10.83    1.15
  -6  -2   4    9.11    1.13
  -6   2   4   10.68    1.08
  -6  -2   4    5.71    0.97
   6  -2  -4    8.41    0.84
  -6  -2   4    8.25    0.83
  -6   2   4    9.52    1.12
  -6  -2   4    8.45    1.11
  -6  -2   4    9.82    1.10
  -6   2   4    6.87    0.88
  -6   2   4    7.29    0.93
  -6  -2   3 1579.39   41.61
   6  -2  -3 1558.37   40.95
   6   2  -3 1564.84   40.99
  -6  -2   3 1528.85   41.70
  -6  -2   3 1559.75   41.53
  -6  -2   3 1532.83   41.53
  -6   2   3 1576.00   41.74
  -6   2   3 1559.42   41.43
  -6  -2   3 1557.61   41.56
  -6   2   3 1512.48   41.46
  -6   2   2   76.31    2.93
  -6  -2   2   67.65    2.86
  -6  -2   2   72.73    2.94
  -6  -2   2   71.56    2.88
  -6   2   2   69.87    2.43
  -6  -2   2   66.94    2.93
  -6   2   2   68.76    2.67
   6  -2  -2   68.61    2.91
  -6   2   2   73.32    3.04
  -6  -2   2   69.76    2.91
   6   2  -2   66.93    2.37
   6  -2  -2   65.32    2.33
  -6  -2   1   80.52    3.06
   6  -2  -1   78.97    2.62
   6   2  -1   79.93    2.64
  -6  -2   1   81.18    3.24
  -6   2   1   83.45    3.27
   6  -2  -1   78.02    3.19
  -6   2   1   77.18    2.57
  -6   2   1   79.86    2.86
  -6  -2   1   80.02    3.09
  -6   2   1   82.32    3.21
  -6  -2   0   37.09    2.01
  -6  -2   0   40.20    1.89
  -6  -2   0   44.31    2.12
  -6  -2   0   39.78    1.59
  -6   2   0   37.18    1.57
  -6  -2   0   44.38    2.02
  -6  -2   0   40.20    2.09
  -6  -2   0   39.73    1.56
  -6   2   0   38.27    1.53
  -6   2   0   42.27    1.70
  -6  -2   0   42.13    2.05
  -6  -2  -1  510.76   14.05
  -6   2  -1  511.80   14.06
  -6  -2  -1  512.31   14.50
  -6  -2  -1  517.50   14.00
  -6   2  -1  519.44   13.99
  -6  -2  -1  523.37   14.28
  -6  -2  -1  515.76   14.62
  -6  -2  -1  522.34   14.71
  -6   2  -1  502.42   14.60
  -6  -2  -2   39.76    2.13
  -6  -2  -2   37.42    1.68
  -6   2  -2   39.36    1.75
  -6  -2  -2   38.32    1.74
   6   2   2   40.08    2.06
   6  -2   2   39.42    1.42
  -6  -2  -2   43.19    2.15
  -6  -2  -2   39.26    2.11
  -6   2  -2   43.55    2.10
  -6   2  -2   37.30    1.67
  -6  -2  -2   40.52    1.70
  -6  -2  -3  114.10    3.67
  -6   2  -3  118.73    4.16
  -6   2  -3  115.40    3.92
  -6  -2  -3  111.82    3.90
  -6  -2  -3  120.48    4.32
  -6   2  -3  112.19    3.83
  -6  -2  -3  114.20    3.84
   6   2   3  120.18    4.28
  -6  -2  -4   94.20    3.79
   6  -2   4   93.55    3.44
   6   2   4   97.39    3.82
   6   2   4  100.96    3.48
  -6  -2  -4   95.51    3.14
  -6   2  -4   96.18    3.58
  -6  -2  -4   96.57    3.57
  -6  -2  -4   95.30    3.82
  -6  -2  -4   99.58    3.79
  -6   2  -4  100.70    3.68
  -6  -2  -5   22.35    1.69
   6   2   5   22.20    1.51
   6  -2   5   26.54    1.62
   6   2   5   24.03    1.76
  -6  -2  -5   23.79    1.17
   6  -2   5   25.65    1.72
  -6   2  -5   24.35    1.64
  -6  -2  -5   24.65    1.68
  -6  -2  -5   24.79    1.83
  -6  -2  -5   26.65    1.77
  -6   2  -5   24.44    1.63
  -6  -2  -6    0.53    0.96
  -6   2  -6    0.57    0.84
   6   2   6   -0.15    0.87
  -6   2  -6    1.80    0.93
  -6  -2  -6    0.56    0.84
  -6  -2  -6   -0.19    0.48
   6  -2   6    0.34    0.87
   6   2   6    0.68    0.87
  -6  -2  -6   -0.45    1.03
  -6   2  -6    0.69    0.39
   6  -2   6   -0.48    0.84
  -6  -2  -6    1.20    1.02
  -6   2  -6    0.67    0.77
   6   2   7  414.21   12.83
   6   2   7  409.47   12.49
   6  -2   7  419.90   12.54
  -6  -2  -7  428.01   12.61
   6  -2   7  477.20   12.52
  -6  -2  -7  434.42   12.84
  -6   2  -7  421.61   12.37
  -6   2  -7  449.75   12.39
  -6  -2  -7  418.05   12.58
  -6   2  -7  410.81   12.75
  -6  -2  -7  417.37   12.76
   6   2   8   -0.17    1.02
   6  -2   8    0.28    1.05
   6   2   8    0.84    1.07
  -6   2  -8    0.92    0.88
  -6   2  -8    0.17    1.12
  -6  -2  -8    2.25    1.16
  -6  -2  -8    0.98    1.02
  -6  -2  -8    1.31    1.06
  -6   2  -8    0.31    0.84
  -6   2  -9   11.25    1.64
  -6  -2  -9   12.03    1.71
  -6   2  -9   10.96    1.10
  -6  -2  -9   12.72    1.51
   6   2   9   10.55    1.54
  -6   2  -9   10.35    1.27
  -6   2 -10    2.68    0.80
  -6   2 -10    2.80    1.04
  -6  -2 -10    1.89    1.39
  -6   2 -10    3.78    1.48
  -6   2 -11  207.79    7.82
  -6  -2 -11  218.58    7.97
  -6  -2 -12    6.58    1.86
  -6   2 -12    5.04    1.86
  -6   2 -13    0.27    1.93
  -6  -2 -13    1.36    1.88
   6  -3 -14    3.35    1.57
   6  -3 -13   -0.64    1.40
  -6   3  13    0.49    1.51
  -6  -3  13   -0.64    1.51
  -6   3  12    4.20    1.65
  -6   3  12    6.25    1.66
   6  -3 -12    3.23    1.47
  -6  -3  12    3.62    1.49
   6   3 -11   94.22    4.14
  -6   3  11   93.61    4.64
  -6   3  11   97.94    4.73
   6  -3 -11   93.01    4.51
  -6  -3  11  100.50    4.61
  -6   3  10    1.45    1.21
  -6   3  10    2.83    1.26
  -6  -3  10    1.50    1.20
  -6  -3  10    3.11    1.34
   6   3 -10    2.01    1.21
  -6   3  10    0.91    1.31
  -6   3  10    3.54    1.44
   6  -3 -10    2.76    1.33
  -6  -3   9   90.94    4.37
   6  -3  -9   97.97    4.49
  -6   3   9   92.76    4.51
  -6   3   9   94.60    3.91
  -6  -3   9  102.29    3.99
   6   3  -9   91.80    4.11
  -6   3   9  100.31    4.40
  -6   3   8    3.40    1.40
  -6  -3   8    4.33    1.21
  -6  -3   8    2.45    1.07
  -6   3   8    1.94    1.06
  -6  -3   8    2.16    1.27
   6  -3  -8    3.07    0.58
  -6   3   8    4.55    1.35
   6   3  -8    3.18    1.18
   6  -3  -8    3.69    1.27
   6  -3  -7   19.68    1.13
  -6  -3   7   17.53    1.43
  -6   3   7   17.34    1.47
  -6   3   7   16.93    1.89
  -6  -3   7   15.10    1.61
  -6  -3   7   19.20    1.38
  -6   3   7   17.57    1.95
  -6   3   7   17.50    1.80
  -6  -3   7   17.64    1.18
   6  -3  -7   20.31    1.94
  -6   3   6   19.22    1.92
  -6  -3   6   17.11    1.68
  -6   3   6   17.22    1.55
   6  -3  -6   21.71    1.32
  -6  -3   6   18.83    1.84
  -6  -3   6   16.48    1.32
  -6   3   6   21.55    1.41
  -6   3   6   17.57    1.91
  -6  -3   6   19.47    1.44
  -6   3   6   18.74    1.80
   6  -3  -6   20.88    1.94
  -6  -3   6   22.63    1.43
  -6  -3   5    9.91    1.18
   6  -3  -5    8.41    1.47
  -6   3   5    7.00    1.39
  -6  -3   5    7.79    1.12
  -6  -3   5    7.68    1.43
  -6   3   5   10.73    1.39
  -6   3   5    9.06    1.47
  -6  -3   5    8.85    1.37
  -6   3   5    8.56    1.31
  -6  -3   5    8.21    1.39
   6  -3  -5    7.35    1.05
  -6   3   5    8.53    1.11
   6  -3  -5    9.79    0.91
  -6   3   5    7.94    0.92
  -6  -3   5    7.85    0.94
  -6  -3   4  142.66    4.93
  -6   3   4  141.23    5.12
  -6  -3   4  130.65    4.78
  -6  -3   4  136.26    4.28
  -6   3   4  139.19    4.29
  -6   3   4  132.83    5.06
  -6  -3   4  141.11    5.20
  -6   3   4  134.24    5.20
  -6   3   4  129.22    5.33
  -6  -3   4  150.35    5.28
  -6  -3   4  133.87    5.25
  -6   3   4  141.21    4.79
  -6  -3   4  136.39    5.38
   6   3  -4  137.12    4.25
   6  -3  -4  139.71    4.21
  -6   3   3   41.43    2.45
  -6  -3   3   36.54    2.40
  -6   3   3   42.63    2.56
  -6  -3   3   43.88    2.50
  -6  -3   3   41.86    2.49
   6  -3  -3   41.34    1.59
   6   3  -3   43.11    1.66
  -6  -3   3   39.26    2.52
  -6  -3   3   43.16    1.66
  -6   3   3   43.54    1.67
  -6   3   3   44.25    2.37
  -6  -3   3   45.81    2.34
   6  -3  -3   44.64    2.62
  -6  -3   3   38.77    2.28
  -6   3   3   44.11    2.09
  -6  -3   3   40.61    2.30
  -6  -3   2  204.49    7.07
  -6   3   2  207.60    7.15
  -6  -3   2  210.25    7.04
  -6   3   2  202.72    7.14
  -6  -3   2  210.01    7.12
  -6   3   2  209.06    7.31
  -6  -3   2  202.43    6.96
  -6   3   2  213.59    5.86
  -6  -3   2  209.52    5.85
  -6  -3   2  210.56    7.24
  -6  -3   2  207.62    5.88
  -6   3   2  201.71    5.88
  -6   3   2  225.02    6.88
  -6   3   2  213.79    7.14
  -6  -3   2  206.54    6.80
  -6  -3   2  208.75    6.86
   6  -3  -2  206.17    7.15
  -6   3   2  202.30    7.11
  -6  -3   2  212.67    7.02
  -6   3   1  252.23    8.47
  -6  -3   1  252.75    8.05
  -6  -3   1  248.79    7.96
  -6  -3   1  247.57    6.91
  -6   3   1  251.65    6.93
  -6  -3   1  266.42    8.46
  -6   3   1  258.21    8.19
  -6  -3   1  254.42    8.02
   6  -3  -1  248.86    8.22
  -6  -3   1  246.70    8.20
  -6   3   1  255.07    8.35
  -6  -3   0   43.77    2.48
  -6   3   0   38.06    2.50
  -6  -3   0   43.49    2.24
  -6  -3   0   38.91    2.25
  -6  -3   0   38.20    2.47
  -6  -3   0   40.46    2.37
  -6   3   0   41.96    2.35
  -6  -3   0   43.06    2.38
  -6   3   0   37.31    2.47
  -6  -3   0   43.29    2.53
  -6   3   0   42.68    1.51
  -6  -3   0   39.23    1.46
  -6   3   0   41.53    2.51
   6  -3   0   40.96    2.37
  -6  -3  -1   20.36    1.47
  -6   3  -1   17.23    1.67
  -6   3  -1   18.04    1.57
  -6  -3  -1   22.19    1.75
  -6   3  -1   18.87    1.01
  -6  -3  -1   18.00    0.96
  -6  -3  -1   22.67    1.80
  -6  -3  -1   17.27    1.58
  -6  -3  -1   20.58    1.76
  -6  -3  -1   17.94    1.66
  -6   3  -1   15.71    1.69
  -6   3  -2   77.07    3.44
  -6  -3  -2   75.27    3.46
  -6   3  -2   73.49    3.14
  -6  -3  -2   70.78    3.44
  -6   3  -2   73.89    3.59
  -6  -3  -2   77.21    3.53
  -6   3  -2   68.59    3.49
  -6  -3  -2   73.35    3.48
  -6  -3  -2   77.04    3.04
   6  -3   2   70.30    2.59
  -6   3  -2   76.86    2.64
  -6  -3  -2   77.55    2.62
  -6  -3  -2   73.75    2.52
  -6   3  -2   73.87    2.50
  -6  -3  -2   75.67    3.40
  -6   3  -3    6.94    0.85
  -6  -3  -3    6.81    0.82
  -6  -3  -3    8.54    1.40
  -6   3  -3    7.92    1.43
  -6  -3  -3    7.91    1.46
  -6   3  -3    7.67    1.37
  -6  -3  -3    7.86    1.33
  -6  -3  -3    7.32    0.90
  -6   3  -3    6.91    0.83
  -6  -3  -3    6.78    0.81
  -6   3  -3    7.50    1.35
  -6   3  -3    4.53    0.94
  -6  -3  -3    7.21    1.48
   6  -3   3    7.20    0.79
  -6  -3  -3    9.77    1.39
  -6   3  -4    0.71    0.70
  -6  -3  -4    0.24    0.70
  -6  -3  -4    0.85    1.16
  -6   3  -4   -0.19    1.07
  -6  -3  -4    0.34    1.21
  -6   3  -4    0.51    1.08
  -6  -3  -4    0.84    1.16
  -6  -3  -4    0.49    0.62
   6  -3   4    0.21    0.59
  -6   3  -4   -0.10    0.73
  -6   3  -4    0.45    1.00
  -6   3  -4    0.83    0.73
  -6  -3  -4   -0.72    0.76
  -6   3  -5    7.92    1.35
  -6   3  -5    6.23    0.88
  -6   3  -5    5.46    1.39
  -6   3  -5    6.69    1.40
  -6  -3  -5    6.35    1.44
  -6  -3  -5    7.92    1.52
  -6   3  -5    7.85    1.05
  -6  -3  -5    6.52    1.05
  -6  -3  -5    8.57    1.12
  -6   3  -5    5.82    0.98
   6   3   5    6.90    1.36
  -6  -3  -5    6.87    0.81
   6  -3   5    7.16    1.42
  -6   3  -6   85.63    3.80
   6   3   6   93.50    4.16
   6  -3   6   89.07    3.41
   6   3   6   79.69    3.32
  -6  -3  -6   85.49    2.88
   6  -3   6   89.30    4.04
  -6   3  -6   86.95    3.53
  -6  -3  -6   86.17    3.51
  -6   3  -6   87.89    3.74
  -6   3  -6   86.32    4.14
   6   3   7   10.84    1.58
  -6   3  -7    9.36    1.33
  -6  -3  -7    6.65    1.26
  -6  -3  -7    8.79    0.72
   6   3   7    6.37    1.17
   6  -3   7    8.75    1.29
   6  -3   7    6.43    1.46
  -6   3  -7    6.44    1.33
  -6   3  -7   13.26    1.57
   6  -3   8   71.05    3.42
  -6   3  -8   66.52    3.30
  -6  -3  -8   64.78    3.26
  -6   3  -8   72.92    3.30
   6   3   8   66.74    3.13
   6   3   8   64.89    3.62
   6  -3   8   67.84    3.13
  -6   3  -8   66.27    3.17
  -6   3  -9   92.82    4.16
  -6  -3  -9   85.41    4.02
   6   3   9   85.56    4.35
  -6   3  -9   89.76    3.73
  -6   3  -9   91.36    3.82
  -6   3 -10   17.09    2.08
  -6  -3 -10   21.39    2.18
   6   3  10   15.77    2.11
  -6   3 -10   15.68    2.19
  -6   3 -11    0.22    1.61
  -6  -3 -11    1.30    1.60
  -6   3 -11    1.98    1.62
  -6  -3 -12   11.19    2.09
  -6   3 -12   10.41    2.12
  -6   3 -12   10.58    2.14
  -6   4  10   90.91    4.41
   6  -4 -10   81.94    4.63
   6  -4  -9    3.38    1.69
  -6   4   9    2.40    1.68
  -6  -4   9    2.20    1.74
  -6   4   9    4.31    1.61
  -6   4   9    2.67    1.47
  -6   4   8   19.06    2.23
   6  -4  -8   22.80    2.40
  -6   4   8   15.08    2.18
  -6   4   8   16.12    1.92
  -6   4   8   18.45    2.26
  -6  -4   7    3.73    1.60
   6   4  -7    4.32    0.82
   6  -4  -7    1.76    1.34
  -6   4   7    3.53    1.47
  -6   4   7    8.10    1.89
  -6   4   7    1.97    1.17
  -6   4   6    4.34    1.29
  -6  -4   6    4.06    1.55
   6   4  -6    5.47    0.76
  -6   4   6    4.45    0.71
  -6  -4   6    7.02    1.83
  -6  -4   6    6.66    1.29
   6  -4  -6    2.46    1.58
  -6   4   6    5.90    1.76
  -6   4   5    2.46    1.09
  -6  -4   5    3.26    1.50
  -6  -4   5    2.68    1.14
  -6  -4   5    2.11    1.43
  -6   4   5    3.18    1.61
   6   4  -5    1.77    0.52
  -6   4   5    1.90    0.42
  -6  -4   4    0.17    1.15
   6  -4  -4    0.23    1.31
  -6   4   4    0.22    1.23
  -6  -4   4   -0.47    1.43
  -6  -4   4   -0.42    1.42
  -6   4   4   -0.98    1.62
  -6   4   4   -1.07    1.36
  -6  -4   3    1.40    1.24
  -6   4   3    2.69    1.41
  -6   4   3   -0.21    1.31
  -6  -4   3    0.47    1.26
   6  -4  -3    1.59    1.26
  -6  -4   3    1.85    1.21
  -6   4   3    2.64    1.44
  -6   4   2   84.46    4.33
  -6  -4   2   71.33    4.00
  -6   4   2   84.79    4.02
  -6  -4   2   76.55    3.87
   6  -4  -2   87.18    4.13
  -6  -4   2   77.05    3.81
  -6   4   2   75.94    4.06
  -6   4   2   81.53    4.03
  -6   4   1    1.16    1.36
  -6  -4   1   -0.18    1.07
   6  -4  -1    0.21    1.09
  -6   4   1   -0.89    1.38
  -6   4   1    0.39    1.16
  -6  -4   1   -0.93    1.24
  -6  -4   1    0.42    1.18
  -6   4   1   -0.24    1.37
  -6   4   0   67.45    3.84
  -6  -4   0   67.01    3.78
  -6   4   0   67.71    3.49
  -6  -4   0   70.33    3.37
  -6   4   0   68.54    3.80
  -6  -4   0   72.83    3.80
  -6  -4  -1   -0.47    1.08
  -6   4  -1    0.17    1.14
  -6   4  -1    0.72    1.37
  -6  -4  -1    0.31    0.96
  -6   4  -1   -0.47    1.42
  -6  -4  -2    2.93    1.26
  -6   4  -2    4.84    1.24
  -6   4  -2    4.15    1.57
  -6   4  -2    4.19    1.67
  -6  -4  -2    4.79    1.09
  -6  -4  -3    6.78    1.13
  -6   4  -3   10.23    1.83
  -6   4  -3    6.04    1.25
  -6  -4  -3    6.59    1.63
  -6   4  -3    5.21    1.60
  -6   4  -3    7.37    1.76
  -6   4  -4   41.97    1.61
  -6  -4  -4   36.45    3.04
  -6   4  -4   43.87    3.21
  -6   4  -4   45.51    3.16
  -6   4  -4   47.08    3.26
  -6  -4  -4   48.57    2.28
  -6   4  -5    4.10    1.56
  -6  -4  -5    4.55    0.92
   6  -4   5    5.09    1.77
  -6   4  -5    6.22    1.75
  -6   4  -5    6.81    1.63
  -6  -4  -5    4.33    1.65
   6  -4   6    0.24    1.54
  -6   4  -6   -0.42    1.36
  -6   4  -6    1.56    1.58
  -6   4  -6    0.27    1.55
   6  -4   7    1.14    1.69
  -6   4  -7   -0.27    1.65
  -6   4  -7    0.81    1.46
  -6   4  -7    0.26    1.48
   6  -4   8   48.47    3.34
  -6  -4  -8   54.18    3.83
  -6   4  -8   56.38    3.27
  -6   4  -8   50.66    3.54
  -6   4  -8   50.56    3.64
  -6   4  -9    1.33    1.75
   6  -4   9    3.16    1.73
  -6  -5   5    0.39    1.39
  -6  -5   4    5.06    1.67
  -6   5   3    7.68    1.94
  -6  -5   3    4.92    1.70
  -6  -5   3    7.74    1.68
  -6   5   2   13.11    2.34
   6  -5  -2   13.50    2.13
  -6  -5   2   10.71    1.91
  -6  -5   2   11.98    2.25
  -6   5   2   22.17    2.40
  -6   5   2   17.33    2.35
  -6  -5   2   16.33    2.23
  -6   5   1    8.06    2.09
  -6  -5   1    3.81    1.59
  -6  -5   1    6.60    1.88
  -6   5   1    8.48    1.81
  -6   5   1    7.76    2.05
  -6   5   1    8.47    2.04
  -6  -5   1   11.75    1.95
  -6  -5   0    2.19    1.40
  -6  -5   0    4.33    1.82
  -6   5   0    1.92    1.70
  -6   5   0    2.03    1.85
  -6  -5   0    3.74    1.50
  -6  -5  -1    2.40    1.42
  -6   5  -1    2.25    1.78
  -6  -5  -1    2.30    1.87
  -6  -5  -1    0.56    1.43
  -6   5  -1    2.58    1.91
  -6   5  -2   39.55    3.32
  -6  -5  -2   31.03    2.99
  -6  -5  -2   39.05    2.54
  -6  -5  -2   35.39    3.21
  -6   5  -3   10.82    2.30
  -6  -5  -3   10.88    2.39
  -7   0  16    5.79    1.63
  -7   0  15   -0.57    1.29
  -7   0  14  159.62    4.88
  -7   0  14  158.84    5.99
  -7   0  13    0.17    1.04
  -7   0  13    0.69    0.83
  -7   0  13   -0.28    0.71
  -7   0  12   -0.30    0.80
  -7   0  12    0.07    0.69
  -7   0  11   -0.78    0.68
  -7   0  10   13.87    1.63
  -7   0  10   16.18    1.08
  -7   0  10   14.02    0.58
  -7   0   9   -0.15    1.03
  -7   0   9   -0.27    0.54
  -7   0   8   31.77    1.49
  -7   0   8   33.68    2.04
  -7   0   7    0.12    0.82
  -7   0   7   -0.06    0.46
  -7   0   6   32.50    1.27
   7   0  -6   32.21    1.51
  -7   0   6   32.39    1.47
   7   0  -5   -0.37    0.52
  -7   0   5   -0.04    0.37
  -7   0   5   -0.12    0.50
   7   0  -4 1645.87   43.01
  -7   0   4 1621.45   43.02
   7   0  -3   -0.05    0.46
   7   0  -2  362.16   10.18
   7   0  -2  367.21   10.05
  -7   0   1   -0.29    0.51
   7   0  -1   -0.50    0.52
   7   0  -1    0.05    0.49
  -7   0   1   -0.18    0.51
  -7   0   0  587.29   15.60
   7   0   0  571.73   15.81
  -7   0   0  586.93   15.92
   7   0   0  583.77   15.95
  -7   0   0  605.26   15.92
  -7   0  -1   -0.13    0.56
  -7   0  -1   -0.72    0.54
  -7   0  -1   -0.34    0.55
  -7   0  -2  257.97    7.58
  -7   0  -2  266.38    7.64
   7   0   2  261.65    7.57
   7   0   2  254.13    7.22
   7   0   2  261.19    7.41
  -7   0  -2  257.23    7.57
  -7   0  -3   -0.10    0.53
   7   0   3   -0.09    0.68
   7   0   3    0.19    0.60
   7   0   4  436.53   12.31
  -7   0  -4  450.69   12.11
  -7   0  -4  441.56   12.79
   7   0   4  448.96   12.66
  -7   0  -5    0.26    0.76
   7   0   5   -0.11    0.74
   7   0   5    0.14    0.55
  -7   0  -5   -0.37    0.43
   7   0   6  580.12   15.73
  -7   0  -6  580.64   16.53
  -7   0  -6  572.55   15.52
   7   0   6  558.89   16.23
   7   0   7    0.14    0.89
  -7   0  -7   -0.17    0.92
   7   0   7    0.16    0.68
  -7   0  -7   -0.15    0.64
   7   0   8  189.17    5.92
  -7   0  -8  199.85    7.02
   7   0   8  198.81    6.70
  -7   0  -8  195.39    5.93
   7   0   9    0.65    0.78
  -7   0  -9    0.41    1.20
   7   0  10  122.55    4.05
  -7   0 -10  118.98    5.26
   7   0  11    0.08    0.75
  -7   0 -11   -2.18    1.48
  -7   0 -12   -0.78    1.54
  -7   0 -13   -1.97    2.02
  -7  -1  15   27.92    1.83
  -7   1  15   29.95    2.57
  -7  -1  15   30.15    2.20
  -7  -1  14    0.59    0.93
  -7   1  14    1.05    1.12
  -7   1  14   -0.41    1.24
  -7   1  13   25.37    2.00
  -7   1  13   27.14    2.25
   7  -1 -13   28.52    1.57
  -7  -1  13   24.34    1.79
  -7   1  12  155.28    5.45
  -7  -1  12  143.88    4.31
  -7   1  12  152.09    5.64
  -7  -1  12  145.43    5.06
   7  -1 -12  138.95    4.70
  -7  -1  11    9.17    1.17
  -7   1  11    9.81    0.88
   7   1 -11    9.13    1.66
  -7   1  11    8.45    1.26
  -7   1  11    7.28    1.24
   7  -1 -11    7.96    0.96
  -7   1  10    1.28    0.66
  -7  -1  10    0.93    0.82
  -7   1  10    1.18    0.50
  -7   1  10    0.16    1.18
  -7  -1  10    0.97    1.16
   7   1 -10    1.26    1.21
  -7   1  10    1.37    0.89
   7  -1 -10    1.68    0.72
  -7  -1   9    6.47    0.63
  -7   1   9    5.52    0.85
  -7  -1   9    5.73    1.19
  -7   1   9    4.31    1.22
  -7  -1   9    6.76    1.04
  -7   1   9    4.95    0.63
   7   1  -9    7.82    1.35
  -7   1   9    7.66    1.17
   7  -1  -9    6.43    0.89
  -7   1   8  217.58    6.32
   7   1  -8  240.24    7.26
  -7   1   8  211.22    6.61
  -7  -1   8  225.91    7.19
  -7   1   8  224.77    7.20
  -7  -1   8  215.79    6.86
   7  -1  -8  217.74    6.25
   7  -1  -8  219.27    6.68
   7   1  -7   25.95    1.79
   7  -1  -7   27.48    1.49
  -7  -1   7   26.88    1.74
  -7   1   7   23.47    1.67
  -7   1   7   24.67    1.24
  -7  -1   7   25.87    1.56
   7  -1  -7   24.86    1.15
   7   1  -6  200.68    6.56
  -7  -1   6  211.90    6.03
  -7   1   6  195.95    5.84
   7  -1  -6  204.57    6.27
  -7   1   6  209.44    6.07
  -7  -1   6  217.03    6.45
   7  -1  -6  210.31    5.90
  -7   1   5  189.45    5.66
   7   1  -5  198.27    6.08
  -7  -1   5  193.10    5.61
   7  -1  -5  185.78    5.78
  -7   1   5  188.50    5.86
  -7  -1   5  187.02    5.57
  -7   1   5  184.01    5.33
   7  -1  -5  193.53    5.48
  -7   1   4   22.74    1.34
  -7  -1   4   23.05    1.21
  -7   1   4   20.70    1.05
  -7   1   4   22.25    1.26
   7  -1  -4   25.51    1.19
   7   1  -4   23.07    1.48
  -7   1   3  698.90   18.83
  -7  -1   3  687.11   18.76
   7   1  -3  703.70   18.83
  -7  -1   3  676.64   18.59
   7  -1  -3  686.99   18.55
   7  -1  -2  439.04   12.17
  -7  -1   2  445.55   12.24
   7   1  -2  441.62   12.27
   7  -1  -2  445.41   12.14
   7   1  -2  444.81   12.15
  -7   1   2  423.54   12.29
  -7   1   1   32.16    1.41
  -7  -1   1   31.37    1.42
  -7  -1   1   34.68    1.50
   7  -1  -1   29.08    1.52
   7   1  -1   34.09    1.60
  -7   1   1   30.87    1.54
   7  -1  -1   30.57    1.43
   7   1  -1   30.48    1.43
   7  -1   0    4.57    0.80
  -7  -1   0    6.52    0.71
   7  -1   0    6.21    0.73
  -7   1   0    6.69    0.72
   7   1   0    5.88    0.72
  -7  -1   0    3.66    0.62
  -7  -1   0    5.17    0.67
   7  -1   1   -0.09    0.72
  -7  -1  -1    0.48    0.53
  -7  -1  -1    0.53    0.58
  -7   1  -1    0.40    0.61
  -7   1  -1    0.29    0.56
  -7  -1  -1    0.07    0.50
  -7  -1  -1    0.85    0.47
   7   1   1    0.30    0.54
  -7   1  -2  529.69   14.26
  -7  -1  -2  528.07   14.25
   7   1   2  531.85   14.04
  -7  -1  -2  494.52   13.86
  -7  -1  -2  519.65   14.07
   7   1   2  509.82   14.28
  -7  -1  -2  515.83   14.31
  -7   1  -2  506.91   14.30
  -7  -1  -3  155.38    4.67
  -7  -1  -3  144.38    4.41
  -7  -1  -3  154.91    4.93
   7   1   3  159.50    4.62
  -7   1  -3  156.12    5.04
  -7  -1  -3  150.99    5.02
   7   1   3  158.31    4.96
   7  -1   3  151.63    4.91
   7   1   3  159.47    4.94
   7   1   4    0.29    0.58
   7   1   4    0.37    0.44
  -7  -1  -4    0.69    0.35
  -7  -1  -4    0.32    0.50
   7   1   4    0.39    0.65
   7  -1   4    0.49    0.67
  -7   1  -4   -0.11    0.66
  -7  -1  -4    0.67    0.67
  -7  -1  -4    0.18    0.56
   7  -1   5  221.12    6.81
   7   1   5  219.13    6.79
   7  -1   5  213.96    6.24
  -7   1  -5  217.33    6.98
  -7  -1  -5  209.42    6.94
  -7  -1  -5  210.25    6.73
   7   1   5  219.18    6.18
  -7  -1  -5  211.71    6.62
   7   1   6   28.97    1.85
   7  -1   6   31.50    1.88
  -7   1  -6   27.58    1.93
  -7  -1  -6   28.16    1.97
  -7  -1  -6   31.64    1.82
   7   1   6   29.35    1.28
  -7  -1  -6   29.09    1.67
   7   1   7  326.31   10.09
   7  -1   7  338.25   10.17
  -7  -1  -7  334.60    9.75
  -7   1  -7  348.94   10.51
  -7  -1  -7  335.12   10.46
  -7  -1  -7  316.36    9.86
   7   1   7  332.31    9.16
   7   1   8   12.26    0.80
  -7  -1  -8   15.20    1.43
  -7   1  -8   12.88    0.67
   7   1   8   10.99    1.46
   7  -1   8   14.86    1.63
  -7  -1  -8   13.30    1.21
  -7  -1  -8   15.42    1.30
  -7  -1  -8   13.47    1.72
  -7   1  -8   16.17    1.77
  -7  -1  -8   11.35    0.60
   7   1   9    0.24    0.45
  -7   1  -9   -0.60    1.17
  -7  -1  -9    0.20    1.19
  -7  -1  -9    0.39    0.84
  -7  -1  -9   -0.32    0.30
   7  -1  10    5.75    1.27
   7   1  10    8.10    0.61
  -7   1 -10   10.71    0.84
  -7  -1 -10    8.00    1.62
  -7   1 -10    7.73    1.60
  -7  -1 -10    7.70    1.06
  -7   1 -11   32.06    2.72
  -7  -1 -11   32.01    2.66
   7  -1  11   26.44    1.98
  -7   1 -12   48.69    3.44
  -7  -1 -12   50.55    3.44
   7  -1  12   49.65    2.64
  -7   1 -13   15.40    2.36
  -7  -1 -13   20.28    2.51
  -7  -2  15   22.85    2.17
  -7   2  14    1.81    1.39
  -7   2  14    3.85    1.71
  -7  -2  14    2.55    1.39
   7  -2 -14    2.80    1.18
  -7   2  13   78.43    3.87
  -7  -2  13   81.90    3.73
   7  -2 -13   67.88    3.38
  -7   2  13   74.13    4.05
  -7   2  12    0.40    1.25
  -7   2  12    0.64    1.18
   7  -2 -12    0.62    1.02
  -7  -2  12    0.68    1.19
  -7   2  11  131.59    4.56
  -7   2  11  113.74    5.06
  -7  -2  11  124.03    4.89
  -7   2  11  123.42    5.14
   7  -2 -11  117.50    4.70
  -7   2  10   10.38    1.32
  -7  -2  10   10.62    1.58
  -7   2  10    9.60    1.47
  -7  -2  10   10.59    1.46
  -7  -2  10   13.36    0.82
  -7   2  10   12.56    1.69
   7  -2 -10   12.45    1.46
  -7   2  10   11.78    1.54
  -7  -2   9  132.64    5.11
   7  -2  -9  140.44    5.09
  -7   2   9  140.86    5.39
   7   2  -9  132.91    5.44
  -7   2   9  138.34    4.93
  -7  -2   9  133.62    4.44
  -7   2   9  135.15    5.25
  -7  -2   9  135.57    5.05
  -7   2   9  140.71    5.13
   7  -2  -8   19.23    1.65
  -7  -2   8   21.02    1.72
  -7   2   8   18.60    1.65
   7   2  -8   24.07    2.08
  -7  -2   8   19.15    1.39
  -7   2   8   21.05    1.72
  -7   2   8   18.48    1.73
   7  -2  -8   23.17    0.99
  -7  -2   8   21.98    1.76
   7   2  -7  417.26   11.80
  -7  -2   7  362.38   11.05
  -7   2   7  375.25   11.10
  -7  -2   7  373.06   11.38
   7  -2  -7  369.75   10.30
   7  -2  -7  387.94   11.36
  -7  -2   7  365.72   10.87
  -7   2   7  396.93   11.37
  -7  -2   6   22.90    1.54
  -7   2   6   23.04    1.70
  -7   2   6   18.61    1.37
  -7  -2   6   22.90    1.53
  -7   2   6   20.18    1.49
   7  -2  -6   21.28    1.16
  -7  -2   6   21.15    1.07
   7  -2  -6   19.98    1.61
  -7   2   5   63.58    2.78
  -7  -2   5   69.93    2.91
  -7  -2   5   69.82    2.91
   7  -2  -5   74.05    3.09
  -7   2   5   68.52    3.06
  -7  -2   5   70.51    2.54
  -7  -2   5   70.96    2.76
  -7   2   5   71.04    2.79
  -7   2   5   64.45    3.00
  -7   2   5   73.86    2.77
  -7  -2   5   69.87    2.87
   7  -2  -5   67.57    2.52
  -7   2   5   63.26    2.89
  -7  -2   4    4.41    0.96
  -7  -2   4    3.01    0.90
  -7   2   4    3.69    0.84
  -7  -2   4    5.10    0.91
   7  -2  -4    4.63    0.76
  -7  -2   4    3.52    0.85
  -7   2   4    3.09    0.78
  -7  -2   4    2.50    0.81
  -7   2   4    3.14    0.97
   7  -2  -4    5.95    0.95
  -7   2   4    4.92    0.84
  -7   2   3  108.45    3.80
  -7  -2   3  100.44    3.79
  -7  -2   3  102.58    3.85
   7  -2  -3  100.76    3.62
   7   2  -3  101.35    3.37
   7  -2  -3  100.93    3.34
  -7  -2   3   99.78    3.88
  -7   2   3  101.88    3.66
  -7   2   3  102.60    3.94
  -7  -2   3   99.76    3.81
  -7  -2   2   14.02    1.23
  -7  -2   2   14.57    1.29
  -7   2   2   16.85    0.94
  -7  -2   2   15.74    1.33
  -7   2   2   13.93    1.06
  -7  -2   2   17.17    1.40
  -7   2   2   17.22    1.36
   7   2  -2   16.52    1.02
   7  -2  -2   16.93    1.00
  -7   2   2   16.74    1.36
   7  -2  -2   17.23    1.36
  -7  -2   1  226.53    7.16
  -7  -2   1  224.40    6.98
  -7   2   1  228.43    7.19
  -7   2   1  230.71    6.73
  -7  -2   1  223.18    7.00
   7   2  -1  223.61    6.57
   7  -2  -1  228.97    6.57
  -7  -2   0  108.24    4.01
  -7  -2   0  107.91    3.80
  -7  -2   0  106.17    3.49
  -7   2   0  111.01    3.48
  -7   2   0  108.26    3.52
  -7  -2   0  113.01    3.55
  -7   2   0  110.66    3.55
  -7  -2   0  113.65    3.96
  -7  -2  -1  143.85    4.52
  -7  -2  -1  137.63    4.75
  -7  -2  -1  137.68    4.31
  -7   2  -1  139.11    4.31
  -7   2  -1  137.75    4.17
  -7  -2  -1  140.56    4.39
  -7   2  -1  133.81    4.36
  -7  -2  -1  144.03    4.77
  -7  -2  -2   13.69    1.04
  -7   2  -2   14.27    1.06
   7  -2   2   14.57    0.67
  -7  -2  -2   13.24    1.01
  -7   2  -2   15.21    1.07
  -7  -2  -2   17.88    1.44
  -7   2  -2   13.30    1.27
  -7  -2  -2   14.11    0.98
  -7  -2  -3  161.17    4.94
  -7   2  -3  167.13    5.46
  -7   2  -3  157.14    5.18
  -7  -2  -3  155.77    5.19
   7   2   3  160.19    5.49
  -7   2  -3  160.82    5.13
  -7  -2  -3  163.79    5.10
  -7  -2  -4   -0.13    0.86
   7   2   4    1.10    0.91
  -7   2  -4   -0.67    0.74
  -7  -2  -4    0.22    0.75
  -7  -2  -4    0.77    0.53
   7   2   4    0.37    0.72
   7  -2   4   -0.57    0.78
  -7  -2  -4   -0.55    0.91
  -7  -2  -4   -0.63    0.95
  -7   2  -4    0.58    0.77
  -7  -2  -5   17.05    1.53
  -7  -2  -5   13.20    1.44
   7   2   5   17.90    1.57
  -7  -2  -5   16.20    1.01
   7  -2   5   12.35    1.33
  -7  -2  -5   15.57    1.36
   7  -2   5   13.09    1.31
   7   2   5   14.52    1.30
  -7  -2  -5   15.13    1.57
  -7   2  -5   15.17    1.39
  -7   2  -5   18.79    1.47
  -7  -2  -6   40.28    2.28
   7   2   6   36.25    2.13
   7  -2   6   37.33    2.13
   7   2   6   39.61    2.34
  -7  -2  -6   37.18    1.59
   7  -2   6   38.34    2.10
  -7   2  -6   40.39    2.34
  -7  -2  -6   34.55    2.22
  -7  -2  -6   34.82    2.30
  -7  -2  -6   41.67    2.33
  -7   2  -6   38.32    2.10
  -7  -2  -7   58.16    2.89
  -7   2  -7   57.55    2.69
  -7  -2  -7   60.24    3.04
  -7   2  -7   59.73    3.03
  -7  -2  -7   54.18    2.93
   7   2   7   54.96    2.73
   7  -2   7   58.27    2.83
   7   2   7   53.71    2.94
   7  -2   7   53.09    2.52
  -7  -2  -7   57.16    2.83
  -7   2  -7   62.54    2.69
  -7   2  -8   43.54    2.60
  -7  -2  -8   32.31    2.37
  -7  -2  -8   38.23    2.40
  -7   2  -8   36.87    2.11
  -7  -2  -8   36.26    2.27
  -7   2  -8   39.49    2.05
   7   2   8   33.37    2.38
   7   2   8   31.34    2.22
   7  -2   8   35.09    2.29
  -7  -2  -9    0.59    1.18
  -7   2  -9   -0.20    1.14
   7   2   9    0.57    1.05
  -7   2  -9    0.99    1.01
  -7  -2  -9    1.77    1.14
  -7   2  -9    0.50    0.83
  -7   2 -10    6.24    1.61
  -7  -2 -10    9.51    1.77
   7   2  10    7.25    1.53
  -7   2 -10    7.75    1.23
   7   2  11   43.15    2.96
  -7   2 -11   47.96    3.23
  -7  -2 -11   44.82    3.22
  -7   2 -12   -0.77    1.93
  -7  -2 -12   -1.54    1.87
   7   2  12    0.68    1.46
   7  -3 -14    0.62    1.56
  -7   3  13   36.50    2.99
   7  -3 -13   38.79    2.84
  -7  -3  13   38.29    2.92
  -7   3  12   40.88    3.05
  -7   3  12   42.60    3.08
   7  -3 -12   40.00    2.87
  -7  -3  12   37.98    2.84
  -7   3  11    4.75    1.67
  -7   3  11    7.50    1.68
   7  -3 -11    8.82    1.76
  -7  -3  11    5.25    1.59
  -7  -3  10    2.47    1.37
  -7   3  10    2.24    1.33
  -7   3  10    2.32    1.34
   7  -3 -10    1.67    1.32
  -7   3  10    0.67    1.29
  -7  -3   9   39.44    2.39
  -7   3   9   41.58    2.46
  -7  -3   9   40.70    2.71
  -7   3   9   40.09    2.90
  -7   3   9   42.08    2.76
   7  -3  -9   41.04    2.77
   7  -3  -8  107.71    3.42
  -7  -3   8  113.12    4.22
  -7   3   8  114.33    4.22
  -7  -3   8  106.16    4.72
  -7  -3   8  112.52    3.83
  -7   3   8  113.63    5.01
  -7   3   8  113.23    4.81
  -7  -3   8  103.49    4.21
   7  -3  -8  120.13    4.92
  -7   3   7   15.63    1.78
   7  -3  -7   19.33    1.20
  -7  -3   7   18.86    1.48
  -7   3   7   18.20    1.45
  -7   3   7   17.83    1.95
  -7  -3   7   12.70    1.26
   7  -3  -7   17.30    1.87
  -7  -3   7   16.01    1.17
  -7   3   7   22.53    2.06
  -7  -3   7   16.79    1.64
  -7   3   6   25.73    2.05
  -7  -3   6   26.00    1.99
  -7   3   6   27.65    2.18
  -7  -3   6   23.73    2.08
  -7   3   6   23.11    1.89
   7  -3  -6   25.41    1.51
  -7  -3   6   29.40    2.29
  -7  -3   6   27.57    1.63
  -7   3   6   24.87    1.57
  -7  -3   6   25.16    1.66
  -7   3   6   31.36    2.32
  -7   3   6   26.06    1.80
  -7  -3   6   29.09    1.66
   7  -3  -6   24.57    2.13
  -7   3   5   11.70    1.07
   7   3  -5   12.21    1.03
  -7  -3   5   12.07    1.06
   7  -3  -5   11.28    0.96
   7  -3  -5   12.71    1.57
  -7  -3   5   10.33    1.18
  -7  -3   5   14.22    1.65
  -7  -3   5   11.51    1.25
  -7   3   5    9.67    1.48
  -7   3   5   11.09    1.38
  -7   3   5    9.37    1.54
  -7  -3   5   11.71    1.52
  -7   3   5   12.37    1.54
  -7  -3   5   14.16    1.65
   7  -3  -5   10.83    1.21
  -7   3   5   11.75    1.23
  -7   3   5   11.78    1.46
  -7  -3   4   17.05    1.50
  -7  -3   4   15.29    1.44
  -7   3   4   15.10    1.11
  -7  -3   4   16.08    1.11
  -7   3   4   15.62    1.55
  -7  -3   4   15.73    1.67
  -7  -3   4   13.03    1.56
  -7   3   4   13.32    1.73
  -7   3   4   14.20    1.56
  -7  -3   4   18.12    1.72
  -7   3   4   17.91    1.37
   7  -3  -4   13.31    1.38
  -7  -3   4   18.00    1.82
   7  -3  -4   15.68    1.03
   7   3  -4   16.32    1.07
  -7   3   4   16.02    1.52
  -7  -3   3   42.71    2.49
  -7   3   3   40.43    2.47
  -7  -3   3   40.84    2.51
  -7  -3   3   43.04    2.56
  -7   3   3   45.06    2.63
  -7  -3   3   43.87    2.54
   7  -3  -3   44.29    1.69
   7   3  -3   44.36    1.75
  -7  -3   3   42.69    2.57
  -7   3   3   39.30    1.73
  -7  -3   3   44.18    1.76
  -7   3   3   42.50    2.31
  -7  -3   3   42.42    2.28
   7  -3  -3   37.29    2.44
  -7   3   3   37.28    2.50
  -7  -3   3   39.08    2.35
  -7  -3   3   44.85    2.44
  -7   3   3   41.17    2.01
  -7  -3   2   28.43    2.11
  -7   3   2   28.16    2.12
  -7   3   2   30.67    2.28
  -7  -3   2   31.77    2.22
  -7  -3   2   29.90    2.05
  -7   3   2   32.60    1.34
  -7  -3   2   31.82    1.33
  -7  -3   2   28.20    2.15
  -7   3   2   30.76    2.18
  -7  -3   2   29.72    2.17
  -7  -3   2   28.75    1.94
  -7   3   2   30.10    1.84
  -7  -3   2   30.49    2.05
   7  -3  -2   27.89    2.02
  -7   3   2   29.64    2.19
  -7  -3   2   34.47    2.12
  -7  -3   1  156.32    5.52
  -7  -3   1  159.88    4.60
  -7   3   1  157.73    4.61
  -7  -3   1  155.56    5.51
  -7  -3   1  147.64    5.75
  -7   3   1  141.88    5.80
  -7   3   1  137.47    5.72
  -7  -3   1  158.89    5.55
  -7   3   1  168.28    5.35
   7  -3  -1  157.15    5.72
  -7   3   1  165.77    5.90
  -7   3   0   12.47    1.54
  -7  -3   0   13.24    1.58
  -7   3   0   11.55    1.54
  -7  -3   0   16.53    1.60
  -7  -3   0   12.88    1.39
  -7  -3   0   18.09    1.76
  -7  -3   0   16.27    1.51
  -7  -3   0   14.13    0.88
  -7   3   0   14.91    0.92
  -7  -3   0   13.84    1.50
  -7   3   0   16.48    1.67
  -7  -3  -1  177.75    5.92
  -7   3  -1  169.33    6.26
  -7  -3  -1  184.63    6.31
  -7  -3  -1  182.40    6.29
  -7   3  -1  180.80    5.35
  -7  -3  -1  175.28    5.32
  -7  -3  -1  181.63    6.41
  -7  -3  -1  184.46    6.45
  -7  -3  -1  187.47    6.45
  -7   3  -1  169.11    6.47
  -7  -3  -1  193.52    6.52
  -7  -3  -2   20.19    1.88
  -7   3  -2   24.87    2.03
  -7  -3  -2   19.54    1.40
  -7  -3  -2   22.10    1.87
  -7  -3  -2   21.27    1.18
  -7   3  -2   20.29    1.16
  -7   3  -2   18.63    1.20
  -7  -3  -2   18.12    1.18
  -7  -3  -2   21.42    1.86
  -7  -3  -2   19.82    1.86
  -7   3  -2   21.90    1.60
  -7   3  -2   21.33    1.83
  -7  -3  -2   21.51    1.86
  -7   3  -3    1.85    0.72
  -7  -3  -3    2.84    0.75
  -7  -3  -3    3.60    1.17
  -7   3  -3    2.69    1.15
  -7  -3  -3    3.61    1.30
  -7   3  -3    2.52    1.14
  -7  -3  -3    3.21    1.20
  -7  -3  -3    2.28    0.70
  -7   3  -3    3.06    0.78
  -7  -3  -3    2.08    0.72
  -7   3  -3    2.20    1.12
  -7  -3  -3    1.88    1.04
  -7   3  -3    1.85    0.87
   7  -3   3    2.75    0.62
  -7  -3  -3    1.57    1.05
  -7   3  -4   12.71    1.20
  -7  -3  -4   11.49    1.18
  -7   3  -4    9.01    1.42
  -7   3  -4    8.86    1.10
  -7   3  -4    9.44    1.06
  -7  -3  -4    7.94    1.05
  -7   3  -4   11.38    1.63
  -7  -3  -4    9.79    1.55
  -7   3  -4    9.94    1.51
  -7  -3  -4   11.65    1.56
   7  -3   4   11.34    0.89
  -7  -3  -4   10.71    1.02
   7   3   4   11.32    1.50
   7   3   5   19.14    1.89
  -7  -3  -5   21.61    1.29
  -7   3  -5   22.37    1.63
  -7  -3  -5   18.14    1.50
  -7   3  -5   26.83    2.08
  -7   3  -5   18.06    1.28
  -7   3  -5   21.24    1.83
  -7  -3  -5   20.27    1.54
  -7   3  -5   19.85    1.49
  -7  -3  -6   18.57    1.65
  -7   3  -6   18.38    1.59
  -7   3  -6   17.48    1.84
   7   3   6   16.87    1.81
  -7  -3  -6   21.45    1.21
  -7  -3  -6   17.77    1.59
  -7   3  -6   19.67    1.15
   7  -3   6   15.15    1.77
  -7   3  -6   14.48    1.49
  -7   3  -6   18.06    1.78
   7   3   7   -0.62    1.25
  -7   3  -7    0.30    1.03
  -7  -3  -7    1.92    1.09
  -7  -3  -7    0.35    0.55
   7  -3   7   -0.17    1.22
  -7   3  -7   -0.76    1.16
  -7   3  -7    0.48    1.08
   7   3   7    0.12    1.01
   7  -3   7   -0.37    1.06
  -7   3  -8    7.92    1.56
  -7  -3  -8    6.47    1.44
   7   3   8    7.86    1.43
  -7   3  -8   11.76    1.54
   7  -3   8    8.26    1.47
  -7   3  -8    6.51    1.37
   7   3   8    8.64    1.68
  -7   3  -9   45.85    2.61
  -7   3  -9   43.96    2.52
   7   3   9   42.54    3.00
  -7  -3  -9   47.70    2.92
  -7   3  -9   48.12    2.96
  -7   3 -10   -0.62    1.42
  -7  -3 -10    2.25    1.45
   7   3  10    0.96    1.45
  -7   3 -11   20.64    2.41
  -7  -3 -11   19.48    2.34
  -7   3 -11   22.13    2.53
  -7   3 -12    0.72    1.73
  -7  -3 -12    0.71    1.67
  -7   4  10   17.60    2.17
   7  -4 -10   16.15    2.33
   7  -4  -9   -0.77    1.50
  -7   4   9    0.27    1.60
  -7   4   9    1.27    1.62
  -7   4   9   -0.60    1.44
  -7   4   9    0.49    1.70
   7   4  -8   23.18    1.56
   7  -4  -8   26.73    2.58
  -7   4   8   27.98    2.72
  -7   4   8   24.43    2.45
  -7   4   8   22.49    2.53
  -7   4   8   22.65    2.13
  -7   4   7    2.49    1.53
  -7   4   7    3.82    1.32
  -7  -4   7    2.54    1.57
   7  -4  -7    0.50    1.48
  -7   4   7    2.26    1.45
  -7  -4   7    3.27    0.97
  -7   4   7    0.68    1.37
   7   4  -7    2.42    0.81
  -7  -4   6   -0.29    1.07
   7  -4  -6   -0.49    1.38
  -7  -4   6   -1.65    1.50
  -7   4   6    0.64    1.36
  -7   4   6   -0.50    1.56
  -7   4   6    1.93    1.18
  -7  -4   6    1.79    1.50
  -7   4   6    0.78    0.67
   7   4  -6    0.13    0.66
  -7   4   5   18.74    1.75
  -7   4   5   19.49    2.33
  -7   4   5   20.60    2.15
  -7  -4   5   20.49    2.09
   7  -4  -5   14.59    1.61
  -7   4   5   18.63    0.97
  -7  -4   5   17.16    2.11
  -7  -4   5   21.80    1.95
   7   4  -5   18.87    1.03
  -7  -4   4   38.86    2.83
  -7   4   4   36.09    2.71
  -7  -4   4   41.12    2.81
  -7   4   4   28.73    2.55
  -7   4   4   33.88    2.95
  -7  -4   4   31.99    2.36
   7  -4  -4   35.44    2.70
  -7  -4   3    2.47    1.32
  -7   4   3    3.48    1.35
  -7  -4   3    0.46    1.24
  -7  -4   3    0.20    1.18
   7  -4  -3    0.67    1.24
  -7   4   3    1.89    1.36
  -7   4   3    0.89    1.38
  -7   4   2    5.06    1.47
  -7  -4   2    4.28    1.39
  -7   4   2    4.78    1.44
  -7  -4   2    5.99    1.67
  -7  -4   2    7.31    1.44
  -7   4   2    2.86    1.47
  -7   4   2    4.37    1.52
   7  -4  -2    5.18    1.36
  -7   4   1   -1.17    1.35
  -7  -4   1    0.18    1.11
  -7  -4   1   -0.43    1.21
  -7   4   1    1.77    1.16
  -7  -4   1    0.69    1.30
  -7   4   1    1.89    1.38
  -7   4   1    0.45    1.30
  -7   4   0  167.38    6.67
  -7  -4   0  158.49    6.51
  -7  -4   0  160.95    6.51
  -7   4   0  166.26    6.24
  -7   4   0  168.65    6.66
  -7  -4   0  180.80    6.18
  -7  -4  -1   24.96    2.30
  -7   4  -1   19.05    1.88
  -7  -4  -1   24.28    2.34
  -7   4  -1   23.48    2.35
  -7  -4  -1   24.09    1.87
  -7   4  -1   20.44    2.27
  -7  -4  -2   29.52    2.60
  -7   4  -2   33.95    2.32
  -7   4  -2   36.90    2.81
  -7   4  -2   36.37    2.84
  -7  -4  -2   34.11    2.11
  -7  -4  -2   33.20    2.69
  -7  -4  -3   -0.37    0.94
  -7  -4  -3    1.03    1.36
  -7   4  -3    0.15    1.03
  -7   4  -3    0.23    1.33
  -7   4  -3   -0.25    1.41
  -7   4  -3    2.53    1.58
  -7   4  -4    6.16    1.79
  -7   4  -4    3.88    1.58
  -7   4  -4    6.94    1.76
  -7  -4  -4    7.18    1.03
  -7  -4  -4    4.52    1.67
  -7   4  -4    6.15    1.19
  -7   4  -4    6.18    0.76
  -7   4  -4    5.48    0.83
  -7   4  -5    0.52    1.54
  -7   4  -5    0.26    0.77
  -7  -4  -5   -0.76    0.94
   7  -4   5   -0.24    1.57
  -7   4  -5   -0.26    1.56
  -7  -4  -5    0.82    1.57
  -7   4  -5    0.23    1.42
  -7   4  -6   15.80    1.45
  -7   4  -6   15.42    2.21
  -7   4  -6   19.17    2.39
   7  -4   6   21.15    2.42
  -7   4  -6   22.80    2.27
  -7   4  -7   -0.49    1.19
  -7   4  -7    0.41    1.43
  -7   4  -7    1.61    1.69
   7  -4   7   -1.36    1.67
  -7   4  -7    0.28    1.69
   7  -4   8    1.51    1.70
  -7   4  -8    3.80    1.83
   7  -4   9    1.65    1.68
  -7  -5   4   -0.21    1.40
  -7   5   3   -0.51    1.68
  -7   5   3   -0.54    1.60
  -7  -5   3   -1.39    1.67
  -7  -5   3   -0.46    1.51
  -7   5   2   27.51    2.61
  -7  -5   2   24.54    2.73
  -7   5   2   27.31    2.85
  -7  -5   2   30.49    2.74
  -7  -5   2   21.31    2.38
  -7  -5   1   22.72    2.24
  -7   5   1   21.58    2.40
  -7  -5   1   24.49    2.64
  -7   5   1   22.83    2.69
  -7   5   1   23.00    2.65
  -7  -5   1   21.91    2.40
  -7   5   0    0.67    1.46
  -7  -5   0    0.28    1.69
  -7  -5   0    1.09    1.49
  -7   5   0   -1.39    1.66
  -7  -5   0    0.59    1.30
  -7  -5  -1   28.67    2.33
  -7   5  -1   28.67    2.48
  -7  -5  -1   23.69    2.73
  -7  -5  -1   31.17    2.95
  -7  -5  -2   21.26    2.68
  -7  -5  -2   20.30    1.99
  -7  -5  -3    6.66    2.05
  -7  -5  -4   -1.65    2.10
  -7  -5  -5    2.16    2.05
  -8   0  16    7.29    1.69
  -8   0  15    0.39    1.30
  -8   0  14   34.33    2.41
  -8   0  14   31.86    1.64
  -8   0  13   -0.43    0.85
  -8   0  13    0.30    0.72
  -8   0  12   42.42    1.92
  -8   0  11    0.23    0.68
  -8   0  10  612.43   17.23
  -8   0  10  582.38   16.19
  -8   0   9   -0.15    1.02
  -8   0   9   -0.22    0.58
  -8   0   8  800.35   21.85
  -8   0   8  769.33   21.02
  -8   0   7    0.42    0.51
  -8   0   7    0.13    0.82
   8   0  -7   -0.08    0.58
  -8   0   6   56.22    2.15
   8   0  -6   55.61    2.19
  -8   0   6   54.45    1.94
  -8   0   5    0.24    0.40
  -8   0   5    0.27    0.54
   8   0  -5    0.20    0.56
  -8   0   4 1023.99   27.34
   8   0  -4 1026.81   27.31
   8   0  -3    0.59    0.56
   8   0  -2  388.71   10.78
   8   0  -2  380.80   10.63
  -8   0   1   -0.46    0.58
   8   0  -1   -0.14    0.48
  -8   0   1    0.07    0.58
   8   0  -1   -0.12    0.53
  -8   0   0 2233.70   58.42
  -8   0   0 2258.04   58.84
  -8   0   0 2208.28   58.75
   8   0   0 2251.79   58.85
  -8   0  -1    0.07    0.59
  -8   0  -1   -0.65    0.63
  -8   0  -1    0.16    0.58
  -8   0  -2 2038.70   54.67
  -8   0  -2 2078.29   54.76
   8   0   2 2088.03   54.28
   8   0   2 2069.99   54.49
  -8   0  -2 2074.88   54.72
  -8   0  -3    0.93    0.64
   8   0   3    0.09    0.66
   8   0   3    0.58    0.44
   8   0   3    0.77    0.60
   8   0   4  128.73    4.16
  -8   0  -4  126.99    3.93
   8   0   4  131.43    4.46
  -8   0  -4  130.39    4.59
  -8   0  -5    0.55    0.83
   8   0   5    0.23    0.78
   8   0   5    0.16    0.58
  -8   0  -5   -0.17    0.45
   8   0   6   79.73    2.93
  -8   0  -6   77.34    3.49
  -8   0  -6   80.21    2.70
   8   0   6   77.85    3.34
   8   0   7   -1.41    1.11
  -8   0  -7    0.35    1.08
  -8   0  -7   -0.41    0.64
   8   0   7   -0.17    0.70
  -8   0  -8   12.28    1.79
   8   0   8   14.83    1.59
   8   0   8   16.50    1.25
  -8   0  -8   15.70    1.17
   8   0   9    0.76    0.81
  -8   0  -9   -0.42    0.75
  -8   0  -9   -1.06    1.36
  -8   0 -10   16.24    2.02
   8   0  10   18.15    1.32
   8   0  11    0.24    0.83
  -8   0 -11   -1.49    1.63
  -8   0 -12   -0.27    1.65
  -8   1  15    2.45    1.50
  -8  -1  15   -0.12    0.99
  -8   1  14   -0.42    1.33
  -8   1  14    0.62    1.14
  -8  -1  14    0.48    1.00
  -8   1  13   29.82    2.16
  -8   1  13   31.20    2.38
  -8  -1  13   31.46    1.94
  -8   1  12  143.49    5.36
  -8   1  12  147.65    5.58
  -8  -1  12  145.37    5.05
  -8  -1  11   21.78    1.61
  -8   1  11   22.45    1.13
  -8   1  11   23.71    1.35
  -8   1  11   24.16    1.93
   8  -1 -11   21.91    1.39
  -8  -1  10   82.80    3.28
  -8   1  10   81.45    2.72
   8   1 -10   79.22    3.66
  -8   1  10   82.79    3.00
  -8  -1  10   78.09    2.49
  -8  -1  10   79.52    3.66
  -8   1  10   77.26    3.63
  -8   1  10   80.26    3.56
   8  -1 -10   78.45    2.98
  -8  -1   9  595.37   17.04
  -8   1   9  617.43   16.47
   8   1  -9  611.03   17.45
  -8   1   9  590.48   16.76
   8  -1  -9  627.55   16.79
  -8  -1   9  599.36   17.43
  -8   1   9  600.87   17.45
   8  -1  -8   14.77    0.94
  -8  -1   8   13.42    1.22
  -8   1   8   14.65    1.01
   8   1  -8   14.26    1.55
  -8  -1   8   13.50    1.48
  -8   1   8   11.82    1.40
   8  -1  -8   14.20    1.10
  -8   1   7  102.35    3.37
   8   1  -7  102.04    3.92
  -8  -1   7  104.97    3.94
  -8   1   7  107.70    3.97
   8  -1  -7  101.52    3.49
  -8  -1   7  100.11    3.69
   8  -1  -7   98.14    3.19
  -8   1   7   94.96    3.01
   8   1  -6   25.17    1.69
  -8  -1   6   26.37    1.56
   8  -1  -6   24.85    1.19
  -8   1   6   26.39    1.51
  -8  -1   6   24.63    1.27
  -8   1   6   24.65    1.35
   8   1  -5  223.48    6.83
  -8   1   5  220.08    6.65
  -8   1   5  204.62    6.09
  -8  -1   5  225.91    6.37
   8  -1  -5  227.31    6.29
  -8  -1   5  209.18    6.34
  -8   1   5  218.48    6.50
  -8   1   4   39.99    1.87
  -8  -1   4   38.68    1.67
  -8   1   4   35.43    1.75
   8  -1  -4   40.71    1.67
   8   1  -4   37.95    1.87
   8   1  -3  329.21    9.39
   8  -1  -3  332.64    9.38
  -8   1   3  323.41    9.48
   8  -1  -3  329.83    9.28
  -8  -1   3  332.53    9.44
   8   1  -3  322.26    9.47
   8   1  -2  412.24   11.79
  -8   1   2  414.07   11.82
   8   1  -2  433.90   11.73
   8  -1  -2  417.59   11.68
  -8  -1   2  416.14   11.74
   8   1  -2  432.09   11.79
   8  -1  -2  409.82   11.69
   8   1  -1   55.75    2.15
  -8  -1   1   49.94    1.99
  -8   1   1   47.70    1.96
   8  -1  -1   50.06    2.02
   8   1  -1   47.15    2.00
  -8  -1   1   49.35    2.00
   8  -1  -1   49.16    2.09
   8   1   0  249.54    7.27
  -8  -1   0  250.10    7.27
  -8  -1   0  257.38    7.27
  -8   1   0  248.36    7.25
   8   1   0  257.86    7.37
   8  -1   0  246.11    7.32
  -8  -1   0  239.54    7.29
   8  -1   0  252.16    7.45
   8   1   1 1437.33   37.86
  -8  -1  -1 1417.74   38.02
  -8   1  -1 1432.55   38.03
  -8  -1  -1 1427.14   37.95
  -8  -1  -1 1422.22   37.94
  -8   1  -1 1420.19   37.94
   8  -1   1 1422.85   38.17
  -8  -1  -1 1458.25   37.88
  -8  -1  -2  126.20    4.13
  -8   1  -2  120.92    4.10
  -8  -1  -2  123.77    3.97
   8   1   2  124.99    3.91
   8   1   2  131.36    4.18
  -8   1  -2  124.14    4.18
   8  -1   2  122.66    3.37
  -8  -1  -2  122.54    4.16
  -8  -1  -3  123.81    3.90
   8  -1   3  115.36    4.19
  -8  -1  -3  117.00    3.48
   8   1   3  120.88    3.79
  -8   1  -3  120.21    4.13
  -8  -1  -3  117.76    4.11
   8   1   3  125.55    4.11
  -8   1  -3  113.46    4.14
   8  -1   3  122.23    4.11
   8   1   3  119.86    4.09
  -8  -1  -3  116.67    4.17
   8   1   4   11.98    0.86
  -8  -1  -4   10.56    0.58
  -8  -1  -4   12.61    0.98
   8  -1   4   11.66    1.13
  -8  -1  -4   10.41    1.06
  -8   1  -4   12.19    1.23
  -8  -1  -4   12.83    1.22
   8   1   4   11.18    1.06
   8   1   4   13.69    1.16
   8   1   5  103.89    3.96
   8   1   5  106.05    4.02
   8  -1   5  108.87    4.07
   8  -1   5  122.31    3.54
  -8   1  -5  113.64    4.28
  -8  -1  -5  107.61    4.22
  -8  -1  -5  109.08    3.90
   8   1   5  106.45    3.49
  -8  -1  -6    8.87    1.30
  -8   1  -6    8.84    1.28
  -8  -1  -6    8.08    1.11
   8   1   6    7.90    1.21
   8  -1   6    7.47    1.18
  -8  -1  -6    7.07    0.97
   8   1   6    9.78    0.80
   8   1   7    1.77    0.56
   8  -1   7    1.04    1.03
  -8  -1  -7    1.33    0.95
   8   1   7    0.84    1.09
   8  -1   7    1.56    1.12
  -8  -1  -7    1.77    0.80
  -8   1  -7    3.14    1.27
  -8  -1  -7    0.53    1.10
   8   1   8   40.16    1.66
   8  -1   8   43.26    2.39
  -8   1  -8   41.93    1.52
  -8  -1  -8   42.88    2.33
  -8   1  -8   41.83    2.72
  -8  -1  -8   40.81    2.69
  -8  -1  -8   45.00    2.20
   8   1   8   41.51    2.48
   8  -1   8   40.87    2.51
  -8   1  -9   11.69    1.72
  -8  -1  -9   13.03    1.80
   8  -1   9   11.73    1.48
  -8  -1  -9   10.31    1.36
  -8  -1  -9   12.35    1.27
   8   1   9   10.79    0.82
  -8   1 -10   48.38    3.18
  -8  -1 -10   49.33    3.19
   8  -1  10   48.59    2.59
   8   1  10   46.18    1.69
  -8   1 -11   -0.25    1.54
  -8  -1 -11    0.25    1.52
   8  -1  11   -0.68    1.20
  -8  -1 -12   10.37    2.11
  -8   1 -12   13.48    2.16
  -8  -2  15   21.13    2.01
   8  -2 -14   10.89    1.46
  -8   2  14   10.38    1.91
  -8  -2  14   11.41    1.75
  -8   2  14   11.58    1.89
  -8   2  13   41.33    2.82
  -8  -2  13   42.48    2.66
   8  -2 -13   37.73    2.40
  -8   2  13   46.06    3.03
  -8   2  12    4.11    1.51
  -8   2  12    2.81    1.42
   8  -2 -12    3.89    1.20
  -8  -2  12    1.70    1.16
  -8   2  11  226.19    7.29
  -8   2  11  233.07    8.00
  -8  -2  11  235.12    7.70
  -8   2  11  226.62    7.97
   8  -2 -11  212.44    7.41
  -8   2  10    6.55    1.25
  -8  -2  10    7.67    0.93
  -8  -2  10    5.77    1.41
  -8   2  10    7.79    1.51
  -8   2  10    7.97    1.44
  -8   2  10    5.23    1.30
  -8  -2  10    9.39    1.46
   8  -2 -10    7.33    1.27
  -8  -2   9    7.05    1.26
  -8   2   9    7.13    1.37
   8  -2  -9    5.57    0.58
  -8  -2   9    5.43    1.26
  -8   2   9    7.77    1.31
   8  -2  -9    4.87    1.10
  -8  -2   9    5.98    0.95
  -8   2   9    6.75    1.22
  -8  -2   8   65.66    2.84
  -8   2   8   76.62    3.31
   8   2  -8   74.89    3.68
  -8   2   8   69.89    3.31
  -8  -2   8   71.68    3.21
  -8   2   8   76.42    3.29
   8  -2  -8   75.15    3.30
   8  -2  -8   72.07    2.41
  -8  -2   8   75.10    3.38
   8  -2  -7   48.09    1.85
   8   2  -7   49.27    2.88
  -8  -2   7   46.21    1.65
   8  -2  -7   44.77    2.45
  -8  -2   7   48.59    2.45
  -8   2   7   51.53    2.50
  -8   2   7   49.81    2.17
  -8  -2   7   48.44    2.57
  -8  -2   7   50.24    2.32
  -8   2   7   43.83    2.49
   8   2  -6   14.63    1.62
   8  -2  -6   15.02    1.40
  -8  -2   6   12.18    0.88
   8  -2  -6   15.38    1.05
  -8   2   6   12.09    1.35
  -8  -2   6   12.69    1.23
  -8   2   6   14.01    1.21
  -8  -2   6   12.95    1.28
  -8   2   6   12.56    1.25
   8  -2  -5  107.74    3.49
  -8  -2   5  105.87    3.81
  -8   2   5  100.81    3.64
   8  -2  -5  100.24    3.94
  -8   2   5  100.70    4.00
  -8   2   5  101.93    3.85
  -8   2   5  104.45    3.81
  -8  -2   5   90.93    3.73
  -8  -2   5  102.46    3.82
  -8  -2   4    3.20    0.92
  -8  -2   4    1.01    0.81
   8  -2  -4    3.23    0.76
  -8   2   4    3.71    0.83
  -8   2   4    3.61    0.83
  -8  -2   4    4.10    0.92
   8  -2  -4    3.09    0.81
   8  -2  -4    2.47    0.65
   8   2  -4    3.76    0.71
  -8   2   4    4.15    1.02
  -8  -2   3   18.49    1.37
  -8  -2   3   16.18    1.33
   8  -2  -3   16.00    1.26
  -8  -2   3   14.79    1.34
  -8   2   3   15.17    1.17
  -8   2   3   14.54    1.23
  -8  -2   3   16.04    1.35
   8   2  -3   15.48    1.07
   8  -2  -3   15.18    1.05
  -8   2   3   16.93    1.43
  -8   2   2   18.75    1.50
  -8  -2   2   19.29    1.40
  -8  -2   2   17.76    1.43
   8  -2  -2   18.85    1.46
  -8  -2   2   20.58    1.47
  -8  -2   2   18.92    1.47
  -8   2   2   17.35    1.36
   8   2  -2   22.40    1.23
   8  -2  -2   20.02    1.16
  -8   2   2   19.33    1.25
  -8   2   2   17.67    0.96
  -8  -2   1  620.91   17.53
   8  -2  -1  629.53   17.22
   8   2  -1  645.36   17.26
  -8  -2   1  624.37   17.70
  -8   2   1  635.87   17.27
  -8  -2   1  621.06   17.61
  -8   2   1  644.82   17.84
  -8   2   0    1.67    0.48
  -8  -2   0    1.62    0.81
  -8   2   0    0.74    0.53
  -8  -2   0    2.42    0.61
  -8  -2   0    1.77    0.64
  -8  -2   0    0.34    0.70
  -8   2   0    1.05    0.53
  -8  -2   0    1.21    0.54
  -8  -2  -1   -0.14    0.57
  -8   2  -1    0.57    0.56
  -8  -2  -1    0.87    0.58
  -8  -2  -1    0.08    0.56
  -8   2  -1    0.08    0.55
  -8  -2  -1   -0.97    0.74
  -8   2  -1    0.30    0.37
  -8   2  -2   29.46    1.55
  -8  -2  -2   27.53    1.54
  -8  -2  -2   28.16    1.65
  -8   2  -2   30.49    1.85
  -8  -2  -2   27.67    1.83
  -8   2  -2   26.98    1.49
  -8  -2  -2   31.83    1.58
  -8  -2  -2   24.82    1.41
  -8   2  -3  156.20    5.27
  -8  -2  -3  155.43    5.26
  -8  -2  -3  164.75    5.02
  -8  -2  -3  171.89    5.31
  -8  -2  -3  165.96    5.55
   8   2   3  154.51    5.50
  -8  -2  -3  159.57    5.16
  -8   2  -3  160.29    5.17
  -8   2  -3  154.70    5.40
  -8   2  -4   11.89    1.28
  -8  -2  -4   12.21    1.37
   8   2   4   14.23    1.36
  -8  -2  -4   14.28    1.02
  -8   2  -4   12.83    1.25
  -8  -2  -4   13.08    1.26
  -8  -2  -4   14.10    1.47
  -8   2  -4   12.80    1.27
  -8  -2  -4   11.98    1.25
  -8   2  -5    5.44    1.05
  -8   2  -5    5.73    1.14
  -8  -2  -5    6.02    1.10
   8   2   5    4.22    1.03
  -8  -2  -5    6.57    0.80
   8  -2   5    3.04    1.04
  -8  -2  -5    3.58    1.09
   8   2   5    5.15    1.02
   8  -2   5    4.64    1.01
  -8  -2  -5    6.08    1.17
  -8  -2  -5    3.99    1.13
  -8   2  -6    0.63    0.89
  -8   2  -6   -0.31    1.03
  -8  -2  -6    0.62    0.99
   8   2   6    0.65    0.96
  -8  -2  -6    0.89    0.61
   8  -2   6    1.04    0.91
  -8  -2  -6   -0.15    1.07
  -8  -2  -6   -0.28    1.05
   8  -2   6   -0.63    1.06
   8   2   6    0.75    0.92
  -8  -2  -6    0.84    1.05
  -8  -2  -7   14.58    1.56
   8   2   7   14.85    1.62
   8  -2   7   14.26    1.50
   8   2   7   14.22    1.52
   8  -2   7   13.26    1.33
  -8  -2  -7   16.67    1.72
  -8   2  -7   11.98    0.70
  -8   2  -7   13.04    1.59
  -8  -2  -7   13.77    1.62
  -8  -2  -7   16.10    1.55
  -8   2  -7   14.65    1.40
  -8   2  -8   -0.19    1.21
  -8  -2  -8   -0.19    1.13
   8   2   8    0.18    1.09
  -8   2  -8    1.29    0.97
  -8  -2  -8    0.87    1.11
  -8   2  -8    2.36    0.93
  -8   2  -9  109.45    4.18
   8   2   9  102.41    4.61
  -8  -2  -9  106.80    4.25
  -8   2  -9  102.16    3.90
  -8   2  -9  112.42    4.78
  -8  -2  -9  108.55    4.77
  -8   2 -10    2.65    1.09
   8   2  10    2.88    1.36
  -8   2 -10    2.00    1.52
  -8  -2 -10    0.89    1.48
   8   2  11   -0.43    1.29
  -8   2 -11    0.96    1.55
  -8  -2 -11    0.48    1.66
   8   2  12    2.98    1.60
  -8   2 -12    3.64    1.89
  -8  -2 -12    3.65    1.94
   8  -3 -14    0.79    1.36
  -8   3  13   64.64    3.99
   8  -3 -13   66.92    3.69
  -8  -3  13   69.74    3.84
  -8   3  12   25.38    2.61
   8  -3 -12   34.45    2.61
  -8  -3  12   30.05    2.57
  -8   3  12   30.38    2.73
  -8  -3  11    0.21    1.39
  -8   3  11   -0.24    1.42
  -8   3  11    0.74    1.34
   8  -3 -11   -0.21    1.28
  -8   3  11    1.41    1.46
   8  -3 -10   24.07    2.19
  -8   3  10   26.99    2.48
  -8   3  10   30.46    2.40
  -8  -3  10   21.00    2.18
  -8  -3   9   39.84    2.77
   8  -3  -9   47.36    2.93
  -8   3   9   43.10    3.02
  -8  -3   9   41.11    2.44
  -8   3   9   38.28    2.38
  -8   3   9   46.21    2.87
  -8  -3   9   41.80    2.37
  -8   3   8    1.74    1.33
  -8  -3   8    2.10    1.17
  -8  -3   8    1.96    1.30
   8  -3  -8    0.68    0.64
   8  -3  -8    3.40    1.35
  -8   3   8    2.43    1.38
  -8  -3   8    1.24    0.81
  -8   3   8    2.74    1.12
  -8  -3   8    1.25    1.09
  -8   3   8    0.59    1.19
  -8   3   7   10.72    1.57
  -8  -3   7    9.02    0.95
   8  -3  -7    9.24    1.55
  -8  -3   7    9.97    1.20
  -8   3   7    9.69    1.62
   8  -3  -7   10.57    1.02
  -8  -3   7    8.43    1.18
  -8   3   7    8.84    1.17
  -8   3   7    7.03    1.53
  -8  -3   7    9.77    1.46
  -8  -3   6   70.58    2.88
   8  -3  -6   72.28    3.55
  -8  -3   6   75.37    3.07
  -8  -3   6   71.90    2.88
  -8   3   6   67.59    2.85
  -8   3   6   74.65    3.50
  -8   3   6   66.56    3.54
  -8  -3   6   68.13    3.30
  -8  -3   6   69.11    3.47
  -8   3   6   67.61    3.25
   8  -3  -6   70.66    2.79
  -8   3   6   68.79    3.06
   8   3  -6   71.18    2.84
   8  -3  -6   72.79    2.81
   8   3  -5  151.05    4.76
   8  -3  -5  151.28    4.71
   8  -3  -5  155.88    5.76
  -8  -3   5  148.33    5.10
  -8  -3   5  145.49    5.11
  -8  -3   5  148.02    4.81
  -8   3   5  142.92    4.78
  -8   3   5  143.09    5.27
  -8  -3   5  149.72    5.46
  -8  -3   5  147.10    5.42
  -8   3   5  146.44    5.49
  -8   3   5  143.11    5.76
  -8  -3   5  142.30    5.53
   8  -3  -5  142.85    4.94
  -8  -3   5  151.95    5.75
  -8   3   5  147.47    5.03
  -8   3   5  145.50    5.44
   8   3  -4   40.45    1.82
   8  -3  -4   39.59    1.76
  -8  -3   4   38.96    2.21
  -8  -3   4   38.25    2.22
  -8  -3   4   40.92    1.88
  -8   3   4   40.29    1.86
  -8  -3   4   36.27    2.40
  -8   3   4   39.43    2.37
  -8  -3   4   40.20    2.46
  -8   3   4   38.31    2.47
  -8  -3   4   42.83    2.55
  -8   3   4   42.82    2.72
  -8  -3   4   41.87    2.51
   8  -3  -4   40.86    2.19
  -8  -3   4   38.16    2.51
  -8   3   4   41.54    2.04
  -8   3   4   36.34    2.23
  -8  -3   3  195.98    6.53
  -8   3   3  179.63    6.47
  -8  -3   3  188.81    6.46
  -8  -3   3  179.61    6.33
   8   3  -3  180.97    5.45
   8  -3  -3  178.36    5.38
  -8  -3   3  184.38    6.51
  -8   3   3  179.03    5.64
  -8  -3   3  173.01    6.17
  -8   3   3  176.41    6.06
  -8  -3   3  179.82    6.10
  -8  -3   3  184.09    6.24
  -8   3   3  179.62    6.51
   8  -3  -3  168.33    6.37
  -8  -3   3  180.69    6.37
  -8   3   3  175.77    6.34
  -8   3   2   73.10    3.50
  -8  -3   2   73.93    3.52
  -8   3   2   73.56    3.61
  -8  -3   2   85.32    3.70
  -8  -3   2   80.99    3.63
  -8   3   2   69.35    3.63
  -8  -3   2   79.86    3.46
  -8   3   2   76.12    3.62
  -8  -3   2   74.50    3.58
  -8  -3   2   78.95    2.65
  -8   3   2   75.98    2.64
  -8  -3   2   73.83    3.42
  -8  -3   2   74.71    3.33
  -8   3   2   76.08    3.18
  -8   3   1   -0.87    1.06
  -8   3   1    0.38    1.05
  -8  -3   1    0.14    1.03
  -8  -3   1    0.56    0.89
  -8  -3   1   -0.18    0.50
  -8   3   1   -0.06    0.51
  -8   3   1   -0.11    0.74
  -8  -3   1   -0.29    0.91
  -8  -3   1    0.86    1.10
  -8  -3   0   36.95    2.34
  -8  -3   0   32.00    2.26
  -8  -3   0   36.83    1.56
  -8   3   0   32.62    1.53
  -8  -3   0   35.70    2.22
  -8  -3   0   35.45    2.34
  -8  -3   0   32.68    1.99
  -8  -3   0   30.90    2.09
  -8   3   0   34.74    2.35
  -8   3   0   35.67    2.45
  -8   3   0   32.43    2.30
  -8  -3  -1  140.61    5.34
  -8  -3  -1  136.92    4.84
  -8  -3  -1  138.55    5.33
  -8   3  -1  138.60    4.41
  -8  -3  -1  140.91    4.40
  -8  -3  -1  135.60    5.24
  -8  -3  -1  136.56    5.19
  -8  -3  -1  138.55    5.23
  -8   3  -1  136.02    5.26
  -8   3  -1  141.07    5.52
  -8  -3  -1  148.45    5.44
  -8  -3  -2   33.40    2.39
  -8   3  -2   37.55    2.49
  -8  -3  -2   40.01    2.46
  -8  -3  -2   36.45    1.94
  -8   3  -2   33.77    2.30
  -8  -3  -2   35.12    2.30
  -8  -3  -2   39.75    2.45
  -8  -3  -2   38.80    2.39
  -8  -3  -2   35.41    1.68
  -8   3  -2   38.55    1.70
  -8   3  -2   37.75    1.79
  -8  -3  -2   32.06    1.68
  -8  -3  -2   36.99    2.39
  -8  -3  -3   -0.35    1.20
  -8   3  -3    0.37    1.15
  -8  -3  -3    0.70    1.18
  -8  -3  -3    0.10    0.64
  -8   3  -3    0.48    1.15
  -8  -3  -3    0.41    0.73
  -8   3  -3   -0.56    0.74
  -8   3  -3   -0.58    0.77
  -8  -3  -3    0.48    0.76
  -8  -3  -4   36.17    1.76
  -8   3  -4   29.04    2.18
  -8   3  -4   30.06    1.82
  -8   3  -4   33.01    1.91
  -8  -3  -4   32.18    1.86
  -8   3  -4   38.27    2.50
  -8   3  -4   31.70    1.77
  -8  -3  -4   35.97    1.85
   8  -3   4   32.04    1.42
  -8   3  -5   32.70    2.43
  -8   3  -5   37.91    2.47
  -8   3  -5   36.88    1.92
  -8   3  -5   44.00    2.32
  -8  -3  -5   39.93    2.20
  -8  -3  -5   41.58    1.91
  -8  -3  -5   38.32    2.14
  -8   3  -5   45.37    2.18
   8  -3   5   41.19    1.69
   8   3   5   43.04    2.70
   8   3   6    6.63    1.42
  -8   3  -6    6.81    1.26
  -8  -3  -6    6.83    1.22
  -8  -3  -6    6.61    0.87
  -8   3  -6    9.17    1.30
  -8  -3  -6    5.22    1.23
  -8   3  -6    5.93    0.79
   8  -3   6    5.12    1.43
  -8   3  -6    5.06    1.40
  -8   3  -6    5.14    1.26
   8   3   7    3.59    1.37
  -8  -3  -7    4.34    0.76
  -8   3  -7    5.87    1.29
  -8  -3  -7    4.37    1.18
  -8   3  -7    6.04    1.35
   8  -3   7    4.06    1.34
  -8  -3  -7    5.63    1.37
  -8   3  -7    4.09    1.32
   8   3   8   11.06    1.79
  -8   3  -8   12.10    1.65
  -8   3  -8    8.04    1.51
  -8  -3  -8   11.53    1.64
   8  -3   8   10.91    1.56
   8   3   9    4.62    1.65
  -8   3  -9    7.13    1.59
  -8  -3  -9    4.94    1.51
   8   3  10   13.05    2.09
  -8   3 -10    6.57    1.74
  -8  -3 -10    9.20    1.86
  -8   3 -11   17.24    2.32
  -8  -3 -11   18.60    2.29
   8  -4 -10   23.66    2.61
  -8   4  10   21.73    2.49
  -8   4  10   25.01    2.45
   8  -4  -9   -0.26    1.56
  -8   4   9    1.89    1.64
   8   4  -9    0.55    0.96
  -8   4   9    1.96    1.31
  -8   4   9    0.50    1.62
  -8   4   9   -0.25    1.57
  -8   4   8   35.32    2.50
   8   4  -8   35.28    1.94
  -8   4   8   36.19    3.05
  -8   4   8   37.80    2.94
  -8   4   8   38.11    2.99
   8  -4  -8   32.29    2.82
   8  -4  -7    0.25    1.40
  -8   4   7   -0.50    1.47
  -8   4   7    3.03    1.22
  -8  -4   7    0.23    1.35
  -8   4   7   -0.23    1.49
  -8   4   7    1.02    1.53
  -8  -4   7    1.49    1.04
   8   4  -7    1.08    0.80
  -8   4   6   40.99    3.21
  -8  -4   6   49.78    3.19
   8   4  -6   49.40    2.05
  -8  -4   6   44.36    3.20
  -8   4   6   57.99    3.33
  -8  -4   6   48.62    2.63
   8  -4  -6   49.86    3.32
  -8   4   6   50.38    2.77
  -8   4   5   25.80    1.91
  -8   4   5   28.67    2.60
  -8   4   5   24.56    2.31
  -8  -4   5   22.94    2.26
   8  -4  -5   25.40    1.96
  -8   4   5   26.64    1.26
  -8  -4   5   22.73    2.36
  -8   4   5   24.00    2.42
  -8   4   5   26.08    2.31
  -8  -4   5   28.45    2.10
   8   4  -5   22.72    1.25
  -8  -4   4  189.52    6.79
   8  -4  -4  200.11    7.33
  -8   4   4  208.27    7.44
  -8   4   4  188.86    5.29
   8  -4  -4  188.49    6.59
  -8  -4   4  190.39    7.26
  -8   4   4  189.54    5.27
  -8   4   4  185.32    7.15
  -8  -4   4  196.48    7.11
  -8   4   4  194.16    7.08
  -8  -4   3    4.14    1.39
  -8   4   3   -0.23    1.37
  -8   4   3    3.12    1.47
  -8  -4   3    1.61    1.33
  -8  -4   3    2.92    1.29
  -8   4   3    1.49    1.36
   8  -4  -3    1.56    1.26
  -8   4   2   55.63    3.34
  -8  -4   2   48.88    3.15
  -8   4   2   50.46    3.10
  -8  -4   2   48.58    3.04
  -8   4   2   43.29    3.18
  -8   4   2   50.91    3.25
  -8  -4   2   50.45    2.96
  -8   4   1   -0.97    1.39
  -8  -4   1   -0.18    1.16
  -8   4   1    0.95    1.35
  -8  -4   1    0.23    1.22
  -8   4   1    0.81    1.28
  -8  -4   1    1.76    1.30
  -8   4   1   -0.23    1.36
  -8   4   0   52.48    3.34
  -8  -4   0   48.92    3.17
  -8   4   0   47.46    2.90
  -8  -4   0   49.02    3.16
  -8   4   0   51.41    3.30
  -8  -4   0   48.55    2.76
  -8   4  -1    2.69    1.55
  -8  -4  -1    2.29    1.02
  -8  -4  -1    3.12    1.52
  -8   4  -1    2.13    1.23
  -8   4  -1    2.63    1.42
  -8  -4  -1    3.39    1.43
  -8  -4  -2   75.18    4.00
  -8  -4  -2   61.14    3.60
  -8   4  -2   71.16    3.96
  -8   4  -2   61.43    3.73
  -8   4  -2   62.96    2.13
  -8   4  -2   59.49    3.19
  -8  -4  -2   77.50    3.21
  -8   4  -3    0.25    1.49
  -8  -4  -3   -1.14    0.96
  -8  -4  -3   -0.65    1.51
  -8   4  -3    0.26    1.45
  -8   4  -3    0.47    1.33
  -8   4  -3   -0.15    0.99
  -8   4  -3   -0.06    0.58
  -8   4  -4    8.35    1.98
  -8  -4  -4    9.26    1.17
  -8  -4  -4    7.08    1.85
  -8   4  -4    8.73    0.97
  -8   4  -4   11.86    2.08
  -8   4  -4    8.16    1.68
  -8   4  -4    9.65    1.36
  -8   4  -5    5.20    1.64
  -8   4  -5    6.30    1.06
   8  -4   5    7.02    1.90
  -8   4  -5    8.85    2.00
  -8   4  -5    6.48    1.12
  -8   4  -5   11.24    2.05
  -8   4  -6   28.42    1.88
  -8   4  -6   31.86    2.72
   8  -4   6   30.64    2.74
  -8   4  -6   32.98    2.88
  -8   4  -6   29.39    2.90
  -8   4  -7    5.50    1.29
  -8   4  -7    6.81    1.74
   8  -4   7    7.60    1.88
  -8   4  -7    9.57    2.13
  -8   4  -7    5.81    1.95
  -8   4  -8    0.56    1.80
   8  -4   8   -1.27    1.56
   8  -4   9    1.61    1.59
  -8  -5   4    1.30    1.46
  -8  -5   3   29.15    2.78
  -8   5   3   31.70    2.89
  -8   5   3   34.39    3.06
  -8  -5   3   31.37    2.71
  -8   5   2    9.14    2.02
  -8  -5   2   11.13    1.99
  -8  -5   2    8.58    1.91
  -8   5   2   11.65    2.14
  -8   5   1    1.18    1.51
  -8  -5   1   -0.55    1.67
  -8  -5   1    3.95    1.58
  -8  -5   1    0.21    1.50
  -8   5   1    1.64    1.87
  -8  -5   0   12.23    2.06
  -8   5   0   12.53    1.95
  -8  -5   0    8.54    2.08
  -8  -5   0    5.85    1.49
  -8  -5  -1   13.67    2.04
  -8   5  -1   10.15    1.83
  -8  -5  -1    9.86    2.21
  -8  -5  -1    9.54    1.66
  -8  -5  -2    3.00    1.86
  -8  -5  -2    3.46    1.32
  -8  -5  -3    4.31    2.09
  -8  -5  -4    1.59    1.99
  -8  -5  -5   11.13    2.40
  -9   0  16   -0.41    1.34
  -9   0  15   -0.59    1.27
  -9   0  14   45.07    2.07
  -9   0  14   49.99    2.92
  -9   0  13   -0.49    0.75
  -9   0  12   24.77    1.48
  -9   0  11   -0.04    0.44
  -9   0  11   -0.42    0.74
  -9   0  10  243.46    7.35
  -9   0  10  256.26    8.29
  -9   0   9    0.16    1.05
  -9   0   9    0.49    0.67
  -9   0   8  477.81   13.54
  -9   0   8  506.04   14.32
  -9   0   7    0.20    0.40
  -9   0   7   -0.13    0.20
   9   0  -7    0.42    0.64
  -9   0   7   -0.16    0.59
  -9   0   6  123.66    3.70
  -9   0   6  118.98    3.92
   9   0  -6  113.51    3.91
  -9   0   5    0.52    0.56
   9   0  -5    0.51    0.58
  -9   0   5    0.43    0.40
  -9   0   4  294.53    8.65
   9   0  -4  309.72    8.63
   9   0  -3    1.59    0.59
   9   0  -3    0.85    0.62
   9   0  -2    1.71    0.63
  -9   0   2    0.61    0.60
   9   0  -2    0.59    0.61
  -9   0   1   -0.30    0.61
   9   0  -1    0.16    0.52
   9   0  -1   -0.20    0.52
  -9   0   1    0.08    0.54
  -9   0   0  124.74    3.73
   9   0   0  130.26    4.20
  -9   0   0  122.84    4.07
  -9   0   0  123.38    4.14
  -9   0  -1    0.73    0.58
  -9   0  -1    0.58    0.66
  -9   0  -1   -0.71    0.65
   9   0   2  448.99   12.26
  -9   0  -2  420.14   12.46
   9   0   2  443.46   12.03
  -9   0  -2  449.21   12.46
  -9   0  -2  433.27   12.51
  -9   0  -3   -0.51    0.72
   9   0   3    0.23    0.62
   9   0   3    0.81    0.73
   9   0   3   -0.06    0.41
  -9   0  -3   -0.90    0.76
   9   0   4   63.40    2.43
  -9   0  -4   62.06    2.21
   9   0   4   58.77    2.30
  -9   0  -4   60.40    2.75
   9   0   4   58.31    2.63
  -9   0  -5    0.43    0.50
   9   0   5   -0.24    0.88
  -9   0  -5    0.15    0.75
   9   0   5    1.16    0.74
   9   0   6   30.13    1.61
  -9   0  -6   27.94    2.04
   9   0   6   26.36    1.93
  -9   0  -6   29.42    1.37
   9   0   7    0.44    1.01
   9   0   7    1.05    0.83
  -9   0  -8    0.61    1.20
   9   0   8    1.41    0.82
  -9   0  -8    0.27    0.75
  -9   0  -9   -0.22    1.27
   9   0   9    1.32    0.85
  -9   0  -9    0.27    0.74
  -9   0 -10   17.93    2.12
   9   0  10   16.10    1.32
   9   0  11    0.75    0.90
  -9   0 -11    0.51    1.45
  -9   0 -12  110.44    5.38
  -9  -1  16   -0.74    1.30
  -9   1  15   14.79    2.01
  -9  -1  15    7.26    1.24
  -9  -1  14   21.92    1.71
  -9   1  14   24.09    2.24
  -9   1  14   23.02    2.01
  -9  -1  13   32.19    1.97
  -9   1  13   32.06    2.39
  -9   1  13   32.13    2.28
  -9   1  12    1.10    1.12
  -9  -1  12    1.86    1.00
  -9   1  12    0.68    0.66
  -9   1  11   19.33    1.78
  -9  -1  11   15.38    0.76
  -9   1  11   17.67    1.27
  -9  -1  11   15.59    1.40
  -9   1  11   17.36    1.12
  -9   1  10  104.91    3.51
  -9  -1  10  105.05    3.34
  -9   1  10  108.47    3.77
  -9  -1  10  106.91    3.98
  -9  -1  10  105.76    4.44
  -9   1  10  103.67    4.41
   9   1 -10  110.91    4.50
  -9   1   9  242.78    7.08
   9  -1  -9  232.35    6.97
  -9  -1   9  243.12    7.52
  -9  -1   9  236.49    7.91
  -9   1   9  241.42    7.94
   9   1  -9  261.29    8.06
  -9   1   8   22.37    1.31
   9   1  -8   20.95    1.73
   9  -1  -8   19.58    1.14
  -9  -1   8   18.79    1.42
  -9  -1   8   21.66    1.76
  -9   1   8   21.00    1.75
   9   1  -7  140.17    4.92
  -9  -1   7  135.44    4.63
   9  -1  -7  132.80    4.18
  -9  -1   7  144.17    4.21
  -9   1   7  126.37    3.98
  -9   1   7  138.89    4.55
  -9   1   7  132.00    4.35
   9   1  -6  181.03    5.99
  -9   1   6  175.66    5.56
   9  -1  -6  178.42    5.35
  -9  -1   6  181.94    5.76
  -9  -1   6  171.72    5.35
  -9   1   6  184.38    5.72
  -9  -1   6  179.43    5.34
  -9   1   6  181.93    5.03
  -9   1   5  176.31    5.75
   9  -1  -5  177.88    5.46
  -9   1   5  181.47    5.71
  -9  -1   5  170.69    5.46
  -9   1   5  204.82    5.35
  -9   1   4   -0.09    0.59
   9   1  -4   -0.19    0.67
  -9  -1   4    0.28    0.52
   9  -1  -4    0.14    0.55
  -9   1   4    0.46    0.60
   9  -1  -3   80.60    2.90
  -9   1   3   82.39    3.12
   9   1  -3   80.23    3.09
  -9   1   3   78.30    3.03
   9   1  -3   82.77    3.00
   9  -1  -3   83.35    2.99
  -9  -1   3   80.39    3.00
   9   1  -3   82.50    3.05
   9  -1  -2    6.54    0.85
  -9   1   2    5.04    0.84
   9  -1  -2    4.87    0.74
   9   1  -2    5.26    0.76
   9   1  -2    5.74    0.83
  -9  -1   2    6.73    0.81
   9   1  -2    8.47    0.91
   9  -1  -1    8.87    0.96
   9   1  -1    9.98    0.99
   9  -1  -1   12.25    1.02
   9   1  -1   10.49    0.95
  -9   1   1   12.59    0.97
  -9  -1   1   11.43    0.96
  -9  -1   1   11.56    0.96
   9   1   0  238.87    6.50
  -9  -1   0  205.30    6.44
   9  -1   0  212.19    6.62
  -9   1   0  217.93    6.48
   9   1   0  212.01    6.57
   9  -1   0  215.46    6.58
  -9  -1   0  219.83    6.49
  -9  -1   0  210.32    6.48
   9   1   0  219.12    6.48
  -9  -1  -1  223.31    6.62
   9  -1   1  228.54    6.87
  -9  -1  -1  210.65    6.71
  -9   1  -1  219.07    6.76
  -9  -1  -1  219.16    6.64
  -9  -1  -1  225.87    6.69
  -9   1  -1  223.82    6.69
   9   1   1  224.84    6.58
   9   1   2   16.02    1.15
   9   1   2   15.51    1.06
  -9  -1  -2   15.50    1.16
  -9   1  -2   14.79    1.18
  -9   1  -2   16.29    1.22
  -9  -1  -2   14.23    1.16
  -9  -1  -2   14.57    1.08
   9   1   3  122.06    3.96
  -9  -1  -3  121.57    4.07
   9  -1   3  118.64    4.34
  -9   1  -3  132.72    4.35
  -9  -1  -3  124.73    4.29
   9   1   3  127.74    4.28
  -9  -1  -3  124.60    4.38
  -9   1  -3  115.67    4.32
  -9  -1  -4  472.30   13.05
   9  -1   4  467.64   13.39
  -9  -1  -4  475.54   13.20
  -9   1  -4  453.28   13.48
  -9  -1  -4  453.06   13.48
   9   1   4  477.25   13.34
   9  -1   4  468.73   13.33
   9   1   4  463.25   13.29
   9   1   4  456.41   12.82
   9   1   5   48.90    1.94
   9  -1   5   48.53    2.46
  -9  -1  -5   50.97    2.19
   9  -1   5   41.70    1.75
  -9   1  -5   50.57    2.57
  -9  -1  -5   48.10    2.55
   9   1   5   50.84    2.38
   9   1   5   48.65    2.43
   9  -1   5   46.13    2.38
  -9  -1  -5   51.80    2.28
   9   1   6   16.52    1.09
   9  -1   6   18.02    1.60
   9   1   6   15.46    1.38
   9  -1   6   14.52    1.48
  -9  -1  -6   16.32    1.47
   9   1   6   17.69    1.53
  -9   1  -6   17.23    1.67
  -9  -1  -6   17.79    1.70
  -9  -1  -6   17.49    1.37
   9   1   7   17.85    1.10
   9   1   7   16.67    1.52
   9  -1   7   16.43    1.59
  -9  -1  -7   16.37    1.51
  -9   1  -7   23.79    1.98
   9   1   7   15.59    1.61
   9  -1   7   16.64    1.67
  -9  -1  -7   19.91    1.45
  -9  -1  -7   14.22    1.77
   9  -1   8   17.30    1.67
  -9   1  -8   16.95    1.94
  -9  -1  -8   17.04    1.92
  -9   1  -8   17.57    0.98
  -9  -1  -8   16.37    1.57
  -9  -1  -8   17.90    1.46
   9   1   8   16.45    1.06
   9   1   9   -0.34    0.58
  -9   1  -9    1.09    1.33
  -9  -1  -9    0.88    1.22
  -9  -1  -9    0.81    1.02
   9  -1   9   -0.55    1.15
  -9   1 -10    3.28    1.65
  -9  -1 -10    3.06    1.60
   9   1  10    3.82    0.64
   9  -1  10    4.25    1.22
  -9   1 -11   46.35    3.35
  -9  -1 -11   46.62    3.34
  -9   1 -12    0.27    1.75
  -9  -1 -12   -0.27    1.76
  -9  -2  15    8.37    1.57
  -9   2  14    4.43    1.55
  -9  -2  14    2.72    1.34
  -9   2  14    1.95    1.50
  -9   2  13   22.15    2.23
  -9   2  13   25.92    2.42
   9  -2 -13   16.28    1.64
  -9  -2  13   17.36    1.92
  -9  -2  12    3.59    1.24
   9  -2 -12    2.16    1.03
  -9   2  12    3.68    1.14
  -9   2  12    4.34    1.46
  -9   2  12    2.93    1.37
   9  -2 -11   57.54    2.88
  -9  -2  11   60.13    3.13
  -9  -2  11   58.65    2.27
  -9   2  11   62.00    3.33
  -9   2  11   55.25    2.84
  -9   2  11   57.86    3.29
  -9   2  10    6.26    1.17
  -9  -2  10    9.03    1.03
   9  -2 -10    8.17    1.23
  -9   2  10    5.06    1.28
  -9  -2  10    6.61    1.38
   9  -2  -9   70.23    3.24
  -9   2   9   66.67    3.42
  -9  -2   9   74.32    3.46
   9  -2  -9   70.43    2.45
  -9  -2   9   70.06    3.36
  -9   2   9   74.64    3.44
  -9  -2   9   82.98    3.02
  -9   2   9   82.44    3.49
  -9  -2   8    5.79    1.02
  -9   2   8    3.85    1.10
  -9  -2   8    4.03    1.16
  -9   2   8    3.38    1.14
  -9  -2   8    2.80    1.11
   9  -2  -8    4.98    0.68
   9   2  -8    4.26    1.38
   9  -2  -8    2.99    0.91
  -9  -2   7  159.67    5.66
   9  -2  -7  150.63    4.77
   9   2  -7  167.31    6.00
  -9   2   7  159.00    5.62
  -9  -2   7  157.34    5.46
  -9   2   7  150.88    5.44
  -9  -2   7  158.92    4.57
   9  -2  -7  160.41    5.56
  -9   2   7  157.84    5.13
  -9  -2   7  160.14    5.33
   9  -2  -6   84.55    2.99
   9   2  -6   85.26    3.85
  -9  -2   6   84.02    3.35
  -9   2   6   92.45    3.36
  -9   2   6   83.45    3.55
  -9  -2   6   82.19    2.88
   9  -2  -6   78.13    3.46
  -9   2   6   82.03    3.44
  -9  -2   6   80.61    3.29
  -9   2   6   89.48    3.12
   9  -2  -5   84.39    3.03
  -9  -2   5   86.79    3.37
  -9   2   5   86.69    3.57
   9  -2  -5   82.26    3.43
  -9   2   5   78.57    3.28
  -9  -2   5   86.92    3.52
  -9  -2   5   83.30    3.30
  -9   2   5   77.90    3.10
  -9  -2   4   98.26    3.65
  -9  -2   4   84.61    3.47
   9  -2  -4   90.09    3.27
  -9   2   4   78.98    3.31
  -9  -2   4   91.54    3.52
  -9   2   4   91.16    3.71
   9   2  -4   92.39    3.26
   9  -2  -4   86.94    3.18
  -9   2   4   87.27    3.39
  -9  -2   3    2.76    0.91
  -9  -2   3    3.38    0.83
   9  -2  -3    3.51    0.87
  -9  -2   3    3.43    0.96
  -9   2   3    2.54    0.78
  -9   2   3    4.16    0.98
   9  -2  -3    4.83    0.75
   9   2  -3    3.56    0.68
  -9   2   3    4.82    0.77
  -9   2   2   51.13    2.17
  -9  -2   2   52.01    2.37
   9  -2  -2   46.29    2.34
  -9  -2   2   49.96    2.44
  -9  -2   2   54.41    2.52
  -9   2   2   49.87    2.51
   9   2  -2   50.11    2.13
   9  -2  -2   51.31    2.12
  -9   2   2   51.27    1.80
   9  -2  -1  125.40    4.52
  -9  -2   1  113.14    4.37
  -9  -2   1  129.08    4.39
  -9   2   1  129.92    4.11
   9  -2  -1  129.20    4.17
   9   2  -1  125.93    4.17
  -9   2   1  125.24    4.62
  -9  -2   0   32.86    1.87
  -9  -2   0   36.00    1.72
  -9   2   0   39.85    1.78
  -9   2   0   35.72    1.56
  -9  -2   0   35.89    1.67
  -9   2   0   33.53    1.64
  -9  -2   0   34.07    1.79
  -9  -2  -1  163.02    5.34
  -9   2  -1  172.14    5.38
  -9  -2  -1  168.77    5.52
  -9   2  -1  168.09    4.94
  -9  -2  -1  169.25    5.38
  -9   2  -1  177.21    5.31
  -9  -2  -1  164.98    5.25
  -9  -2  -2    4.39    0.78
  -9   2  -2    4.24    0.81
  -9  -2  -2    6.45    0.85
  -9  -2  -2    5.10    0.90
  -9   2  -2    4.48    0.99
  -9  -2  -2    4.01    0.78
  -9   2  -2    4.71    0.81
   9   2   3  294.04    8.79
  -9  -2  -3  292.50    8.37
  -9   2  -3  303.81    8.41
   9   2   3  287.57    8.26
  -9  -2  -3  301.03    8.22
  -9  -2  -3  291.26    8.30
  -9  -2  -3  295.81    8.78
  -9   2  -3  290.60    8.52
  -9  -2  -3  292.86    8.52
   9  -2   3  258.64    7.37
  -9   2  -3  301.84    8.72
  -9  -2  -4   63.40    2.80
  -9   2  -4   70.68    2.90
   9   2   4   63.52    2.55
  -9  -2  -4   65.05    2.53
  -9  -2  -4   71.77    2.68
  -9   2  -4   65.03    2.94
  -9  -2  -4   62.05    2.89
  -9  -2  -4   65.17    3.05
   9   2   4   58.63    2.96
  -9  -2  -4   58.56    2.93
  -9   2  -4   67.71    2.97
  -9   2  -5  257.31    8.09
  -9  -2  -5  247.54    8.28
  -9   2  -5  251.20    8.19
  -9  -2  -5  252.49    8.21
   9   2   5  248.93    7.95
   9  -2   5  251.71    7.98
   9   2   5  247.04    8.28
  -9  -2  -5  261.11    7.56
  -9  -2  -5  268.49    7.63
  -9  -2  -5  257.75    8.03
  -9   2  -5  259.16    8.05
  -9  -2  -5  263.12    8.19
  -9  -2  -6   75.91    3.52
   9   2   6   86.35    3.54
   9   2   6   80.19    3.67
   9  -2   6   82.84    3.51
  -9  -2  -6   84.95    3.00
  -9  -2  -6   82.91    2.96
   9  -2   6   76.46    3.26
  -9  -2  -6   85.82    3.75
  -9   2  -6   83.28    3.70
  -9  -2  -6   79.65    3.67
  -9   2  -6   86.52    3.55
  -9  -2  -6   82.22    3.57
  -9   2  -7    8.40    1.30
   9   2   7    7.08    1.35
  -9   2  -7    9.05    1.51
  -9  -2  -7    7.81    1.41
  -9  -2  -7    9.26    0.91
  -9  -2  -7    7.87    1.40
   9   2   7    8.53    1.36
   9  -2   7    6.18    1.28
   9  -2   7   10.18    1.19
  -9  -2  -7    9.17    1.44
  -9  -2  -7   10.65    1.47
   9   2   8    3.39    1.33
  -9  -2  -8    3.34    0.69
  -9   2  -8    2.20    1.09
  -9  -2  -8    3.14    1.24
  -9   2  -8    1.96    1.30
  -9  -2  -8    1.76    1.36
  -9   2  -9   21.59    2.26
  -9  -2  -9   20.40    2.14
  -9   2  -9   21.65    1.68
  -9  -2  -9   25.55    2.09
  -9   2  -9   25.40    1.89
   9   2   9   23.14    2.18
   9   2  10    2.52    1.27
  -9   2 -10    0.69    1.51
  -9  -2 -10   -0.46    1.54
   9   2  11    1.77    1.43
  -9   2 -11    1.72    1.59
  -9  -2 -11    1.98    1.64
  -9   2 -12    1.32    1.83
  -9  -2 -12    0.27    1.80
   9  -3 -14    1.34    1.41
  -9   3  13   11.44    2.04
   9  -3 -13   10.84    1.78
  -9  -3  13   10.68    1.95
  -9  -3  12    1.28    1.51
  -9   3  12    0.75    1.66
  -9   3  12    0.72    1.38
  -9   3  12    0.74    1.51
   9  -3 -12    2.01    1.41
  -9  -3  11    2.74    1.41
   9  -3 -11    3.85    1.44
  -9   3  11    5.23    1.75
  -9   3  11    5.68    1.74
  -9   3  11    5.34    1.48
  -9  -3  10   60.52    3.50
   9  -3 -10   65.77    3.57
  -9   3  10   69.60    3.95
  -9   3  10   65.28    3.57
  -9  -3  10   69.44    3.08
   9  -3  -9   32.28    2.43
  -9   3   9   26.82    2.32
  -9  -3   9   28.19    1.99
  -9  -3   9   28.27    2.09
  -9   3   9   24.55    1.96
  -9  -3   9   31.57    2.42
  -9   3   9   26.78    2.47
  -9  -3   8    4.09    1.01
  -9   3   8    3.56    1.41
  -9  -3   8    3.87    1.14
  -9   3   8    5.92    1.24
   9  -3  -8    4.87    0.81
  -9   3   8    4.57    1.42
  -9  -3   8    5.06    1.28
  -9   3   8    4.19    1.23
   9  -3  -8    3.75    1.28
  -9  -3   8    5.54    0.71
   9  -3  -7   -0.39    1.14
  -9  -3   7    0.15    1.14
  -9   3   7    0.20    1.19
  -9   3   7    0.30    0.98
  -9  -3   7    0.44    0.70
  -9  -3   7   -0.34    0.86
   9  -3  -7   -0.08    0.79
  -9   3   7    1.12    1.14
  -9  -3   7   -0.70    0.93
  -9   3   7    0.46    0.91
  -9  -3   6   40.23    2.10
   9  -3  -6   36.04    2.52
  -9  -3   6   41.79    2.22
  -9   3   6   37.92    2.03
  -9  -3   6   39.21    2.05
  -9   3   6   38.11    2.47
  -9  -3   6   44.29    2.55
  -9   3   6   36.35    2.63
  -9   3   6   37.51    2.36
  -9  -3   6   36.44    2.56
   9  -3  -6   40.13    1.99
  -9   3   6   38.84    2.14
   9   3  -6   40.96    2.05
   9  -3  -6   37.94    1.92
   9   3  -5   59.56    2.53
   9  -3  -5   63.24    2.52
   9  -3  -5   60.82    3.23
  -9  -3   5   63.75    2.84
  -9  -3   5   62.93    2.91
  -9  -3   5   63.49    2.64
  -9   3   5   61.17    2.62
  -9   3   5   57.90    2.99
  -9  -3   5   61.27    3.14
  -9  -3   5   72.79    3.36
  -9   3   5   67.75    3.23
  -9   3   5   68.45    3.51
  -9  -3   5   59.39    3.21
   9  -3  -5   64.95    2.79
  -9  -3   5   62.23    3.29
  -9   3   5   63.45    2.73
  -9   3   5   60.54    3.06
  -9   3   4    0.73    1.24
  -9  -3   4   -0.28    0.90
  -9  -3   4    1.82    1.09
  -9  -3   4    0.40    0.88
   9  -3  -4    0.63    0.66
   9   3  -4   -0.08    0.70
  -9   3   4    0.31    0.99
  -9  -3   4    0.16    1.08
  -9  -3   4   -0.99    1.21
  -9   3   4    0.20    1.17
  -9   3   4    0.17    1.02
  -9  -3   4   -0.66    1.12
  -9  -3   4    0.34    1.03
   9  -3  -4    0.49    0.97
  -9   3   4    1.64    0.78
  -9   3   4    1.17    0.91
  -9  -3   3   95.74    4.08
  -9   3   3   84.61    3.94
  -9   3   3   85.00    3.97
  -9  -3   3   97.02    4.13
  -9  -3   3   86.22    3.97
  -9  -3   3   93.02    3.97
   9  -3  -3   88.84    3.76
  -9  -3   3  101.52    4.18
   9  -3  -3   91.60    3.19
   9   3  -3   91.61    3.24
  -9  -3   3   91.66    3.78
  -9  -3   3   88.94    3.84
  -9   3   3   92.48    3.27
  -9   3   3   96.77    3.76
  -9   3   3   96.69    4.19
  -9   3   2   15.78    1.67
  -9  -3   2   16.37    1.78
  -9  -3   2   14.19    1.75
  -9   3   2   15.41    1.82
  -9  -3   2   19.61    1.82
  -9  -3   2   14.23    1.52
  -9   3   2   15.17    1.74
  -9  -3   2   15.63    1.67
  -9  -3   2   16.15    1.48
  -9   3   2   18.86    1.48
  -9  -3   2   16.07    1.65
  -9   3   2   16.31    1.11
  -9  -3   2   15.78    1.09
  -9  -3   1   62.26    2.34
  -9   3   1   58.75    2.31
  -9  -3   1   60.38    3.03
  -9  -3   1   60.28    3.12
  -9  -3   1   65.68    3.03
  -9   3   1   60.60    2.65
  -9   3   1   61.21    3.19
  -9  -3   1   63.10    3.17
  -9   3   1   57.15    3.20
  -9  -3   1   60.75    2.93
  -9  -3   0   77.37    3.28
  -9  -3   0   78.89    2.82
  -9   3   0   78.40    2.83
  -9  -3   0   80.61    3.51
  -9  -3   0   72.08    3.53
  -9  -3   0   79.05    3.53
  -9   3   0   74.05    3.69
  -9   3   0   73.10    3.64
  -9   3   0   81.23    3.67
  -9  -3   0   85.93    3.75
  -9   3  -1    8.75    1.53
  -9  -3  -1    9.30    1.51
  -9  -3  -1    7.38    1.33
  -9  -3  -1    6.46    1.01
  -9  -3  -1    8.96    1.47
  -9  -3  -1   11.10    1.46
  -9  -3  -1    5.20    1.29
  -9   3  -1    8.38    0.94
  -9  -3  -1    7.05    0.89
  -9   3  -1    5.26    1.31
  -9  -3  -1    9.58    1.41
  -9   3  -2    8.34    1.53
  -9   3  -2    6.95    0.94
  -9  -3  -2    7.13    0.96
  -9  -3  -2    9.05    1.46
  -9  -3  -2    7.30    1.05
  -9   3  -2    8.20    1.43
  -9   3  -2    7.61    0.90
  -9  -3  -2    8.01    0.94
  -9   3  -3    0.57    1.12
  -9   3  -3    0.43    0.80
  -9  -3  -3    0.21    0.79
  -9  -3  -3   -1.22    0.89
  -9  -3  -3    0.15    1.06
  -9   3  -3    1.67    1.19
  -9   3  -3    0.71    0.76
  -9  -3  -3   -0.45    0.79
  -9   3  -4   71.66    3.42
   9  -3   4   66.79    2.18
  -9  -3  -4   67.15    2.73
  -9  -3  -4   65.28    3.20
  -9   3  -4   67.91    2.98
  -9  -3  -4   64.47    2.91
  -9   3  -4   71.93    3.54
  -9  -3  -4   71.00    2.86
  -9   3  -4   65.50    2.80
   9   3   5   98.84    4.42
   9  -3   5   99.93    3.10
  -9  -3  -5  102.57    3.52
  -9  -3  -5   86.03    3.87
  -9   3  -5   99.00    3.63
  -9   3  -5   97.40    3.94
  -9  -3  -5  106.23    4.02
  -9   3  -5  100.37    4.38
  -9  -3  -5   96.58    3.79
  -9   3  -5   97.42    3.78
   9   3   6    7.37    1.51
  -9   3  -6    6.46    1.31
  -9  -3  -6    6.36    1.29
  -9  -3  -6    7.43    0.98
  -9   3  -6    6.72    0.84
   9  -3   6    6.46    1.50
  -9   3  -6    7.27    1.26
  -9  -3  -6    5.70    1.28
  -9   3  -6    6.53    1.46
  -9  -3  -7   37.71    2.46
  -9   3  -7   34.75    2.29
   9  -3   7   32.73    2.35
   9   3   7   35.32    2.67
  -9   3  -7   35.26    2.46
  -9   3  -7   37.21    2.47
  -9  -3  -7   39.15    2.50
   9  -3   8   10.61    1.57
   9   3   8   10.16    1.90
  -9   3  -8   10.41    1.68
  -9  -3  -8    9.73    1.66
  -9   3  -8   10.74    1.63
   9   3   9    2.83    1.61
  -9  -3  -9    2.55    1.40
  -9   3  -9    0.99    1.41
  -9   3 -10    1.51    1.55
  -9  -3 -10    1.28    1.59
  -9   3 -11    3.99    1.80
  -9  -3 -11    3.02    1.73
  -9   4  10    2.67    1.45
  -9   4  10    4.44    1.83
   9  -4 -10    3.02    1.72
   9  -4  -9   12.51    2.12
   9   4  -9   10.71    1.40
  -9   4   9   14.94    1.88
  -9   4   9   12.53    2.16
  -9   4   9   13.37    2.30
  -9   4   9   12.17    1.92
  -9   4   8   14.75    2.30
  -9  -4   8   17.18    2.31
   9   4  -8   14.00    1.34
  -9   4   8   17.50    1.85
  -9   4   8   13.51    2.12
  -9   4   8   17.02    2.11
   9  -4  -8   20.04    2.26
  -9   4   7   11.62    2.03
  -9   4   7    7.14    1.38
  -9  -4   7    7.56    1.71
   9   4  -7   10.22    1.10
  -9   4   7    7.55    1.89
   9  -4  -7   10.69    1.91
  -9   4   7    9.64    1.81
   9  -4  -6    2.14    1.29
  -9   4   6    2.05    1.63
  -9   4   6    2.91    1.43
  -9  -4   6    1.33    1.41
  -9  -4   6    1.79    1.16
  -9  -4   6    4.26    1.64
  -9   4   6    2.77    1.43
  -9   4   6    2.82    1.20
   9   4  -6    3.21    0.84
   9   4  -5    5.38    0.78
  -9  -4   5    4.63    1.28
  -9   4   5    5.87    1.71
  -9  -4   5    3.97    1.58
  -9   4   5    7.81    1.57
  -9   4   5    2.73    1.53
  -9   4   5    4.77    1.54
  -9  -4   5    3.65    1.51
  -9   4   5    5.64    1.21
  -9   4   5    3.48    0.70
  -9   4   4   62.35    3.57
  -9  -4   4   58.79    3.31
  -9   4   4   59.28    2.05
  -9  -4   4   50.78    3.33
  -9   4   4   59.88    2.07
  -9   4   4   63.88    3.70
  -9   4   4   64.23    3.47
  -9  -4   4   57.13    3.19
  -9  -4   3    0.99    1.24
  -9  -4   3    0.45    1.26
  -9   4   3    1.14    1.39
  -9   4   3   -0.48    0.49
  -9   4   3    0.46    1.31
  -9  -4   3    2.37    1.35
  -9   4   3    0.15    0.49
  -9   4   3    0.43    1.29
  -9  -4   2   93.69    4.01
  -9   4   2   86.50    4.17
  -9  -4   2   92.48    4.29
  -9   4   2   92.90    4.24
  -9   4   2   84.22    4.34
  -9   4   2   98.40    4.45
  -9  -4   2   98.88    4.26
  -9   4   2   69.54    2.17
  -9   4   2   73.45    2.19
  -9   4   1    1.17    1.35
  -9  -4   1    2.82    1.21
  -9   4   1    1.24    1.47
  -9   4   1    0.62    1.23
  -9  -4   1   -0.22    1.17
  -9   4   1    1.94    1.42
  -9   4   1    0.66    0.24
  -9   4   1    0.66    0.28
  -9  -4   1    1.79    1.18
  -9  -4   0    1.98    1.20
  -9   4   0    1.98    1.47
  -9   4   0    4.51    1.42
  -9  -4   0    1.54    1.36
  -9   4   0    1.70    0.39
  -9  -4   0    5.65    1.44
  -9   4   0    2.42    1.45
  -9  -4  -1    6.53    1.23
  -9   4  -1    8.61    1.87
  -9  -4  -1    8.70    1.77
  -9   4  -1    7.36    1.45
  -9   4  -1    7.88    1.86
  -9   4  -1    6.04    0.66
  -9  -4  -1    8.61    1.58
  -9   4  -2    2.84    1.60
  -9   4  -2    3.40    1.66
  -9  -4  -2    3.22    1.02
  -9  -4  -2    3.23    1.54
  -9   4  -2    3.38    1.27
  -9   4  -2    2.49    0.65
  -9  -4  -3   32.40    2.02
  -9   4  -3   32.72    1.60
  -9   4  -3   33.20    2.88
  -9   4  -3   32.77    2.79
  -9   4  -3   29.46    2.12
  -9  -4  -3   26.15    2.48
  -9   4  -4   20.69    2.45
  -9  -4  -4   18.22    1.55
  -9   4  -4   21.24    2.44
  -9   4  -4   19.27    1.40
  -9   4  -4   18.38    1.67
  -9  -4  -4   18.16    2.13
  -9   4  -4   24.57    2.45
  -9   4  -5    1.46    0.94
   9  -4   5    4.35    1.82
  -9   4  -5    1.13    1.54
  -9   4  -5    2.14    0.96
  -9  -4  -5    2.82    1.56
  -9   4  -5    1.36    1.70
  -9  -4  -6   38.26    2.81
   9  -4   6   31.36    2.89
  -9   4  -6   34.76    2.82
  -9   4  -6   34.45    3.01
  -9   4  -6   31.01    2.04
   9  -4   7    1.32    1.72
  -9   4  -7   -0.55    1.22
  -9   4  -7   -1.13    1.70
  -9   4  -7   -0.44    1.68
   9  -4   8   13.49    2.04
   9  -4   9    1.76    1.65
  -9  -5   4    7.50    1.79
  -9  -5   3   36.57    2.92
  -9  -5   2   12.33    2.10
  -9   5   2   12.24    2.08
  -9  -5   2   15.48    2.14
  -9   5   2    9.65    2.12
  -9   5   1   13.82    2.17
  -9  -5   1   19.00    2.11
  -9  -5   1   24.96    2.51
  -9   5   0   15.77    2.08
  -9  -5   0   17.58    2.36
  -9  -5   0   17.91    1.98
  -9  -5   0   14.72    2.22
  -9  -5  -1    1.07    1.21
  -9   5  -1    1.48    1.46
  -9  -5  -1    1.60    1.73
  -9   5  -2   21.97    2.24
  -9  -5  -2   18.74    2.55
  -9  -5  -3    4.94    2.04
  -9  -5  -4   55.29    3.83
 -10   0  16    4.44    1.57
 -10   0  15   -1.21    1.34
 -10   0  14    5.25    1.03
 -10   0  13   -0.53    0.83
 -10   0  12  195.09    5.27
 -10   0  12  149.97    4.34
 -10   0  11    0.45    0.77
 -10   0  10  773.93   21.55
 -10   0  10  742.59   20.53
 -10   0   9    0.18    0.67
 -10   0   9    0.16    1.12
 -10   0   8   32.42    1.66
  10   0  -8   26.51    1.62
 -10   0   7    0.40    0.46
  10   0  -7   -0.27    0.65
 -10   0   7   -0.09    0.63
  10   0  -6  132.66    4.38
 -10   0   6  133.83    3.72
 -10   0   6  131.20    4.36
 -10   0   6  138.40    4.15
 -10   0   5    0.50    0.55
  10   0  -5    0.40    0.61
 -10   0   4   53.48    2.26
  10   0  -4   56.93    2.22
  10   0  -3    0.07    0.56
  10   0  -3    0.47    0.63
  10   0  -2   17.93    1.15
  10   0  -2   15.57    1.14
 -10   0   2   15.38    1.14
 -10   0   1   -0.27    0.60
  10   0  -1   -0.15    0.61
 -10   0   1   -0.66    0.68
  10   0  -1   -0.09    0.63
 -10   0   0  134.70    4.41
 -10   0   0  132.25    4.33
  10   0   0  130.64    4.41
 -10   0   0  128.10    3.92
 -10   0  -1    1.18    0.71
 -10   0  -1   -0.51    0.66
 -10   0  -1    0.10    0.63
 -10   0  -2  285.02    8.73
 -10   0  -2  283.24    8.70
  10   0   2  297.03    8.45
  10   0   2  291.01    8.17
 -10   0  -2  290.89    8.61
  10   0   3    1.32    0.72
 -10   0  -3   -0.54    0.76
  10   0   3   -0.20    0.43
 -10   0  -3   -0.37    0.71
 -10   0  -4  196.03    5.71
  10   0   4  193.98    5.94
 -10   0  -4  188.92    6.43
  10   0   4  194.40    6.29
  10   0   4  188.19    5.82
  10   0   5    0.88    0.79
  10   0   5   -0.77    0.86
 -10   0  -5    0.13    0.54
 -10   0  -5   -0.15    0.87
  10   0   5    0.34    0.58
  10   0   6  412.78   11.83
 -10   0  -6  415.65   12.69
 -10   0  -6  430.05   11.58
  10   0   6  399.61   12.35
  10   0   7   -0.18    0.81
 -10   0  -7   -0.07    0.57
 -10   0  -7    0.57    1.13
  10   0   7   -0.15    1.04
 -10   0  -8   55.15    3.24
 -10   0  -8   54.23    2.42
  10   0   8   57.23    2.43
  10   0   9    0.83    0.95
 -10   0  -9   -0.69    1.41
 -10   0  -9   -0.48    0.81
 -10   0 -10   71.03    2.90
  10   0  10   77.11    2.94
 -10   0 -10   77.78    4.16
 -10   0 -11   -0.26    1.51
 -10   0 -12   58.76    3.91
 -10  -1  15    0.49    1.16
 -10   1  15    0.23    1.34
 -10   1  14   11.67    1.89
 -10  -1  14   12.66    1.42
 -10   1  14    9.00    1.55
 -10  -1  13    6.18    1.24
 -10   1  13    4.41    1.33
 -10   1  12    3.93    1.24
 -10   1  12    1.70    0.71
 -10  -1  12    2.79    0.98
 -10   1  12    4.05    0.83
 -10   1  11  327.25    9.61
 -10  -1  11  324.67   10.09
 -10  -1  11  343.85    9.32
 -10   1  11  350.67    9.86
 -10   1  10   73.52    3.01
 -10  -1  10   80.19    3.27
 -10   1  10   77.09    2.87
 -10   1   9  111.18    3.93
  10  -1  -9  118.61    3.87
 -10  -1   9  117.39    4.31
 -10  -1   9  123.10    4.72
 -10   1   9  122.10    4.72
  10   1  -9  121.76    4.71
 -10   1   8   37.18    1.80
  10   1  -8   41.81    2.43
  10  -1  -8   36.66    1.68
 -10   1   8   33.45    1.29
 -10  -1   8   38.47    2.03
 -10  -1   8   39.97    2.32
 -10   1   8   33.43    2.22
 -10   1   7  131.68    4.39
  10   1  -7  122.37    4.80
  10  -1  -7  135.99    4.20
 -10  -1   7  138.45    4.63
 -10  -1   7  133.59    4.15
 -10  -1   7  131.56    3.69
 -10   1   7  126.20    4.47
  10   1  -6   48.48    2.50
 -10   1   6   53.16    2.27
 -10   1   6   57.32    2.38
 -10  -1   6   50.26    2.34
  10  -1  -6   51.84    2.08
 -10  -1   6   54.95    2.11
 -10  -1   6   59.31    2.11
 -10   1   6   44.65    1.75
 -10   1   5    4.22    0.79
  10  -1  -5    5.73    0.78
 -10   1   5    5.71    0.93
  10   1  -5    5.90    0.95
 -10  -1   5    6.03    0.73
 -10   1   4    3.41    0.75
  10  -1  -4    4.92    0.77
  10   1  -4    4.87    0.82
  10  -1  -4    3.69    0.72
 -10   1   4    3.43    0.73
  10   1  -4    3.12    0.84
  10  -1  -3    3.47    0.75
 -10   1   3    2.05    0.76
  10   1  -3    2.62    0.76
  10   1  -3    2.71    0.71
  10  -1  -3    2.58    0.70
 -10   1   3    3.08    0.70
 -10  -1   3    3.14    0.69
  10   1  -3    2.66    0.79
  10   1  -2    3.20    0.71
  10  -1  -2    5.16    0.78
  10   1  -2    5.74    0.87
 -10  -1   2    4.45    0.75
  10  -1  -2    6.20    0.85
  10  -1  -1    4.12    0.78
  10   1  -1    4.06    0.77
 -10  -1   1    6.04    0.81
 -10   1   1    6.22    0.86
 -10  -1   1    4.88    0.76
  10   1  -1    5.76    0.85
  10  -1  -1    6.22    0.88
 -10  -1   1    4.44    0.76
  10  -1   0  133.33    4.48
 -10  -1   0  132.31    4.35
  10   1   0  138.78    4.27
  10   1   0  135.87    4.33
  10   1   0  130.66    4.45
 -10  -1   0  127.03    4.31
  10  -1   0  128.51    4.43
 -10   1   0  128.81    4.32
 -10  -1   0  128.29    4.29
 -10  -1  -1    8.80    0.91
  10  -1   1    6.16    0.95
 -10  -1  -1    7.01    0.85
  10   1   1    8.76    0.86
 -10  -1  -1    5.97    0.88
 -10   1  -1    6.42    0.90
 -10  -1  -1    7.47    0.93
 -10   1  -1    6.60    0.89
 -10  -1  -2   77.18    2.93
 -10  -1  -2   76.54    3.09
 -10   1  -2   76.03    3.11
 -10   1  -2   75.43    3.00
 -10  -1  -2   79.87    3.05
  10   1   2   80.13    2.86
 -10   1  -3  282.75    8.51
 -10  -1  -3  281.58    8.48
  10   1   3  284.23    8.17
 -10  -1  -3  277.10    8.30
  10  -1   3  286.51    8.57
 -10  -1  -3  274.71    8.61
 -10   1  -3  285.87    8.66
  10  -1   3  281.84    7.62
  10   1   3  271.64    8.41
  10   1   4   37.83    1.72
 -10  -1  -4   35.85    1.87
  10  -1   4   35.94    2.08
 -10  -1  -4   39.97    2.16
 -10   1  -4   30.59    1.99
 -10  -1  -4   36.42    1.91
 -10   1  -4   40.55    2.21
 -10  -1  -4   40.60    2.26
  10   1   4   38.19    1.96
  10   1   5   14.97    1.11
 -10  -1  -5   16.50    1.33
  10  -1   5   17.58    0.96
  10  -1   5   17.37    1.53
 -10  -1  -5   19.60    1.70
  10  -1   5   16.73    1.48
 -10   1  -5   17.55    1.67
 -10  -1  -5   20.58    1.46
  10   1   5   19.49    1.60
  10   1   5   18.16    1.43
  10   1   6   -0.26    0.83
  10   1   6    1.44    0.67
  10  -1   6    0.39    1.02
 -10  -1  -6   -1.03    1.02
  10   1   6   -0.42    1.01
  10  -1   6   -0.56    1.00
 -10  -1  -6   -0.43    0.83
 -10   1  -6   -0.85    1.09
 -10  -1  -6    1.71    1.11
  10   1   7  112.90    3.84
 -10  -1  -7  123.67    4.53
 -10   1  -7  119.27    4.98
 -10  -1  -7  116.83    4.93
  10  -1   7  129.83    4.58
 -10  -1  -7  114.75    4.24
  10   1   7  123.28    4.70
  10  -1   7  117.40    4.67
  10   1   7  121.61    4.55
  10   1   8   30.07    1.50
  10  -1   8   28.10    2.02
 -10  -1  -8   35.10    2.16
 -10   1  -8   28.87    2.40
 -10  -1  -8   31.10    2.48
 -10  -1  -8   29.50    1.84
  10   1   8   29.86    2.04
  10  -1   9   21.77    1.80
 -10  -1  -9   18.55    1.74
 -10   1  -9   19.02    1.03
  10   1   9   23.65    1.90
  10   1   9   17.28    1.13
 -10   1  -9   18.43    2.11
 -10  -1  -9   19.43    2.16
  10   1  10    7.59    0.81
 -10   1 -10    6.04    1.77
 -10  -1 -10    6.56    1.80
 -10  -1 -10    7.35    1.42
 -10   1 -11   47.31    3.38
 -10  -1 -11   45.43    3.29
 -10   1 -12   -0.83    1.93
 -10  -1 -12   -1.95    1.94
 -10   2  15    2.79    1.65
 -10  -2  15    2.71    1.42
 -10   2  14    3.49    1.61
 -10  -2  14    4.11    1.45
 -10   2  13   18.37    2.16
 -10  -2  13   16.52    1.88
 -10   2  13   23.06    2.25
 -10   2  13   19.18    1.61
 -10   2  12    8.05    1.60
 -10  -2  12    5.85    1.39
 -10   2  12    4.45    1.42
 -10   2  12    5.53    1.18
 -10   2  11   22.01    1.80
 -10  -2  11   17.27    1.30
 -10   2  11   18.19    1.91
  10  -2 -11   17.54    1.65
 -10  -2  11   25.18    2.02
 -10  -2  10   19.34    1.82
  10  -2 -10   13.02    1.43
 -10  -2  10   15.48    1.31
 -10   2  10   17.03    1.66
  10  -2 -10   15.62    0.98
 -10   2  10   16.50    1.76
 -10  -2   9  135.24    5.22
 -10   2   9  139.57    5.26
  10  -2  -9  132.94    5.03
 -10  -2   9  145.21    4.78
 -10   2   9  128.27    5.09
 -10  -2   9  133.42    5.19
  10  -2  -9  145.80    4.29
 -10   2   8    1.60    0.68
  10  -2  -8    2.23    0.65
 -10  -2   8    1.57    1.05
  10  -2  -8    0.28    0.87
 -10   2   8    3.38    1.07
 -10  -2   8    2.48    0.88
 -10  -2   8    3.59    1.20
 -10   2   8    3.06    1.17
 -10   2   7   -0.82    0.79
 -10  -2   7   -0.90    0.88
 -10  -2   7    0.15    1.00
  10  -2  -7    0.14    0.70
  10   2  -7    0.36    1.39
 -10  -2   7    0.05    0.45
 -10  -2   7   -0.93    1.02
 -10   2   7   -0.67    1.10
 -10  -2   6   16.94    1.50
 -10   2   6   21.35    1.49
 -10   2   6   18.19    1.65
 -10  -2   6   16.73    1.42
 -10   2   6   16.54    1.21
 -10   2   6   18.51    1.54
  10  -2  -6   19.70    1.30
 -10   2   5   52.75    2.40
 -10  -2   5   51.89    2.53
 -10  -2   5   56.93    2.62
  10  -2  -5   56.55    2.35
  10   2  -5   56.59    2.47
  10  -2  -5   55.63    2.41
 -10   2   5   56.96    2.79
 -10   2   5   57.18    2.61
 -10  -2   5   50.22    2.62
 -10  -2   4    8.42    1.20
 -10  -2   4    8.21    1.15
  10  -2  -4   10.49    1.09
 -10  -2   4    8.24    1.15
 -10   2   4    6.80    0.97
 -10   2   4    9.09    1.23
  10   2  -4    8.53    0.96
  10  -2  -4    8.69    0.97
 -10   2   4    7.29    1.01
 -10  -2   3    3.37    0.95
 -10  -2   3    3.55    0.83
  10  -2  -3    3.68    0.91
 -10  -2   3    1.83    0.92
 -10   2   3    3.47    0.98
  10  -2  -3    3.34    0.74
  10   2  -3    2.89    0.74
 -10   2   3    2.81    0.73
 -10   2   2    1.00    0.35
 -10  -2   2    1.50    0.73
  10  -2  -2    0.91    0.84
 -10  -2   2    0.99    0.87
 -10   2   2    0.83    0.87
 -10   2   2    0.70    0.62
  10  -2  -2    0.36    0.57
  10   2  -2    0.55    0.62
  10  -2  -1   90.59    3.64
 -10  -2   1   90.43    3.54
 -10   2   1   87.97    3.17
 -10   2   1   91.68    3.73
  10   2  -1   94.64    3.39
  10  -2  -1   93.78    3.37
 -10  -2   1   95.45    3.51
  10  -2   0   31.84    2.01
 -10  -2   0   34.47    1.86
 -10  -2   0   31.51    1.72
 -10   2   0   30.10    1.44
 -10  -2   0   29.11    1.59
 -10   2   0   30.91    1.60
 -10  -2   0   33.83    1.71
 -10   2   0   35.58    1.76
 -10   2  -1  151.12    4.48
  10   2   1  153.95    5.06
 -10  -2  -1  154.86    4.97
 -10  -2  -1  150.56    4.99
  10  -2   1  147.15    5.36
 -10  -2  -1  148.73    4.87
 -10   2  -1  150.51    4.87
 -10  -2  -1  154.29    5.01
 -10   2  -1  145.12    4.95
  10   2   2   17.73    1.35
 -10  -2  -2   16.64    1.34
 -10   2  -2   16.33    1.36
 -10  -2  -2   19.25    1.31
 -10  -2  -2   19.23    1.36
 -10   2  -2   18.51    1.54
 -10   2  -2   17.50    1.33
 -10  -2  -2   18.74    1.36
 -10   2  -3    6.87    1.06
 -10  -2  -3    7.82    1.11
  10   2   3    7.68    1.01
 -10  -2  -3    7.81    0.97
 -10  -2  -3    8.21    1.26
 -10   2  -3    6.98    1.13
 -10   2  -3    5.78    1.08
 -10  -2  -3    5.66    1.01
 -10  -2  -3    5.17    0.90
 -10  -2  -4    0.76    1.01
 -10  -2  -4    2.05    0.79
 -10   2  -4    2.86    1.07
 -10  -2  -4    0.98    0.97
  10   2   4    1.51    0.96
  10   2   4    1.70    0.80
 -10  -2  -4    2.68    0.81
 -10  -2  -4    1.51    0.94
 -10   2  -4    1.64    0.92
 -10  -2  -4    1.93    0.97
 -10   2  -4    0.14    0.88
 -10  -2  -5   17.32    1.66
 -10  -2  -5   17.70    1.68
  10   2   5   18.32    1.69
  10   2   5   16.48    1.24
 -10  -2  -5   18.26    1.29
 -10  -2  -5   19.53    1.23
 -10   2  -5   21.42    1.75
 -10  -2  -5   12.30    1.56
 -10   2  -5   18.97    1.62
 -10   2  -5   18.43    1.64
 -10  -2  -5   20.02    1.66
 -10  -2  -6    3.45    1.17
  10  -2   6    3.86    0.96
 -10  -2  -6    4.29    0.73
 -10   2  -6    5.92    1.18
 -10  -2  -6    2.74    1.23
 -10   2  -6    4.93    1.28
  10   2   6    3.23    1.13
  10   2   6    5.15    0.89
 -10  -2  -6    5.00    0.89
  10   2   6    4.36    1.17
  10  -2   6    5.37    1.27
 -10  -2  -6    4.24    1.16
 -10   2  -6    6.65    1.40
 -10  -2  -6    2.91    1.17
 -10   2  -7   23.27    1.83
 -10   2  -7   27.53    2.20
 -10  -2  -7   27.80    2.23
  10  -2   7   24.97    1.60
 -10  -2  -7   18.07    1.07
 -10  -2  -7   24.48    1.98
  10   2   7   21.27    1.93
 -10   2  -8   28.41    2.38
 -10  -2  -8   28.70    2.32
 -10   2  -8   27.73    1.95
  10   2   8   21.11    2.04
 -10  -2  -8   25.52    2.06
 -10   2  -8   18.48    0.76
 -10   2  -9   22.17    1.74
 -10  -2  -9   25.27    2.42
 -10   2  -9   22.56    2.28
  10   2   9   20.15    2.06
 -10   2 -10   16.34    2.21
 -10  -2 -10   19.24    2.32
  10   2  10   20.02    2.18
 -10   2 -11    3.29    1.77
 -10  -2 -11    2.29    1.70
  10   2  11    4.75    1.61
  10  -3 -13    1.15    1.33
 -10  -3  12   -2.13    1.61
 -10   3  12   -0.56    1.37
 -10   3  12   -0.25    1.68
 -10   3  12   -0.26    1.64
  10  -3 -12    0.98    1.34
  10  -3 -11   21.51    2.16
 -10   3  11   27.66    2.42
 -10   3  11   24.24    2.54
 -10  -3  11   26.37    2.35
 -10   3  10   32.66    2.59
 -10  -3  10   30.02    2.09
 -10   3  10   36.40    2.80
  10  -3 -10   32.38    2.48
 -10  -3  10   35.08    2.60
 -10   3   9    3.02    1.39
 -10  -3   9    2.84    1.24
 -10  -3   9    1.89    1.13
 -10   3   9    2.46    1.20
 -10  -3   9    3.25    1.37
  10  -3  -9    2.55    1.22
 -10   3   9    0.70    1.25
 -10   3   9    2.56    1.40
  10  -3  -8   22.94    1.39
 -10  -3   8   21.60    1.79
 -10   3   8   22.74    1.81
 -10   3   8   23.30    2.22
 -10  -3   8   24.23    2.01
 -10  -3   8   24.64    1.68
 -10  -3   8   24.00    1.29
  10  -3  -8   23.47    2.13
 -10   3   8   24.77    2.13
 -10   3   7   19.41    1.89
 -10  -3   7   24.58    1.98
 -10   3   7   23.44    2.15
 -10   3   7   20.21    1.78
  10  -3  -7   24.52    1.54
 -10   3   7   22.66    1.76
 -10  -3   7   21.31    1.66
 -10  -3   7   18.24    1.61
  10   3  -7   25.42    1.71
  10  -3  -7   23.26    1.62
 -10  -3   7   23.18    1.44
  10  -3  -7   25.80    2.07
 -10  -3   6    0.11    0.92
 -10   3   6    0.90    0.90
 -10  -3   6    1.58    0.87
 -10  -3   6    0.52    0.97
  10   3  -6    0.75    0.82
  10  -3  -6    0.10    0.78
 -10   3   6    1.95    1.06
  10  -3  -6    2.44    1.10
 -10  -3   6    0.31    1.18
 -10  -3   6    0.16    1.20
 -10   3   6    0.83    1.32
 -10   3   6    0.98    1.03
 -10  -3   6   -0.55    1.23
  10  -3  -6    1.11    0.89
 -10   3   6    0.47    0.81
 -10   3   6    0.52    1.08
 -10  -3   5    0.82    0.83
 -10   3   5    1.03    0.84
  10   3  -5    0.59    0.77
  10  -3  -5    1.31    0.75
 -10  -3   5    0.80    1.16
 -10   3   5    2.42    1.10
 -10  -3   5    1.83    1.21
 -10   3   5    2.65    1.35
 -10   3   5    2.39    1.10
 -10  -3   5    1.65    1.12
 -10  -3   5    1.59    1.14
  10  -3  -5    3.19    1.00
 -10  -3   5    1.29    0.87
 -10  -3   5    1.76    0.95
 -10   3   5    1.78    0.79
 -10   3   5    1.29    1.00
  10  -3  -4   23.05    1.45
  10   3  -4   24.97    1.51
 -10  -3   4   21.96    2.00
 -10   3   4   21.50    1.94
 -10  -3   4   22.24    2.00
 -10  -3   4   24.27    1.96
  10  -3  -4   26.46    1.84
 -10  -3   4   27.41    2.09
 -10  -3   4   24.55    2.08
 -10   3   4   24.12    1.93
 -10   3   4   24.56    2.20
 -10  -3   4   23.15    1.84
 -10   3   4   23.82    1.45
 -10   3   4   22.44    1.79
 -10  -3   3   20.36    1.74
 -10   3   3   23.85    1.95
 -10  -3   3   23.75    2.11
 -10  -3   3   25.88    2.11
 -10  -3   3   25.55    2.13
 -10  -3   3   24.33    1.97
  10  -3  -3   22.99    1.84
 -10  -3   3   26.73    2.07
  10   3  -3   25.57    1.50
  10  -3  -3   24.92    1.45
 -10   3   3   25.30    1.38
 -10   3   3   22.28    1.70
 -10   3   2    6.17    1.39
 -10  -3   2    6.32    1.28
 -10  -3   2    6.20    1.21
 -10  -3   2    5.91    0.85
 -10   3   2    3.49    0.74
 -10  -3   2    6.45    1.42
 -10  -3   2    7.25    1.30
  10  -3  -2    6.28    1.30
 -10   3   2    3.15    1.23
 -10  -3   2    4.78    1.33
 -10   3   2    4.16    1.26
 -10  -3   2    7.17    1.43
 -10   3   2    5.65    0.99
 -10  -3   2    7.53    1.32
 -10  -3   1   46.94    2.01
 -10   3   1   42.03    1.95
 -10  -3   1   49.79    2.66
 -10  -3   1   41.49    2.55
 -10  -3   1   45.50    2.52
 -10   3   1   46.64    2.23
 -10  -3   1   42.39    2.65
 -10   3   1   41.41    2.72
 -10   3   1   47.76    2.78
 -10  -3   1   44.98    2.42
 -10  -3   0   70.39    3.11
 -10   3   0   68.36    3.38
 -10  -3   0   66.72    3.24
 -10  -3   0   66.51    3.26
 -10  -3   0   64.51    3.35
 -10   3   0   70.24    3.56
 -10   3   0   68.92    3.47
 -10  -3   0   66.92    2.64
 -10   3   0   68.65    2.66
 -10   3  -1    3.32    1.34
 -10   3  -1    4.18    0.84
 -10  -3  -1    5.25    1.29
 -10  -3  -1    3.71    0.95
 -10   3  -1    6.78    1.44
 -10  -3  -1    4.81    0.86
 -10   3  -1    4.48    0.86
 -10  -3  -2   -0.31    1.00
 -10  -3  -2    1.59    0.84
 -10   3  -2    1.46    0.80
 -10  -3  -2    0.93    0.80
 -10   3  -2   -0.58    1.18
 -10  -3  -2   -0.35    0.78
 -10   3  -2    0.09    0.74
 -10  -3  -3   31.01    1.84
 -10   3  -3   30.21    1.83
 -10  -3  -3   26.23    2.00
 -10  -3  -3   27.46    1.72
 -10   3  -3   28.14    2.27
 -10  -3  -3   27.82    1.71
 -10   3  -3   30.92    1.74
 -10  -3  -4    6.72    1.10
 -10   3  -4    7.28    1.12
 -10  -3  -4    6.38    0.97
 -10  -3  -4    4.89    1.26
 -10   3  -4    8.05    1.46
 -10   3  -4    5.88    1.23
 -10  -3  -4    5.16    1.14
 -10  -3  -5   23.83    1.51
 -10  -3  -5   24.54    1.88
 -10   3  -5   20.80    1.52
 -10   3  -5   20.21    1.76
 -10  -3  -5   22.99    1.84
 -10   3  -5   25.67    2.18
 -10  -3  -5   21.87    1.75
 -10   3  -5   20.76    1.69
  10   3   6    8.98    1.62
 -10   3  -6    5.01    1.31
 -10  -3  -6    5.23    1.36
 -10  -3  -6    6.75    0.99
 -10   3  -6    5.04    0.88
  10  -3   6    5.18    1.40
 -10  -3  -6    3.62    1.19
 -10  -3  -6    3.11    1.25
 -10   3  -6    2.74    1.21
 -10   3  -6    5.75    1.49
  10  -3   7  124.92    5.03
 -10  -3  -7  129.74    4.63
 -10   3  -7  131.84    5.13
 -10  -3  -7  128.35    5.11
  10   3   7  126.90    5.43
 -10   3  -7  120.84    5.09
 -10   3  -7  129.51    3.94
  10   3   8    7.57    1.69
 -10   3  -8    6.86    1.56
 -10  -3  -8    5.84    1.50
 -10   3  -8    6.03    1.44
  10  -3   8    6.70    1.39
 -10   3  -9   19.74    2.22
 -10  -3  -9   26.86    2.39
  10   3   9   24.69    2.53
 -10   3 -10    1.78    1.72
 -10  -3 -10    2.42    1.66
 -10   3 -11    0.24    1.73
 -10  -3 -11    1.66    1.64
 -10   4  11    3.65    1.91
 -10   4  11    1.27    1.43
  10  -4 -10   28.15    2.69
 -10   4  10   25.83    2.36
 -10   4  10   30.22    2.83
  10   4  -9    1.41    1.09
 -10   4   9   -0.56    1.25
  10  -4  -9    2.46    1.57
 -10   4   9    1.24    1.66
 -10   4   9    2.04    1.73
 -10   4   8    8.36    1.92
 -10  -4   8    6.59    1.76
  10   4  -8    5.38    1.13
 -10   4   8    8.03    1.46
  10  -4  -8    6.10    1.75
 -10   4   8    6.58    1.71
 -10   4   8    7.35    1.95
 -10   4   7   14.28    2.27
 -10   4   7   14.53    1.61
 -10  -4   7   13.06    1.94
 -10   4   7   14.59    2.14
 -10   4   7   11.11    1.79
  10   4  -7   10.01    1.20
  10  -4  -7   11.08    1.93
 -10   4   6   26.68    2.39
 -10  -4   6   22.90    2.32
 -10  -4   6   21.26    1.90
  10  -4  -6   28.44    2.56
 -10   4   6   26.24    2.33
 -10   4   6   23.51    2.51
 -10   4   6   21.84    1.85
  10   4  -6   22.99    1.50
 -10   4   5    2.97    1.30
 -10   4   5    2.56    1.53
 -10   4   5    3.08    1.38
 -10  -4   5    1.93    1.40
  10   4  -5   -0.07    0.78
 -10  -4   5    2.10    1.38
 -10   4   5    2.72    1.46
 -10   4   5    4.36    1.33
 -10  -4   5    2.04    1.19
 -10   4   4    7.33    1.55
 -10   4   4    2.29    1.45
 -10  -4   4    6.18    1.50
 -10   4   4    4.61    0.72
 -10   4   4    4.06    1.34
 -10  -4   4    3.89    1.46
 -10   4   4    2.85    1.46
 -10   4   4    3.07    0.69
 -10  -4   4    6.56    1.51
 -10   4   3    2.05    0.56
 -10   4   3    1.88    1.46
 -10  -4   3    2.56    1.33
 -10   4   3    1.79    0.57
 -10  -4   3    1.34    1.16
 -10   4   3    2.96    1.42
 -10  -4   3    1.61    1.18
 -10   4   3    2.20    1.43
 -10   4   2   25.60    2.59
 -10   4   2   22.45    2.40
 -10  -4   2   26.53    2.20
 -10   4   2   25.87    1.17
 -10  -4   2   28.44    2.48
 -10   4   2   25.92    2.38
 -10  -4   2   28.11    2.41
 -10   4   2   23.94    1.15
 -10   4   2   22.95    2.41
 -10   4   1    4.54    1.52
 -10  -4   1    1.06    1.17
 -10   4   1    3.31    1.75
 -10   4   1    4.78    1.45
 -10  -4   1    1.75    1.28
 -10   4   1    3.21    1.60
 -10   4   1    2.71    0.56
 -10  -4   1    4.34    1.57
 -10  -4   0    6.41    1.32
 -10   4   0    6.70    0.76
 -10   4   0    6.34    1.78
 -10   4   0    8.54    1.56
 -10  -4   0    8.01    1.65
 -10   4   0   10.01    1.90
 -10  -4  -1    2.91    1.11
 -10   4  -1    1.51    1.54
 -10   4  -1    2.24    1.51
 -10   4  -1    1.65    0.65
 -10   4  -1    1.13    1.22
 -10  -4  -1    1.06    1.42
 -10   4  -2   21.02    1.29
 -10   4  -2   19.08    1.93
 -10  -4  -2   20.82    2.28
 -10   4  -2   16.70    2.19
 -10  -4  -2   25.24    1.84
 -10  -4  -3    1.17    1.07
 -10   4  -3    1.43    1.13
 -10  -4  -3    3.06    1.53
 -10   4  -3    3.44    1.66
 -10   4  -3    1.76    0.80
 -10   4  -4    2.95    0.93
 -10   4  -4    2.54    1.09
 -10  -4  -4    2.98    1.62
 -10   4  -4    3.24    1.65
 -10   4  -4    2.65    1.56
 -10  -4  -4    1.90    1.03
 -10   4  -5    9.27    1.27
 -10   4  -5   10.82    2.04
  10  -4   5   11.31    2.07
 -10   4  -5    8.92    1.89
 -10   4  -5    9.89    1.27
 -10  -4  -5   12.11    1.92
 -10   4  -6   69.30    4.32
  10  -4   6   67.79    4.02
 -10   4  -6   70.77    4.01
 -10   4  -6   76.52    3.27
 -10   4  -7    2.88    1.57
  10  -4   7    0.65    1.68
  10  -4   8   47.47    3.22
 -10  -5   4    3.79    1.72
 -10  -5   3    1.91    1.61
 -10  -5   2    0.51    1.73
 -10   5   2   -0.76    1.54
 -10  -5   2    0.22    1.53
 -10  -5   1    2.19    1.70
 -10  -5   1    1.23    1.52
 -10   5   1   -0.24    1.58
 -10  -5   0    2.68    1.34
 -10   5   0    7.75    1.71
 -10  -5  -1   -0.54    1.22
 -10   5  -1    0.21    1.38
 -10  -5  -1    0.26    1.76
 -10   5  -2    3.56    1.46
 -10  -5  -2    4.10    1.87
 -10  -5  -3    3.76    1.95
 -11   0  15   -0.41    1.37
 -11   0  14   62.81    2.67
 -11   0  13    0.67    0.85
 -11   0  12   20.84    1.48
 -11   0  12   22.21    1.11
 -11   0  11    0.48    0.85
 -11   0  10  132.87    4.50
 -11   0   9    0.17    1.19
 -11   0   9    0.19    0.74
 -11   0   8    0.47    0.70
  11   0  -8    0.80    0.83
 -11   0   8    1.11    0.50
 -11   0   8    0.18    0.26
  11   0  -7   -0.09    0.72
 -11   0   7   -0.19    0.51
 -11   0   7   -0.19    0.64
 -11   0   6  166.72    5.50
 -11   0   6  182.15    5.28
  11   0  -6  170.54    5.48
  11   0  -5    0.60    0.61
 -11   0   5    0.37    0.59
  11   0  -4   10.97    1.08
  11   0  -4    9.78    0.94
 -11   0   4    7.89    0.96
  11   0  -3    0.20    0.64
  11   0  -3    0.64    0.63
  11   0  -2    1.41    0.64
 -11   0   2    0.48    0.62
  11   0  -2    0.96    0.69
  11   0  -1   -0.20    0.65
 -11   0   1    0.36    0.67
 -11   0   1   -0.10    0.61
  11   0  -1   -0.32    0.64
 -11   0   0   33.02    1.79
 -11   0   0   32.61    1.38
  11   0   0   35.71    1.83
 -11   0   0   28.50    1.65
 -11   0  -1    0.59    0.68
 -11   0  -1    0.55    0.66
  11   0   1    0.25    0.73
 -11   0  -1    0.45    0.64
  11   0   2  204.35    6.20
 -11   0  -2  195.83    6.48
 -11   0  -2  201.50    6.51
 -11   0  -2  202.26    6.37
  11   0   3    0.44    0.66
 -11   0  -3   -0.12    0.80
  11   0   3   -0.21    0.49
 -11   0  -3    0.79    0.77
  11   0   4  309.80    9.06
 -11   0  -4  315.10    9.50
 -11   0  -4  314.94    8.83
 -11   0  -4  301.07    9.58
  11   0   4  306.97    8.94
  11   0   5   -0.18    0.62
  11   0   5   -0.27    0.93
  11   0   5    0.93    0.89
 -11   0  -5   -0.49    0.99
 -11   0  -5    0.20    0.55
  11   0   6   10.31    1.05
  11   0   6    9.79    1.16
  11   0   6    7.02    1.35
 -11   0  -6    9.45    0.88
 -11   0  -6    9.90    1.52
 -11   0  -7    0.07    0.56
  11   0   7    0.48    0.92
 -11   0  -7   -0.20    1.18
 -11   0  -8    3.33    0.90
  11   0   8    3.38    1.01
 -11   0  -8    3.48    1.44
 -11   0  -9   -0.10    0.79
  11   0   9    0.67    0.96
 -11   0  -9    0.95    1.47
 -11   0 -10   10.76    1.22
 -11   0 -10   10.67    2.06
  11   0  10   11.89    1.32
 -11   0 -11   -0.54    1.67
 -11  -1  15   64.51    3.05
 -11   1  15   68.26    3.82
 -11   1  14    9.30    1.77
 -11   1  14    9.95    1.64
 -11  -1  14    8.17    1.36
 -11  -1  13    0.52    0.97
 -11   1  13    0.41    1.26
 -11   1  13   -0.36    0.74
 -11   1  12   68.25    2.67
 -11  -1  12   60.80    2.07
 -11   1  12   67.05    2.56
 -11  -1  12   65.03    2.98
 -11   1  12   69.99    3.49
 -11  -1  11   40.47    2.24
 -11   1  11   38.00    1.91
 -11   1  11   43.84    2.15
 -11   1  10    0.28    0.76
 -11  -1  10    0.89    0.90
  11  -1 -10    0.66    0.74
  11   1  -9   26.68    2.09
 -11   1   9   26.38    1.57
 -11  -1   9   26.00    2.08
 -11   1   9   26.68    2.08
 -11  -1   9   25.73    1.74
  11  -1  -9   25.70    1.48
 -11   1   8  340.41    9.93
  11   1  -8  311.76   10.39
 -11  -1   8  348.89    9.56
 -11   1   8  337.47    9.33
  11  -1  -8  347.13    9.72
 -11  -1   8  338.75   10.15
 -11   1   8  344.97   10.02
 -11  -1   7    9.61    1.13
  11  -1  -7    8.39    0.88
 -11   1   7    8.68    1.02
  11   1  -7   11.28    1.44
 -11  -1   7    7.94    0.83
 -11  -1   7    8.24    0.79
 -11   1   7    9.01    1.04
 -11   1   6   30.94    1.74
  11  -1  -6   30.21    1.53
  11   1  -6   30.27    1.85
 -11  -1   6   28.68    1.71
 -11  -1   6   30.65    1.48
 -11   1   6   27.21    1.23
 -11   1   6   32.50    1.77
 -11   1   5   22.36    1.51
 -11   1   5   20.56    1.44
 -11  -1   5   20.83    1.25
  11   1  -5   21.47    1.53
  11  -1  -5   20.15    1.27
 -11   1   4   72.48    2.98
  11  -1  -4   66.96    2.66
  11   1  -4   72.47    2.96
 -11   1   4   76.00    2.94
  11   1  -4   72.60    2.91
  11  -1  -4   68.95    2.85
  11   1  -4   69.50    2.88
  11  -1  -3    1.28    0.71
 -11  -1   3    0.30    0.61
 -11   1   3    1.55    0.74
 -11   1   3    1.32    0.71
  11  -1  -3    0.71    0.61
  11   1  -3    0.41    0.61
  11   1  -3    0.91    0.77
  11   1  -3    0.71    0.68
  11   1  -2   40.01    1.96
  11   1  -2   41.29    1.99
  11  -1  -2   38.81    1.93
 -11  -1   2   34.99    1.86
  11  -1  -2   38.84    1.89
  11   1  -1    3.58    0.80
 -11  -1   1    4.09    0.80
 -11   1   1    5.75    0.87
  11  -1  -1    2.74    0.74
  11   1  -1    4.06    0.79
 -11  -1   1    2.84    0.77
  11  -1  -1    4.57    0.89
 -11  -1   1    3.72    0.79
  11   1   0   85.67    3.04
 -11  -1   0   84.20    3.16
  11   1   0   83.30    3.29
  11  -1   0   86.44    3.31
 -11   1   0   91.42    3.23
  11   1   0   82.70    3.13
 -11  -1   0   85.75    3.22
  11  -1   0   88.35    3.29
 -11   1   0   85.39    3.29
 -11  -1   0   82.61    3.25
 -11  -1   0   83.30    3.12
 -11   1  -1   71.62    2.80
 -11  -1  -1   68.09    2.77
  11   1   1   67.35    2.64
 -11  -1  -1   66.45    2.75
 -11  -1  -1   68.34    2.66
 -11  -1  -1   65.41    2.81
 -11   1  -1   68.28    2.86
 -11  -1  -2  101.04    3.74
 -11   1  -2   99.26    3.74
  11   1   2  109.82    3.62
 -11  -1  -2  104.54    3.88
 -11   1  -2   95.09    3.80
 -11  -1  -2  100.81    3.69
 -11  -1  -3  109.84    3.97
  11  -1   3  110.13    4.11
  11   1   3  115.20    3.81
 -11  -1  -3  112.41    4.10
 -11   1  -3  115.41    4.13
  11   1   3  111.24    3.99
  11  -1   3  109.49    3.20
 -11  -1  -3  111.68    4.24
 -11   1  -3  111.23    4.23
  11   1   4   -0.12    0.68
  11  -1   4    0.77    0.42
  11   1   4    0.25    0.63
 -11  -1  -4    0.11    0.71
  11  -1   4    0.12    0.90
 -11   1  -4    0.73    0.90
 -11  -1  -4    0.44    0.90
 -11  -1  -4    0.22    0.82
 -11   1  -4    0.13    0.95
 -11  -1  -4    0.63    0.95
 -11   1  -5   36.21    2.33
 -11  -1  -5   34.93    2.31
 -11  -1  -5   30.06    2.12
 -11   1  -5   40.00    2.33
  11   1   5   37.20    1.77
  11  -1   5   32.48    1.40
  11  -1   5   34.51    2.08
 -11  -1  -5   38.44    1.98
  11   1   5   38.96    2.10
  11   1   5   42.91    2.33
  11  -1   5   37.25    2.25
  11   1   6  144.53    4.52
  11  -1   6  133.40    4.98
 -11   1  -6  138.92    5.41
 -11  -1  -6  137.57    5.41
 -11  -1  -6  134.86    4.78
  11   1   6  140.37    5.02
  11   1   6  138.23    5.14
  11  -1   6  141.48    5.18
  11   1   7    1.18    0.95
  11  -1   7    0.41    1.02
  11   1   7    1.23    0.72
 -11  -1  -7    0.96    1.01
 -11   1  -7    0.59    1.15
 -11  -1  -7    1.79    1.22
 -11  -1  -7    1.37    0.90
  11   1   8    5.96    1.19
  11  -1   8    3.59    1.15
 -11  -1  -8    5.38    1.20
 -11  -1  -8    4.75    1.02
 -11   1  -8    8.91    1.73
 -11  -1  -8    6.76    1.53
  11   1   8    6.07    0.87
  11   1   9    0.92    0.70
 -11   1  -9    0.81    0.57
 -11  -1  -9    0.14    1.09
  11   1   9    1.35    1.10
 -11   1  -9    0.24    1.48
 -11  -1  -9   -0.71    1.54
  11   1  10   45.66    2.74
 -11  -1 -10   46.65    2.62
 -11   1 -10   37.74    3.05
 -11  -1 -10   41.39    3.16
 -11   1 -11   25.89    2.75
 -11  -1 -11   22.79    2.67
  11   1  11   26.56    2.30
  11   1  12    3.67    1.52
 -11   2  15    6.18    1.93
 -11  -2  15    5.16    1.54
 -11   2  14    0.68    1.53
 -11  -2  14    1.04    1.36
 -11   2  13   46.57    3.14
 -11  -2  13   44.83    2.81
 -11   2  13   45.07    2.46
 -11   2  13   44.42    3.04
 -11   2  12    3.49    1.41
 -11  -2  12    2.07    1.24
 -11   2  12    2.57    1.26
 -11   2  11   72.11    3.66
 -11  -2  11   75.32    3.52
 -11   2  11   75.59    3.40
 -11  -2  11   67.15    2.77
 -11  -2  10    2.19    0.95
 -11   2  10    3.49    1.26
 -11   2  10    3.40    1.19
 -11  -2  10    3.18    1.19
  11  -2 -10    3.76    0.74
 -11   2   9  108.09    4.47
 -11   2   9  119.39    4.68
 -11  -2   9  108.57    4.53
 -11  -2   9  112.52    4.56
  11  -2  -9  117.45    3.70
 -11  -2   9  110.59    4.15
 -11   2   8   17.27    1.31
 -11  -2   8   17.12    0.75
 -11  -2   8   18.66    1.75
 -11   2   8   14.78    1.69
  11  -2  -8   18.19    1.19
 -11  -2   8   17.63    1.68
 -11  -2   7  288.82    9.50
  11  -2  -7  303.93    8.80
  11   2  -7  312.75    9.91
 -11  -2   7  301.80    8.58
 -11   2   7  298.93    9.53
 -11   2   7  325.39    8.83
 -11  -2   7  302.82    9.13
 -11   2   7  304.28    9.54
 -11  -2   7  307.18    9.21
 -11   2   7  297.14    9.07
  11  -2  -6   75.50    3.11
  11  -2  -6   75.53    2.88
 -11  -2   6   75.08    3.18
 -11   2   6   67.79    3.28
 -11  -2   6   80.09    3.20
 -11   2   6   79.93    2.95
 -11   2   6   70.49    3.23
 -11  -2   5   23.18    1.68
 -11  -2   5   19.31    1.54
  11  -2  -5   17.95    1.38
  11   2  -5   15.45    1.70
 -11   2   5   18.24    1.37
 -11  -2   5   16.79    1.45
 -11   2   5   18.39    1.71
  11   2  -5   17.81    1.41
  11  -2  -5   17.25    1.36
 -11   2   5   15.41    1.37
 -11  -2   4    0.51    0.83
 -11  -2   4    0.80    0.77
  11  -2  -4    0.92    0.80
 -11   2   4    1.02    0.92
 -11   2   4    0.57    0.67
  11   2  -4    0.74    0.71
  11  -2  -4    0.10    0.66
 -11  -2   4    0.74    0.85
 -11   2   4    1.01    0.78
 -11  -2   3   51.51    2.52
  11  -2  -3   51.71    2.46
 -11  -2   3   51.37    2.53
  11  -2  -3   50.25    2.30
  11   2  -3   48.50    2.29
 -11   2   3   50.51    2.65
 -11   2   3   54.62    2.35
 -11  -2   2   11.17    1.21
  11  -2  -2   13.39    1.35
  11   2  -2   12.82    1.15
  11  -2  -2   13.47    1.16
 -11   2   2    9.69    1.33
 -11   2   2   11.61    0.64
 -11   2   2   10.12    1.00
  11  -2  -1   87.07    3.56
 -11   2   1   87.13    3.10
  11   2  -1   87.20    3.35
  11  -2  -1   86.83    3.33
 -11   2   1   92.47    3.74
 -11  -2   1   88.56    3.43
 -11   2   0   19.25    1.10
  11   2   0   20.50    1.52
 -11  -2   0   18.65    1.40
 -11  -2   0   19.72    1.46
 -11  -2   0   17.51    1.31
 -11   2   0   19.56    1.33
  11  -2   0   18.75    1.65
 -11  -2   0   18.30    1.38
 -11   2   0   19.26    1.38
 -11  -2   0   19.50    1.56
 -11  -2  -1    2.18    0.86
  11   2   1    1.00    0.90
  11  -2   1    2.31    1.15
 -11  -2  -1    1.46    0.82
 -11  -2  -1    3.41    0.82
 -11  -2  -1    1.77    0.75
 -11   2  -1    2.67    0.82
 -11   2  -1    1.40    0.45
 -11   2  -1    1.54    0.73
 -11  -2  -1    1.45    0.70
 -11   2  -2    2.59    0.37
 -11   2  -2    2.38    1.01
  11   2   2    2.75    0.90
 -11  -2  -2    2.31    0.83
  11  -2   2    3.34    1.17
 -11  -2  -2    2.89    0.83
 -11   2  -2    4.58    0.92
 -11  -2  -2    2.70    0.86
 -11   2  -2    1.76    0.86
 -11  -2  -2    3.97    0.84
  11   2   3   87.16    3.36
 -11  -2  -3   86.59    3.61
 -11   2  -3   81.76    3.55
 -11  -2  -3   88.88    3.37
 -11  -2  -3   96.41    3.28
 -11  -2  -3   94.09    3.79
 -11  -2  -3   89.58    3.51
 -11   2  -3   86.61    3.48
 -11   2  -3   93.71    3.79
 -11  -2  -4   14.42    1.66
 -11   2  -4   13.65    1.45
 -11   2  -4   10.59    1.38
 -11  -2  -4   10.31    1.38
  11   2   4   11.82    1.41
  11   2   4   11.71    1.17
 -11  -2  -4   14.09    1.22
  11  -2   4   13.16    1.64
 -11  -2  -4   13.01    1.05
 -11  -2  -4    9.52    1.40
 -11   2  -4   12.92    1.39
 -11  -2  -4   11.44    1.31
 -11  -2  -5  104.35    4.01
 -11   2  -5  105.62    4.03
  11   2   5   99.03    3.53
 -11  -2  -5   96.64    3.58
 -11  -2  -5   96.64    3.22
 -11   2  -5   87.71    4.01
 -11  -2  -5   98.56    4.16
 -11  -2  -5   98.29    4.20
 -11   2  -5   93.69    3.99
  11   2   5   97.76    4.16
 -11  -2  -5   96.51    4.01
 -11   2  -6   11.10    1.62
 -11  -2  -6    8.08    1.58
  11   2   6    4.37    1.18
  11   2   6    8.57    1.03
 -11  -2  -6    7.52    1.09
 -11  -2  -6    7.71    0.72
  11  -2   6    7.27    1.13
 -11  -2  -6    7.20    1.34
 -11  -2  -6    8.96    1.50
 -11   2  -6    5.86    1.35
  11  -2   7   33.58    1.81
 -11   2  -7   31.88    2.49
 -11  -2  -7   28.43    2.36
 -11  -2  -7   32.54    2.30
  11   2   7   33.36    2.36
  11   2   7   27.62    1.57
 -11   2  -8   13.53    1.90
 -11  -2  -8   17.01    1.99
  11   2   8   17.92    1.87
  11   2   9   67.85    3.67
 -11   2  -9   68.50    3.86
 -11  -2  -9   68.97    3.84
  11   2  10    0.22    1.38
 -11   2 -10    1.46    1.47
 -11  -2 -10    3.67    1.81
  11   2  11   26.75    2.52
 -11   2 -11   26.03    2.71
 -11  -2 -11   25.60    2.68
 -11   3  13    4.85    1.61
 -11   3  12   20.90    2.16
 -11  -3  12   21.40    2.31
 -11   3  12   17.93    2.49
 -11   3  11   18.23    2.22
 -11   3  11   19.69    2.39
 -11  -3  11   21.79    2.23
 -11   3  10    3.24    1.50
 -11  -3  10    5.28    1.29
 -11   3  10    2.71    1.39
 -11   3  10    3.86    1.42
 -11  -3  10    2.29    1.36
 -11  -3   9    7.34    1.66
 -11   3   9    6.91    1.65
 -11  -3   9    6.19    1.38
 -11  -3   9    6.84    1.36
 -11   3   9    7.58    1.40
 -11   3   9    3.21    1.41
 -11   3   8   53.16    2.77
 -11  -3   8   56.62    2.16
 -11  -3   8   53.93    2.66
 -11  -3   8   49.68    2.71
 -11   3   8   52.92    2.76
 -11   3   8   51.65    3.09
 -11  -3   8   53.60    2.88
 -11   3   8   52.44    3.23
  11   3  -8   52.08    2.67
  11  -3  -8   52.81    2.62
  11   3  -7  119.35    4.40
  11  -3  -7  135.69    4.50
  11  -3  -7  122.71    4.18
 -11  -3   7  127.21    4.20
 -11  -3   7  108.04    4.40
 -11   3   7  116.06    4.50
 -11   3   7  112.31    4.88
 -11  -3   7  125.68    4.90
 -11   3   7  118.81    4.71
 -11   3   7  115.42    5.14
  11   3  -6   17.18    1.43
 -11  -3   6   16.65    1.49
 -11   3   6   14.78    1.46
  11  -3  -6   13.86    1.34
 -11   3   6   14.42    1.65
 -11  -3   6   18.24    1.88
  11  -3  -6   15.74    1.41
 -11  -3   6   16.49    1.77
 -11   3   6   15.86    1.51
 -11  -3   6   15.11    1.68
 -11  -3   6   15.36    1.40
 -11  -3   6   17.14    1.82
 -11   3   6   15.35    1.90
 -11   3   6   15.71    1.74
 -11   3   6   17.61    1.41
  11   3  -5   67.40    2.80
  11  -3  -5   61.48    2.66
 -11  -3   5   66.94    3.36
 -11   3   5   62.81    3.24
 -11  -3   5   64.23    3.26
 -11  -3   5   61.36    3.28
  11  -3  -5   58.93    2.80
 -11  -3   5   64.88    3.23
 -11   3   5   64.58    3.14
 -11   3   5   65.56    3.51
 -11  -3   5   65.89    2.95
 -11   3   5   68.66    3.21
 -11   3   5   58.65    2.60
  11  -3  -4    2.39    0.82
  11   3  -4    3.02    0.83
 -11  -3   4    2.42    1.24
 -11  -3   4    3.91    1.17
  11  -3  -4    2.33    1.06
 -11  -3   4    2.54    1.32
 -11   3   4    2.50    1.18
 -11  -3   4    1.58    1.29
 -11   3   4    2.53    0.96
 -11   3   4    2.97    0.75
 -11  -3   3   22.80    2.06
 -11  -3   3   19.70    1.91
 -11  -3   3   24.80    1.95
 -11   3   3   21.82    1.94
 -11  -3   3   21.53    1.99
 -11  -3   3   21.82    1.93
  11  -3  -3   21.05    1.77
  11   3  -3   21.30    1.49
  11  -3  -3   18.97    1.39
 -11   3   3   21.65    1.23
 -11   3   3   21.54    1.64
 -11  -3   2    8.71    1.51
 -11  -3   2    8.97    1.34
  11  -3  -2    7.16    1.47
 -11   3   2    7.20    1.07
 -11  -3   2    7.10    0.95
 -11   3   2    7.58    0.97
 -11   3   2    7.65    1.34
 -11  -3   2    7.89    1.51
 -11  -3   2    7.54    1.37
 -11  -3   2    8.69    1.24
 -11  -3   1   43.26    2.36
  11  -3  -1   36.91    2.49
 -11  -3   1   40.60    1.95
 -11   3   1   40.44    1.96
 -11  -3   1   40.44    2.47
 -11   3   1   37.35    2.58
 -11  -3   1   40.90    2.49
 -11   3   1   38.05    2.01
 -11  -3   0   16.42    1.27
 -11   3   0   17.84    1.31
 -11  -3   0   14.91    1.48
 -11   3   0   16.79    1.84
 -11  -3   0   18.26    1.71
 -11   3   0   15.80    1.27
 -11  -3  -1    0.63    0.85
 -11   3  -1    0.61    0.74
 -11  -3  -1    0.10    0.83
 -11   3  -1   -0.62    0.81
 -11  -3  -1    1.40    1.16
 -11  -3  -2    6.67    1.13
 -11  -3  -2    7.33    1.34
 -11  -3  -2    4.47    1.01
 -11   3  -2    6.51    1.06
 -11   3  -2    5.50    1.09
 -11  -3  -2    6.94    1.11
 -11  -3  -3   59.32    2.88
 -11   3  -3   55.63    2.70
 -11  -3  -3   58.94    2.71
 -11  -3  -3   56.93    2.59
 -11  -3  -3   55.10    2.57
 -11   3  -3   53.89    2.52
 -11   3  -4   -0.42    1.03
 -11  -3  -4    0.55    1.04
 -11  -3  -4    0.68    1.08
 -11  -3  -4    1.18    0.90
 -11  -3  -4    2.11    1.15
 -11   3  -4    0.34    0.94
 -11   3  -4   -0.20    1.28
 -11   3  -5    5.74    1.32
 -11  -3  -5    9.07    1.43
 -11  -3  -5    8.92    1.18
 -11  -3  -5    7.65    1.28
 -11   3  -5    8.60    1.63
 -11   3  -5    7.28    1.28
 -11  -3  -5    7.91    1.32
 -11  -3  -6   19.74    1.88
 -11   3  -6   21.29    1.86
 -11  -3  -6   22.66    1.58
 -11  -3  -6   22.65    1.74
  11  -3   6   27.10    2.19
 -11   3  -6   23.27    1.47
 -11   3  -6   25.46    2.13
 -11  -3  -6   25.32    2.09
  11   3   6   26.69    2.36
 -11   3  -6   21.21    2.12
  11  -3   7   37.63    2.50
  11   3   7   38.27    2.84
 -11   3  -7   37.50    2.68
 -11  -3  -7   37.40    2.59
 -11   3  -7   45.84    2.85
 -11   3  -7   38.38    1.68
 -11   3  -8    5.03    1.47
 -11  -3  -8    2.74    1.45
 -11   3  -8    9.89    1.74
  11   3   8    6.27    1.72
  11  -3   8    5.03    1.36
  11   3   9   12.12    2.12
 -11   3  -9   14.72    2.08
 -11  -3  -9   11.21    1.98
 -11   3 -10   11.62    2.07
 -11  -3 -10   14.01    2.18
 -11   4  11   -0.62    1.47
 -11   4  11    1.25    1.78
 -11   4  10   21.65    2.13
 -11   4  10   18.68    2.48
 -11   4   9    8.48    1.55
 -11   4   9   10.65    1.96
  11   4  -9    8.27    1.31
 -11   4   9    5.76    2.07
 -11  -4   8    6.10    1.78
 -11   4   8    6.38    1.84
 -11   4   8    4.47    1.60
  11   4  -8    3.90    1.09
 -11   4   8    7.89    1.48
 -11   4   8    3.94    1.81
 -11   4   7    2.31    1.71
 -11   4   7    4.49    1.55
 -11  -4   7    1.60    1.53
 -11   4   7    3.33    1.52
 -11   4   7    2.40    1.12
  11   4  -7    2.22    0.92
  11   4  -6   45.06    2.20
 -11  -4   6   49.39    2.72
 -11   4   6   48.80    3.07
 -11   4   6   49.70    3.49
 -11   4   6   50.37    2.59
 -11  -4   6   52.83    3.26
 -11   4   6   49.01    3.17
 -11   4   5   11.84    1.75
 -11   4   5    7.61    1.90
 -11   4   5    8.38    1.75
 -11  -4   5    8.79    1.75
  11   4  -5    7.21    1.01
 -11   4   5    5.47    1.64
 -11   4   5    8.23    1.62
 -11  -4   5    6.30    1.43
 -11   4   4   -0.23    1.33
 -11  -4   4    1.85    1.44
 -11   4   4    1.20    0.65
 -11   4   4    0.18    1.15
 -11  -4   4    1.37    1.29
 -11   4   4    0.48    1.49
 -11   4   4   -0.85    1.36
 -11  -4   4   -1.34    1.32
 -11  -4   3   18.87    2.04
 -11  -4   3   19.67    2.17
 -11   4   3   16.06    2.12
 -11   4   3   19.97    1.19
 -11  -4   3   17.53    2.01
 -11   4   3   18.49    2.17
 -11   4   3   19.67    1.15
 -11   4   3   20.42    2.28
 -11  -4   2   42.84    2.76
 -11   4   2   41.11    1.75
 -11  -4   2   45.04    2.96
 -11   4   2   41.80    2.93
 -11   4   2   42.54    3.00
 -11   4   2   46.21    3.20
 -11   4   2   38.46    3.12
 -11  -4   2   46.43    3.07
 -11   4   1    0.73    1.45
 -11   4   1   -0.78    1.52
 -11   4   1   -0.25    1.53
 -11  -4   1   -0.43    1.34
 -11   4   1   -1.26    1.33
 -11  -4   1   -0.88    1.13
 -11   4   1    0.78    0.62
 -11   4   0    8.88    1.87
 -11   4   0   10.39    1.94
 -11   4   0    8.51    1.97
 -11  -4   0   11.23    1.82
 -11   4   0    8.62    1.55
 -11   4   0    9.22    0.92
 -11  -4   0    9.29    1.51
 -11  -4  -1   15.70    1.59
 -11   4  -1   12.42    2.05
 -11   4  -1   11.96    1.78
 -11  -4  -1   15.12    2.01
 -11   4  -1   13.70    1.13
 -11   4  -1   13.93    2.03
 -11   4  -2   16.30    1.86
 -11  -4  -2   18.64    2.12
 -11   4  -2   18.49    1.39
 -11   4  -2   20.84    2.46
 -11  -4  -2   18.66    1.69
 -11   4  -2   16.09    2.26
 -11  -4  -3    1.97    1.45
 -11   4  -3    2.13    1.15
 -11  -4  -3    0.53    1.11
 -11   4  -3    1.01    1.52
 -11   4  -3   -0.29    0.97
 -11   4  -4   10.90    2.07
 -11   4  -4   10.27    1.37
 -11  -4  -4    9.85    1.78
 -11  -4  -4   11.23    1.42
 -11   4  -4    9.26    1.27
 -11   4  -4    9.36    2.13
 -11   4  -5    2.41    1.74
 -11   4  -5    1.38    1.05
 -11  -4  -5   -0.36    1.55
  11  -4   5   -1.20    1.83
 -11   4  -5    3.68    1.88
 -11   4  -5    0.37    1.01
 -11   4  -6   17.89    2.37
  11  -4   6   12.05    2.14
 -11   4  -7    0.44    1.58
  11  -4   7    3.41    1.78
  11  -4   8   18.95    2.23
 -11  -5   3    5.61    1.82
 -11  -5   2   15.74    2.29
 -11  -5   1    8.54    1.74
 -11   5   1    9.19    1.94
 -11  -5   0    4.80    1.57
 -11   5   0    3.92    1.75
 -11  -5  -1   -0.36    1.30
 -11   5  -1    2.16    1.41
 -11   5  -2   13.93    1.94
 -12   0  14   35.73    2.00
 -12   0  13    0.10    0.94
 -12   0  13    0.16    0.46
 -12   0  12    0.63    0.91
 -12   0  11    0.63    0.87
 -12   0  10  122.13    4.29
  12   0  -9    0.11    0.92
 -12   0   9    1.45    0.91
 -12   0   8   53.80    2.42
  12   0  -8   54.25    2.46
 -12   0   8   52.17    2.07
 -12   0   7    0.09    0.19
 -12   0   7   -0.14    0.54
  12   0  -7   -0.20    0.80
 -12   0   7    0.41    0.74
 -12   0   6  984.93   26.24
 -12   0   6  943.31   26.53
  12   0  -6 1006.17   26.50
  12   0  -5   -0.12    0.75
 -12   0   5    0.31    0.65
  12   0  -5   -0.27    0.60
  12   0  -4  220.93    7.01
  12   0  -4  225.85    6.79
  12   0  -3    0.43    0.60
  12   0  -3   -0.11    0.64
 -12   0   2  420.40   11.84
  12   0  -2  395.54   11.79
  12   0  -2  410.14   11.58
  12   0  -1   -0.34    0.66
 -12   0   1   -0.10    0.68
  12   0  -1    0.53    0.65
 -12   0   1   -0.79    0.67
 -12   0   0  172.70    5.59
 -12   0   0  163.22    4.95
  12   0   0  166.57    5.55
 -12   0   0  167.57    5.41
 -12   0  -1    0.37    0.68
 -12   0  -1    0.32    0.73
 -12   0  -1   -0.25    0.79
  12   0   1    0.09    0.67
 -12   0  -2   19.78    1.53
  12   0   2   19.04    1.35
 -12   0  -2   20.10    1.53
 -12   0  -2   17.41    1.42
  12   0   3    0.57    0.72
 -12   0  -3   -0.14    0.74
 -12   0  -3   -0.49    0.88
  12   0   3   -0.29    0.53
  12   0   4  370.15   11.08
 -12   0  -4  383.44   11.84
 -12   0  -4  408.14   11.04
 -12   0  -4  398.12   11.69
  12   0   4  399.18   11.29
 -12   0  -5   -0.36    0.58
  12   0   5    0.79    0.84
 -12   0  -5   -0.15    1.07
 -12   0  -5   -0.86    1.03
  12   0   5    0.55    0.63
  12   0   6  137.57    4.72
 -12   0  -6  144.66    4.44
 -12   0  -6  134.07    5.46
  12   0   6  140.34    5.24
  12   0   6  137.69    4.71
  12   0   7   -0.10    0.91
 -12   0  -7   -0.21    1.19
  12   0   7   -0.23    0.73
 -12   0  -7   -0.14    0.61
 -12   0  -8  116.90    4.26
 -12   0  -8  120.09    5.24
  12   0   8  116.75    4.32
  12   0   8  117.30    4.16
 -12   0  -9    0.22    0.88
 -12   0  -9   -0.98    1.58
  12   0   9    0.41    0.97
 -12   0 -10   -0.26    1.60
  12   0  10    0.79    1.01
 -12   0 -11    0.28    1.88
 -12  -1  15   40.19    2.43
 -12   1  14   69.12    3.74
 -12  -1  14   63.23    3.06
 -12   1  13   15.79    1.85
 -12   1  13   14.56    1.23
 -12  -1  13   13.23    1.57
 -12   1  13   15.92    1.25
 -12  -1  12  145.23    4.26
 -12   1  12  132.96    4.72
 -12  -1  12  138.36    5.02
 -12   1  12  133.65    4.62
 -12  -1  11    1.33    0.99
 -12   1  11    0.49    0.87
  12  -1 -10    3.68    0.87
 -12  -1  10    2.61    0.98
 -12   1  10    2.07    0.84
 -12   1   9   63.44    2.77
  12   1  -9   67.18    3.35
 -12  -1   9   66.26    2.94
  12  -1  -9   66.39    2.65
 -12  -1   9   69.76    3.45
 -12   1   9   70.12    3.42
  12   1  -8  180.03    6.40
 -12  -1   8  180.86    5.05
 -12   1   8  184.92    5.95
  12  -1  -8  182.20    5.67
 -12  -1   8  189.05    6.10
 -12  -1   8  177.28    5.49
 -12   1   8  184.67    5.93
 -12  -1   7   72.61    2.56
 -12   1   7   67.72    2.18
 -12   1   7   65.96    2.90
 -12  -1   7   69.65    2.99
  12  -1  -7   73.41    2.74
 -12  -1   7   72.35    2.67
 -12   1   7   77.26    3.01
 -12  -1   6   26.85    1.46
 -12   1   6   31.58    1.81
 -12  -1   6   29.89    1.78
  12  -1  -6   27.71    1.56
  12   1  -6   25.58    1.79
 -12   1   6   29.09    1.75
 -12   1   5  431.90   12.29
  12   1  -5  429.13   12.29
  12  -1  -5  411.10   12.22
  12   1  -5  408.14   12.31
  12   1  -5  418.63   12.24
  12  -1  -5  422.14   11.90
 -12   1   5  426.25   12.20
 -12   1   4  346.69   10.44
  12  -1  -4  340.17   10.03
  12   1  -4  351.63   10.34
  12  -1  -4  341.36   10.27
  12   1  -4  353.53   10.32
  12   1  -4  354.25   10.31
 -12   1   4  356.62   10.29
 -12   1   3   17.70    1.50
  12  -1  -3   17.06    1.26
  12   1  -3   19.68    1.42
  12  -1  -3   19.32    1.40
  12   1  -3   16.83    1.34
  12   1  -3   18.86    1.38
 -12  -1   3   16.33    1.30
 -12   1   3   18.18    1.34
  12  -1  -2  102.80    3.82
  12   1  -2  102.35    3.82
  12   1  -2  103.24    3.72
  12  -1  -2  103.80    3.74
 -12  -1   2  110.90    3.86
  12   1  -1   82.85    2.99
 -12   1   1   75.10    2.23
 -12  -1   1   79.24    2.98
 -12  -1   1   77.61    3.02
 -12   1   1   74.51    2.99
  12  -1  -1   76.63    3.05
 -12  -1   1   81.15    3.11
  12   1  -1   78.56    3.12
  12  -1  -1   77.35    3.11
  12   1   0  115.42    4.01
  12   1   0  120.10    4.17
  12  -1   0  127.43    4.34
 -12  -1   0  117.30    4.24
 -12   1   0  121.13    4.37
 -12  -1   0  124.16    4.37
 -12  -1   0  126.43    4.18
 -12   1   0  121.25    4.24
 -12  -1   0  125.83    4.27
  12   1   0  125.02    4.44
  12   1   1   17.16    1.23
 -12  -1  -1   18.77    1.42
 -12  -1  -1   18.09    1.30
 -12  -1  -1   17.77    1.40
 -12   1  -1   15.68    1.35
 -12  -1  -1   17.77    1.37
 -12   1  -1   15.93    1.35
  12   1   2  119.02    4.03
 -12  -1  -2  116.42    4.19
 -12  -1  -2  117.49    4.39
 -12   1  -2  110.37    4.34
 -12  -1  -2  118.81    4.25
 -12   1  -2  122.11    4.30
  12   1   3   70.72    2.72
 -12  -1  -3   66.06    2.97
 -12   1  -3   69.15    3.00
 -12  -1  -3   62.82    3.05
 -12   1  -3   68.09    3.11
  12  -1   3   68.24    3.01
 -12  -1  -3   68.86    2.90
  12   1   4    5.24    0.86
 -12  -1  -4    4.18    0.98
  12  -1   4    2.82    1.06
 -12   1  -4    4.16    0.37
 -12  -1  -4    4.45    0.95
 -12  -1  -4    3.74    1.09
 -12   1  -4    2.50    1.09
 -12  -1  -4    2.11    0.98
 -12   1  -4    2.79    1.04
  12   1   4    3.61    0.90
  12  -1   4    4.63    0.53
 -12  -1  -5  255.52    8.07
 -12   1  -5  260.00    8.12
  12  -1   5  250.39    7.91
  12  -1   5  243.87    6.90
 -12  -1  -5  239.51    8.23
  12   1   5  236.76    7.80
  12  -1   5  251.66    7.09
 -12   1  -5  249.73    8.31
 -12  -1  -5  252.15    7.71
  12   1   5  251.73    7.43
 -12   1  -6  173.21    6.57
 -12  -1  -6  168.63    6.53
  12   1   6  186.67    5.66
  12  -1   6  184.39    6.17
 -12  -1  -6  180.63    6.39
 -12   1  -6  178.93    6.40
  12   1   6  181.81    6.32
  12   1   6  181.98    6.16
  12  -1   6  181.66    6.36
 -12  -1  -6  176.03    5.91
  12   1   7    2.02    0.81
  12  -1   7    0.42    1.05
 -12  -1  -7    1.30    1.07
 -12  -1  -7   -0.35    0.98
 -12   1  -7    1.86    1.25
 -12  -1  -7    1.03    1.30
  12   1   7    1.05    1.03
  12   1   8   23.47    1.92
 -12  -1  -8   21.24    1.88
 -12  -1  -8   22.14    1.67
 -12   1  -8   21.86    2.26
 -12  -1  -8   22.36    2.21
  12   1   8   19.19    1.34
  12   1   9   11.21    1.55
 -12  -1  -9   12.85    1.42
 -12   1  -9   12.54    1.03
 -12  -1  -9   14.21    1.61
 -12   1  -9   10.31    1.91
 -12  -1  -9   11.08    1.99
  12   1   9   14.36    1.15
 -12   1 -10   32.02    2.85
 -12  -1 -10   34.08    3.01
  12   1  10   35.99    2.52
 -12  -1 -11   23.91    2.79
 -12   1 -11   32.58    3.02
  12   1  11   30.55    2.47
  12   1  12   15.82    2.04
 -12   2  15    0.46    1.63
 -12  -2  15    0.35    1.37
 -12   2  14   10.39    1.95
 -12  -2  14   11.13    1.71
 -12   2  13  180.00    7.23
 -12   2  13  197.14    6.51
 -12   2  13  202.99    7.50
 -12  -2  13  184.02    6.82
 -12   2  12   29.00    2.15
 -12   2  12   35.79    2.65
 -12  -2  12   32.06    2.35
 -12  -2  11   88.23    3.35
 -12   2  11   86.65    3.85
 -12   2  11   79.99    4.08
 -12  -2  11   94.56    4.06
  12  -2 -10   22.05    1.32
 -12  -2  10   21.23    1.89
 -12  -2  10   18.47    1.54
 -12   2  10   21.78    1.93
 -12   2   9   59.81    3.09
 -12  -2   9   61.24    2.82
 -12  -2   9   60.46    3.09
  12  -2  -9   59.76    2.38
 -12   2   9   61.06    2.45
 -12  -2   9   62.32    3.20
 -12   2   9   61.51    3.21
 -12   2   8    6.15    1.26
 -12  -2   8    8.58    0.66
 -12   2   8    7.96    1.05
 -12  -2   8    9.81    1.40
  12  -2  -8    8.42    0.97
 -12  -2   8    6.67    1.47
 -12   2   8    7.19    1.42
 -12   2   7  224.61    7.06
 -12  -2   7  219.24    7.10
  12  -2  -7  224.49    6.75
 -12   2   7  214.61    7.43
 -12   2   7  237.26    7.49
 -12   2   7  229.65    6.70
 -12  -2   7  208.07    6.96
 -12  -2   6    0.25    0.91
  12   2  -6    0.64    0.89
  12  -2  -6   -0.74    0.87
  12  -2  -6    0.09    0.82
 -12   2   6    0.47    0.94
  12   2  -6    0.35    1.30
 -12  -2   6   -0.12    0.88
 -12   2   6   -0.30    0.69
 -12   2   6    1.41    0.87
 -12  -2   5   49.37    2.53
 -12  -2   5   51.25    2.60
  12  -2  -5   47.98    2.33
  12   2  -5   53.73    2.93
 -12   2   5   48.08    2.31
 -12  -2   5   51.82    2.51
 -12   2   5   50.99    2.71
  12   2  -5   48.24    2.42
  12  -2  -5   48.53    2.37
 -12   2   5   50.31    2.48
 -12  -2   4    0.14    0.76
  12  -2  -4    0.86    0.89
  12   2  -4   -0.32    1.25
 -12   2   4    0.75    1.00
 -12   2   4    0.12    0.68
  12   2  -4    0.35    0.79
  12  -2  -4    0.11    0.75
 -12  -2   4    0.13    0.86
 -12  -2   3  414.69   12.12
 -12  -2   3  412.89   12.13
 -12   2   3  413.29   11.82
 -12   2   3  415.72   12.34
  12   2  -3  410.68   11.88
  12  -2  -3  407.36   11.87
  12  -2  -3  398.26   11.93
  12  -2  -2   28.56    1.86
  12   2  -2   24.57    1.62
  12  -2  -2   24.93    1.62
 -12   2   2   25.49    0.95
 -12  -2   2   27.02    1.85
 -12   2   2   27.45    1.54
 -12   2   2   26.37    1.91
 -12  -2   2   29.10    1.78
  12   2  -1    7.51    1.21
 -12  -2   1    4.88    1.01
  12  -2  -1    6.29    1.23
  12  -2  -1    5.41    0.99
  12   2  -1    9.42    1.12
 -12   2   1    6.63    1.25
 -12   2   1    6.99    0.83
 -12  -2   1    6.79    1.15
  12  -2   0   46.94    2.57
 -12   2   0   45.47    1.92
  12   2   0   51.76    2.48
 -12  -2   0   46.99    2.37
 -12  -2   0   48.39    2.29
 -12   2   0   51.50    2.29
 -12  -2   0   54.83    2.44
 -12   2   0   48.79    2.36
 -12  -2   0   48.52    2.48
 -12   2   0   51.70    2.67
  12  -2   1  289.07    9.04
 -12  -2  -1  283.78    8.64
 -12   2  -1  296.90    8.61
 -12  -2  -1  283.53    8.56
  12   2   1  285.82    8.70
 -12   2  -1  291.54    8.02
 -12  -2  -1  283.88    8.79
 -12  -2  -1  274.87    8.70
 -12   2  -1  273.70    8.70
  12   2   2   55.56    2.59
 -12   2  -2   58.58    2.62
 -12  -2  -2   56.11    2.57
 -12   2  -2   54.35    1.82
  12  -2   2   53.02    2.85
 -12  -2  -2   58.15    2.59
 -12  -2  -2   56.07    2.70
 -12   2  -2   59.39    2.75
 -12   2  -2   61.17    2.89
  12   2   3   18.73    1.50
 -12  -2  -3   25.33    1.78
 -12   2  -3   24.16    1.79
 -12  -2  -3   25.24    1.94
 -12  -2  -3   25.81    1.69
 -12  -2  -3   24.61    1.83
 -12   2  -3   23.37    1.83
 -12   2  -3   22.96    1.81
  12   2   4   34.07    1.85
 -12  -2  -4   30.80    1.84
  12  -2   4   29.91    2.31
 -12  -2  -4   29.25    2.03
 -12   2  -4   35.50    2.09
 -12  -2  -4   30.92    2.15
 -12   2  -4   29.57    2.15
 -12   2  -4   29.82    2.12
 -12  -2  -4   27.95    2.06
  12   2   5  152.25    5.05
 -12  -2  -5  153.64    5.15
 -12   2  -5  145.34    5.69
 -12  -2  -5  158.37    5.78
 -12  -2  -5  157.03    5.50
 -12   2  -5  159.87    5.59
  12   2   5  138.77    5.56
 -12  -2  -5  158.33    5.58
  12   2   6    2.39    0.87
 -12  -2  -6    0.89    0.89
 -12   2  -6    2.44    1.24
 -12  -2  -6    2.63    1.28
  12  -2   6    1.44    0.87
  12   2   6    3.21    1.25
  12  -2   7  111.91    4.07
 -12   2  -7  128.64    5.24
 -12  -2  -7  133.49    5.26
  12   2   7  118.25    4.07
  12   2   7  131.55    5.13
  12   2   8   12.92    1.77
 -12   2  -8   12.09    1.97
 -12  -2  -8    8.98    1.85
  12   2   9    7.09    1.57
 -12   2  -9    7.59    1.90
 -12  -2  -9    5.23    1.71
 -12   2 -10   38.92    3.14
 -12  -2 -10   37.54    3.00
  12   2  10   33.78    2.75
 -12   3  13   15.54    2.07
 -12   3  12   48.49    3.20
 -12   3  12   50.52    3.67
 -12  -3  12   44.65    3.04
 -12   3  11   71.97    3.86
 -12   3  11   76.03    4.27
 -12  -3  11   75.34    3.92
 -12  -3  10    1.46    1.36
 -12  -3  10    0.14    1.24
 -12   3  10    0.21    1.45
 -12   3  10   -0.69    1.43
 -12  -3   9   81.10    3.68
 -12   3   9   79.82    4.13
 -12   3   9   89.77    4.22
 -12  -3   9   76.67    3.97
 -12  -3   8   30.42    2.21
 -12   3   8   25.84    2.38
 -12   3   8   24.82    1.93
  12  -3  -8   24.10    1.83
  12   3  -8   26.06    1.89
 -12  -3   8   24.67    2.02
 -12   3   8   23.27    1.95
 -12  -3   8   25.83    1.46
 -12   3   8   38.71    2.62
 -12   3   7    5.85    1.58
 -12   3   7    4.21    1.29
 -12  -3   7    4.06    1.27
 -12   3   7    3.66    1.15
  12  -3  -7    6.93    1.15
 -12   3   7    4.16    1.03
 -12  -3   7    3.61    1.00
  12  -3  -7    4.84    1.11
  12   3  -7    5.72    1.23
 -12   3   7    5.68    1.34
  12  -3  -6   10.88    1.28
  12   3  -6   11.48    1.33
 -12   3   6   12.11    1.84
 -12   3   6   11.20    1.59
 -12  -3   6    8.47    1.54
 -12  -3   6   13.27    1.70
  12  -3  -6   12.89    1.35
 -12  -3   6   12.91    1.32
 -12  -3   6   10.07    1.58
 -12   3   6   10.92    1.38
 -12   3   6    9.68    1.56
 -12   3   6   11.10    1.18
  12  -3  -5  103.19    3.78
  12   3  -5  103.26    3.83
  12  -3  -5  102.24    3.94
 -12  -3   5   93.62    4.28
 -12   3   5  114.33    4.54
 -12   3   5  100.98    4.22
 -12   3   5   93.00    3.55
 -12  -3   5   96.09    4.28
 -12   3   5  102.99    4.24
 -12   3   5  101.34    4.63
 -12  -3   5   99.94    4.34
 -12   3   4   28.45    2.10
 -12  -3   4   32.28    2.33
  12  -3  -4   28.41    1.98
 -12   3   4   25.28    1.45
  12   3  -4   31.08    1.82
  12  -3  -4   27.89    1.73
 -12   3   4   29.20    2.02
 -12  -3   4   29.21    2.16
 -12  -3   3   18.40    1.73
 -12   3   3   19.15    1.85
  12  -3  -3   16.46    1.67
  12   3  -3   14.99    1.35
  12  -3  -3   16.02    1.33
 -12   3   3   15.34    1.46
 -12   3   2   17.46    1.38
 -12  -3   2   17.66    1.67
  12  -3  -2   14.56    1.69
 -12   3   2   17.86    1.44
 -12  -3   2   14.67    1.29
 -12   3   2   17.62    1.78
 -12  -3   2   16.44    1.74
 -12  -3   1  176.77    6.38
 -12  -3   1  181.19    6.22
 -12   3   1  176.66    5.79
 -12   3   1  183.26    6.64
 -12  -3   1  184.91    5.81
 -12   3   1  176.26    5.77
 -12  -3   0   90.89    3.48
 -12   3   0   89.89    3.47
 -12   3   0   86.67    3.31
 -12  -3   0   97.34    3.82
 -12  -3   0   97.45    4.01
 -12  -3  -1  157.01    5.67
 -12  -3  -1  161.16    5.55
 -12  -3  -1  157.36    5.22
 -12   3  -1  159.10    5.20
 -12  -3  -1  162.28    5.37
 -12   3  -1  157.87    5.35
 -12  -3  -2   65.46    2.99
 -12   3  -2   56.05    2.70
 -12  -3  -2   56.15    2.69
 -12  -3  -2   57.42    2.58
 -12   3  -2   49.43    2.48
 -12  -3  -2   58.59    2.74
 -12  -3  -3   13.48    1.41
 -12  -3  -3   13.00    1.44
 -12   3  -3   17.37    1.53
 -12   3  -3   14.30    1.49
 -12  -3  -3   16.65    1.55
 -12  -3  -3   13.64    1.50
 -12  -3  -4   32.98    2.05
 -12   3  -4   30.32    2.01
 -12   3  -4   25.95    2.01
 -12  -3  -4   32.15    2.18
 -12  -3  -4   31.92    2.03
 -12  -3  -4   32.89    1.96
 -12  -3  -5   23.31    1.64
 -12  -3  -5   25.78    1.75
 -12   3  -5   16.88    1.86
 -12  -3  -5   18.56    1.87
 -12   3  -5   20.14    2.09
 -12  -3  -5   20.05    1.78
 -12   3  -5   20.16    1.76
  12  -3   6   50.42    2.85
 -12   3  -6   44.91    2.92
 -12  -3  -6   42.58    2.19
 -12   3  -6   36.21    2.56
 -12  -3  -6   36.85    2.65
 -12   3  -7   11.68    1.03
  12  -3   7    9.09    1.60
  12   3   7   10.86    1.82
 -12   3  -7   10.65    1.71
 -12   3  -7   11.60    1.79
 -12  -3  -7    9.59    1.72
  12  -3   8    0.83    1.20
 -12   3  -8    0.56    1.37
  12   3   8   -0.47    1.47
 -12   3  -8   -0.82    1.49
 -12  -3  -8   -0.82    1.46
 -12   3  -9   94.29    4.60
 -12  -3  -9   87.26    4.45
 -12   3 -10   13.12    2.22
 -12  -3 -10   10.92    2.09
 -12   4  11   -1.41    1.40
 -12   4  10   50.11    3.06
 -12   4  10   51.77    3.68
 -12   4   9    5.57    1.44
 -12   4   9    2.94    1.96
 -12  -4   8   11.50    1.88
 -12   4   8    9.51    1.97
 -12   4   8   12.46    2.03
  12   4  -8   10.66    1.36
 -12   4   8   12.64    1.62
 -12   4   8    8.07    2.03
 -12   4   7    8.74    1.98
 -12   4   7    7.28    1.70
 -12  -4   7    7.79    1.74
 -12   4   7   13.31    1.89
 -12   4   7    8.15    1.35
  12   4  -7    7.66    1.23
  12   4  -6   49.10    2.38
 -12  -4   6   47.08    2.77
 -12   4   6   52.74    3.21
 -12   4   6   53.59    2.61
 -12   4   6   57.51    3.71
 -12  -4   6   52.27    3.30
 -12   4   6   44.71    3.15
 -12   4   5    4.83    1.83
 -12   4   5    5.51    1.67
 -12  -4   5    6.87    1.53
 -12  -4   5    7.54    1.52
 -12   4   5    5.52    1.71
 -12   4   5    7.97    1.58
  12   4  -5    4.43    0.95
 -12   4   5    5.29    1.53
 -12   4   4   19.46    1.94
 -12   4   4   14.75    2.12
 -12  -4   4   17.89    1.98
 -12   4   4   17.33    2.08
 -12   4   4   14.24    2.02
 -12   4   4   15.46    1.19
 -12  -4   4   17.48    1.98
 -12   4   3   13.78    1.93
 -12   4   3   15.59    2.41
 -12   4   3   16.38    2.23
 -12  -4   3   12.56    1.76
 -12   4   3   11.79    1.06
 -12  -4   3   14.02    1.93
 -12   4   3   16.02    2.04
 -12  -4   3   12.11    1.79
 -12   4   3   13.66    1.65
 -12  -4   2   50.10    3.01
 -12   4   2   51.16    2.09
 -12  -4   2   41.25    2.98
 -12   4   2   51.73    3.22
 -12   4   2   50.43    3.34
 -12   4   2   58.70    3.68
 -12   4   2   52.93    3.62
 -12  -4   2   56.33    3.36
 -12   4   1    6.36    1.75
 -12   4   1   10.04    1.90
 -12  -4   1    7.82    1.47
 -12   4   1    5.90    1.79
 -12   4   1    6.12    0.92
 -12  -4   1    7.81    1.64
 -12   4   1    8.31    1.73
 -12   4   0  101.30    4.71
 -12   4   0  105.37    3.65
 -12   4   0  105.05    5.25
 -12  -4   0  115.88    4.56
 -12   4   0  115.93    5.26
 -12  -4   0  104.83    4.76
 -12  -4  -1    6.65    1.64
 -12   4  -1    8.28    1.55
 -12  -4  -1    5.80    1.28
 -12   4  -1    6.62    1.91
 -12   4  -1    4.87    0.96
 -12   4  -1    6.47    1.69
 -12   4  -2   38.90    2.58
 -12   4  -2   32.87    1.87
 -12  -4  -2   32.10    2.57
 -12   4  -2   33.71    2.96
 -12   4  -2   44.08    3.19
 -12  -4  -2   30.81    2.27
 -12  -4  -3    8.03    1.41
 -12   4  -3    8.79    1.52
 -12  -4  -3    8.87    1.81
 -12   4  -3    9.81    1.27
 -12   4  -3    8.79    1.98
 -12   4  -4   12.47    1.57
 -12  -4  -4    9.19    1.80
 -12   4  -4   10.75    1.37
 -12   4  -4   10.16    2.06
 -12   4  -5    2.92    1.21
 -12   4  -5    2.73    1.71
 -12   4  -6    1.44    1.70
  12  -4   6    0.67    1.69
  12  -4   7    9.82    2.10
 -12  -5   3    2.24    1.73
 -12  -5   2   23.01    2.70
 -12   5   0   -0.23    1.55
 -12  -5   0    0.77    1.34
 -12   5  -1    8.73    1.81
 -12  -5  -1   12.36    1.74
 -12   5  -2   14.91    1.99
 -13   0  14  124.80    4.44
 -13   0  13    0.11    0.61
 -13   0  13    0.11    0.96
 -13   0  12   29.57    1.85
 -13   0  11   -0.11    0.90
 -13   0  10  114.01    4.18
 -13   0   9    0.07    0.60
 -13   0   9   -0.36    0.24
 -13   0   9   -0.45    0.84
  13   0  -9    0.35    0.97
 -13   0   8    0.15    0.57
  13   0  -8    0.11    0.88
 -13   0   8    1.01    0.88
 -13   0   7    0.63    0.60
 -13   0   7   -0.27    0.34
 -13   0   7    0.34    0.85
  13   0  -7   -0.43    0.78
  13   0  -6  266.27    7.97
 -13   0   6  265.62    7.73
 -13   0   6  256.34    8.03
  13   0  -5    0.26    0.85
  13   0  -5    0.68    0.73
 -13   0   5    0.45    0.80
  13   0  -4  515.04   14.59
  13   0  -4  528.60   14.89
  13   0  -3    0.28    0.65
  13   0  -3   -0.36    0.74
 -13   0   2  144.52    5.02
  13   0  -2  145.84    5.04
  13   0  -2  146.78    4.81
 -13   0   1   -0.25    0.51
 -13   0   1    0.11    0.72
  13   0  -1    0.12    0.76
  13   0  -1    0.19    0.74
 -13   0   1    0.49    0.76
 -13   0   0  550.88   15.83
 -13   0   0  531.02   15.78
 -13   0   0  552.56   15.10
 -13   0   0  568.95   15.65
  13   0   0  575.04   15.90
 -13   0  -1    0.13    0.74
 -13   0  -1   -0.80    0.79
 -13   0  -1    0.13    0.82
  13   0   1   -0.87    0.77
 -13   0  -2   24.42    1.80
  13   0   2   26.94    1.66
 -13   0  -2   28.81    1.84
 -13   0  -2   26.64    1.84
 -13   0  -3   -0.15    0.91
  13   0   3    0.51    0.87
 -13   0  -3    1.16    0.94
  13   0   4  272.10    8.40
 -13   0  -4  283.65    8.82
 -13   0  -4  277.73    8.15
 -13   0  -4  281.43    9.04
  13   0   4  285.49    8.22
 -13   0  -5   -0.91    1.14
 -13   0  -5   -0.75    0.64
  13   0   5    0.28    0.69
 -13   0  -5   -0.91    1.10
  13   0   5    0.42    0.90
  13   0   6  127.87    4.38
 -13   0  -6  117.75    3.98
 -13   0  -6  122.39    5.11
  13   0   6  124.65    4.31
 -13   0  -7    0.78    0.65
 -13   0  -7   -0.64    1.24
  13   0   7    0.23    0.79
  13   0   7   -0.11    0.96
  13   0   8   53.31    2.49
 -13   0  -8   46.42    3.19
  13   0   8   50.78    2.54
  13   0   9   -0.21    0.96
 -13   0  -9    0.69    0.99
  13   0   9    0.28    1.01
 -13   0  -9   -0.51    1.64
  13   0  10  153.90    5.52
 -13   0 -10  143.58    6.43
  13   0  11   -0.16    1.22
 -13   0 -11   -1.70    2.04
 -13  -1  15   61.02    3.04
 -13  -1  14   14.70    1.65
 -13   1  14   18.13    2.13
 -13   1  13   12.05    1.25
 -13  -1  13   13.63    1.55
 -13   1  13   14.12    1.30
 -13   1  13   14.21    1.80
 -13   1  12    0.57    0.91
 -13   1  12    0.94    0.89
 -13  -1  12    0.56    1.18
 -13   1  11   37.86    2.10
 -13  -1  11   43.98    2.42
 -13   1  10   25.24    1.74
 -13  -1  10   28.44    1.95
  13  -1 -10   28.43    1.66
 -13   1   9    8.71    1.15
 -13  -1   9    6.13    1.21
  13  -1  -9    5.60    0.97
 -13   1   9    6.31    0.61
 -13  -1   9    6.87    0.80
 -13   1   9    4.97    1.02
  13   1  -8   70.53    3.49
 -13   1   8   67.46    3.05
 -13  -1   8   72.85    3.20
  13  -1  -8   75.26    2.91
 -13  -1   8   78.18    2.79
 -13  -1   8   75.23    2.39
 -13   1   8   73.46    3.09
 -13   1   7   40.40    1.41
 -13  -1   7   36.90    1.68
 -13   1   7   31.29    1.90
 -13   1   7   30.27    1.96
  13  -1  -7   32.36    1.78
  13   1  -7   32.83    2.11
 -13  -1   7   31.11    2.01
 -13   1   6   77.79    3.28
  13   1  -6   76.78    3.40
 -13  -1   6   78.97    2.87
  13   1  -6   78.89    3.35
  13  -1  -6   77.91    3.33
  13  -1  -6   75.50    2.96
  13   1  -6   78.06    3.31
 -13  -1   6   74.45    3.22
 -13   1   6   79.93    3.23
 -13   1   5  186.99    6.30
  13   1  -5  180.98    6.28
  13   1  -5  191.19    6.30
  13  -1  -5  188.46    6.27
  13  -1  -5  195.08    5.96
  13   1  -5  194.42    6.25
 -13   1   5  186.51    6.18
 -13   1   4  186.26    6.22
  13  -1  -4  183.28    5.81
  13   1  -4  179.65    6.06
  13  -1  -4  183.77    6.06
  13   1  -4  186.98    6.06
 -13  -1   4  175.03    5.99
  13   1  -4  187.09    6.05
 -13   1   4  185.12    6.02
 -13   1   3   29.24    1.93
 -13  -1   3   29.23    1.76
  13  -1  -3   28.54    1.68
  13   1  -3   31.26    1.86
  13  -1  -3   27.31    1.75
  13   1  -3   25.69    1.67
  13   1  -3   31.19    1.82
 -13   1   3   28.05    1.73
  13   1  -2   98.52    3.87
  13  -1  -2  106.20    3.93
  13   1  -2  107.79    3.77
 -13  -1   2   98.97    3.81
  13  -1  -2  102.02    3.75
  13  -1  -1  262.73    7.87
 -13  -1   1  263.32    7.93
  13   1  -1  257.81    7.72
 -13  -1   1  253.92    7.74
 -13  -1   1  254.47    7.81
 -13   1   1  244.07    7.78
  13   1  -1  257.45    8.00
  13  -1  -1  255.72    7.98
 -13   1   1  257.09    6.89
 -13  -1   0  157.59    5.29
  13  -1   0  156.19    5.30
 -13   1   0  161.41    5.27
 -13  -1   0  157.02    5.24
  13   1   0  148.40    4.97
  13   1   0  159.49    5.18
 -13  -1   0  154.80    5.38
 -13   1   0  154.75    5.39
 -13  -1   0  161.90    5.16
 -13  -1  -1   44.20    2.32
 -13   1  -1   49.80    2.40
  13   1   1   49.67    2.26
 -13  -1  -1   47.78    2.19
 -13  -1  -1   43.80    2.37
 -13   1  -1   49.96    2.49
 -13  -1  -1   48.03    2.35
 -13   1  -2  174.37    5.79
 -13  -1  -2  164.42    5.71
  13   1   2  178.67    5.56
 -13  -1  -2  168.40    5.91
 -13   1  -2  162.57    5.87
 -13  -1  -2  176.81    5.77
 -13   1  -3   75.17    3.25
 -13  -1  -3   74.38    3.21
  13  -1   3   74.39    3.21
 -13  -1  -3   72.79    3.12
 -13  -1  -3   68.48    3.27
 -13   1  -3   70.75    3.34
  13   1   3   75.67    2.95
  13   1   4  106.61    3.66
  13  -1   4  103.52    4.00
 -13  -1  -4  103.57    3.96
 -13  -1  -4   94.29    3.96
 -13   1  -4   98.49    4.00
 -13  -1  -4  101.63    3.83
  13   1   4  103.12    3.85
 -13   1  -4   96.28    2.88
 -13  -1  -4   97.48    4.19
 -13   1  -4   99.72    4.22
  13  -1   5  101.11    4.08
  13  -1   5  108.93    3.08
  13   1   5  101.09    3.67
 -13   1  -5   97.71    4.37
 -13  -1  -5   95.78    4.35
  13  -1   5  101.06    3.26
 -13  -1  -5   97.12    4.18
 -13   1  -5  101.67    4.24
  13   1   5   97.58    3.96
 -13  -1  -5  104.62    3.90
  13  -1   6   11.77    1.47
  13   1   6   12.74    1.19
 -13   1  -6   12.70    1.71
 -13  -1  -6   11.90    1.68
 -13  -1  -6    9.86    1.26
  13   1   6   15.74    1.57
  13  -1   6   12.50    0.97
  13   1   7    3.83    0.92
 -13   1  -7    2.15    1.30
 -13  -1  -7    2.80    1.39
 -13  -1  -7    0.46    1.09
  13   1   7    0.76    1.02
  13  -1   7    3.22    0.77
 -13  -1  -7    2.51    0.99
 -13   1  -8   99.63    4.72
 -13  -1  -8   85.47    4.48
 -13  -1  -8   99.94    3.76
 -13  -1  -8   97.76    4.10
  13   1   8   90.63    4.05
  13   1   8   97.11    3.47
 -13  -1  -9   63.85    2.84
 -13   1  -9   57.96    3.77
 -13  -1  -9   57.31    3.73
  13   1   9   63.74    3.24
  13   1   9   61.42    2.52
 -13   1 -10    0.54    1.89
 -13  -1 -10    4.06    1.89
  13   1  11   15.05    1.90
  13   1  12   25.60    2.42
 -13   2  15    0.24    1.65
 -13  -2  15    1.05    1.38
 -13   2  14    2.11    1.64
 -13  -2  14    1.96    1.47
 -13   2  13   16.98    2.08
 -13   2  13   14.24    1.75
 -13  -2  13   16.18    1.93
 -13   2  12    3.54    1.38
 -13   2  12    5.71    1.37
 -13  -2  12    4.29    1.40
 -13   2  11    9.14    1.67
 -13  -2  11    8.22    1.22
 -13   2  11    8.89    1.61
 -13  -2  11    8.31    1.56
 -13   2  10   12.78    1.65
 -13  -2  10   14.17    1.43
 -13  -2  10   16.12    1.80
 -13   2   9   51.33    2.24
 -13  -2   9   55.65    2.91
  13  -2  -9   47.57    2.16
 -13   2   8   25.77    2.00
  13  -2  -8   23.22    1.51
 -13  -2   8   21.04    1.87
 -13  -2   8   22.31    1.66
 -13   2   8   27.00    1.66
 -13   2   8   23.08    1.93
 -13  -2   8   23.80    1.16
 -13  -2   7  113.07    4.25
 -13   2   7  123.93    4.00
 -13  -2   7  111.43    4.31
  13  -2  -7  117.28    4.05
 -13   2   7  119.10    4.70
  13   2  -7  122.87    4.56
  13  -2  -7  113.21    4.43
 -13   2   7  111.46    4.55
 -13  -2   6    6.45    1.14
 -13   2   6    4.66    1.27
  13   2  -6    4.00    1.49
  13  -2  -6    5.13    1.02
 -13   2   6    5.19    0.95
 -13  -2   6    6.55    1.17
  13   2  -6    7.64    1.17
  13  -2  -6    6.17    1.15
 -13   2   6    4.78    1.08
 -13  -2   5   10.69    1.37
 -13  -2   5   13.65    1.44
  13  -2  -5    9.25    1.17
 -13  -2   5    9.90    1.29
 -13   2   5    9.66    1.16
  13   2  -5   11.90    1.69
 -13   2   5   11.99    1.51
  13   2  -5   11.07    1.28
  13  -2  -5    9.83    1.24
  13  -2  -4   20.08    1.60
  13   2  -4   21.45    1.97
 -13   2   4   20.44    1.82
  13   2  -4   18.98    1.57
  13  -2  -4   20.60    1.58
 -13  -2   4   20.52    1.63
 -13  -2   4   19.58    1.65
 -13  -2   3  319.86    9.83
 -13   2   3  321.48   10.07
  13  -2  -3  324.78    9.73
  13  -2  -3  319.85    9.67
  13   2  -3  323.39    9.70
 -13  -2   2    3.89    1.08
  13   2  -2    2.77    1.07
  13  -2  -2    3.62    1.12
 -13  -2   2    3.13    0.96
 -13   2   2    2.77    1.10
 -13   2   2    3.06    0.76
  13  -2  -2    2.85    0.92
  13   2  -2    4.47    1.03
 -13  -2   1    9.69    1.28
  13   2  -1    8.89    1.29
  13  -2  -1    8.14    1.28
 -13  -2   1    8.83    1.22
 -13   2   1    8.03    1.34
 -13  -2   1    7.27    1.14
 -13   2   1    7.56    1.11
 -13   2   1    7.21    0.84
  13   2  -1    8.17    1.21
 -13  -2   0    0.40    1.00
  13   2   0   -0.13    0.91
  13  -2   0    0.28    1.05
 -13  -2   0   -0.12    0.89
 -13   2   0   -0.28    0.53
 -13  -2   0   -0.12    0.78
 -13   2   0   -0.25    0.82
 -13   2   0    0.43    0.84
 -13  -2   0    0.22    0.91
 -13   2   0    0.77    0.97
  13   2   1  198.65    6.53
  13  -2   1  198.18    6.79
 -13  -2  -1  191.62    6.45
 -13  -2  -1  206.26    6.64
 -13  -2  -1  198.36    6.59
 -13   2  -1  199.03    6.60
 -13   2  -1  201.40    5.81
 -13  -2  -1  201.57    6.43
 -13   2  -1  203.53    6.45
 -13   2  -2    1.55    1.04
  13   2   2    0.83    0.88
 -13  -2  -2    1.78    0.97
  13  -2   2    0.16    1.22
 -13   2  -2    1.15    0.39
 -13  -2  -2    1.08    0.89
 -13   2  -2    0.36    0.94
 -13   2  -2    1.41    1.04
 -13  -2  -2    0.70    0.96
 -13  -2  -3  232.55    7.14
 -13  -2  -3  220.66    7.42
 -13   2  -3  217.59    7.40
 -13  -2  -3  220.86    7.19
 -13   2  -3  226.41    7.22
  13   2   3  217.42    7.01
 -13   2  -3  226.97    7.51
  13   2   4    2.40    0.94
 -13  -2  -4    2.17    0.99
 -13  -2  -4    1.69    1.13
 -13   2  -4    0.41    1.21
 -13  -2  -4    0.41    1.17
 -13   2  -4    0.33    1.09
 -13  -2  -4    3.00    1.19
  13   2   5   27.71    1.73
 -13  -2  -5   28.35    1.83
 -13   2  -5   30.59    2.33
 -13  -2  -5   28.99    2.23
 -13  -2  -5   29.46    2.15
 -13   2  -5   26.94    2.03
  13   2   5   29.37    2.14
  13   2   6    2.57    0.96
  13   2   6    2.36    1.19
  13  -2   6    1.74    0.33
 -13  -2  -6    2.33    1.04
 -13   2  -6    2.36    1.27
 -13  -2  -6    1.97    1.27
  13  -2   6    1.88    0.90
  13   2   7  146.05    5.79
 -13   2  -7  147.48    5.99
 -13  -2  -7  153.78    6.06
  13   2   7  152.04    4.90
  13  -2   7  145.53    4.77
  13   2   8    3.84    1.45
 -13   2  -8   -0.46    1.58
 -13  -2  -8    1.39    1.58
  13   2   9   24.00    2.34
 -13   2  -9   21.30    2.55
 -13  -2  -9   20.62    2.50
  13   2  10    1.11    1.45
 -13   2 -10   -0.52    1.80
 -13  -2 -10   -1.30    1.76
 -13   3  13   -0.78    1.57
 -13   3  12    0.62    1.54
 -13   3  11   69.02    3.86
 -13   3  11   74.80    4.26
 -13  -3  11   74.67    3.90
 -13   3  11   72.65    4.08
 -13   3  10    4.62    1.56
 -13   3  10    5.92    1.75
 -13  -3  10    4.61    1.57
 -13  -3   9   98.59    4.43
 -13   3   9   88.96    3.80
  13   3  -9   97.58    4.02
  13  -3  -9   94.60    3.96
 -13   3   9   87.59    4.42
 -13   3   9   88.25    4.37
 -13   3   8    9.13    1.48
 -13  -3   8   12.36    1.62
 -13   3   8    7.54    1.46
 -13  -3   8    9.70    1.02
  13  -3  -8   10.25    1.39
  13   3  -8   12.88    1.56
 -13   3   8    7.57    1.60
 -13   3   8   10.67    1.79
 -13   3   7    1.86    1.02
 -13   3   7    2.68    1.46
 -13   3   7    1.17    1.15
 -13  -3   7    1.75    1.24
  13  -3  -7    2.53    1.05
 -13  -3   7    1.52    0.88
  13  -3  -7   -0.52    1.02
  13   3  -7   -0.82    1.11
 -13  -3   7    0.57    1.12
 -13   3   7    0.85    1.11
 -13   3   7    1.72    1.26
  13   3  -6   -0.52    0.98
  13  -3  -6    1.11    0.92
 -13   3   6   -1.10    1.25
 -13   3   6    2.48    1.32
 -13  -3   6    0.38    1.20
  13  -3  -6    1.28    1.16
 -13   3   6   -0.75    1.11
 -13  -3   6    0.38    1.02
 -13   3   6   -0.36    1.11
 -13   3   6    1.14    0.85
  13  -3  -5  213.65    6.90
  13  -3  -5  212.01    6.75
  13   3  -5  206.10    6.78
 -13  -3   5  216.31    7.40
 -13   3   5  207.53    7.22
 -13   3   5  209.68    7.18
 -13   3   5  198.42    7.59
 -13   3   5  215.46    6.47
  13  -3  -4   53.50    2.54
  13   3  -4   53.82    2.57
 -13  -3   4   53.72    2.94
 -13   3   4   50.89    2.11
 -13   3   4   58.40    2.82
  13  -3  -4   53.22    2.74
 -13   3   4   50.15    2.90
  13   3  -3   16.24    1.52
  13  -3  -3   19.42    1.57
 -13  -3   3   20.66    1.86
 -13   3   3   25.30    2.07
  13  -3  -3   22.90    1.89
 -13   3   3   20.54    1.62
 -13   3   2   10.62    1.67
 -13   3   2    7.28    1.13
 -13  -3   2    8.44    1.39
 -13  -3   2    9.70    1.16
 -13   3   2    5.48    1.08
 -13  -3   1  125.59    4.48
 -13   3   1  129.39    4.50
 -13  -3   1  126.49    4.83
 -13   3   1  124.10    4.38
 -13  -3   0   11.70    1.53
 -13  -3   0   11.97    1.27
 -13   3   0   11.76    1.31
 -13   3   0   11.02    1.08
 -13  -3   0   12.48    1.49
 -13  -3  -1   16.08    1.61
 -13   3  -1   16.66    1.43
 -13  -3  -1   16.14    1.67
 -13   3  -1   13.90    1.40
 -13  -3  -1   19.43    1.56
 -13  -3  -2   35.15    2.22
 -13  -3  -2   36.12    2.16
 -13   3  -2   33.62    1.99
 -13  -3  -2   36.45    2.08
 -13   3  -2   31.41    2.05
 -13  -3  -2   32.92    2.07
 -13  -3  -3   45.82    2.45
 -13  -3  -3   46.02    2.45
 -13   3  -3   45.37    2.41
 -13  -3  -3   44.25    2.41
 -13   3  -3   45.31    2.58
 -13  -3  -3   51.98    2.67
 -13  -3  -4   47.97    2.50
 -13  -3  -4   51.29    2.56
 -13   3  -4   51.57    2.65
 -13  -3  -4   51.91    2.68
 -13   3  -4   51.91    2.82
 -13  -3  -4   51.18    2.82
 -13   3  -5   81.37    3.78
 -13  -3  -5   78.15    3.73
 -13  -3  -5   78.15    3.23
 -13  -3  -5   80.93    3.33
  13  -3   6    5.74    1.45
 -13   3  -6    6.98    1.56
 -13  -3  -6    7.13    1.57
 -13   3  -6    8.17    1.74
  13  -3   7    0.30    1.28
 -13   3  -7    1.83    1.53
 -13  -3  -7    1.01    1.33
 -13   3  -7    0.20    1.36
 -13   3  -8   32.88    2.74
 -13  -3  -8   33.34    2.73
  13  -3   8   34.82    2.23
  13   3   8   38.17    2.93
 -13   3  -9   56.47    3.57
 -13  -3  -9   50.77    3.41
 -13   4  11    1.57    1.54
 -13   4  10   82.42    3.95
 -13   4   9    1.60    1.80
 -13   4   9    3.69    1.33
  13   4  -8   15.98    1.62
 -13   4   8   15.24    1.66
 -13   4   8   14.01    2.04
 -13   4   8   18.19    2.55
 -13   4   8   13.81    1.96
 -13   4   7    9.09    1.83
 -13  -4   7   13.95    2.09
  13   4  -7   12.32    1.39
 -13   4   7   13.95    2.02
 -13   4   7   13.80    1.50
 -13   4   7    7.62    1.98
 -13  -4   6   56.12    3.33
 -13  -4   6   47.89    2.79
 -13   4   6   48.66    3.10
 -13   4   6   41.51    3.25
  13   4  -6   45.55    2.35
 -13   4   6   48.27    3.02
 -13   4   6   46.19    2.38
 -13   4   6   46.85    3.23
 -13   4   6   50.13    3.55
 -13   4   5    3.03    1.75
 -13   4   5    4.44    1.53
 -13  -4   5    3.21    1.49
  13   4  -5    2.04    1.02
 -13   4   5    5.61    1.47
 -13   4   5    3.12    1.41
 -13  -4   5    3.31    1.34
 -13  -4   4   91.13    4.29
 -13   4   4   86.12    3.27
 -13   4   4   96.51    4.51
 -13   4   4   90.87    4.15
 -13   4   4   92.60    4.67
 -13  -4   4   90.92    4.29
 -13   4   3    7.99    2.02
 -13   4   3    7.99    1.87
 -13  -4   3    7.31    1.56
 -13   4   3    8.25    1.03
 -13   4   3    5.80    1.71
 -13  -4   3    7.18    1.68
 -13   4   3    8.61    1.54
 -13  -4   2   12.89    1.80
 -13   4   2   12.10    2.20
 -13   4   2   11.81    2.12
 -13   4   2   10.75    1.14
 -13   4   2   12.37    1.99
 -13  -4   2    9.92    1.72
 -13  -4   1    1.47    1.32
 -13   4   1    4.71    1.74
 -13   4   1    2.73    1.59
 -13   4   1    2.40    0.90
 -13  -4   1    4.70    1.42
 -13   4   0   87.56    3.29
 -13   4   0   87.45    4.76
 -13  -4   0   95.37    4.07
 -13   4   0   84.17    4.54
 -13  -4   0   89.04    4.26
 -13   4  -1   14.04    2.18
 -13  -4  -1    8.52    1.52
 -13   4  -1   11.82    2.05
 -13   4  -1   12.25    1.30
 -13  -4  -1    6.05    1.58
 -13   4  -1    9.99    1.73
 -13  -4  -2   -0.37    1.40
 -13   4  -2    0.74    1.17
 -13   4  -2    0.81    1.66
 -13   4  -2    2.28    1.01
 -13   4  -2    1.61    1.67
 -13  -4  -2    0.15    1.25
 -13   4  -3    2.92    1.87
 -13  -4  -3    0.72    1.20
 -13  -4  -3    0.36    1.42
 -13   4  -3    0.17    1.11
 -13   4  -3   -0.48    1.02
 -13   4  -4   73.04    3.31
 -13   4  -4   79.30    4.42
 -13   4  -4   72.93    3.46
 -13   4  -5    1.78    1.74
 -13   4  -6   13.77    2.19
  13  -4   6    6.84    1.95
  13  -4   7   -0.41    1.60
 -13  -5   3    0.25    1.69
 -13   5  -1    5.71    1.72
 -14   0  14  109.50    4.13
 -14   0  13    1.08    1.16
 -14   0  12    0.85    1.00
 -14   0  11    1.46    1.06
 -14   0  10   12.80    1.37
 -14   0   9    0.07    0.64
 -14   0   9    2.07    0.97
  14   0  -9    0.49    0.95
 -14   0   8    2.96    0.77
 -14   0   8    2.91    0.91
  14   0  -8    2.82    1.00
 -14   0   7    0.35    0.66
 -14   0   7    0.12    0.85
  14   0  -7   -0.57    0.88
  14   0  -6  119.87    4.51
  14   0  -6  117.89    4.17
 -14   0   6  110.10    4.24
  14   0  -5    0.82    0.83
 -14   0   5    1.23    0.91
  14   0  -5    0.31    0.70
  14   0  -4  379.21   11.43
  14   0  -4  390.81   11.18
  14   0  -3   -0.40    0.74
  14   0  -3   -0.65    0.81
  14   0  -2  173.64    5.89
  14   0  -2  175.45    5.62
 -14   0   2  172.57    5.90
  14   0  -1   -0.13    0.79
 -14   0   1    0.57    0.84
 -14   0   1    0.13    0.75
  14   0  -1   -0.81    0.88
 -14   0   1    0.13    0.54
 -14   0   0  571.98   16.66
 -14   0   0  594.60   15.88
 -14   0   0  579.02   16.70
 -14   0   0  588.83   16.48
  14   0   0  570.66   16.71
 -14   0  -1    1.29    0.87
 -14   0  -1   -0.29    0.91
  14   0   1   -0.10    0.80
 -14   0  -1   -0.61    0.90
 -14   0  -2    5.00    1.08
 -14   0  -2    3.87    1.10
  14   0   2    4.53    0.96
 -14   0  -2    2.19    0.99
 -14   0  -3   -0.49    0.94
  14   0   3   -0.32    0.88
 -14   0  -3   -0.55    1.01
 -14   0  -4  134.83    5.38
 -14   0  -4  147.05    5.28
  14   0   4  144.42    4.90
 -14   0  -5    0.08    0.64
  14   0   5   -0.10    0.71
 -14   0  -5   -0.38    1.24
  14   0   5    0.88    0.94
  14   0   6   89.26    3.63
 -14   0  -6  100.41    3.36
 -14   0  -6   91.41    4.41
  14   0   6   98.22    3.62
 -14   0  -7    0.14    0.62
 -14   0  -7   -0.67    1.41
  14   0   7   -0.82    0.81
  14   0   7    0.34    0.99
  14   0   8   20.60    1.63
 -14   0  -8   23.56    2.43
  14   0   8   21.22    1.70
  14   0   9    0.33    1.01
 -14   0  -9   -0.97    1.01
  14   0   9   -0.70    1.05
 -14   0  -9   -1.31    1.73
  14   0  10  149.05    5.54
 -14   0 -10  158.97    6.80
 -14  -1  15   35.96    2.41
 -14   1  14    1.37    1.48
 -14  -1  14   -0.15    1.24
 -14   1  13   27.53    1.84
 -14  -1  13   26.06    2.03
 -14   1  13   28.28    1.87
 -14  -1  12   64.60    3.12
 -14   1  12   63.17    2.86
  14  -1 -11    0.53    1.00
 -14   1  11    0.85    0.98
 -14  -1  11   -0.14    1.13
  14  -1 -10    1.14    0.86
 -14   1  10   -0.13    0.98
 -14  -1  10    1.14    1.04
 -14   1   9    1.67    0.91
 -14  -1   9    1.27    0.41
 -14  -1   9    1.86    0.67
  14  -1  -9    1.32    0.87
 -14   1   9    1.67    1.00
 -14  -1   9    0.84    1.01
 -14  -1   8   33.22    2.05
  14  -1  -8   26.31    1.67
 -14  -1   8   27.91    1.56
 -14  -1   8   27.33    1.28
 -14   1   8   29.23    1.87
 -14  -1   8   31.42    1.44
 -14   1   8   29.34    1.93
 -14   1   7   15.38    1.39
 -14  -1   7   14.46    1.10
 -14   1   7   14.17    0.88
 -14   1   7   14.75    1.47
 -14  -1   7   12.37    1.40
  14  -1  -7   12.48    1.21
  14   1  -7   12.22    1.49
 -14   1   6   36.18    2.20
  14   1  -6   39.14    2.35
 -14  -1   6   38.93    2.18
  14  -1  -6   35.35    1.91
  14   1  -6   32.82    2.08
 -14   1   6   35.26    2.08
 -14  -1   6   40.26    1.87
  14   1  -6   38.19    2.26
  14  -1  -6   38.35    2.23
  14   1  -5  191.45    6.60
  14  -1  -5  202.89    6.32
  14   1  -5  203.76    6.60
 -14   1   5  204.98    6.56
  14  -1  -5  188.23    6.56
  14   1  -5  202.29    6.67
 -14   1   5  205.71    6.76
 -14   1   4   17.64    1.59
  14  -1  -4   19.41    1.42
 -14  -1   4   19.00    1.53
  14   1  -4   17.59    1.55
 -14   1   4   15.27    1.43
  14   1  -4   18.28    1.51
  14  -1  -4   17.22    1.51
  14   1  -4   19.88    1.57
  14   1  -3   15.07    1.46
  14  -1  -3   14.51    1.38
  14   1  -3   14.52    1.36
  14   1  -3   17.45    1.48
 -14   1   3   17.45    1.62
 -14  -1   3   15.76    1.37
  14  -1  -3   16.92    1.41
  14   1  -2  580.76   16.60
  14  -1  -2  582.28   16.59
  14   1  -2  590.75   16.37
 -14  -1   2  585.37   16.54
  14  -1  -2  576.24   16.36
 -14  -1   1  289.77    8.63
  14  -1  -1  281.23    8.72
 -14  -1   1  289.19    8.84
  14   1  -1  282.39    8.56
  14   1  -1  272.06    8.66
 -14  -1   1  284.36    8.72
 -14   1   1  290.32    8.75
  14   1  -1  295.80    8.98
  14  -1  -1  289.28    8.93
 -14   1   1  290.87    7.71
  14   1   0   33.38    1.80
 -14   1   0   34.91    2.02
 -14  -1   0   39.18    2.11
  14   1   0   39.27    2.04
 -14  -1   0   41.38    2.20
  14  -1   0   36.14    2.11
 -14  -1   0   33.62    2.09
 -14   1   0   35.17    2.12
 -14  -1   0   38.63    1.96
  14   1   1   59.91    2.62
 -14  -1  -1   53.12    2.67
 -14  -1  -1   58.54    2.84
 -14   1  -1   59.95    2.85
 -14  -1  -1   57.43    2.71
 -14   1  -1   56.32    2.70
  14   1   2  171.79    5.44
  14  -1   2  170.10    5.69
 -14  -1  -2  157.96    5.61
 -14  -1  -2  158.99    5.81
 -14   1  -2  165.35    5.85
 -14   1  -2  164.00    5.64
 -14  -1  -2  157.02    5.58
  14   1   3   23.58    1.59
 -14  -1  -3   20.93    1.80
 -14   1  -3   20.44    1.77
  14  -1   3   23.41    1.76
 -14  -1  -3   22.56    1.75
 -14  -1  -3   21.27    1.80
 -14   1  -3   26.11    1.97
  14   1   4    4.72    0.97
  14  -1   4    5.35    1.26
 -14  -1  -4    6.18    1.23
 -14  -1  -4    5.10    1.23
 -14   1  -4    5.82    1.28
 -14  -1  -4    6.01    1.11
 -14   1  -4    6.04    0.52
 -14  -1  -4    3.20    1.23
 -14   1  -4    4.11    1.20
  14   1   5   68.27    2.72
  14  -1   5   60.47    2.98
  14  -1   5   57.86    1.88
  14  -1   5   63.52    2.18
  14   1   5   60.09    2.87
 -14   1  -5   68.21    3.44
 -14  -1  -5   62.51    3.33
 -14  -1  -5   57.97    2.76
 -14   1  -6   45.89    2.95
 -14  -1  -6   43.35    2.88
  14   1   6   48.62    2.59
 -14  -1  -6   47.63    2.40
  14   1   6   50.09    2.28
  14  -1   6   44.30    1.89
 -14   1  -7    5.38    1.54
 -14  -1  -7    5.16    1.59
 -14  -1  -7    4.42    1.12
  14   1   7    8.12    1.37
  14  -1   7    4.63    0.85
  14   1   7    5.38    0.98
 -14  -1  -8   71.64    4.04
 -14   1  -8   73.56    4.02
  14   1   8   70.42    3.40
  14  -1   8   70.71    2.80
  14   1   8   71.57    2.88
 -14  -1  -8   65.19    3.02
 -14  -1  -9   69.77    3.05
  14   1   9   71.26    3.52
 -14   1  -9   74.42    4.19
 -14  -1  -9   61.42    4.00
 -14   1 -10   -1.39    1.95
 -14  -1 -10   -0.56    1.89
  14   1  10    0.75    1.37
  14   1  11   20.80    2.23
 -14  -2  14    2.72    1.52
 -14   2  14   -0.72    1.54
 -14  -2  13   26.32    2.25
 -14   2  13   23.73    2.05
 -14   2  13   29.28    2.63
 -14  -2  12    9.27    1.63
 -14   2  12   11.29    1.66
 -14   2  12    9.42    1.75
 -14  -2  11   64.45    2.85
 -14   2  11   51.31    3.02
 -14  -2  11   63.47    3.28
 -14  -2  10    6.93    1.37
 -14   2  10    3.71    1.32
 -14   2   9   19.84    1.45
 -14   2   9   22.65    2.00
  14  -2  -9   21.42    1.44
 -14  -2   9   19.47    1.90
 -14  -2   8    1.35    0.99
  14  -2  -8   -0.75    0.88
  14   2  -8   -1.13    1.16
  14  -2  -8    0.16    1.03
 -14  -2   8    1.12    0.95
 -14  -2   8   -0.25    0.93
 -14   2   8    0.11    0.86
 -14   2   8    0.50    1.20
 -14   2   8    1.04    1.01
 -14   2   7   87.80    3.77
  14  -2  -7   76.80    3.11
 -14  -2   7   79.47    3.39
  14   2  -7   76.33    3.49
  14  -2  -7   79.64    3.48
 -14  -2   7   80.72    3.32
 -14   2   7   79.23    3.04
  14  -2  -6   18.14    1.57
 -14  -2   6   19.45    1.69
  14  -2  -6   19.34    1.53
 -14   2   6   16.42    1.37
 -14  -2   6   19.49    1.66
  14   2  -6   16.02    1.95
 -14   2   6   17.05    1.75
  14   2  -6   16.35    1.56
 -14  -2   5   12.74    1.44
  14  -2  -5   13.41    1.41
 -14  -2   5   12.50    1.47
 -14   2   5   12.54    1.25
  14   2  -5   11.12    1.67
 -14   2   5   11.24    1.49
  14   2  -5   12.40    1.39
  14  -2  -5   14.56    1.44
  14  -2  -4   11.93    1.35
  14   2  -4    8.56    1.57
 -14   2   4    6.87    1.38
  14   2  -4   10.02    1.26
  14  -2  -4    7.29    1.17
 -14  -2   4    7.78    1.26
 -14  -2   4    8.06    1.25
 -14  -2   3  317.26    9.87
 -14   2   3  316.15   10.09
  14  -2  -3  325.95    9.77
  14   2  -3  325.52    9.81
  14  -2  -3  319.62    9.76
  14  -2  -2    1.61    1.10
 -14  -2   2    2.61    1.02
 -14   2   2    1.93    1.18
  14   2  -2    3.01    1.21
 -14  -2   2    1.53    1.06
  14   2  -2    1.18    0.86
  14  -2  -2    0.39    0.92
  14   2  -1  523.38   15.11
 -14  -2   1  527.06   15.08
  14  -2  -1  511.16   15.11
 -14   2   1  514.94   15.35
 -14   2   1  537.85   14.55
 -14  -2   1  528.50   15.12
 -14  -2   1  516.02   15.01
 -14   2   1  512.03   15.01
 -14  -2   0   -0.55    1.01
  14   2   0   -0.13    1.06
  14  -2   0   -1.18    1.16
 -14  -2   0   -0.26    0.94
 -14  -2   0   -0.23    0.97
 -14   2   0    0.46    0.84
 -14   2   0   -0.48    0.97
 -14  -2   0    0.68    0.89
 -14   2   0    0.68    0.93
 -14   2   0    0.07    0.53
  14   2   1   61.50    2.81
  14  -2   1   53.26    2.87
 -14  -2  -1   59.02    2.76
 -14   2  -1   56.05    2.68
 -14  -2  -1   57.84    2.71
 -14   2  -1   55.41    2.08
 -14  -2  -1   60.70    2.84
 -14  -2  -1   58.32    2.79
 -14   2  -1   59.87    2.87
 -14  -2  -2    8.94    1.23
 -14  -2  -2    8.59    1.27
 -14   2  -2    6.82    1.27
 -14  -2  -2    6.50    1.23
 -14   2  -2    5.61    1.19
 -14   2  -2    8.87    0.61
  14   2   2    6.10    1.20
 -14  -2  -3  167.34    5.56
  14   2   3  154.77    5.41
 -14  -2  -3  163.04    5.61
 -14   2  -3  164.46    5.62
 -14  -2  -3  150.60    5.75
 -14   2  -3  153.49    5.79
 -14  -2  -4    3.29    1.09
 -14   2  -4    2.30    1.18
 -14  -2  -4    2.29    1.26
 -14  -2  -4    2.32    1.18
 -14   2  -4   -0.15    1.14
  14   2   4    1.97    0.99
 -14  -2  -5   10.67    1.36
 -14   2  -5    8.58    1.53
 -14  -2  -5    8.96    1.60
  14   2   5    9.90    1.27
  14   2   6    0.11    0.92
 -14  -2  -6   -0.40    1.14
  14  -2   6   -0.19    0.89
 -14   2  -6   -1.23    1.43
 -14  -2  -6   -0.82    1.27
  14   2   6   -1.11    1.21
  14   2   7  104.46    4.66
  14   2   7  107.00    3.90
  14  -2   7  113.97    3.67
 -14   2  -7  107.46    4.93
 -14  -2  -7  102.47    4.87
  14   2   8    4.70    1.53
 -14   2  -8    3.84    1.75
 -14  -2  -8    3.13    1.73
  14   2   9   36.24    2.74
 -14  -2  -9   34.55    3.02
 -14   2  -9   27.59    2.79
  14   2  10    0.45    1.49
 -14   3  12   13.94    2.05
 -14   3  11   28.05    2.54
 -14   3  11   27.06    2.70
 -14  -3  11   30.46    2.58
  14   3 -10    2.41    1.33
  14  -3 -10    0.50    1.32
 -14  -3  10    0.85    1.48
 -14   3  10    3.27    1.55
 -14   3  10    0.45    1.56
 -14   3   9    9.65    1.45
  14  -3  -9   15.18    1.71
  14   3  -9   10.38    1.62
 -14   3   9   11.92    2.01
 -14   3   9   11.67    1.85
 -14  -3   9   10.38    1.74
  14  -3  -8   37.38    2.31
  14   3  -8   34.18    2.28
 -14   3   8   41.03    2.76
 -14   3   8   33.31    2.30
 -14   3   8   35.53    2.75
 -14   3   7    1.14    1.30
 -14   3   7    1.21    1.21
 -14  -3   7    2.16    1.27
  14  -3  -7   -0.11    1.04
  14   3  -7   -1.01    1.07
  14  -3  -7   -0.28    1.04
 -14   3   7    0.19    1.16
 -14   3   7   -0.27    1.00
 -14  -3   7    0.46    0.88
 -14   3   6   24.51    1.89
 -14  -3   6   28.77    2.26
  14  -3  -6   27.43    1.93
 -14   3   6   24.18    2.15
 -14   3   6   22.69    2.29
  14  -3  -6   20.69    1.73
  14   3  -6   25.42    1.92
 -14   3   6   27.02    1.62
 -14   3   6   24.54    2.08
 -14  -3   5    4.61    1.33
  14  -3  -5    5.57    1.30
 -14   3   5    4.78    0.82
 -14   3   5    6.30    1.31
  14   3  -5    3.82    1.14
  14  -3  -5    3.79    1.06
 -14   3   5    3.18    1.25
 -14   3   4    6.87    1.36
 -14   3   4    5.52    0.73
 -14   3   4    8.34    1.37
  14   3  -4    6.74    1.18
  14  -3  -4    5.87    1.12
 -14  -3   4    9.42    1.51
 -14   3   3   -0.41    0.88
  14  -3  -3   -0.62    0.97
  14   3  -3   -1.15    1.04
 -14   3   3   -0.18    1.17
 -14  -3   3    0.85    1.09
 -14   3   2  155.01    6.16
 -14  -3   2  174.60    6.05
 -14   3   2  162.87    5.62
 -14  -3   2  172.98    5.67
 -14   3   2  166.57    5.65
 -14  -3   1   64.61    3.21
 -14  -3   1   71.73    3.04
 -14   3   1   62.97    2.95
 -14   3   1   69.46    2.83
 -14  -3   0   30.07    2.13
 -14   3   0   28.63    1.59
 -14  -3   0   30.59    1.94
 -14   3   0   29.01    1.91
 -14  -3  -1    6.86    1.20
 -14   3  -1    8.36    1.27
 -14  -3  -1    7.52    1.37
 -14  -3  -2   80.19    3.47
 -14  -3  -2   74.48    3.24
 -14   3  -2   72.60    3.24
 -14   3  -2   78.66    3.45
 -14  -3  -2   76.31    3.43
 -14  -3  -3   32.73    2.21
 -14   3  -3   36.35    2.23
 -14  -3  -3   42.15    2.36
 -14  -3  -3   36.79    2.38
 -14   3  -3   34.86    2.31
 -14  -3  -4   14.82    1.57
 -14   3  -4   13.14    1.78
 -14  -3  -4   12.42    1.65
 -14   3  -5   41.64    2.77
 -14  -3  -5   42.78    2.77
 -14  -3  -5   45.17    2.44
  14  -3   6   14.39    1.88
 -14   3  -6   19.94    2.12
 -14  -3  -6   24.99    2.22
 -14   3  -7   10.10    1.91
 -14   3  -7    7.64    1.78
 -14  -3  -7    6.97    1.76
  14  -3   7   11.95    1.66
 -14   3  -8   13.54    2.07
 -14  -3  -8   19.46    2.31
 -14   3  -9   12.22    2.15
 -14  -3  -9    4.21    1.85
 -14   4  10   20.98    2.02
 -14   4   9   -1.44    1.27
 -14   4   8    4.63    1.61
 -14   4   8   10.48    2.23
 -14   4   8    7.59    1.42
 -14   4   8    4.90    1.77
  14   4  -7    0.61    1.10
 -14   4   7    1.50    1.56
 -14   4   7    3.35    1.83
 -14   4   7    0.66    1.47
 -14   4   7    1.52    1.07
 -14   4   6    4.87    1.63
 -14   4   6    1.40    1.83
 -14   4   6    3.20    1.61
 -14  -4   6    1.11    1.36
  14   4  -6    0.92    1.02
 -14   4   6    0.76    0.90
 -14   4   6    4.77    1.54
 -14   4   5   -0.56    1.66
 -14   4   5   -0.24    1.51
 -14  -4   5    1.72    1.43
  14   4  -5   -1.45    1.15
 -14   4   5   -0.21    0.89
 -14   4   5    2.74    1.60
 -14  -4   5    0.57    1.22
 -14   4   5    1.54    1.30
 -14  -4   4    7.08    1.63
 -14  -4   4   10.58    1.82
 -14   4   4    9.92    1.20
 -14   4   4    8.53    1.52
 -14   4   4    6.44    1.81
 -14   4   4   10.87    2.09
 -14  -4   3   -1.40    1.37
 -14   4   3   -0.71    1.65
 -14   4   3   -0.38    0.94
 -14   4   3   -0.16    1.08
 -14   4   3    1.79    1.67
 -14   4   3   -0.28    1.77
 -14   4   2   24.46    2.63
 -14   4   2   21.58    1.52
 -14  -4   2   23.81    2.17
 -14   4   2   22.58    2.60
 -14   4   2   23.99    2.51
 -14   4   1    5.55    1.80
 -14   4   1    1.11    1.60
 -14   4   1    3.03    0.98
 -14  -4   1    6.72    1.50
 -14   4   0   44.92    2.24
 -14  -4   0   38.74    2.87
 -14  -4   0   45.97    2.83
 -14   4   0   41.96    3.24
 -14   4   0   42.93    3.25
 -14  -4  -1    0.33    1.30
 -14   4  -1   -0.82    1.68
 -14  -4  -1    0.57    1.40
 -14   4  -1   -0.11    0.99
 -14   4  -1    0.54    1.61
 -14  -4  -2    1.26    1.33
 -14   4  -2    3.82    1.93
 -14  -4  -2    1.83    1.49
 -14   4  -2    0.48    1.05
 -14   4  -2    3.04    1.76
 -14  -4  -3    2.23    1.39
 -14   4  -3    2.17    1.78
 -14   4  -3    0.39    1.31
 -14   4  -3    3.99    1.81
 -14  -4  -3    4.15    1.51
 -14   4  -3    1.74    1.27
 -14   4  -4   29.71    2.94
 -14   4  -4   33.45    2.35
 -14   4  -5    0.52    1.78
  14  -4   5    0.70    1.83
 -14   4  -6   31.74    2.85
  14  -4   6   23.53    2.55
 -15   0  14   28.74    2.03
 -15   0  13   -0.26    1.09
 -15   0  12  107.32    4.19
 -15   0  11   -0.13    1.12
  15   0 -10   -0.67    1.06
 -15   0  10    0.13    1.03
  15   0  -9    0.39    0.97
 -15   0   9   -0.26    1.01
 -15   0   9   -0.16    0.67
 -15   0   8   11.26    1.34
 -15   0   8   12.09    1.11
 -15   0   8   11.66    0.56
  15   0  -8   11.55    1.39
  15   0  -7    0.32    0.93
 -15   0   7    0.28    0.67
 -15   0   7    0.53    0.97
  15   0  -7   -0.60    0.93
 -15   0   6   27.14    1.88
  15   0  -6   25.47    1.89
  15   0  -6   25.73    1.70
  15   0  -5   -0.15    0.86
 -15   0   5    0.27    0.82
  15   0  -5    1.33    0.87
  15   0  -4   96.95    4.00
  15   0  -4  103.82    3.79
  15   0  -3   -0.11    0.76
  15   0  -3    0.28    0.86
  15   0  -2  535.71   15.21
  15   0  -2  528.32   14.82
 -15   0   2  509.01   15.17
  15   0  -1   -0.58    0.92
 -15   0   1    0.12    0.85
 -15   0   1   -0.21    0.55
 -15   0   1   -0.15    0.86
 -15   0   0    4.24    1.03
 -15   0   0    6.96    1.17
 -15   0   0    4.99    0.68
 -15   0   0    5.03    1.14
 -15   0  -1   -0.65    0.94
 -15   0  -1   -0.77    0.98
  15   0   1    0.55    0.88
 -15   0  -1   -0.64    1.07
  15   0   2   71.26    2.36
 -15   0  -2   68.08    3.18
  15   0   2   75.39    3.06
 -15   0  -2   74.01    3.46
 -15   0  -2   71.76    3.38
 -15   0  -3   -0.72    1.13
  15   0   3    0.45    0.94
 -15   0  -3   -0.86    1.07
 -15   0  -4   29.25    2.23
  15   0   4   25.98    1.82
  15   0   5   -0.23    0.97
 -15   0  -5    0.20    1.24
  15   0   5    1.27    0.74
 -15   0  -5   -0.33    0.69
 -15   0  -6   26.24    2.40
  15   0   6   39.63    2.00
 -15   0  -6   36.22    1.75
  15   0   6   39.44    2.16
  15   0   7    0.58    1.05
 -15   0  -7   -1.17    1.43
 -15   0  -7    0.22    0.66
  15   0   7   -0.48    0.88
  15   0   8   28.78    1.96
 -15   0  -8   32.19    2.83
  15   0   9    0.14    1.05
 -15   0  -9   -1.62    1.82
  15   0  10    0.15    1.12
 -15   0 -10   -1.16    1.95
 -15  -1  15    0.15    1.38
 -15  -1  14   11.40    1.74
 -15   1  13   64.57    2.98
 -15  -1  13   66.24    3.27
 -15   1  13   67.99    2.99
 -15  -1  12   33.25    2.28
 -15   1  12   34.69    2.13
 -15  -1  11   23.63    1.96
  15  -1 -11   28.76    1.82
 -15   1  11   29.08    1.98
 -15   1  10   14.06    0.69
  15  -1 -10   17.59    1.42
 -15   1  10   13.93    1.52
 -15  -1  10   14.80    1.63
 -15   1   9    1.82    0.99
 -15  -1   9    3.54    1.18
 -15  -1   9    3.24    0.79
  15  -1  -9    1.52    0.87
 -15   1   9    2.62    0.95
 -15  -1   9    3.35    0.56
 -15   1   8    4.88    1.19
 -15  -1   8    6.53    1.26
 -15  -1   8    5.11    0.94
 -15  -1   8    5.40    0.82
 -15   1   8    4.92    0.44
 -15   1   8    6.80    1.14
  15  -1  -8    5.19    1.02
 -15   1   7   52.63    2.74
 -15  -1   7   58.65    2.82
  15   1  -7   55.88    2.94
  15  -1  -7   54.06    2.45
  15   1  -7   49.56    2.72
 -15  -1   7   54.58    2.27
  15   1  -7   56.19    2.93
  15  -1  -7   51.97    2.79
 -15   1   7   52.64    2.62
  15   1  -6   23.73    1.95
 -15   1   6   27.57    1.96
 -15  -1   6   24.66    1.89
  15   1  -6   25.78    1.94
  15  -1  -6   23.58    1.84
 -15   1   6   26.01    1.84
  15  -1  -6   23.80    1.62
  15   1  -6   25.62    1.87
 -15   1   5   42.99    2.50
 -15   1   5   40.23    2.28
  15   1  -5   40.43    2.35
  15  -1  -5   43.31    2.41
  15   1  -5   43.83    2.44
  15  -1  -5   42.87    2.17
  15   1  -5   39.09    2.28
  15  -1  -4   48.06    2.39
 -15   1   4   45.81    2.66
 -15  -1   4   49.32    2.55
 -15   1   4   53.58    2.58
  15   1  -4   48.96    2.60
  15  -1  -4   52.91    2.65
  15   1  -4   50.70    2.56
  15   1  -4   46.37    2.49
  15   1  -3  227.20    7.17
  15   1  -3  229.41    7.23
 -15   1   3  219.80    7.58
  15  -1  -3  226.86    7.13
 -15  -1   3  223.93    7.31
  15   1  -3  227.86    7.40
  15  -1  -3  226.30    7.40
  15   1  -2   11.80    1.46
  15  -1  -2   11.01    1.38
  15   1  -2   10.90    1.25
 -15  -1   2   11.67    1.24
  15  -1  -2   12.68    1.33
 -15  -1   2   11.55    1.39
 -15  -1   1  166.55    5.62
 -15   1   1  165.22    5.61
  15   1  -1  174.53    5.61
 -15  -1   1  165.40    5.74
  15  -1  -1  162.72    5.60
  15   1  -1  162.64    5.42
  15   1  -1  166.38    5.85
  15  -1  -1  161.40    5.83
 -15  -1   1  165.80    5.47
  15   1   0    0.81    0.89
  15  -1   0    0.87    1.03
 -15  -1   0    2.19    0.93
 -15  -1   0    1.03    0.90
 -15   1   0    0.30    0.91
  15   1   0    0.28    0.79
 -15  -1   0    0.63    0.79
 -15   1   0   -0.12    0.95
 -15  -1   0    1.87    0.99
 -15  -1  -1   22.08    1.69
  15   1   1   17.96    1.48
 -15  -1  -1   22.34    1.77
 -15   1  -1   20.78    1.76
 -15   1  -1   17.99    1.60
 -15  -1  -1   19.53    1.70
  15  -1   2   46.43    2.46
 -15  -1  -2   41.88    2.39
 -15  -1  -2   46.47    2.46
 -15   1  -2   39.48    2.36
  15   1   2   41.88    2.22
 -15  -1  -2   43.73    2.54
 -15   1  -2   39.77    2.50
 -15  -1  -3    0.29    1.12
 -15   1  -3   -1.02    1.14
 -15  -1  -3   -0.52    1.11
 -15   1  -3   -0.17    1.06
  15  -1   3    0.82    0.97
 -15  -1  -3    0.15    0.99
  15   1   3   -0.11    0.91
  15  -1   4    3.24    1.23
 -15  -1  -4    0.16    1.04
 -15  -1  -4    0.19    1.10
 -15   1  -4   -0.19    1.11
 -15  -1  -4    0.76    0.96
 -15   1  -4    1.05    0.41
  15   1   4    0.11    0.85
 -15  -1  -5   25.20    1.83
 -15   1  -5   26.67    2.27
 -15  -1  -5   27.61    2.31
  15   1   5   29.30    1.80
 -15  -1  -6    0.62    0.96
  15  -1   6    2.23    0.64
  15   1   6    2.96    1.10
  15   1   6    2.02    0.94
 -15   1  -6    3.26    1.41
 -15  -1  -6    4.34    1.52
 -15  -1  -7   24.42    1.82
  15   1   7   25.30    1.94
  15   1   7   25.27    1.70
 -15   1  -7   24.99    2.42
 -15  -1  -7   23.32    2.36
  15  -1   7   25.64    1.43
  15   1   8    6.90    1.38
  15   1   8    4.16    1.05
 -15   1  -8    7.04    1.90
 -15  -1  -8    6.04    1.78
 -15  -1  -8    4.61    1.13
 -15   1  -9    9.97    2.17
 -15  -1  -9    5.93    1.86
  15   1   9    9.64    1.64
  15   1  10   -0.94    1.37
  15   1  11    5.51    1.53
 -15  -2  14    9.10    1.73
 -15   2  13    3.77    1.41
 -15  -2  13    3.90    1.58
 -15   2  12   12.52    1.72
 -15   2  12   15.27    2.04
 -15  -2  12   17.56    1.95
 -15   2  11   67.04    3.48
 -15  -2  11   65.96    3.07
 -15  -2  11   71.10    3.53
 -15   2  10   20.00    1.31
 -15  -2  10   22.85    2.09
 -15   2  10   24.08    2.15
 -15   2   9    1.68    1.21
  15   2  -9    1.79    1.23
  15  -2  -9    0.87    1.11
 -15   2   9    3.79    1.26
 -15   2   9    1.66    0.90
 -15  -2   9    1.45    0.95
 -15  -2   9    0.88    1.04
  15  -2  -9    2.17    0.92
 -15   2   8   48.16    2.00
 -15  -2   8   44.64    2.36
  15  -2  -8   47.13    2.30
 -15  -2   8   48.70    2.79
 -15  -2   8   47.73    2.49
  15   2  -8   45.07    2.69
  15  -2  -8   51.47    2.71
 -15   2   8   47.22    2.77
 -15   2   7   30.00    2.21
  15   2  -7   31.25    2.20
  15  -2  -7   27.68    2.00
 -15  -2   7   31.84    1.98
 -15   2   7   26.35    1.63
  15  -2  -7   28.45    1.77
 -15  -2   7   26.06    1.91
  15  -2  -6   84.28    3.26
 -15  -2   6   83.34    3.42
 -15   2   6   64.50    3.00
 -15   2   6   77.47    3.66
  15   2  -6   75.68    3.46
  15  -2  -6   80.93    3.48
 -15  -2   6   84.49    3.52
  15  -2  -5   78.63    3.22
  15   2  -5   74.91    3.64
 -15  -2   5   69.75    3.24
 -15   2   5   77.70    3.66
  15  -2  -5   68.71    3.26
  15   2  -5   74.03    3.34
 -15  -2   5   74.25    3.44
  15  -2  -4   50.75    2.60
  15   2  -4   58.75    3.10
 -15  -2   4   51.42    2.70
 -15   2   4   50.18    2.88
 -15  -2   4   46.76    2.67
  15   2  -4   49.76    2.63
  15  -2  -4   59.23    2.77
  15  -2  -3    1.31    1.05
 -15  -2   3   -0.45    1.02
 -15   2   3    0.17    1.12
 -15  -2   3    0.44    0.99
  15   2  -3    0.14    0.95
  15  -2  -3   -0.14    0.94
  15   2  -3    0.62    1.17
  15   2  -2   78.03    3.44
  15  -2  -2   80.87    3.47
 -15  -2   2   75.41    3.44
 -15   2   2   80.90    3.69
 -15  -2   2   79.05    3.47
  15   2  -2   76.82    3.48
  15  -2  -2   78.11    3.43
  15   2  -1   22.38    1.86
 -15  -2   1   21.71    1.80
  15  -2  -1   20.99    1.85
 -15  -2   1   20.77    1.74
 -15  -2   1   21.72    1.73
 -15   2   1   23.57    1.76
 -15   2   1   21.04    1.95
  15   2   0  105.33    4.16
 -15  -2   0  100.44    4.06
 -15  -2   0   99.77    4.12
 -15   2   0  103.34    4.18
 -15  -2   0   99.07    4.07
 -15   2   0  105.47    3.51
 -15   2   0  111.36    4.07
 -15  -2   0  102.08    3.98
 -15  -2  -1   14.71    1.55
 -15  -2  -1    9.62    1.35
 -15   2  -1    9.48    1.37
 -15  -2  -1   13.72    1.52
 -15   2  -1   10.59    1.40
 -15   2  -1   11.80    0.86
  15   2   1   11.35    1.44
  15   2   2   15.23    1.54
 -15  -2  -2   16.28    1.61
 -15   2  -2   18.82    1.72
 -15  -2  -2   16.29    1.68
 -15   2  -2   17.14    0.85
 -15  -2  -2   12.66    1.51
 -15   2  -2   16.34    1.59
 -15  -2  -3   11.38    1.40
 -15  -2  -3   10.11    1.47
 -15   2  -3    8.83    1.43
 -15  -2  -3    9.51    1.55
 -15   2  -3    6.94    1.45
  15   2   3    7.64    1.34
 -15   2  -4    1.87    1.30
 -15  -2  -4    2.24    1.30
 -15  -2  -4    3.13    1.09
  15   2   4    1.23    0.99
 -15   2  -5    1.61    1.34
 -15  -2  -5   -0.80    1.28
 -15  -2  -5    2.29    1.18
  15   2   5    0.24    0.95
 -15   2  -6    8.17    1.81
 -15  -2  -6    7.53    1.67
 -15  -2  -6    7.40    1.38
  15   2   6    5.54    1.14
  15  -2   6    6.61    1.02
 -15   2  -7    6.50    1.80
 -15  -2  -7    2.55    1.58
  15   2   7    7.09    1.48
 -15   2  -8    8.45    2.11
 -15  -2  -8    6.22    1.83
  15   2   8    9.68    1.76
 -15   2  -9   12.44    2.31
 -15  -2  -9   17.22    2.35
  15   2   9   11.41    1.92
  15   3 -12   12.14    2.02
  15  -3 -12   10.66    1.80
 -15   3  12   10.34    2.03
 -15  -3  11    4.58    1.72
 -15   3  11    3.41    1.69
  15   3 -11    5.82    1.61
  15  -3 -11    5.11    1.58
 -15   3  10   11.98    1.92
 -15  -3  10   14.85    2.02
  15   3 -10   13.85    1.79
  15  -3 -10   12.57    1.65
 -15   3  10   16.16    2.24
  15   3  -9   53.48    2.95
  15  -3  -9   51.87    2.89
 -15   3   9   56.26    3.38
 -15   3   9   46.36    3.28
 -15  -3   9   56.63    3.29
 -15   3   9   47.34    2.72
 -15   3   8    1.04    1.31
 -15   3   8   -1.18    1.50
  15   3  -8   -0.32    1.28
  15  -3  -8   -0.76    1.33
 -15   3   8   -0.66    1.16
 -15  -3   7   71.14    3.63
  15  -3  -7   64.83    2.99
  15  -3  -7   69.38    3.21
  15   3  -7   62.95    3.16
 -15   3   7   61.60    3.31
 -15   3   7   61.62    3.41
 -15  -3   7   67.16    2.95
 -15   3   7   66.88    3.12
 -15   3   7   64.12    3.74
 -15   3   6   25.53    2.03
 -15  -3   6   26.32    2.21
 -15   3   6   27.82    2.19
  15   3  -6   23.21    1.88
  15  -3  -6   25.83    1.92
 -15   3   6   23.01    1.50
 -15   3   5   55.87    2.90
 -15  -3   5   44.26    2.80
 -15   3   5   42.45    1.89
  15   3  -5   36.29    2.34
  15  -3  -5   42.70    2.41
 -15   3   5   40.37    2.53
 -15   3   4    2.34    1.23
  15  -3  -4    2.11    1.04
  15   3  -4    1.64    1.06
 -15  -3   4    1.80    1.19
 -15   3   4    0.31    1.01
 -15   3   3    5.47    1.47
 -15   3   3    4.15    1.13
  15   3  -3    1.66    1.09
  15  -3  -3    3.34    1.08
 -15  -3   3    3.29    1.21
 -15   3   2   17.16    1.90
 -15   3   2   14.62    1.42
 -15  -3   2   13.09    1.46
 -15   3   2    9.95    1.35
 -15  -3   2   12.54    1.59
 -15   3   1   46.61    2.23
 -15  -3   1   43.46    2.38
 -15   3   1   44.25    2.43
 -15  -3   1   44.74    2.61
 -15  -3   0    0.31    1.15
 -15   3   0    2.00    0.80
 -15  -3   0    0.97    1.04
 -15   3   0    2.23    1.05
 -15  -3  -1  168.63    5.89
 -15   3  -1  169.81    5.89
 -15  -3  -1  161.41    5.89
 -15   3  -2    2.48    1.20
 -15  -3  -2    0.77    1.11
 -15  -3  -2    2.50    1.26
 -15   3  -2    1.78    1.16
 -15  -3  -2   -1.30    1.32
 -15   3  -3   22.19    1.97
 -15  -3  -3   18.80    1.89
 -15  -3  -3   25.78    1.98
 -15  -3  -4    2.95    1.21
 -15   3  -4   -0.71    1.39
 -15  -3  -4   -0.36    1.31
 -15  -3  -5    0.56    1.11
 -15   3  -5    0.77    1.37
 -15  -3  -5   -1.34    1.47
 -15   3  -6   -1.24    1.43
 -15  -3  -6    0.21    1.47
  15  -3   6   -1.24    1.39
 -15   3  -7    0.66    1.50
 -15  -3  -7   -0.66    1.56
 -15   3  -7    0.42    1.45
 -15   3  -8   10.41    2.12
 -15  -3  -8    9.00    2.05
 -15   4   8   42.33    3.07
 -15   4   8   40.03    2.96
 -15   4   7   -0.44    1.54
 -15   4   7    0.86    1.84
 -15   4   7   -0.22    1.42
  15   4  -7   -2.07    1.33
 -15   4   6   22.15    2.73
 -15   4   6   24.18    2.50
 -15  -4   6   22.06    2.37
  15   4  -6   20.55    1.77
 -15   4   6   24.92    2.30
 -15   4   6   23.09    2.25
 -15   4   5    1.71    1.64
 -15  -4   5    0.44    1.49
 -15  -4   5   -1.36    1.41
 -15   4   5    1.01    0.99
 -15   4   5   -1.93    1.60
 -15   4   5   -0.19    1.24
 -15   4   5   -1.73    1.76
 -15  -4   4    1.06    1.40
 -15  -4   4    0.43    1.34
 -15   4   4    1.41    0.98
 -15   4   4    2.29    1.28
 -15   4   4    0.46    1.48
 -15   4   4    2.27    1.60
 -15  -4   3    7.70    1.70
 -15   4   3    3.88    1.64
 -15   4   3    5.30    1.05
 -15   4   3    7.99    2.00
 -15   4   3    3.56    1.23
 -15   4   3    5.22    1.85
 -15   4   2   -0.25    1.60
 -15   4   2   -0.53    0.92
 -15  -4   2    1.55    1.44
 -15   4   2   -1.14    1.85
 -15   4   1    1.80    1.57
 -15   4   1    0.98    0.94
 -15   4   1   -0.57    1.82
 -15  -4   1   -0.56    1.44
 -15   4   0   51.92    3.67
 -15   4   0   62.28    3.86
 -15   4   0   52.01    2.55
 -15  -4   0   55.80    3.15
 -15   4  -1   11.84    2.16
 -15   4  -1   14.60    1.49
 -15   4  -1   12.85    2.34
 -15  -4  -1   15.72    1.93
 -15   4  -2   74.03    3.32
 -15  -4  -2   74.39    3.64
 -15   4  -2   79.23    4.52
 -15   4  -2   73.11    4.45
 -15   4  -3   22.28    2.69
 -15  -4  -3   22.07    2.04
 -15   4  -3   22.89    2.15
 -15   4  -4   -0.82    1.77
  15  -4   5   -2.28    2.00
 -16   0  14   36.35    2.31
 -16   0  13    1.10    1.23
 -16   0  12  323.45    9.96
 -16   0  11   -0.42    1.16
 -16   0  10   51.41    2.68
 -16   0  10   50.83    2.09
  16   0 -10   52.22    2.65
 -16   0  10   45.57    1.61
 -16   0   9    0.99    1.05
 -16   0   9    0.18    0.70
  16   0  -9   -0.94    1.08
 -16   0   8  127.88    4.89
  16   0  -8  144.60    5.30
 -16   0   8  134.17    3.84
  16   0  -8  127.98    4.78
 -16   0   8  129.14    4.47
  16   0  -7    0.50    1.03
 -16   0   7    0.60    0.75
 -16   0   7    0.14    0.99
  16   0  -7    0.13    0.93
  16   0  -6   26.21    1.82
  16   0  -6   29.67    2.10
 -16   0   6   27.46    1.93
  16   0  -5    1.18    0.86
 -16   0   5    1.02    0.98
  16   0  -5    0.47    0.94
  16   0  -4  332.16    9.95
  16   0  -4  335.67   10.35
  16   0  -3    0.23    0.76
  16   0  -3    0.46    1.01
  16   0  -2  914.38   25.12
  16   0  -2  925.63   25.54
 -16   0   2  915.76   25.56
 -16   0   1   -0.65    0.95
  16   0  -1   -0.63    1.05
 -16   0   1   -0.81    0.65
 -16   0   1   -0.64    0.98
 -16   0   0  158.84    5.73
 -16   0   0  149.94    5.38
 -16   0   0  152.27    5.60
 -16   0  -1   -0.28    1.01
  16   0   1   -0.59    0.91
 -16   0  -1   -0.17    1.06
 -16   0  -1   -0.17    0.97
 -16   0  -2    0.87    1.03
 -16   0  -2    0.57    1.04
  16   0   2    1.30    0.51
  16   0   2    0.71    0.94
  16   0   3    0.12    0.98
 -16   0  -3   -0.73    1.14
 -16   0  -4   25.24    2.20
  16   0   4   32.40    1.97
  16   0   5    0.48    1.04
 -16   0  -5   -0.17    0.72
 -16   0  -5   -1.05    1.33
  16   0   6   59.53    2.57
 -16   0  -6   52.06    2.27
 -16   0  -6   57.17    3.42
 -16   0  -7   -0.24    1.46
  16   0   7   -0.12    0.85
 -16   0  -7    0.08    0.68
  16   0   8   14.11    1.51
 -16   0  -8   15.62    2.31
  16   0   9    0.28    1.05
 -16   0  -9   -2.50    2.01
 -16  -1  15    0.16    1.40
 -16  -1  14   64.20    3.30
 -16   1  13   91.48    3.71
 -16   1  13   84.80    3.68
 -16  -1  13   88.52    3.96
 -16   1  12   11.28    1.52
 -16  -1  12    9.89    1.61
 -16   1  11  133.87    4.93
 -16  -1  11  125.81    4.99
 -16   1  10   89.96    3.91
 -16  -1  10   96.55    4.07
 -16  -1  10  102.21    3.27
 -16   1  10   90.87    2.95
  16  -1 -10  101.10    3.77
 -16   1  10   93.51    3.76
 -16  -1   9    1.46    0.58
 -16   1   9    1.97    1.00
 -16  -1   9    2.48    0.76
 -16   1   9    3.33    1.17
 -16  -1   9    4.97    1.27
  16  -1  -9    2.77    1.05
  16  -1  -8   23.46    2.02
 -16  -1   8   22.22    1.84
 -16   1   8   17.89    1.77
  16  -1  -8   24.84    1.65
 -16   1   8   21.38    1.71
 -16   1   8   18.73    0.95
 -16  -1   8   23.07    1.35
  16   1  -8   21.48    1.93
  16  -1  -7   64.69    2.87
  16   1  -7   66.28    3.21
 -16   1   7   69.76    3.31
 -16  -1   7   68.66    3.28
  16   1  -7   67.05    3.39
 -16   1   7   66.90    3.11
 -16  -1   7   72.10    2.73
  16   1  -7   66.85    3.29
  16  -1  -7   66.25    3.27
 -16  -1   6    4.00    1.23
 -16   1   6    3.27    1.16
  16   1  -6    1.16    1.02
  16  -1  -6    3.02    0.99
  16   1  -6    3.40    1.31
  16  -1  -6    1.58    1.05
  16   1  -6    3.23    1.16
 -16   1   6    3.01    1.00
 -16   1   5   24.78    2.01
  16   1  -5   27.35    1.99
  16  -1  -5   23.62    1.88
  16   1  -5   27.03    1.96
  16  -1  -5   21.70    1.65
  16   1  -5   23.99    1.83
 -16   1   5   28.73    1.90
 -16   1   4   39.73    2.52
  16  -1  -4   36.82    2.13
 -16  -1   4   43.44    2.40
  16  -1  -4   40.32    2.39
  16   1  -4   35.20    2.26
  16   1  -4   36.46    2.25
  16   1  -4   37.34    2.24
 -16   1   4   35.43    2.19
  16   1  -3  462.71   13.74
  16  -1  -3  470.99   13.76
  16   1  -3  464.72   13.52
  16   1  -3  460.22   13.42
 -16   1   3  457.61   13.98
  16  -1  -3  452.74   13.35
 -16  -1   3  482.80   13.70
  16   1  -2   27.06    1.98
  16  -1  -2   26.63    2.01
 -16   1   2   27.73    1.16
 -16  -1   2   26.75    1.75
  16  -1  -2   28.00    1.93
 -16  -1   2   31.81    2.05
  16   1  -2   28.66    1.85
 -16  -1   1  283.76    8.52
 -16   1   1  271.47    8.49
  16   1  -1  276.14    8.28
 -16  -1   1  259.09    8.56
  16  -1  -1  274.55    8.48
  16   1  -1  265.00    8.39
  16   1  -1  267.27    8.77
  16  -1  -1  273.38    8.80
 -16  -1   1  272.37    8.29
 -16  -1   0  118.69    4.69
  16  -1   0  127.29    4.64
  16   1   0  131.84    4.34
  16   1   0  116.25    4.46
 -16  -1   0  118.26    4.58
 -16   1   0  124.89    4.64
 -16  -1   0  127.74    4.86
 -16   1   0  125.07    4.85
 -16  -1   0  123.16    4.37
 -16  -1  -1    9.94    1.37
 -16  -1  -1   12.87    1.50
 -16   1  -1   12.62    1.51
 -16  -1  -1   11.07    1.40
 -16   1  -1   13.08    1.48
  16   1   1   10.71    1.27
 -16  -1  -2   15.74    1.57
 -16  -1  -2   17.10    1.76
 -16   1  -2   14.26    1.65
 -16  -1  -2   14.48    1.61
 -16   1  -2   13.01    1.55
  16  -1   2   18.81    1.80
  16   1   2   15.96    1.44
 -16   1  -3   10.52    1.61
 -16  -1  -3    9.36    1.47
 -16  -1  -3    9.54    1.42
  16   1   3   10.58    1.26
 -16  -1  -4   40.68    2.51
 -16   1  -4   35.76    1.43
 -16  -1  -4   39.17    2.26
  16   1   4   37.46    2.09
 -16  -1  -4   39.69    2.63
 -16   1  -4   38.12    2.60
 -16  -1  -5   36.32    2.10
  16   1   5   36.79    2.02
 -16   1  -5   35.90    2.62
 -16  -1  -5   33.24    2.59
 -16   1  -5   28.78    0.98
 -16   1  -6    0.23    1.38
 -16  -1  -6    0.23    1.37
  16   1   6    1.51    0.99
  16   1   6    2.04    0.98
 -16  -1  -6    1.15    1.01
 -16  -1  -7   23.98    1.83
  16   1   7   21.67    1.88
  16   1   7   21.47    1.64
 -16   1  -7   24.51    2.49
 -16  -1  -7   21.57    2.44
 -16   1  -8   -1.04    1.70
 -16  -1  -8   -0.78    1.71
  16   1   8   -0.51    1.16
 -16  -1  -8   -1.10    1.15
  16   1   9    0.54    1.27
 -16   1  -9    2.78    1.99
 -16  -1  -9    2.50    1.94
  16   1  10    6.02    1.48
 -16   2  13   88.03    4.14
 -16  -2  13  101.17    4.48
 -16  -2  12   -0.57    1.58
 -16   2  12   -0.18    1.30
 -16   2  11   24.54    2.28
 -16  -2  11   28.20    2.31
  16   2 -10   10.35    1.77
  16  -2 -10    9.68    1.65
 -16   2  10    9.38    1.03
 -16   2  10    8.46    1.63
 -16  -2  10    9.27    1.70
 -16   2   9  116.74    4.33
 -16  -2   9  121.14    4.53
  16  -2  -9  126.82    4.99
  16   2  -9  120.67    5.00
 -16   2   9  124.24    5.12
  16  -2  -9  128.08    4.37
 -16  -2   9  126.77    5.04
 -16  -2   8    2.31    1.16
  16  -2  -8    2.06    0.97
 -16  -2   8    4.17    1.10
 -16  -2   8    1.80    0.98
 -16   2   8    2.69    0.77
  16   2  -8    3.34    1.28
  16  -2  -8    2.71    1.16
  16  -2  -7   -0.91    1.00
 -16  -2   7    0.14    1.06
 -16   2   7    0.30    0.78
 -16  -2   7    0.66    1.03
  16  -2  -7   -0.97    1.07
  16   2  -7    0.33    1.04
  16  -2  -6    0.12    1.00
  16   2  -6   -0.81    1.11
  16  -2  -6    0.16    1.08
 -16  -2   6    0.15    1.03
 -16  -2   6    1.24    1.11
 -16   2   6    0.12    0.82
  16  -2  -5   20.83    1.72
  16   2  -5   19.07    2.03
 -16  -2   5   23.67    1.83
 -16  -2   5   28.38    2.08
  16   2  -5   22.74    1.90
  16  -2  -5   26.06    1.95
  16   2  -4   50.68    2.78
  16  -2  -4   52.97    2.78
  16  -2  -4   53.44    2.72
 -16  -2   4   54.34    2.87
  16   2  -4   56.41    3.14
 -16  -2   3  101.69    4.00
  16  -2  -3  100.43    3.89
 -16   2   3   83.06    2.50
 -16  -2   3   90.23    3.84
  16   2  -3  102.84    3.96
  16  -2  -3  100.22    3.92
 -16  -2   2   29.91    2.12
 -16  -2   2   37.16    2.29
  16   2  -2   30.52    2.12
  16  -2  -2   28.94    2.10
 -16  -2   1   20.62    1.80
 -16  -2   1   19.53    1.72
 -16   2   1   22.09    1.81
  16   2  -1   21.05    1.77
 -16  -2   1   21.17    1.84
  16   2   0    9.48    1.44
 -16  -2   0    8.23    1.43
 -16  -2   0    9.92    1.42
 -16   2   0    7.25    1.34
 -16   2   0    8.72    0.90
 -16  -2   0    5.71    1.33
 -16  -2   0    7.55    1.35
 -16   2   0    9.66    1.42
  16   2   1  159.14    5.64
 -16  -2  -1  162.71    5.61
 -16   2  -1  153.17    5.55
 -16   2  -1  156.93    4.78
 -16  -2  -1  157.49    5.78
 -16   2  -1  153.30    5.76
 -16  -2  -1  164.49    5.70
 -16  -2  -2   41.12    2.40
  16   2   2   36.07    2.25
 -16  -2  -2   41.27    2.40
 -16   2  -2   39.41    2.35
 -16   2  -2   38.90    1.45
 -16  -2  -2   35.40    2.41
 -16   2  -2   36.30    2.45
 -16   2  -3   14.00    1.75
 -16  -2  -3   15.58    1.83
 -16  -2  -3   15.21    1.62
  16   2   3   15.59    1.59
 -16   2  -4   14.57    1.84
 -16  -2  -4   15.30    1.85
  16   2   4   18.09    1.66
 -16  -2  -4   17.26    1.67
 -16  -2  -5   27.24    2.11
  16   2   5   26.73    1.90
 -16   2  -5   27.39    2.36
 -16  -2  -5   27.54    2.39
  16  -2   6    5.74    0.96
 -16   2  -6    2.70    1.63
 -16  -2  -6    3.59    1.64
  16   2   6    8.41    1.26
 -16   2  -7    1.93    1.58
 -16  -2  -7    1.69    1.56
 -16   2  -8    3.09    2.01
 -16  -2  -8    2.06    1.79
  16   2   8    1.25    1.34
  16   2   9    1.73    1.46
  16   3 -12    4.66    1.73
  16  -3 -12    3.35    1.63
 -16   3  12    4.49    1.76
  16   3 -11   12.52    1.88
  16  -3 -11   11.43    1.82
 -16   3  11   13.15    2.08
 -16   3  10   33.60    2.75
 -16   3  10   31.19    2.80
  16   3 -10   32.95    2.48
  16  -3 -10   32.57    2.41
 -16  -3  10   33.86    2.71
 -16   3  10   28.58    1.97
 -16   3   9   31.31    2.24
 -16   3   9   39.17    3.01
 -16  -3   9   34.13    2.71
 -16   3   9   37.51    2.78
  16   3  -9   32.78    2.43
  16  -3  -9   30.80    2.34
 -16   3   8    8.91    1.95
 -16   3   8   11.35    1.37
 -16   3   8   10.06    1.59
 -16   3   8   10.48    1.83
  16   3  -8    8.13    1.59
  16  -3  -8    5.93    1.36
 -16   3   7   58.20    3.22
 -16   3   7   59.81    3.30
  16   3  -7   57.37    3.02
  16  -3  -7   53.83    2.88
 -16   3   7   51.81    2.81
 -16  -3   7   59.07    3.30
 -16   3   6    6.88    0.93
 -16   3   6   10.02    1.55
  16   3  -6    7.38    1.41
  16  -3  -6    4.89    1.33
 -16  -3   6    8.48    1.63
 -16   3   6    5.70    1.38
 -16   3   5   10.44    0.92
 -16   3   5   11.50    1.67
  16   3  -5   10.15    1.51
  16  -3  -5   13.51    1.54
 -16   3   5   13.64    1.62
 -16  -3   5   12.42    1.70
 -16  -3   4   36.65    2.48
 -16   3   4   27.84    2.27
  16   3  -4   27.02    2.04
  16  -3  -4   27.03    2.02
 -16   3   4   31.56    2.17
 -16   3   3    6.98    1.50
 -16  -3   3    5.92    1.47
 -16   3   3    6.43    1.18
 -16  -3   3    5.56    1.24
 -16   3   3    4.99    1.28
  16   3  -3    4.47    1.26
 -16  -3   2    7.55    1.29
 -16   3   2    7.86    1.29
 -16   3   2    6.18    1.10
 -16  -3   2    5.55    1.40
 -16  -3   1   10.29    1.42
 -16   3   1    8.14    1.35
 -16   3   1    8.44    1.10
 -16  -3   1   12.13    1.66
 -16   3   0   41.60    1.95
 -16  -3   0   38.94    2.54
 -16  -3   0   41.80    2.45
 -16   3   0   40.55    2.42
 -16  -3  -1   33.80    2.28
 -16  -3  -1   30.55    2.20
 -16   3  -1   31.07    2.19
 -16  -3  -2    3.74    1.37
 -16   3  -2    4.14    1.31
 -16  -3  -2    3.96    1.30
 -16  -3  -3   47.21    2.70
 -16  -3  -3   45.83    2.81
 -16   3  -3   41.65    2.76
 -16   3  -4   14.51    1.87
 -16  -3  -4   14.49    1.83
 -16  -3  -4   18.59    1.83
 -16   3  -5    3.81    1.62
 -16  -3  -5    3.41    1.58
 -16  -3  -5    2.81    1.30
 -16   3  -6    0.21    1.65
 -16  -3  -6    0.21    1.65
  16  -3   6   -1.34    1.43
 -16   3  -7    0.23    1.68
 -16  -3  -7   -2.52    1.68
 -16   3  -7    0.66    1.56
 -16   3  -8   -0.48    1.91
 -16  -3  -8   -1.21    1.83
 -16   4   8   70.20    3.80
 -16   4   7    2.42    1.50
 -16   4   7    2.36    1.41
 -16   4   7    1.36    1.54
  16   4  -6   50.87    2.76
 -16   4   6   48.73    3.15
 -16   4   6   48.14    3.14
 -16   4   6   56.27    3.57
 -16   4   5    1.17    1.76
 -16  -4   5    2.43    1.56
 -16   4   5    3.93    1.66
 -16   4   5    2.74    1.69
 -16   4   5    3.03    1.16
 -16   4   5    3.26    1.37
 -16  -4   5    5.41    1.58
 -16   4   4    1.05    1.24
 -16  -4   4    2.33    1.57
 -16   4   4    1.17    1.49
 -16   4   4   -0.35    1.01
 -16   4   4   -1.29    1.71
 -16  -4   3    2.25    1.49
 -16   4   3    0.29    1.73
 -16   4   3    0.80    1.11
 -16   4   3    0.25    1.56
 -16   4   3   -0.12    1.00
 -16  -4   2   14.44    2.02
 -16   4   2   18.00    1.54
 -16   4   2   17.18    2.37
 -16   4   2   16.99    2.45
 -16   4   1   -1.31    1.75
 -16   4   1    0.12    1.01
 -16  -4   1   -1.91    1.60
 -16   4   1    0.29    1.69
 -16   4   0    5.95    1.94
 -16   4   0    5.53    1.27
 -16  -4   0    6.07    1.61
 -16   4   0    3.20    1.81
 -16   4  -1    0.56    1.73
 -16   4  -1    1.45    1.81
 -16   4  -1   -0.26    1.13
 -16  -4  -1    0.71    1.44
 -16  -4  -2   39.84    2.66
  16  -4   5    1.12    1.76
 -17   0  14   15.03    1.75
 -17   0  13    0.44    1.17
 -17   0  12   65.62    3.18
 -17   0  11    0.75    1.20
 -17   0  10   54.99    2.90
 -17   0   9    0.15    1.11
  17   0  -9   -1.36    1.28
 -17   0   9    0.10    0.82
  17   0  -9    0.14    1.04
 -17   0   8  184.42    6.39
  17   0  -8  187.11    6.65
 -17   0   8  181.90    5.88
  17   0  -8  179.47    6.21
 -17   0   7    0.62    1.12
  17   0  -7   -0.53    1.11
  17   0  -7   -0.13    1.04
 -17   0   7   -0.54    0.81
  17   0  -6  178.70    6.19
  17   0  -6  164.37    5.71
 -17   0   6  165.92    6.00
  17   0  -5    0.50    1.02
  17   0  -5   -0.37    0.88
 -17   0   5    0.48    0.95
  17   0  -4  125.92    4.94
  17   0  -4  127.61    4.61
  17   0  -3    0.24    0.87
  17   0  -3    0.98    0.98
  17   0  -2    7.36    1.31
  17   0  -2    5.21    1.09
 -17   0   2    8.68    0.96
 -17   0   2    7.51    1.33
  17   0  -1    0.17    1.00
 -17   0   1   -0.41    0.99
 -17   0   1   -0.17    1.00
 -17   0   1   -0.08    0.62
 -17   0   0  184.19    6.61
 -17   0   0  189.00    6.33
  17   0   0  184.26    6.12
 -17   0   0  176.06    6.48
 -17   0  -1   -0.15    1.13
 -17   0  -1   -0.75    1.13
  17   0   1    0.12    1.03
 -17   0  -1   -0.71    1.12
 -17   0  -2   39.05    2.54
  17   0   2   35.27    1.49
  17   0   2   34.70    2.15
 -17   0  -3   -0.58    1.11
  17   0   3   -0.63    1.05
 -17   0  -4  112.64    4.92
 -17   0  -5   -0.54    0.75
 -17   0  -5   -2.21    1.43
 -17   0  -6    6.50    0.97
 -17   0  -6    6.64    1.70
 -17   0  -7   -0.76    1.48
  17   0   7   -0.95    0.89
 -17   0  -8   18.56    2.54
  17   0   8   22.75    1.80
 -17  -1  15   16.50    2.04
 -17  -1  14   24.64    2.21
 -17  -1  13   -0.33    1.43
 -17   1  13   -0.14    1.31
 -17   1  12   20.07    1.93
 -17  -1  12   15.76    1.90
 -17   1  11   41.72    2.56
 -17  -1  11   48.83    2.80
 -17   1  10   69.23    3.40
 -17  -1  10   73.13    3.47
 -17  -1  10   67.01    2.60
 -17   1  10   70.44    3.13
  17  -1 -10   67.69    3.04
  17  -1  -9    4.66    1.15
 -17   1   9    4.42    1.28
 -17  -1   9    3.58    1.23
 -17  -1   9    5.17    0.77
 -17   1   9    2.89    1.08
 -17  -1   9    4.65    0.74
  17   1  -9    6.60    1.51
  17  -1  -9    4.19    1.29
 -17  -1   9    5.41    0.95
 -17   1   8   77.51    3.67
 -17  -1   8   81.00    3.66
 -17   1   8   76.00    3.42
  17  -1  -8   74.91    3.26
  17   1  -8   87.47    3.91
  17  -1  -8   84.97    3.83
 -17  -1   8   80.17    2.95
 -17   1   8   79.57    2.59
 -17   1   7   86.78    4.02
 -17  -1   7   93.32    4.01
  17  -1  -7   95.47    3.67
 -17   1   7   86.82    3.76
  17  -1  -7   96.53    4.10
  17   1  -7   94.73    4.13
 -17  -1   7   95.05    3.43
 -17   1   6   37.06    2.42
  17   1  -6   29.46    2.19
  17  -1  -6   31.45    2.23
  17   1  -6   31.39    2.30
 -17   1   6   32.70    2.15
  17  -1  -6   32.88    1.97
 -17   1   5   53.60    2.96
  17   1  -5   47.83    2.76
  17  -1  -5   57.19    2.89
  17   1  -5   48.51    2.67
 -17   1   5   51.16    2.67
  17  -1  -5   47.56    2.48
  17   1  -5   53.52    2.77
  17  -1  -4  101.56    3.93
 -17   1   4  103.06    4.45
 -17  -1   4  101.01    4.15
  17   1  -4  101.30    4.23
  17  -1  -4   92.00    4.08
  17   1  -4  100.26    4.01
 -17   1   4  106.76    4.12
  17   1  -4   99.07    4.03
  17   1  -3   62.05    3.18
  17  -1  -3   60.68    3.14
  17  -1  -3   71.04    3.05
 -17  -1   3   71.23    3.24
  17   1  -3   62.40    2.95
  17   1  -2    1.32    1.07
  17  -1  -2    2.29    1.17
  17   1  -2    1.92    1.04
 -17  -1   2    1.90    0.97
 -17   1   2    1.88    0.46
 -17  -1   2    4.66    1.24
  17  -1  -2    3.08    1.15
  17   1  -1   29.80    1.95
  17   1  -1   29.04    1.80
 -17  -1   1   33.95    2.20
  17  -1  -1   29.62    2.04
 -17  -1   1   31.78    2.07
 -17   1   1   28.92    2.00
  17   1  -1   30.52    2.23
  17  -1  -1   26.55    2.15
 -17  -1   1   30.88    2.14
 -17   1   1   31.11    2.16
 -17  -1   1   26.51    1.79
  17   1   0  118.17    3.97
 -17  -1   0  107.35    4.25
 -17   1   0  110.82    4.31
 -17  -1   0  102.96    4.34
  17  -1   0  105.35    4.21
  17   1   0  106.13    4.11
 -17  -1   0  108.85    4.50
 -17   1   0  100.31    4.39
 -17  -1   0  106.17    3.97
 -17  -1  -1   26.57    2.00
  17   1   1   25.38    1.82
 -17  -1  -1   23.78    2.04
 -17   1  -1   25.00    2.12
 -17  -1  -1   22.96    1.89
 -17   1  -1   26.30    2.00
  17   1   2  100.53    3.88
 -17  -1  -2   88.41    4.20
 -17   1  -2   99.65    4.34
 -17  -1  -2   98.04    4.18
  17   1   3   46.11    2.41
 -17  -1  -3   48.36    2.89
 -17   1  -3   39.28    2.74
 -17  -1  -3   44.14    2.64
 -17  -1  -4   18.68    1.93
 -17   1  -4   15.19    1.92
 -17  -1  -4   17.18    1.96
 -17   1  -4   18.48    0.99
 -17  -1  -4   17.87    1.64
  17   1   4   18.68    1.66
 -17  -1  -5    1.73    1.07
 -17   1  -5    1.07    0.30
  17   1   5    2.55    1.06
 -17   1  -5    3.56    1.46
 -17  -1  -5    0.66    1.31
 -17  -1  -6   43.16    2.41
 -17   1  -6   46.05    3.18
 -17  -1  -6   41.85    3.08
 -17  -1  -7    9.99    1.41
 -17   1  -7    6.56    1.94
 -17  -1  -7   14.08    2.20
 -17   1  -8   -2.43    1.92
 -17  -1  -8   -0.81    1.77
  17   1   8    1.35    1.24
  17   1   9    9.44    1.64
 -17  -2  13   50.08    3.23
 -17   2  13   51.16    3.09
 -17   2  12    4.22    1.53
 -17  -2  12    2.15    1.56
 -17   2  11    2.01    1.47
 -17  -2  11    0.19    1.41
  17   2 -11    2.75    1.61
  17  -2 -11    1.65    1.32
 -17  -2  10    0.38    1.36
  17   2 -10    1.61    1.41
  17  -2 -10    0.20    1.31
 -17   2  10    1.68    1.26
 -17   2  10    1.51    0.87
 -17  -2   9  177.20    5.36
 -17   2   9  150.66    5.25
 -17  -2   9  146.53    5.34
  17  -2  -9  149.29    5.21
 -17  -2   9  145.73    5.85
  17   2  -9  148.95    5.85
  17  -2  -9  152.97    5.87
 -17  -2   8    2.77    1.34
  17  -2  -8    3.12    1.08
[truncated: 48,802 more chars]
