# Supplementary material for: Enhancing the Solid-State Emission of Carbonyl-Containing Compounds by Means of Introducing a Bifuran Core
Source: ACS Appl Opt Mater. 2025 Apr 21;3(5):1044–9. doi: 10.1021/acsaom.5c00106 (PMC12105016; doi:10.1021/acsaom.5c00106)
Supplement: Supplementary file 3 [file ot5c00106_si_003.cif]

data_origi78
_audit_creation_date               2022-01-03
_audit_creation_method
;
Olex2 1.5
(compiled 2021.12.09 svn.r5202d8cf for OlexSys, GUI svn.r6439)
;
_shelx_SHELXL_version_number       '2018/3'
_audit_contact_author_address      ?
_audit_contact_author_email        ?
_audit_contact_author_name         ''
_audit_contact_author_phone        ?
_publ_contact_author_id_orcid      ?
_publ_section_references
;
Dolomanov, O.V., Bourhis, L.J., Gildea, R.J, Howard, J.A.K. & Puschmann, H.
 (2009), J. Appl. Cryst. 42, 339-341.

Sheldrick, G.M. (2015). Acta Cryst. A71, 3-8.

Sheldrick, G.M. (2015). Acta Cryst. C71, 3-8.
;
_chemical_name_common              ?
_chemical_name_systematic          ?
_chemical_formula_moiety           'C22 H14 O4'
_chemical_formula_sum              'C22 H14 O4'
_chemical_formula_weight           342.33
_chemical_melting_point            ?
_chemical_oxdiff_formula           'C22 H14 O4'
loop_
  _atom_type_symbol
  _atom_type_description
  _atom_type_scat_dispersion_real
  _atom_type_scat_dispersion_imag
  _atom_type_scat_source
 'C' 'C' 0.0033 0.0016 'International Tables Vol C Tables 4.2.6.8 and 6.1.1.4'
 'H' 'H' 0.0000 0.0000 'International Tables Vol C Tables 4.2.6.8 and 6.1.1.4'
 'O' 'O' 0.0106 0.0060 'International Tables Vol C Tables 4.2.6.8 and 6.1.1.4'

_shelx_space_group_comment
;
The symmetry employed for this shelxl refinement is uniquely defined
by the following loop, which should always be used as a source of
symmetry information in preference to the above space-group names.
They are only intended as comments.
;
_space_group_crystal_system        'monoclinic'
_space_group_IT_number             14
_space_group_name_H-M_alt          'P 1 21/c 1'
_space_group_name_Hall             '-P 2ybc'
loop_
  _space_group_symop_operation_xyz
 'x, y, z'
 '-x, y+1/2, -z+1/2'
 '-x, -y, -z'
 'x, -y-1/2, z-1/2'

_cell_length_a                     18.9421(14)
_cell_length_b                     3.8276(2)
_cell_length_c                     11.3496(7)
_cell_angle_alpha                  90
_cell_angle_beta                   99.474(7)
_cell_angle_gamma                  90
_cell_volume                       811.65(9)
_cell_formula_units_Z              2
_cell_measurement_reflns_used      2573
_cell_measurement_temperature      293.69(10)
_cell_measurement_theta_max        31.6430
_cell_measurement_theta_min        3.2670
_shelx_estimated_absorpt_T_max     0.997
_shelx_estimated_absorpt_T_min     0.987
_exptl_absorpt_coefficient_mu      0.097
_exptl_absorpt_correction_T_max    1.000
_exptl_absorpt_correction_T_min    0.873
_exptl_absorpt_correction_type     gaussian
_exptl_absorpt_process_details
;
CrysAlisPro 1.171.41.120a (Rigaku Oxford Diffraction, 2021)
Numerical absorption correction based on gaussian integration over
a multifaceted crystal model
Empirical absorption correction using spherical harmonics,
implemented in SCALE3 ABSPACK scaling algorithm.
;
_exptl_absorpt_special_details     ?
_exptl_crystal_colour              colourless
_exptl_crystal_colour_primary      colourless
_exptl_crystal_density_diffrn      1.401
_exptl_crystal_density_meas        ?
_exptl_crystal_density_method      ?
_exptl_crystal_description         plate
_exptl_crystal_F_000               356
loop_
  _exptl_crystal_face_index_h
  _exptl_crystal_face_index_k
  _exptl_crystal_face_index_l
  _exptl_crystal_face_perp_dist
 -27 0 3 0.0225
 27 0 -2 0.0075
 3 0 -16 0.0688
 -1 -5 3 0.0561
 -3 0 16 0.0530
 -3 -3 13 0.0550
 1 5 -3 0.0587
 -1 4 9 0.0741
 1 -5 -9 0.0723
 -16 -4 3 0.0510
 -20 1 12 0.0491
 -27 0 2 0.0224
 -26 0 -1 0.0299
 26 0 1 0.0037
 -19 0 -9 0.0602
 -21 3 -1 0.0497

_exptl_crystal_size_max            0.136
_exptl_crystal_size_mid            0.115
_exptl_crystal_size_min            0.03
loop_
  _exptl_oxdiff_crystal_face_indexfrac_h
  _exptl_oxdiff_crystal_face_indexfrac_k
  _exptl_oxdiff_crystal_face_indexfrac_l
  _exptl_oxdiff_crystal_face_x
  _exptl_oxdiff_crystal_face_y
  _exptl_oxdiff_crystal_face_z
 -26.6986 0.0247 2.7951 -0.0261 -0.9969 -0.0741
 26.6293 0.3021 -1.8903 0.0261 0.9996 -0.0090
 3.0651 -0.3200 -15.9589 0.6838 0.0535 0.7277
 -1.0974 -5.3227 2.6085 -0.7922 -0.0627 0.6071
 -3.1224 -0.1566 15.9819 -0.7452 -0.0584 -0.6643
 -2.9114 -3.0178 13.2613 -0.9839 -0.0774 -0.1611
 1.0785 5.3281 -2.5080 0.7883 0.0624 -0.6121
 -1.2190 4.4914 8.8395 0.1673 0.0136 -0.9858
 1.2056 -4.5050 -8.7785 -0.1718 -0.0140 0.9850
 -16.4394 -4.2348 2.7258 -0.6021 -0.6349 0.4841
 -19.7417 1.1754 12.0070 -0.3307 -0.6928 -0.6408
 -26.6293 -0.3021 1.8903 -0.0261 -0.9996 0.0090
 -26.0703 0.4711 -0.5451 0.1823 -0.9832 0.0090
 26.0703 -0.4711 0.5451 -0.1823 0.9832 -0.0090
 -18.6292 0.0134 -9.4719 0.5080 -0.7388 0.4429
 -20.9746 3.1401 -1.2464 0.5346 -0.7779 -0.3302

_exptl_transmission_factor_max     ?
_exptl_transmission_factor_min     ?
_diffrn_reflns_av_R_equivalents    0.0503
_diffrn_reflns_av_unetI/netI       0.0591
_diffrn_reflns_Laue_measured_fraction_full  0.998
_diffrn_reflns_Laue_measured_fraction_max  0.831
_diffrn_reflns_limit_h_max         25
_diffrn_reflns_limit_h_min         -23
_diffrn_reflns_limit_k_max         5
_diffrn_reflns_limit_k_min         -4
_diffrn_reflns_limit_l_max         16
_diffrn_reflns_limit_l_min         -14
_diffrn_reflns_number              8069
_diffrn_reflns_point_group_measured_fraction_full  0.998
_diffrn_reflns_point_group_measured_fraction_max  0.831
_diffrn_reflns_theta_full          25.242
_diffrn_reflns_theta_max           32.115
_diffrn_reflns_theta_min           3.271
_diffrn_ambient_environment        air
_diffrn_ambient_temperature        293.69(10)
_diffrn_detector                   'Hybrid Pixel Array Detector'
_diffrn_detector_area_resol_mean   10.0000
_diffrn_detector_type              HyPix
_diffrn_measured_fraction_theta_full  0.998
_diffrn_measured_fraction_theta_max  0.831
_diffrn_measurement_details
;
List of Runs (angles in degrees, time in seconds):

  # Type    Start    End  Width  t~exp~   \w     \q     \k     \f   Frames
--------------------------------------------------------------------------
  1  \w    -23.00  63.00   0.50   50.00    --   -9.62  57.00  73.00  172
  2  \w    -82.00  -9.00   0.50   50.00    --   -9.62 -57.00 -67.00  146
  3  \w    -14.00  23.00   0.50   50.00    --   -9.62 -99.00 -30.00   74
  4  \w    -10.00  16.00   0.50   50.00    --   -9.62 -99.00-180.00   52
  5  \w    -12.00  13.00   0.50   50.00    --   -9.62 -99.00  60.00   50
  6  \w    -22.00  17.00   0.50   50.00    --   -9.62 -99.00 150.00   78
;
_diffrn_measurement_device         'four-circle diffractometer'
_diffrn_measurement_device_type   
 'XtaLAB Synergy, Single source at offset/far, HyPix'
_diffrn_measurement_method         '\w scans'
_diffrn_orient_matrix_type        
 'CrysAlisPro convention (1999,Acta A55,543-557)'
_diffrn_orient_matrix_UB_11        -0.0037336000
_diffrn_orient_matrix_UB_12        0.1269987000
_diffrn_orient_matrix_UB_13        -0.0461120000
_diffrn_orient_matrix_UB_21        0.0377402000
_diffrn_orient_matrix_UB_22        0.0058453000
_diffrn_orient_matrix_UB_23        0.0037773000
_diffrn_orient_matrix_UB_31        -0.0018777000
_diffrn_orient_matrix_UB_32        -0.1348687000
_diffrn_orient_matrix_UB_33        -0.0432540000
_diffrn_radiation_monochromator    mirror
_diffrn_radiation_probe            x-ray
_diffrn_radiation_type             'Mo K\a'
_diffrn_radiation_wavelength       0.71073
_diffrn_source                     'micro-focus sealed X-ray tube'
_diffrn_source_type                'PhotonJet (Mo) X-ray Source'
_reflns_Friedel_coverage           0.000
_reflns_Friedel_fraction_full      .
_reflns_Friedel_fraction_max       .
_reflns_number_gt                  1357
_reflns_number_total               2365
_reflns_odcompleteness_completeness  99.78
_reflns_odcompleteness_iscentric   1
_reflns_odcompleteness_theta       28.22
_reflns_special_details
;
 Reflections were merged by SHELXL according to the crystal
 class for the calculation of statistics and refinement.
 
 _reflns_Friedel_fraction is defined as the number of unique
 Friedel pairs measured divided by the number that would be
 possible theoretically, ignoring centric projections and
 systematic absences.
;
_reflns_threshold_expression       'I > 2\s(I)'
_computing_cell_refinement         'CrysAlisPro 1.171.41.120a (Rigaku OD, 2021)'
_computing_data_collection         'CrysAlisPro 1.171.41.120a (Rigaku OD, 2021)'
_computing_data_reduction          'CrysAlisPro 1.171.41.120a (Rigaku OD, 2021)'
_computing_molecular_graphics      'Olex2 1.5 (Dolomanov et al., 2009)'
_computing_publication_material    'Olex2 1.5 (Dolomanov et al., 2009)'
_computing_structure_refinement    'SHELXL 2018/3 (Sheldrick, 2015)'
_computing_structure_solution      'SHELXT 2014/4 (Sheldrick, 2014)'
_refine_diff_density_max           0.268
_refine_diff_density_min           -0.172
_refine_diff_density_rms           0.052
_refine_ls_extinction_coef         .
_refine_ls_extinction_method       none
_refine_ls_goodness_of_fit_ref     1.024
_refine_ls_hydrogen_treatment      refall
_refine_ls_matrix_type             full
_refine_ls_number_parameters       146
_refine_ls_number_reflns           2365
_refine_ls_number_restraints       0
_refine_ls_R_factor_all            0.1069
_refine_ls_R_factor_gt             0.0535
_refine_ls_restrained_S_all        1.024
_refine_ls_shift/su_max            0.000
_refine_ls_shift/su_mean           0.000
_refine_ls_structure_factor_coef   Fsqd
_refine_ls_weighting_details      
 'w=1/[\s^2^(Fo^2^)+(0.0602P)^2^+0.0638P] where P=(Fo^2^+2Fc^2^)/3'
_refine_ls_weighting_scheme        calc
_refine_ls_wR_factor_gt            0.1174
_refine_ls_wR_factor_ref           0.1365
_refine_special_details            ?
_olex2_refinement_description
;
;
_atom_sites_solution_hydrogens     difmap
_atom_sites_solution_primary       dual
_atom_sites_solution_secondary     ?
loop_
  _atom_site_label
  _atom_site_type_symbol
  _atom_site_fract_x
  _atom_site_fract_y
  _atom_site_fract_z
  _atom_site_U_iso_or_equiv
  _atom_site_adp_type
  _atom_site_occupancy
  _atom_site_site_symmetry_order
  _atom_site_calc_flag
  _atom_site_refinement_flags_posn
  _atom_site_refinement_flags_adp
  _atom_site_refinement_flags_occupancy
  _atom_site_disorder_assembly
  _atom_site_disorder_group
 O1 O 0.58494(6) 0.5697(3) 0.45374(9) 0.0417(3) Uani 1 1 d . . . . .
 O2 O 0.70226(6) 0.6617(4) 0.35148(10) 0.0583(4) Uani 1 1 d . . . . .
 C1 C 0.53680(8) 0.4693(4) 0.52415(14) 0.0396(4) Uani 1 1 d . . . . .
 C2 C 0.57105(9) 0.3283(4) 0.62769(15) 0.0439(4) Uani 1 1 d . . . . .
 H2 H 0.5488(10) 0.247(5) 0.6913(18) 0.060(5) Uiso 1 1 d . . . . .
 C3 C 0.64443(9) 0.3422(4) 0.62237(14) 0.0409(4) Uani 1 1 d . . . . .
 H3 H 0.6826(10) 0.264(5) 0.6808(16) 0.050(5) Uiso 1 1 d . . . . .
 C4 C 0.65154(8) 0.4906(4) 0.51611(13) 0.0374(4) Uani 1 1 d . . . . .
 C5 C 0.71179(8) 0.5657(4) 0.45576(13) 0.0392(4) Uani 1 1 d . . . . .
 C6 C 0.78584(8) 0.5154(4) 0.52212(13) 0.0369(4) Uani 1 1 d . . . . .
 C7 C 0.83687(9) 0.3769(4) 0.45905(15) 0.0435(4) Uani 1 1 d . . . . .
 H7 H 0.8215(8) 0.308(4) 0.3758(16) 0.047(4) Uiso 1 1 d . . . . .
 C8 C 0.90665(10) 0.3392(4) 0.51365(17) 0.0504(5) Uani 1 1 d . . . . .
 H8 H 0.9415(9) 0.241(5) 0.4689(16) 0.056(5) Uiso 1 1 d . . . . .
 C9 C 0.92727(10) 0.4417(5) 0.63111(17) 0.0500(4) Uani 1 1 d . . . . .
 H9 H 0.9756(11) 0.421(5) 0.6671(17) 0.061(5) Uiso 1 1 d . . . . .
 C10 C 0.87751(9) 0.5814(4) 0.69383(16) 0.0465(4) Uani 1 1 d . . . . .
 H10 H 0.8919(9) 0.652(5) 0.7776(18) 0.062(5) Uiso 1 1 d . . . . .
 C11 C 0.80672(9) 0.6143(4) 0.64044(14) 0.0399(4) Uani 1 1 d . . . . .
 H11 H 0.7736(8) 0.713(4) 0.6866(14) 0.043(4) Uiso 1 1 d . . . . .

loop_
  _atom_site_aniso_label
  _atom_site_aniso_U_11
  _atom_site_aniso_U_22
  _atom_site_aniso_U_33
  _atom_site_aniso_U_23
  _atom_site_aniso_U_13
  _atom_site_aniso_U_12
 O1 0.0391(6) 0.0514(7) 0.0344(6) 0.0041(4) 0.0057(5) 0.0001(4)
 O2 0.0569(8) 0.0856(10) 0.0330(7) 0.0115(6) 0.0091(5) 0.0021(6)
 C1 0.0401(9) 0.0413(9) 0.0384(9) -0.0012(6) 0.0094(7) -0.0033(6)
 C2 0.0462(10) 0.0498(10) 0.0368(9) 0.0048(7) 0.0097(8) -0.0024(7)
 C3 0.0428(10) 0.0442(9) 0.0349(9) 0.0022(7) 0.0045(7) 0.0008(6)
 C4 0.0362(9) 0.0433(9) 0.0318(8) -0.0023(6) 0.0026(7) 0.0015(6)
 C5 0.0457(10) 0.0418(9) 0.0311(8) -0.0018(6) 0.0095(7) -0.0008(6)
 C6 0.0404(9) 0.0365(8) 0.0357(8) 0.0013(6) 0.0114(7) -0.0017(6)
 C7 0.0480(10) 0.0464(9) 0.0385(9) -0.0026(7) 0.0146(8) -0.0006(7)
 C8 0.0451(10) 0.0514(11) 0.0591(12) -0.0002(8) 0.0216(9) 0.0047(7)
 C9 0.0375(10) 0.0552(11) 0.0564(12) 0.0097(8) 0.0056(9) -0.0013(7)
 C10 0.0487(10) 0.0498(10) 0.0404(10) 0.0030(7) 0.0056(8) -0.0071(7)
 C11 0.0429(9) 0.0430(9) 0.0357(9) -0.0022(6) 0.0125(7) -0.0024(6)

_geom_special_details
;
 All esds (except the esd in the dihedral angle between two l.s. planes)
 are estimated using the full covariance matrix.  The cell esds are taken
 into account individually in the estimation of esds in distances, angles
 and torsion angles; correlations between esds in cell parameters are only
 used when they are defined by crystal symmetry.  An approximate (isotropic)
 treatment of cell esds is used for estimating esds involving l.s. planes.
;
loop_
  _geom_bond_atom_site_label_1
  _geom_bond_atom_site_label_2
  _geom_bond_distance
  _geom_bond_site_symmetry_2
  _geom_bond_publ_flag
 O1 C1 1.3629(18) . ?
 O1 C4 1.3748(18) . ?
 O2 C5 1.2240(18) . ?
 C1 C1 1.431(3) 3_666 ?
 C1 C2 1.357(2) . ?
 C2 H2 0.946(19) . ?
 C2 C3 1.402(2) . ?
 C3 H3 0.946(19) . ?
 C3 C4 1.360(2) . ?
 C4 C5 1.453(2) . ?
 C5 C6 1.491(2) . ?
 C6 C7 1.398(2) . ?
 C6 C11 1.389(2) . ?
 C7 H7 0.978(17) . ?
 C7 C8 1.372(2) . ?
 C8 H8 0.973(17) . ?
 C8 C9 1.383(3) . ?
 C9 H9 0.94(2) . ?
 C9 C10 1.379(2) . ?
 C10 H10 0.982(19) . ?
 C10 C11 1.383(2) . ?
 C11 H11 0.959(15) . ?

loop_
  _geom_angle_atom_site_label_1
  _geom_angle_atom_site_label_2
  _geom_angle_atom_site_label_3
  _geom_angle
  _geom_angle_site_symmetry_1
  _geom_angle_site_symmetry_3
  _geom_angle_publ_flag
 C1 O1 C4 106.37(11) . . ?
 O1 C1 C1 115.64(17) . 3_666 ?
 C2 C1 O1 110.44(14) . . ?
 C2 C1 C1 133.92(18) . 3_666 ?
 C1 C2 H2 125.6(12) . . ?
 C1 C2 C3 106.47(14) . . ?
 C3 C2 H2 127.9(11) . . ?
 C2 C3 H3 127.3(10) . . ?
 C4 C3 C2 107.32(15) . . ?
 C4 C3 H3 125.4(10) . . ?
 O1 C4 C5 116.05(13) . . ?
 C3 C4 O1 109.40(13) . . ?
 C3 C4 C5 134.49(15) . . ?
 O2 C5 C4 120.85(15) . . ?
 O2 C5 C6 120.25(13) . . ?
 C4 C5 C6 118.88(13) . . ?
 C7 C6 C5 117.54(14) . . ?
 C11 C6 C5 123.21(13) . . ?
 C11 C6 C7 119.18(15) . . ?
 C6 C7 H7 118.4(9) . . ?
 C8 C7 C6 120.29(16) . . ?
 C8 C7 H7 121.3(9) . . ?
 C7 C8 H8 119.5(11) . . ?
 C7 C8 C9 120.25(16) . . ?
 C9 C8 H8 120.3(11) . . ?
 C8 C9 H9 119.6(11) . . ?
 C10 C9 C8 119.94(17) . . ?
 C10 C9 H9 120.5(11) . . ?
 C9 C10 H10 120.1(10) . . ?
 C9 C10 C11 120.31(17) . . ?
 C11 C10 H10 119.5(10) . . ?
 C6 C11 H11 121.9(10) . . ?
 C10 C11 C6 120.00(15) . . ?
 C10 C11 H11 118.0(9) . . ?

loop_
  _geom_torsion_atom_site_label_1
  _geom_torsion_atom_site_label_2
  _geom_torsion_atom_site_label_3
  _geom_torsion_atom_site_label_4
  _geom_torsion
  _geom_torsion_site_symmetry_1
  _geom_torsion_site_symmetry_2
  _geom_torsion_site_symmetry_3
  _geom_torsion_site_symmetry_4
  _geom_torsion_publ_flag
 O1 C1 C2 C3 0.29(18) . . . . ?
 O1 C4 C5 O2 -6.7(2) . . . . ?
 O1 C4 C5 C6 174.76(11) . . . . ?
 O2 C5 C6 C7 -37.2(2) . . . . ?
 O2 C5 C6 C11 139.63(17) . . . . ?
 C1 O1 C4 C3 0.45(16) . . . . ?
 C1 O1 C4 C5 178.08(13) . . . . ?
 C1 C1 C2 C3 -179.9(2) 3_666 . . . ?
 C1 C2 C3 C4 -0.01(18) . . . . ?
 C2 C3 C4 O1 -0.27(18) . . . . ?
 C2 C3 C4 C5 -177.29(17) . . . . ?
 C3 C4 C5 O2 170.13(17) . . . . ?
 C3 C4 C5 C6 -8.4(3) . . . . ?
 C4 O1 C1 C1 179.68(16) . . . 3_666 ?
 C4 O1 C1 C2 -0.46(17) . . . . ?
 C4 C5 C6 C7 141.27(16) . . . . ?
 C4 C5 C6 C11 -41.9(2) . . . . ?
 C5 C6 C7 C8 177.05(14) . . . . ?
 C5 C6 C11 C10 -175.62(14) . . . . ?
 C6 C7 C8 C9 -0.8(2) . . . . ?
 C7 C6 C11 C10 1.2(2) . . . . ?
 C7 C8 C9 C10 0.2(3) . . . . ?
 C8 C9 C10 C11 1.1(3) . . . . ?
 C9 C10 C11 C6 -1.8(2) . . . . ?
 C11 C6 C7 C8 0.1(2) . . . . ?

loop_
  _refln_index_h
  _refln_index_k
  _refln_index_l
  _refln_F_squared_meas
  _refln_F_squared_sigma
 0 0 2 3401.91 144.43
 0 0 -2 3399 144.42
 0 0 2 3391.46 144.4
 0 0 3 -0.14 0.29
 0 0 -3 -0.19 0.37
 0 0 4 0.15 0.41
 0 0 5 -0.04 0.37
 0 0 -5 0.06 0.8
 0 0 6 918.89 38.61
 0 0 -6 866.89 38.89
 0 0 7 -0.07 0.7
 0 0 -7 -0.19 1.04
 0 0 7 -0.06 0.46
 0 0 8 111.77 5.66
 0 0 8 123.14 5.56
 0 0 -8 115.28 5.95
 0 0 9 0.9 1.47
 0 0 9 0.07 0.67
 0 0 -9 0.9 1.39
 0 0 -10 82.2 4.76
 0 0 10 81.75 4.15
 0 0 10 75.98 4.31
 0 0 11 0.92 1.47
 0 0 -11 -2.36 1.89
 0 0 12 100.95 5.39
 0 0 12 89.95 5.5
 0 0 13 -1.51 1.68
 0 0 13 -1.34 2.06
 0 0 14 -0.73 2.36
 0 -1 0 0.04 0.47
 0 1 0 0.26 0.78
 0 -1 1 9363.1 397.91
 0 1 1 9243.43 397.72
 0 1 1 9999 398.02
 0 1 2 641.78 27.08
 0 -1 2 624.4 27.08
 0 -1 2 637.07 27.25
 0 1 -2 638.69 27.24
 0 1 3 143.19 6.33
 0 1 -3 143.87 6.31
 0 -1 3 144.35 6.33
 0 -1 3 147.47 6.45
 0 1 -4 6.71 0.59
 0 1 4 6.49 0.8
 0 -1 4 5.57 0.58
 0 1 4 5.77 0.56
 0 -1 4 6.98 0.71
 0 1 5 268.94 12.15
 0 -1 5 267.91 11.78
 0 -1 5 272.37 11.78
 0 1 -5 265.31 11.75
 0 1 5 265.51 11.93
 0 1 5 274.91 11.78
 0 -1 6 62.45 2.97
 0 1 -6 58.16 2.92
 0 1 6 59.54 2.94
 0 1 6 61.58 3.59
 0 1 6 58.14 3.13
 0 -1 7 206.58 8.93
 0 1 -7 201.54 8.92
 0 1 7 200.82 9.55
 0 1 7 201.5 8.91
 0 1 7 180.67 9.03
 0 1 8 26.07 2.54
 0 1 8 22.79 1.86
 0 1 8 27.3 1.65
 0 -1 8 23.68 1.61
 0 1 9 3.7 0.78
 0 -1 9 3.07 0.8
 0 1 -10 29.03 2.84
 0 1 10 28.53 1.88
 0 -1 10 27.19 1.84
 0 1 -11 77.82 5.18
 0 1 12 2.6 1.45
 0 1 12 2.41 1.89
 0 -1 12 0.31 1.97
 0 -1 13 10.87 2.59
 0 1 13 13.14 2.8
 0 1 13 16.53 2.26
 0 -1 14 1.63 2.64
 0 1 14 1.04 2.99
 0 1 14 2.22 2.11
 0 -2 0 493.43 21.57
 0 2 -1 66.43 3.54
 0 -2 1 64.37 3.34
 0 2 1 61.91 3.43
 0 2 2 415.59 16.81
 0 -2 2 397.24 16.2
 0 2 2 363.72 16.11
 0 2 -2 392.09 16.69
 0 -2 2 390.03 16.59
 0 2 2 377.14 16.17
 0 -2 2 368.98 16.11
 0 -2 3 206.13 9
 0 2 3 204.45 8.96
 0 2 -3 211.05 9.33
 0 2 3 214.41 9.48
 0 2 3 202.21 8.84
 0 -2 3 185.36 9.14
 0 -2 3 207.39 8.86
 0 2 -4 224.62 10.25
 0 2 4 236.77 10.27
 0 -2 4 235.93 10.47
 0 -2 4 249.34 10.3
 0 2 -5 1.36 0.44
 0 2 5 0.75 0.36
 0 2 5 1.5 0.69
 0 -2 5 1.32 0.44
 0 -2 6 27.13 1.78
 0 2 6 27.69 1.86
 0 2 6 28.1 1.54
 0 -2 6 29.33 1.62
 0 2 -6 26.71 1.52
 0 2 7 0.09 1.18
 0 2 -7 0.64 0.55
 0 -2 7 1.34 0.79
 0 -2 7 -0.53 0.59
 0 2 7 0.2 0.48
 0 -2 7 0.29 1.75
 0 2 8 5.05 1.97
 0 2 8 3.69 0.67
 0 -2 8 5.51 0.78
 0 -2 8 6.03 1.61
 0 2 8 4.65 1.11
 0 2 8 7.95 1.48
 0 -2 8 2.74 0.82
 0 2 9 57.32 3.58
 0 2 9 46.25 3.96
 0 -2 9 43.14 3.66
 0 2 9 47.02 3.07
 0 2 9 46.69 2.55
 0 -2 9 47.77 2.59
 0 2 10 1.48 2
 0 2 10 1.08 0.66
 0 -2 10 0.58 0.74
 0 2 10 1.87 2.51
 0 2 10 2.43 1.67
 0 -2 10 1.86 2.23
 0 2 11 0.87 1.37
 0 2 11 -1.12 2.04
 0 2 11 2.06 2.25
 0 -2 11 -2.05 2.12
 0 -2 12 3.41 2.2
 0 2 12 0.78 1.7
 0 2 12 2.3 2.49
 0 -2 13 -2.35 2.77
 0 2 13 5.71 2.05
 0 2 13 -0.23 2.75
 0 -2 14 7.2 3.84
 0 2 14 1.94 4
 0 2 14 2.79 2.31
 0 3 0 0.14 1.94
 0 3 -1 1.02 1.79
 0 3 1 1.59 2.24
 0 3 2 3.18 1.83
 0 3 -2 4.88 2.12
 0 -3 2 2.43 0.98
 0 -3 3 114.21 5.12
 0 -3 3 139.27 5.93
 0 -3 3 112.54 5.05
 0 3 3 122 5.05
 0 3 -3 130.06 6.3
 0 3 3 136.42 6.3
 0 3 3 112.86 5.05
 0 -3 4 40.01 1.97
 0 3 4 45.25 3.41
 0 3 4 39.92 1.97
 0 -3 4 43.18 2.22
 0 3 4 46.9 2.59
 0 3 4 41.88 2.08
 0 3 -4 44.73 3
 0 3 4 45.68 3
 0 -3 4 45.67 2.68
 0 3 5 47.42 3.4
 0 3 -5 29.62 1.82
 0 3 5 40.81 2.12
 0 -3 5 41.62 1.97
 0 3 5 41.31 1.94
 0 3 5 47.23 2.55
 0 -3 5 36.42 2.49
 0 -3 5 40.65 2.2
 0 3 5 50.17 3.09
 0 3 6 3.06 0.92
 0 -3 6 4.07 0.76
 0 3 6 9.32 2.31
 0 3 6 8.42 1.47
 0 3 6 4.65 0.65
 0 3 -6 3.03 0.51
 0 -3 6 2.48 1.08
 0 -3 6 6.66 1.24
 0 3 7 4.72 1.16
 0 -3 7 5.43 1.38
 0 -3 7 7.5 1.27
 0 -3 7 6.58 0.89
 0 3 7 6.8 0.75
 0 3 7 7.8 1.39
 0 3 7 8.13 2
 0 3 8 11.02 2.4
 0 3 8 8.9 1.61
 0 -3 8 5.97 0.93
 0 3 8 6.31 0.76
 0 3 8 4.8 1.38
 0 -3 8 6.82 1.34
 0 -3 8 4.27 1.68
 0 3 9 1.36 3.08
 0 3 9 -1.11 1.62
 0 -3 9 -0.41 0.78
 0 3 9 0.51 1.31
 0 3 9 0.46 0.55
 0 3 9 0.13 1.37
 0 -3 9 0.68 1.55
 0 -3 10 2.08 1.77
 0 3 10 2.31 1.82
 0 3 10 0.94 1.63
 0 3 10 2.6 3.63
 0 3 10 1.79 1.5
 0 3 11 7.51 4.16
 0 3 11 11.19 2.34
 0 -3 11 6.55 2.32
 0 3 11 5.98 1.91
 0 3 11 6.29 2.32
 0 3 12 0.21 2.69
 0 3 12 -0.21 2.93
 0 3 12 -0.15 2.51
 0 3 12 -0.89 5.11
 0 -3 12 -1.91 2.98
 0 3 13 0.56 4.06
 0 -3 13 2.23 2.97
 0 3 13 1.98 2.59
 0 3 13 1.6 2.91
 0 4 0 10.47 3.02
 0 4 0 4.19 0.85
 0 4 1 3.27 3.04
 0 4 -1 3.51 0.72
 0 4 1 5.08 0.96
 0 4 -1 6.1 2.86
 0 4 2 10.97 1.36
 0 4 -2 12.96 2.91
 0 4 2 9.74 3.04
 0 4 3 1.91 1.14
 0 4 -3 3.7 2.35
 0 4 3 3.41 1.82
 0 4 4 27.01 2.17
 0 4 -4 22.47 2.73
 0 4 4 27.82 2.79
 0 4 5 23.2 2.82
 0 4 5 23.36 2.12
 0 4 5 24.63 3.35
 0 -4 6 -0.34 0.4
 0 -4 6 0.13 0.68
 0 4 6 2.81 1.45
 0 4 6 -0.56 2.02
 0 4 6 2.05 2.64
 0 4 7 8.56 2.72
 0 4 7 8.06 1.84
 0 4 7 8.77 3.01
 0 -4 7 4.6 1.08
 0 4 8 0.21 2.49
 0 4 8 5.14 3.07
 0 4 8 1.06 1.66
 0 -4 8 -0.34 1.15
 0 4 9 4.02 3.82
 0 4 9 -1.62 2.27
 0 4 9 0.88 3.5
 0 -4 9 -0.57 1.3
 0 4 10 4.75 2.34
 0 4 10 3.09 5.97
 0 5 0 3.62 3.92
 0 5 1 0.24 4.06
 0 5 -1 5.78 3.81
 0 5 -2 5.32 3.84
 0 5 2 0.24 4.43
 0 5 3 12.28 4.69
 0 5 -3 2.77 3.7
 -1 0 15 2.31 3.47
 -1 0 14 -0.86 1.91
 -1 0 14 4.44 2.25
 -1 0 13 1.45 1.56
 -1 0 12 15.8 2.32
 1 0 -11 -1.45 1.76
 -1 0 11 1.72 1.48
 -1 0 10 4.19 0.94
 -1 0 10 8.93 1.46
 -1 0 9 -0.86 1.37
 1 0 -9 -0.13 1.35
 -1 0 9 -0.47 0.59
 1 0 -8 8.38 1.56
 -1 0 8 5.61 1.1
 -1 0 8 2.8 0.7
 -1 0 7 -0.34 0.53
 -1 0 7 -0.55 0.84
 1 0 -7 -0.1 1.02
 1 0 -6 131.86 5.97
 -1 0 6 117.96 5.57
 -1 0 6 119.25 5.65
 -1 0 5 -0.16 0.36
 -1 0 4 258.07 11.23
 1 0 -3 -0.33 0.49
 -1 0 3 0.07 0.3
 1 0 -2 1148.39 46.36
 1 0 -2 1106.4 46.27
 -1 0 2 1036.91 46.26
 -1 0 -1 0.02 0.03
 -1 0 -1 -0.01 0.02
 1 0 1 0.02 0.33
 1 0 2 56.04 2.59
 -1 0 -2 57.41 2.59
 -1 0 -3 -0.23 0.35
 -1 0 -4 164.68 7.36
 -1 0 -4 166.74 7.47
 -1 0 -5 0.63 0.87
 1 0 5 -0.04 0.41
 -1 0 -5 0.41 0.46
 -1 0 -6 55.93 3
 -1 0 -6 47.03 2.55
 1 0 6 46.71 2.49
 1 0 7 -0.45 0.49
 1 0 7 -0.36 0.78
 -1 0 -7 -1.04 1.1
 -1 0 -8 33.31 2.44
 1 0 8 30.47 2.1
 1 0 8 28.83 1.86
 -1 0 -9 0.38 1.37
 1 0 9 -0.15 0.65
 1 0 9 0.1 1.55
 1 0 10 98.87 5.45
 1 0 10 107.22 5.24
 -1 0 -10 113.29 5.81
 1 0 11 0.12 1.45
 1 0 11 1.88 1.74
 1 0 12 80.13 4.75
 1 0 12 81.88 5.02
 1 0 13 -1.73 2.2
 1 0 14 5.88 2.63
 -1 1 15 4.18 2.73
 -1 1 14 2.23 2.76
 -1 -1 14 2.66 2.6
 -1 1 14 0.14 1.93
 -1 1 13 4.3 1.75
 -1 1 13 3.87 2.25
 -1 -1 13 5.88 2.34
 -1 1 12 -0.6 1.42
 1 1 -11 24.97 2.86
 -1 -1 11 9.85 0.9
 1 1 -10 1.9 1.77
 -1 -1 10 0.57 0.66
 -1 1 10 0.5 0.67
 -1 -1 9 0.84 0.65
 -1 1 9 0.84 0.64
 -1 1 8 0.76 0.59
 -1 -1 8 -0.17 0.57
 -1 1 8 2.41 1.69
 -1 -1 8 0.47 0.82
 -1 -1 7 8.29 0.89
 -1 -1 7 10.12 0.88
 -1 1 7 9.58 0.91
 -1 -1 7 11.1 1.04
 -1 1 7 9.82 1.15
 -1 -1 6 12.08 0.88
 -1 1 6 13.62 1.87
 -1 1 6 12.44 0.96
 -1 -1 6 13.14 0.96
 -1 1 6 12.13 1.22
 -1 -1 6 12.98 1.1
 1 1 -5 75.61 3.5
 -1 -1 5 76.44 3.53
 -1 1 5 73.49 3.67
 -1 -1 5 70.48 3.46
 -1 1 5 80.26 3.56
 -1 1 5 77.83 4.03
 -1 -1 4 10.43 0.78
 1 1 -4 9.91 0.68
 -1 -1 4 10.31 0.73
 -1 1 4 9.03 0.7
 1 1 -3 200.27 8.66
 -1 -1 3 186.03 8.75
 -1 1 3 208.29 8.72
 -1 -1 3 205.89 8.71
 1 -1 -2 131.54 5.68
 -1 1 2 131.97 5.66
 -1 -1 2 128.57 5.66
 1 1 -2 125.66 5.81
 1 1 -2 127.97 5.61
 1 1 -2 136.29 5.68
 -1 1 1 694.79 16.82
 -1 1 1 701.85 16.69
 1 1 -1 662.15 16.21
 1 -1 -1 658.77 16.2
 -1 -1 1 685.46 16.59
 -1 1 1 648.76 16.19
 1 -1 0 18.83 1.19
 1 -1 0 18.03 1.14
 1 1 1 18.88 0.97
 1 -1 1 18.35 1.03
 1 -1 1 18.89 1.24
 1 1 2 1107.37 47.19
 1 1 2 1110.45 47.22
 1 -1 2 1087.27 47.22
 1 -1 2 1120.73 47.3
 1 -1 3 425.65 18.53
 1 1 3 430.01 18.52
 -1 1 -4 30.89 1.64
 1 1 4 33.28 1.66
 1 -1 4 32.93 1.67
 1 -1 4 31.47 1.78
 1 1 4 31.44 1.87
 1 1 5 95.85 4.61
 1 1 5 100.28 4.43
 1 -1 5 96.04 4.42
 -1 1 -5 91.57 4.42
 1 1 5 96.2 4.85
 -1 1 -6 23.19 1.42
 1 1 6 22.69 2.02
 1 1 6 22.63 1.38
 1 -1 6 22.94 1.39
 1 1 6 23.36 1.64
 -1 1 -7 13.31 1.13
 1 1 7 17.54 1.99
 1 -1 7 14.08 1.12
 1 1 7 15.33 1.14
 1 1 7 14.09 1.37
 1 1 8 52.04 3.48
 1 1 8 49.97 2.71
 -1 1 -8 50.57 2.73
 1 1 8 47.08 3.01
 1 -1 8 53.24 2.74
 1 -1 9 7.11 1.8
 1 -1 9 10.99 1.13
 1 1 9 13.34 1.15
 1 -1 10 47.43 3.84
 1 -1 10 56.42 3.12
 1 1 10 45.68 3.78
 -1 1 -10 59.64 3.97
 1 1 10 61.57 3.15
 1 -1 11 68.24 4.88
 1 1 11 80.1 5.01
 -1 1 -11 92.04 5.45
 1 1 12 6.93 2.03
 1 -1 12 2.29 2.05
 1 1 12 4.71 1.7
 1 1 13 10.92 2.24
 1 -1 13 9.94 2.76
 1 1 13 10.44 2.87
 1 -1 14 12.05 3.34
 1 1 14 14.93 2.79
 1 1 14 18.53 3.43
 -1 2 14 6.56 2.48
 -1 -2 14 8.86 3.9
 -1 2 14 7.46 3.95
 -1 2 13 -0.18 1.83
 -1 2 13 3.37 2.83
 -1 2 13 2.07 1.91
 -1 -2 13 0.18 2.63
 -1 -2 12 10.28 2.4
 -1 2 12 8.1 1.91
 -1 2 12 15.25 2.74
 -1 2 11 0.38 2.19
 -1 2 11 -1.81 1.95
 -1 -2 11 -0.91 1.93
 -1 2 11 1 1.34
 -1 2 10 1.82 0.75
 -1 2 10 3.85 1.59
 -1 -2 10 2.7 0.87
 -1 2 10 4.9 2.5
 -1 2 9 2 0.7
 -1 2 9 4.42 1.42
 -1 -2 9 1.7 0.76
 -1 -2 8 1.82 0.66
 -1 2 8 3.33 1.07
 -1 2 8 1.28 1.83
 -1 2 8 0.73 0.55
 -1 2 7 18.91 2.68
 -1 2 7 14.45 1.66
 -1 -2 7 15.73 1.2
 -1 2 7 16.79 1.15
 -1 -2 6 1.36 0.52
 -1 2 6 1.16 0.77
 -1 2 6 0.26 0.39
 -1 2 5 24.42 1.3
 1 2 -5 19.21 1.15
 -1 -2 5 24.98 1.35
 -1 -2 4 109.01 5.46
 -1 -2 4 127.51 5.24
 -1 2 4 129.57 5.81
 1 2 -4 118.5 5.53
 1 2 -4 105.59 5.1
 -1 2 4 125.29 5.22
 -1 2 3 4.23 1.69
 -1 -2 3 1.32 0.66
 -1 2 3 -0.48 0.36
 -1 -2 3 -0.47 0.38
 1 2 -3 0.35 1.06
 -1 2 3 5.05 1.23
 -1 2 2 292.71 12.64
 1 2 -2 316.48 13.24
 -1 2 2 337.93 13.62
 -1 -2 2 309.24 13.12
 -1 2 2 323.9 13.31
 -1 -2 2 285.54 12.64
 -1 -2 1 221.63 9.82
 1 2 -1 210.02 9.89
 -1 2 1 218.12 9.87
 1 -2 0 15.56 1.31
 -1 2 -1 89.27 4.58
 1 -2 1 90 4.41
 -1 2 -2 194.27 8.84
 1 2 2 193.23 8.88
 1 2 2 183.77 8.17
 1 -2 2 183.33 8.6
 1 2 2 187.78 8.21
 1 -2 2 197.08 8.24
 1 -2 2 190.57 8.18
 1 2 3 235.75 10.17
 -1 2 -3 229.43 10.64
 1 2 3 228.04 10.26
 1 -2 3 234.01 10.3
 1 2 3 223.94 10.39
 1 -2 3 221.3 10.62
 1 -2 3 251.42 10.2
 1 -2 4 304.2 12.47
 1 -2 4 279.52 12.84
 1 2 4 266.6 12.65
 1 -2 4 282.67 12.61
 1 2 4 287.63 12.58
 1 2 4 285.84 12.43
 1 2 5 1.33 0.71
 1 -2 5 1.82 0.88
 1 -2 5 1.18 0.82
 1 2 5 1.04 0.67
 1 2 5 1.31 0.41
 1 -2 5 2.63 0.51
 -1 2 -5 1.74 0.51
 1 -2 6 1.77 0.91
 1 2 6 1.65 0.45
 1 -2 6 0.17 1.07
 1 -2 6 1.57 0.55
 1 2 6 3.15 1
 1 2 6 1.72 0.8
 -1 2 -6 0.95 0.52
 1 2 7 15.3 1.71
 1 -2 7 18.32 1.3
 -1 2 -7 16.6 1.2
 1 -2 7 16.09 2.22
 1 2 7 18.07 1.24
 1 2 7 17.28 1.78
 1 -2 7 14.56 1.48
 1 2 8 16.83 1.27
 1 -2 8 14.19 1.48
 1 -2 8 16.43 1.97
 -1 2 -8 17.94 1.31
 1 2 8 17.99 1.66
 1 2 8 20.56 2
 1 -2 8 18.53 1.36
 1 2 8 16.5 2.38
 1 2 9 71.61 3.54
 1 -2 9 59.5 3.55
 1 -2 9 74.39 3.6
 1 2 9 75.79 4.44
 1 -2 9 78.08 4.53
 1 2 9 71.4 4.85
 1 2 9 67.57 3.96
 1 2 10 6.84 0.93
 1 2 10 10.32 1.92
 1 -2 10 9.83 2.61
 1 -2 10 7.28 1
 1 2 10 9.94 2.35
 1 -2 10 5.25 0.98
 1 2 10 8.74 2.76
 1 2 11 6.7 2.18
 1 2 11 6.74 1.6
 1 2 11 5.58 2.39
 1 -2 11 9.31 2.34
 1 2 12 2.28 2.42
 1 2 12 3.3 1.77
 1 -2 12 4.48 2.52
 1 2 13 9.28 2.38
 1 -2 13 8.95 3.01
 1 2 13 15.69 3.19
 1 2 14 19.21 4.23
 1 -2 14 14.08 3.94
 -1 3 14 -1.49 2.99
 -1 -3 13 9.67 3.25
 -1 3 13 9.25 3.28
 -1 3 13 8.82 4.32
 -1 3 13 10.04 2.93
 -1 -3 12 5.43 2.99
 -1 3 12 2.8 2.69
 -1 3 12 6.37 5.25
 -1 3 12 0.21 2.64
 -1 3 12 0.84 2.78
 -1 3 11 4.09 2.22
 -1 3 11 4.59 1.85
 -1 3 11 5.06 2.31
 -1 -3 11 1.31 2.16
 -1 3 11 4.89 4.11
 -1 3 10 -0.27 1.51
 -1 3 10 -0.89 3.63
 -1 3 10 -1.13 1.81
 -1 3 10 0.2 1.78
 -1 -3 10 -0.39 1.7
 -1 3 10 -1.14 1.87
 -1 3 9 1.78 1.71
 -1 3 9 3.69 1.37
 -1 3 9 -0.28 3.36
 -1 3 9 2.34 1.42
 -1 3 9 0.42 0.59
 -1 -3 9 1.03 1.52
 -1 3 9 1.91 1.82
 -1 -3 9 1.1 0.83
 -1 3 8 -1.01 1.4
 -1 -3 8 0.2 1.59
 -1 3 8 -0.38 2.18
 -1 3 8 0.37 0.61
 -1 3 8 -0.17 1.99
 -1 3 8 1.55 1.33
 -1 -3 8 0.11 0.96
 -1 -3 8 0.52 0.83
 -1 3 7 16.29 2.5
 -1 -3 7 13.12 1.69
 -1 3 7 14.33 2.08
 -1 -3 7 13.64 1.55
 -1 -3 7 14.28 1.18
 -1 3 7 15.24 1.1
 -1 3 7 16.4 1.59
 -1 3 7 18.44 1.78
 -1 3 6 65.52 3.55
 -1 -3 6 51.86 3.16
 -1 -3 6 62.08 2.94
 -1 3 6 55.37 4.38
 -1 3 6 59.61 3.2
 -1 3 6 64.66 4.1
 -1 3 6 60.49 2.89
 -1 -3 6 55.6 3.38
 -1 -3 5 80.93 4.12
 -1 3 5 77.8 4.44
 -1 3 5 81.13 4.09
 -1 -3 5 70.02 3.71
 -1 3 5 74.37 3.48
 -1 3 5 77.95 3.7
 -1 3 5 86.01 4.91
 -1 -3 5 74.36 3.49
 -1 3 4 10.39 0.67
 -1 -3 4 10.74 1.28
 1 3 -4 14.78 1.95
 -1 -3 4 9.38 1.01
 -1 3 4 12.89 1.72
 -1 3 4 9.35 0.81
 -1 3 4 14.57 2.14
 -1 -3 4 9.76 0.66
 -1 3 3 101.73 5.09
 -1 -3 3 91.67 3.93
 -1 3 3 89.92 3.94
 -1 -3 3 87.35 4.01
 1 3 -3 110.93 5.25
 -1 3 3 110.38 5.81
 -1 -3 3 97.14 4.73
 -1 3 3 87.21 3.92
 1 3 -2 7.6 2.14
 -1 -3 2 11.62 1.38
 -1 3 2 13.3 1.93
 1 3 -1 14.19 2.21
 -1 3 1 11.21 2.67
 -1 3 0 46.06 3.39
 1 3 0 39.43 3.27
 1 -3 1 24.88 1.91
 -1 3 -1 24.9 2.58
 1 3 1 23.53 2.83
 1 3 1 20.07 1.42
 1 3 2 5.88 0.94
 -1 3 -2 8.86 2.26
 1 -3 2 6.45 1.14
 1 -3 3 102.33 4.85
 1 -3 3 86.37 4.03
 1 -3 3 96.43 4.13
 -1 3 -3 105.22 5.32
 1 3 3 102.07 5.29
 1 3 3 106.65 4.65
 1 3 3 92.83 4.05
 1 3 3 92.74 4.06
 1 3 4 6.88 0.58
 1 -3 4 7.04 1.19
 1 -3 4 5.67 0.58
 1 3 4 9.68 1.71
 1 3 4 6.39 0.67
 1 3 4 7.92 1.14
 1 -3 4 6.51 0.89
 1 3 5 11.65 1.3
 1 -3 5 8.9 1.04
 -1 3 -5 7.73 0.77
 1 3 5 10.16 0.9
 1 3 5 9.36 0.75
 1 -3 5 8.83 1.29
 1 3 5 17.5 2.12
 1 -3 5 9.82 0.81
 1 3 6 29.07 2.85
 1 3 6 25.64 1.41
 1 -3 6 21.6 1.87
 1 3 6 27.43 2.01
 1 -3 6 26.8 1.52
 -1 3 -6 21.08 1.35
 1 -3 6 21.78 1.71
 1 3 6 22.89 1.6
 1 3 7 29.15 1.91
 1 -3 7 20.43 2
 1 -3 7 32.73 1.74
 -1 3 -7 21.99 1.47
 1 3 7 28.15 2.15
 1 -3 7 24.84 2
 1 3 7 28.7 1.58
 1 -3 8 27.87 1.71
 1 -3 8 22.01 2.25
 1 3 8 28.44 2.07
 1 3 8 27.31 2.23
 1 3 8 24.77 1.52
 -1 3 -8 18.95 1.41
 1 3 9 5.95 1.45
 1 -3 9 5.19 0.93
 1 3 9 4.11 1.37
 1 3 9 5.49 0.78
 1 -3 9 4.51 1.56
 1 3 9 4.8 3.27
 1 3 10 7.92 3.88
 1 3 10 8.22 1.79
 1 3 10 1.5 1.6
 1 -3 10 3.15 1.78
 1 -3 11 2.1 2.09
 1 3 11 2.98 1.75
 1 3 11 -1.47 3.86
 1 3 11 2.27 2.06
 1 3 12 -0.63 2.84
 1 3 12 2.99 2.47
 1 -3 12 5.91 3.21
 1 3 12 -0.29 4.83
 1 3 12 1 2.69
 1 3 13 15.07 3.15
 1 3 13 2.71 3.82
 1 -3 13 5.24 2.83
 1 3 13 6.28 2.68
 -1 4 10 2.85 6.68
 -1 4 10 3.46 2.43
 -1 4 9 0.62 3.2
 -1 -4 9 -0.25 1.31
 -1 4 9 5.01 3.9
 -1 4 9 0.65 2.26
 -1 4 8 8.86 2.63
 -1 -4 8 4.08 1.22
 -1 4 8 3.07 2.77
 -1 4 8 6.52 1.89
 -1 4 7 14.32 1.94
 -1 4 7 19.25 3.51
 -1 -4 7 8.99 1.19
 -1 4 7 18.98 2.8
 -1 -4 6 25.95 1.55
 -1 4 6 35.88 3.76
 -1 4 6 29.78 3.01
 -1 4 6 34.88 2.58
 -1 -4 6 26.54 1.37
 -1 4 5 34.3 3.86
 -1 4 5 33.43 2.59
 -1 4 5 35.14 3.18
 -1 4 4 33.99 3
 -1 4 4 40.83 2.76
 1 4 -4 41.02 3.32
 -1 4 3 3.32 1.83
 -1 4 3 0.1 1.15
 1 4 -3 4.15 2.33
 1 4 -2 1.75 0.42
 1 4 -2 1.83 2.51
 1 4 -1 13.61 2.98
 1 4 -1 8.37 0.79
 -1 4 1 16.09 3.36
 1 4 0 5.26 0.82
 -1 4 0 10.85 3.16
 1 4 0 7.26 3.01
 -1 4 -1 22.65 3.43
 1 4 1 28.56 3.72
 1 4 1 21.59 1.59
 -1 4 -2 16.68 2.97
 1 4 2 9.16 1.22
 1 4 2 10.21 2.9
 -1 4 -3 2.76 2.14
 1 4 3 1.75 1.01
 1 4 4 3.78 2.09
 1 4 4 0.7 1.1
 1 4 5 19.07 2.67
 1 4 5 17.98 1.76
 1 -4 5 9.46 0.64
 1 4 5 17.56 2.92
 1 4 6 8.04 2.45
 1 -4 6 4.8 0.52
 1 -4 6 6.44 0.8
 1 4 6 10.63 1.62
 1 4 6 11.84 2.93
 1 4 7 23.01 3.4
 1 4 7 26.05 2.45
 1 4 7 26.59 3.48
 1 -4 7 20.49 1.6
 1 4 8 6.98 1.92
 1 4 8 7.65 3.15
 1 4 8 5.87 3
 1 -4 8 2.5 1.22
 1 -4 9 -0.41 1.34
 1 4 9 -0.94 2.2
 1 4 9 2.71 4.04
 1 4 9 4.03 3.87
 1 4 10 -0.33 2.08
 1 4 10 2.56 5.48
 1 5 -4 5.06 3.62
 -1 5 3 1.53 4.54
 1 5 -3 -0.2 3.61
 1 5 -2 3.27 3.77
 -1 5 2 2.72 4.4
 1 5 -1 -0.21 3.56
 -1 5 1 4.51 4.19
 1 5 0 8.29 3.9
 -1 5 0 3.82 3.86
 1 5 1 4.4 4.17
 -1 5 -1 10.53 4
 -1 5 -2 6.6 3.9
 1 5 2 8.94 4.48
 -1 5 -3 3.17 3.76
 1 5 3 7.9 4.7
 -2 0 15 3.43 3
 -2 0 15 3.4 3.56
 -2 0 14 0.28 1.8
 -2 0 13 0.07 0.84
 -2 0 13 0.25 1.51
 -2 0 12 10.85 2.03
 -2 0 11 -0.4 1.39
 2 0 -11 -0.82 1.72
 -2 0 10 72.21 3.82
 -2 0 10 74.68 4.08
 2 0 -10 89.41 4.71
 -2 0 9 -0.25 0.56
 -2 0 9 0.6 1.39
 2 0 -9 -0.52 1.42
 -2 0 8 47.23 2.61
 2 0 -8 48.91 2.94
 -2 0 8 41.13 2.37
 -2 0 7 0.13 0.69
 2 0 -7 0.2 1.05
 -2 0 7 -0.25 0.45
 -2 0 6 238.93 10.17
 -2 0 6 220.09 10.04
 2 0 -5 -0.32 0.48
 -2 0 5 0.21 0.37
 -2 0 4 155.62 6.96
 2 0 -4 161.12 6.99
 -2 0 3 0.25 0.28
 2 0 -3 0.57 0.63
 2 0 -3 -0.23 0.52
 2 0 -2 225.92 9.62
 -2 0 2 226.97 9.61
 -2 0 2 215.36 9.59
 2 0 -2 228.32 9.73
 2 0 -1 0.06 0.18
 -2 0 1 -0.01 0.06
 2 0 -1 0.09 0.12
 -2 0 0 0.01 0.01
 2 0 1 -0.18 0.37
 -2 0 -1 0.06 0.2
 -2 0 -2 185.31 8.08
 -2 0 -2 177.76 7.98
 2 0 2 189.03 8.09
 -2 0 -3 0.03 0.39
 -2 0 -3 -0.45 0.56
 2 0 3 -0.1 0.59
 2 0 3 0.28 0.79
 -2 0 -4 4.24 0.79
 2 0 4 6.14 0.84
 -2 0 -4 3.77 0.61
 -2 0 -5 0.05 0.48
 2 0 5 -0.42 0.99
 -2 0 -5 1.37 0.85
 -2 0 -6 -0.06 0.56
 2 0 6 -0.41 1.36
 -2 0 -6 -0.08 0.94
 -2 0 -7 -0.37 1.07
 -2 0 -7 0.07 0.59
 2 0 7 0.31 0.57
 2 0 7 -0.19 0.95
 2 0 7 -0.15 0.84
 2 0 8 27.08 1.73
 2 0 8 28.45 2
 -2 0 -8 23.28 2.09
 2 0 8 23.51 2.1
 2 0 9 0.81 1.69
 2 0 9 -1.97 2.01
 -2 0 -9 0.25 1.39
 2 0 9 -0.47 0.7
 2 0 10 0.57 1.47
 2 0 10 2.05 0.89
 2 0 10 3.57 1.8
 -2 0 -10 3.38 1.7
 2 0 11 -0.45 1.85
 2 0 12 9.31 2.29
 2 0 13 -0.87 2.27
 2 0 14 2.39 2.69
 -2 1 15 -0.3 2.63
 -2 1 15 1.71 3.64
 -2 1 14 -1.18 2.55
 -2 -1 14 3.78 2.44
 -2 1 14 2.34 1.91
 -2 1 13 3.17 1.48
 -2 1 13 4.17 1.62
 -2 1 12 5.79 1.61
 -2 1 11 12.4 1.82
 2 1 -11 19.17 2.62
 -2 1 10 1.22 0.68
 2 1 -10 1.43 1.75
 -2 -1 10 1.08 0.68
 -2 -1 10 0.78 1.07
 -2 -1 9 8.2 1.46
 -2 1 9 5.69 0.82
 -2 -1 9 6.64 0.84
 -2 -1 8 14.2 1.26
 -2 -1 8 9.28 0.95
 -2 1 8 10.6 1.02
 -2 -1 8 11.02 0.71
 -2 -1 7 100.62 3.63
 -2 1 7 92.07 3.54
 -2 1 7 84.58 3.71
 -2 -1 7 91.9 3.53
 -2 1 7 102.05 4.48
 -2 1 6 17.16 1.12
 -2 -1 6 17.04 1.12
 -2 -1 6 18.8 1.25
 -2 1 6 16.63 2.01
 -2 -1 5 3.85 0.57
 -2 -1 5 2.48 0.48
 -2 1 5 2.73 0.5
 -2 1 5 5.02 1.3
 -2 1 4 302.76 12.84
 2 -1 -4 289.55 12.85
 2 1 -4 296.02 12.85
 -2 -1 4 293.39 12.76
 -2 -1 4 299.07 12.83
 -2 1 3 7.05 0.51
 -2 -1 3 6.69 0.52
 -2 1 3 7.16 0.82
 2 -1 -3 7.15 0.56
 2 1 -3 5.75 0.59
 2 1 -3 7.32 0.55
 -2 -1 2 630.88 28.05
 -2 1 2 698.51 28.2
 -2 1 2 661.92 27.93
 2 -1 -2 655.43 27.94
 2 1 -2 646.89 27.93
 -2 1 2 687.34 28.28
 -2 -1 2 643.83 27.93
 2 -1 -1 715.43 29.15
 2 1 -1 655.23 28.81
 -2 -1 1 663.3 29.01
 -2 1 1 688.55 28.81
 2 -1 -1 674.84 28.81
 -2 -1 1 668.48 28.81
 -2 1 1 723.52 29.18
 -2 1 1 694.22 29.07
 2 -1 0 13.65 0.69
 2 1 0 13.8 0.74
 -2 1 0 13.47 1.27
 -2 1 0 12.94 0.71
 -2 -1 0 12.92 0.68
 2 -1 0 11.48 0.89
 2 -1 0 15.15 1.07
 2 1 0 13.07 0.67
 2 1 1 80.51 3.63
 2 -1 1 80.17 3.64
 -2 -1 -1 80 3.65
 2 1 1 78.32 3.68
 -2 1 -1 83.9 3.68
 2 -1 1 89.7 3.89
 2 1 2 245.26 10.57
 2 -1 2 237.27 10.57
 2 1 2 247.77 10.58
 2 -1 2 236.93 10.68
 2 1 3 2.87 0.66
 2 -1 3 2.42 0.65
 2 -1 3 3.83 0.72
 2 1 3 3.61 0.56
 2 -1 4 82.45 4.25
 2 1 4 85.57 4.15
 2 1 4 83.94 4.16
 -2 1 -4 88.92 3.99
 2 1 5 13.86 1.65
 -2 1 -5 18.69 1.16
 2 -1 5 18.14 1.77
 2 1 5 18.3 1.49
 2 1 5 15.18 1.53
 2 1 6 0.2 1.14
 2 1 6 0.42 0.49
 2 -1 6 0.32 0.49
 -2 1 -6 0.27 0.56
 2 -1 6 0.09 1.01
 2 1 6 0.59 0.87
 2 1 6 -0.07 0.75
 2 1 7 10.9 1.39
 2 1 7 11.5 0.99
 2 -1 7 7.33 1.52
 2 1 7 12.42 1.37
 2 1 7 15.86 1.87
 2 -1 7 10.42 0.97
 -2 1 -7 10.81 1.01
 2 1 8 7.82 1.54
 2 1 8 9.9 1.78
 2 -1 8 10.89 1.02
 -2 1 -8 10.36 1.08
 2 1 8 10.52 1.02
 2 -1 8 10.71 2.07
 2 1 8 8.9 1.85
 2 1 9 1.19 0.73
 2 -1 9 1.14 0.74
 -2 1 -9 1.75 0.81
 2 -1 9 0.52 1.57
 2 1 9 0.79 1.44
 2 1 9 0.72 1.14
 2 -1 10 28.75 3.29
 2 -1 10 38.02 2.33
 2 1 10 37.37 2.31
 -2 1 -10 36.89 3.22
 2 1 10 33.88 3.25
 2 -1 11 2.19 2.72
 2 1 11 4.93 2.47
 2 1 12 0.18 1.89
 2 -1 12 -0.17 2.05
 2 1 13 9.27 2.86
 2 1 13 7.66 2.22
 2 -1 13 7.75 2.65
 2 -1 14 4.8 3.45
 2 1 14 1.42 2.68
 2 1 14 -1.45 3.26
 -2 2 14 14.28 2.68
 -2 2 14 18.5 4.15
 -2 -2 14 17.81 4.02
 -2 2 13 1.98 1.93
 -2 2 13 -1.74 1.78
 -2 -2 13 -1.38 2.53
 -2 2 13 2.82 2.69
 -2 -2 12 2.06 2
 -2 2 12 1.6 1.71
 -2 2 12 2.67 1.68
 -2 2 11 -0.49 1.3
 -2 2 11 1.91 2.4
 -2 2 11 0.32 1.51
 -2 2 10 1.19 1.58
 -2 2 10 -0.19 2.36
 -2 2 10 1.03 0.69
 -2 -2 10 1.48 0.84
 -2 2 10 0.67 1.42
 -2 2 9 4.88 0.82
 -2 2 9 8.03 1.64
 -2 -2 9 3.83 0.86
 -2 2 9 9.28 2.88
 -2 2 8 -0.34 0.56
 -2 2 8 0.49 1.8
 -2 -2 8 -0.43 0.61
 -2 2 8 -0.38 0.95
 -2 2 7 2.08 0.67
 -2 -2 7 1.96 0.69
 -2 2 7 4.44 1.43
 -2 -2 6 0.19 0.48
 -2 2 6 -0.26 0.43
 -2 2 5 31.99 1.69
 -2 -2 5 32.32 1.73
 -2 2 5 32.81 2.45
 -2 2 5 31.37 2.18
 -2 -2 4 27.11 1.83
 -2 2 4 36.67 2.21
 -2 2 4 29.99 1.59
 2 2 -4 28.82 1.92
 -2 -2 4 33.14 1.62
 -2 2 4 38.15 2.48
 -2 2 3 460.73 18.35
 -2 -2 3 388.27 17.81
 -2 2 3 429.37 18.05
 -2 2 3 407.98 17.46
 2 2 -3 406.98 17.88
 -2 -2 3 398.9 17.46
 2 2 -2 236.21 11.22
 -2 -2 2 255.39 11.14
 -2 2 2 245.39 10.67
 -2 2 2 266.4 11.32
 -2 2 2 286.23 11.64
 -2 -2 2 245.78 10.67
 -2 2 1 145.54 1.02
 2 2 -1 145.93 1.37
 -2 2 1 153.19 3
 2 2 -1 124.24 2.79
 2 -2 0 0.75 0.71
 2 2 0 0.36 0.39
 2 2 1 29.12 1.61
 -2 2 -1 29.61 2.34
 2 -2 1 34.37 1.95
 2 -2 1 29.25 1.4
 2 2 2 27.55 1.39
 2 -2 2 24.67 1.72
 2 -2 2 28.58 1.5
 -2 2 -2 26.64 2.29
 2 2 2 27.84 1.65
 2 -2 2 30.02 1.96
 2 -2 3 88.13 4.51
 2 -2 3 92.04 4.12
 2 -2 3 86.01 3.95
 2 2 3 84.17 4.17
 2 2 3 86.15 3.93
 2 2 3 90.83 4.06
 2 2 4 28.4 1.74
 2 2 4 24.44 1.58
 2 2 4 26.25 1.43
 2 -2 4 28.02 1.47
 2 -2 4 27.43 1.68
 2 -2 4 28.82 1.99
 2 2 5 5.82 0.89
 -2 2 -5 4.59 0.66
 2 -2 5 3.36 1.01
 2 2 5 4.26 0.82
 2 -2 5 4.25 0.57
 2 2 5 3.65 0.5
 2 -2 5 5.26 1
 2 -2 6 1.74 1.15
 2 2 6 2.29 0.91
 2 2 6 0.89 0.92
 2 -2 6 -0.28 0.89
 -2 2 -6 0.2 0.53
 2 2 6 0.27 0.39
 2 -2 6 1.6 0.51
 2 -2 7 8.04 1.92
 2 -2 7 4.92 0.75
 2 2 7 6.2 0.74
 2 2 7 5.24 1.3
 -2 2 -7 5.46 0.83
 2 -2 7 4.4 1.11
 2 2 7 6.43 1.36
 2 -2 8 2.19 1.48
 -2 2 -8 0.45 0.69
 2 -2 8 0.74 1.05
 2 2 8 -0.15 1.75
 2 2 8 1.11 1.05
 2 -2 8 -0.33 0.64
 2 2 8 1.07 1.28
 2 2 8 1.11 0.6
 2 2 9 59.69 3.1
 2 2 9 53.89 4.19
 2 -2 9 61.58 3.16
 2 2 9 53.5 3.41
 2 -2 9 57.16 3.94
 2 2 9 68.16 3.99
 -2 2 -9 59.64 3.1
 2 -2 9 48.5 3.17
 2 2 10 0.92 1.49
 2 -2 10 1.88 1
 2 2 10 2.22 2.56
 2 2 10 -0.16 2.01
 2 -2 10 3.54 2.45
 2 2 11 14.98 2.48
 2 2 11 12.75 1.89
 2 -2 11 11.65 2.37
 2 2 11 11.15 2.59
 2 -2 12 4.21 2.58
 2 2 12 0.14 1.75
 2 2 12 0.62 2.53
 2 2 13 -0.15 2.39
 2 2 13 -1.83 3.04
 2 -2 13 4.1 3.14
 2 2 14 7.91 3.93
 2 -2 14 10.88 3.62
 -2 3 14 0.23 2.61
 -2 3 14 3.92 3.04
 -2 3 13 9.18 2.9
 -2 3 13 10.95 2.75
 -2 3 13 11.66 3.34
 -2 -3 13 5.14 3.2
 -2 3 13 9.61 4.45
 -2 3 12 2.68 2.75
 -2 3 12 7.7 5.52
 -2 -3 12 3.35 2.83
 -2 3 12 3.59 2.72
 -2 3 12 5.68 2.89
 -2 3 12 1.56 2.62
 -2 3 11 2.48 2.23
 -2 3 11 3.46 2.16
 -2 3 11 5.81 2.19
 -2 -3 11 3.52 2.28
 -2 3 11 2.8 3.97
 -2 3 11 3.96 1.82
 -2 3 10 1.16 1.79
 -2 3 10 1.97 1.85
 -2 -3 10 -0.66 1.74
 -2 3 10 3.02 3.63
 -2 3 10 -0.72 1.73
 -2 3 10 0.98 0.63
 -2 3 10 0.28 1.43
 -2 -3 9 3.91 0.9
 -2 3 9 3.09 1.85
 -2 3 9 6.6 3.53
 -2 -3 9 3.8 1.15
 -2 3 9 3.03 0.69
 -2 3 9 5.2 1.43
 -2 3 9 5.15 1.71
 -2 -3 9 2.68 1.64
 -2 3 9 2.12 1.45
 -2 3 8 1.96 1.59
 -2 3 8 4.21 1.97
 -2 -3 8 1 0.73
 -2 3 8 1.29 0.59
 -2 -3 8 2.38 1.16
 -2 -3 8 -2.01 1.62
 -2 3 8 -0.23 1.38
 -2 3 8 1.71 2.3
 -2 3 7 9 1.46
 -2 3 7 6.79 1.76
 -2 -3 7 8.23 1.54
 -2 3 7 8.13 0.8
 -2 3 7 12.1 2.19
 -2 -3 7 9.09 0.91
 -2 -3 7 8.56 1.33
 -2 3 7 9.54 1.4
 -2 3 6 8.85 2
 -2 -3 6 8.19 0.8
 -2 3 6 10.95 1.57
 -2 3 6 7.14 0.74
 -2 3 6 7.9 1.23
 -2 -3 6 5.86 1.18
 -2 -3 6 5.32 1.23
 -2 3 6 9.73 2.63
 -2 -3 5 0.09 0.39
 -2 3 5 1.82 1.3
 -2 -3 5 0.7 0.88
 -2 -3 5 -1.64 0.95
 -2 3 5 -0.18 1.75
 2 3 -5 2.67 1.27
 -2 3 5 0.26 0.39
 -2 3 5 -0.86 0.95
 -2 -3 4 2.1 0.38
 -2 -3 4 2.55 1.03
 -2 3 4 2.53 0.6
 -2 3 4 2.3 0.38
 -2 3 4 3.11 1.31
 -2 -3 4 1.3 0.83
 -2 3 4 5.38 1.86
 2 3 -4 6.72 1.65
 -2 -3 3 67.6 3.16
 -2 -3 3 73.38 3.85
 -2 3 3 79.81 4.26
 -2 3 3 67.54 3.1
 -2 3 3 69.84 3.06
 -2 3 3 89.61 5.07
 2 3 -3 72.51 4.24
 2 3 -2 89.01 4.65
 -2 3 2 92.84 4.47
 2 3 -2 70.84 3.28
 2 3 -1 6.55 2.1
 2 3 -1 4.87 0.54
 2 -3 0 13.84 1.43
 2 3 0 7.8 0.8
 2 3 0 9.11 2.25
 -2 3 0 11.58 2.35
 2 3 0 10.77 1.92
 2 -3 1 5.63 1.2
 2 3 1 5.93 0.81
 -2 3 -1 6.72 2.29
 2 3 1 2.52 2.25
 -2 3 -2 7.33 2.1
 2 3 2 5.57 0.89
 2 -3 2 8.71 1.22
 2 3 3 0.93 1.8
 2 -3 3 1.68 0.51
 2 3 3 1.08 0.79
 2 3 3 1.09 0.35
 -2 3 -3 -0.37 1.88
 2 -3 3 2.03 1
 2 -3 3 1.18 0.31
 2 3 3 1.21 0.29
 2 -3 4 -0.18 0.44
 2 -3 4 -0.39 0.7
 2 3 4 1.01 0.85
 2 3 4 -0.2 0.47
 2 3 4 1.45 1.56
 2 3 4 -0.05 0.36
 2 -3 4 -0.88 0.94
 -2 3 -5 6.2 0.75
 2 3 5 5.21 0.58
 2 -3 5 7.31 0.72
 2 3 5 9.7 2.02
 2 3 5 5.78 1.12
 2 -3 5 4.66 1.11
 2 3 5 5.18 0.74
 2 -3 5 6.22 0.95
 2 3 6 2.74 1.17
 2 3 6 2.34 0.51
 2 -3 6 2.74 0.63
 2 -3 6 3.32 1.12
 2 3 6 1.51 0.76
 -2 3 -6 2.17 0.6
 2 -3 6 2.34 1.12
 2 -3 7 5.91 1.32
 2 3 7 3.06 0.99
 2 3 7 3.27 1.23
 2 3 7 1.88 0.53
 -2 3 -7 2.42 0.71
 2 -3 7 3.22 0.72
 2 3 8 9.33 1.38
 2 -3 8 10.02 1.82
 2 -3 8 9.22 1.02
 -2 3 -8 9.57 0.98
 2 3 8 11.23 1.59
 2 3 8 7.31 0.84
 2 3 9 2.17 0.62
 2 3 9 2.26 1.29
 2 -3 9 1.91 0.74
 2 -3 9 3.03 1.54
 2 3 9 0.35 1.23
 2 3 9 1.82 3.03
 2 3 10 19.45 2.3
 2 -3 10 20.52 2.46
 2 3 10 25.52 4.27
 2 3 10 31.69 2.54
 2 3 11 6.1 3.96
 2 3 11 1.69 1.97
 2 3 11 -0.43 1.75
 2 -3 11 -1.25 2
 2 -3 12 6.15 3.29
 2 3 12 0.29 4.67
 2 3 12 3.12 2.73
 2 3 12 1.39 2.46
 2 3 13 3.06 2.7
 2 3 13 7.07 3.82
 2 -3 13 2.66 2.63
 -2 4 10 2.08 2.71
 -2 4 10 0.49 3.31
 -2 4 10 0.86 2.4
 -2 4 10 2.57 6.79
 -2 4 9 0.98 2.22
 -2 4 9 -0.2 2.99
 -2 4 9 5.34 3.82
 -2 -4 9 -0.25 1.34
 -2 -4 8 -0.49 1.15
 -2 4 8 0.77 2.13
 -2 4 8 0.93 1.76
 -2 4 8 0.97 2.81
 -2 4 7 0.48 2.93
 -2 4 7 -1.03 1.57
 -2 -4 7 -0.59 0.97
 -2 4 7 1.28 2.17
 -2 -4 6 0.04 0.44
 -2 4 6 0.28 1.5
 -2 4 6 1.04 1.75
 -2 -4 6 0.17 0.69
 -2 4 6 1.2 2.77
 2 4 -5 20.01 2.51
 -2 4 5 29.96 2.36
 -2 4 5 19.09 2.38
 -2 4 5 24.42 3.38
 -2 4 4 12.12 1.72
 -2 4 4 9.79 1.96
 2 4 -4 11.48 2.33
 2 4 -3 0.64 2.16
 -2 4 2 1.62 2.59
 2 4 -2 1.61 2.33
 2 4 -1 9.94 2.97
 2 4 -1 4.49 0.6
 -2 4 1 7.59 3.1
 -2 4 0 3.36 2.94
 2 4 0 0.74 3
 2 4 0 0.75 0.58
 2 4 1 0.77 2.92
 -2 4 -1 3.71 2.69
 2 4 1 0.34 0.69
 2 4 2 1.47 0.86
 2 4 2 2.4 2.51
 -2 4 -2 2.87 2.44
 2 4 3 -1.24 2.3
 -2 4 -3 3.77 2.1
 2 4 3 2.67 1.01
 2 4 4 0.48 1.02
 2 4 4 2.31 1.92
 2 -4 5 7.48 0.62
 2 -4 5 5.64 0.38
 2 4 5 11.01 2.31
 2 4 5 10.13 1.56
 2 4 5 8.84 2.69
 2 -4 6 -0.02 0.38
 2 4 6 2.45 2.6
 2 4 6 1.34 1.22
 2 -4 6 0.48 0.65
 2 -4 7 0.77 0.92
 2 4 7 -0.7 2.8
 2 4 7 2.04 2.78
 2 4 7 -0.13 1.5
 2 4 8 2.42 1.63
 2 4 8 -0.75 3.44
 2 -4 8 0.21 1.16
 2 4 8 0.71 3.12
 2 -4 9 3.51 1.49
 2 4 9 3.62 3.89
 2 4 9 5.28 4.44
 2 4 9 2.72 2.16
 2 4 10 -0.99 2.03
 2 4 10 0.35 4.95
 -2 5 7 0.5 2
 2 5 -4 14.34 3.85
 -2 5 3 4.66 4.72
 2 5 -3 0.2 3.6
 -2 5 2 2.25 4.56
 2 5 -2 0.41 3.71
 -2 5 1 4.51 4.39
 2 5 -1 -2.15 3.75
 2 5 0 5.3 4
 -2 5 0 -0.68 3.9
 2 5 1 6.24 4.31
 -2 5 -1 6.88 3.99
 -2 5 -2 0.21 3.72
 2 5 2 1.96 4.55
 2 5 3 4.33 4.58
 -3 0 16 1.87 2.39
 -3 0 15 2.18 2.75
 -3 0 14 4.97 1.96
 -3 0 13 -0.48 1.42
 -3 0 13 1.13 0.81
 -3 0 12 1.43 0.78
 -3 0 12 1.08 1.76
 3 0 -11 -1.66 1.84
 -3 0 11 1.12 1.47
 -3 0 11 -0.06 0.68
 -3 0 10 46.76 2.82
 3 0 -10 48.93 3.35
 -3 0 10 43.78 2.56
 -3 0 9 -0.32 1.24
 -3 0 9 0.07 0.62
 3 0 -9 -0.53 1.45
 -3 0 8 3.8 0.69
 3 0 -8 8.19 1.55
 -3 0 8 2.98 0.99
 -3 0 7 0.25 0.46
 -3 0 7 -0.49 0.66
 3 0 -7 0.41 1.07
 3 0 -6 159.91 7.38
 -3 0 6 165.53 7.44
 -3 0 6 167.29 7.36
 3 0 -5 0.12 0.48
 -3 0 5 0.11 0.39
 -3 0 5 -0.06 0.43
 -3 0 4 0.38 0.36
 -3 0 4 0.61 0.39
 3 0 -4 0.23 0.75
 3 0 -3 0.89 0.65
 -3 0 3 0.14 0.3
 3 0 -3 0.02 0.39
 -3 0 3 -0.14 0.38
 3 0 -2 1389.97 58.2
 3 0 -2 1386.63 58.32
 -3 0 2 1335.38 58.18
 3 0 -1 0.07 0.26
 3 0 -1 0.46 0.37
 -3 0 1 0.13 0.18
 -3 0 0 3.06 0.43
 3 0 0 39.71 0.84
 -3 0 -1 -0.36 0.36
 3 0 1 0.13 0.41
 -3 0 -2 722.9 4.59
 3 0 2 716.63 4.62
 -3 0 -3 0.15 0.45
 -3 0 -3 0.34 0.55
 3 0 3 0.98 0.69
 -3 0 -4 629.11 27.18
 3 0 4 643.84 27.31
 -3 0 -4 621.33 27.14
 -3 0 -5 0.73 0.82
 -3 0 -5 0.1 0.54
 3 0 5 0.6 0.89
 -3 0 -6 155.76 7.22
 -3 0 -6 163.28 7.42
 3 0 6 155.78 7.52
 -3 0 -7 -0.76 0.68
 3 0 7 0.1 1.06
 -3 0 -7 -0.18 1.04
 -3 0 -8 38.14 2.77
 3 0 8 48.11 2.53
 -3 0 -8 41.17 2.41
 3 0 8 36.91 2.84
 3 0 9 0.08 0.73
 3 0 9 1.03 1.67
 -3 0 -9 -0.84 1.45
 3 0 10 5.92 2.12
 3 0 10 8.85 1.22
 3 0 11 0.76 2.05
 3 0 12 3.14 2.05
 3 0 13 -0.35 2.42
 3 0 14 -0.19 2.81
 -3 -1 15 -0.91 3.37
 -3 1 15 -0.29 2.64
 -3 1 14 0.4 1.77
 -3 1 13 3.38 1.27
 -3 1 13 1.54 1.54
 -3 1 12 7.81 1.69
 -3 -1 12 8.28 1.69
 -3 1 12 6.68 1.48
 -3 1 11 3.13 1.4
 -3 1 11 3.18 1.25
 3 1 -10 2.85 1.79
 -3 -1 10 1.58 1.02
 -3 1 10 1.77 0.72
 -3 1 10 0.51 1.02
 -3 -1 10 1.62 0.73
 -3 -1 9 3.65 1.29
 -3 1 9 1.41 0.68
 -3 -1 9 1.21 0.67
 -3 -1 8 250.86 10.96
 -3 -1 8 252.82 10.96
 -3 1 8 205.19 11.48
 -3 1 8 253.28 10.97
 -3 -1 7 11.25 0.97
 -3 -1 7 11.72 0.95
 -3 1 7 15.3 1.88
 -3 1 7 10.84 0.94
 -3 -1 6 21.3 1.29
 3 -1 -6 18.73 1.36
 -3 1 6 22.86 2.14
 -3 -1 6 20.24 1.25
 3 1 -6 19.26 1.32
 -3 1 6 19.2 1.24
 3 -1 -5 31.81 1.77
 -3 -1 5 32.43 1.69
 -3 1 5 33.96 1.74
 -3 -1 5 33.51 1.72
 3 1 -5 33.07 1.77
 -3 1 5 31.23 2.35
 -3 1 5 31.87 2.12
 3 -1 -4 206.19 8.94
 -3 1 4 184.01 9.19
 -3 -1 4 201.69 8.83
 -3 1 4 208.18 8.92
 3 1 -4 206.24 8.94
 -3 -1 4 206.56 8.91
 -3 -1 3 26.73 1.2
 -3 1 3 29.23 1.58
 3 -1 -3 26.25 1.32
 -3 -1 3 22.69 1.31
 3 1 -3 27.66 1.32
 -3 -1 3 25.72 1.29
 -3 1 3 26.43 1.29
 3 1 -3 20.08 1.29
 -3 1 3 28.29 1.65
 -3 -1 2 1069.64 45.62
 -3 1 2 1101.9 45.84
 -3 1 2 1120.59 45.98
 3 1 -2 1094.55 45.63
 -3 -1 2 1021.82 45.72
 -3 1 2 1066.71 45.62
 3 -1 -2 1054.46 45.63
 -3 -1 1 422.12 18.33
 3 -1 -1 461.22 18.69
 -3 1 1 432.82 18.33
 3 1 -1 424.97 18.33
 3 -1 -1 420.19 18.32
 -3 1 1 456.12 18.71
 -3 -1 0 962.77 41.06
 -3 1 0 954.88 41.08
 3 -1 0 991.71 41.36
 -3 -1 0 957.95 41.07
 -3 1 0 980.99 41.36
 3 -1 0 963.04 41.07
 -3 1 -1 151.9 6.63
 3 1 1 149.23 6.6
 3 -1 1 161.55 6.87
 -3 -1 -1 150.43 6.58
 -3 -1 -1 148.35 6.6
 3 -1 1 144.12 6.58
 3 1 1 151.63 6.58
 3 1 2 354.19 15.09
 3 1 2 325.09 15.05
 -3 1 -2 357.82 15.15
 -3 -1 -2 354.49 15.11
 3 -1 2 343.62 15.09
 3 -1 2 362.81 15.26
 3 1 3 6.37 0.73
 3 -1 3 4.77 0.82
 3 1 3 5.18 0.82
 3 -1 4 62.94 3.33
 3 1 4 67.01 3.26
 3 1 4 64.36 3.3
 -3 1 -5 228.04 9.98
 3 1 5 228.5 10.15
 3 1 5 219.3 10.23
 3 -1 5 226.06 10.32
 3 1 5 219.13 10.21
 -3 1 -6 102.45 4.81
 3 1 6 107.81 5.28
 3 1 6 98.61 5.06
 3 1 6 104.1 4.99
 3 -1 6 96.52 5.1
 3 1 7 0.61 1.12
 3 1 7 2.49 1.46
 3 1 7 -0.44 1.01
 3 -1 7 1.58 1.23
 -3 1 -7 -0.07 0.6
 3 -1 8 10.41 1.12
 3 1 8 11.54 1.1
 3 1 8 9.74 1.78
 3 1 8 8.22 1.97
 3 -1 8 8.62 2.14
 -3 1 -8 9.49 1.09
 3 1 8 10.29 2.01
 3 1 9 4.15 0.87
 3 -1 9 5.37 0.93
 -3 1 -9 4.29 0.97
 3 1 9 4.79 1.59
 3 1 9 5.33 1.33
 3 -1 9 4.4 1.72
 3 1 10 18.22 2.39
 -3 1 -10 18 1.64
 3 -1 10 17.27 2.56
 -3 1 -10 26.98 2.72
 3 1 11 6.27 2.35
 -3 1 -11 5.8 2.31
 3 -1 11 3.97 2.62
 -3 1 -12 0.2 2.31
 3 1 12 -1.44 2.03
 3 -1 12 -1.19 2.12
 3 1 13 0.39 2.49
 3 -1 13 0.36 2.57
 3 1 14 7.32 3.8
 3 -1 14 8.29 3.68
 -3 2 14 -1.37 3.66
 -3 2 14 0.37 2.16
 -3 -2 14 -0.18 3.55
 -3 2 13 0.35 1.78
 -3 2 12 -0.26 1.66
 -3 2 12 0.66 1.62
 -3 2 11 5.18 2.46
 -3 2 11 5.66 1.72
 -3 2 11 6.18 1.53
 -3 -2 10 1.68 0.79
 -3 2 10 3.62 2.46
 -3 2 10 2.16 1.5
 -3 2 10 2.59 1.67
 -3 2 10 1.2 0.74
 -3 2 9 60.92 3.8
 -3 2 9 62.43 4.73
 -3 -2 9 67.41 3.42
 -3 2 9 65.44 3.36
 -3 2 9 73 4.24
 -3 2 8 1.29 1.39
 -3 -2 8 1.21 0.69
 -3 2 8 1.55 1.09
 -3 2 8 0.33 1.74
 -3 2 8 0.12 0.58
 -3 2 7 209.97 10.79
 -3 2 7 223.43 11.08
 -3 -2 7 234.47 10.14
 -3 2 7 227.74 10.1
 -3 2 6 5.55 0.64
 -3 2 6 7.68 1.18
 -3 2 6 6.07 1.44
 -3 -2 6 5.25 0.68
 -3 2 5 50.87 2.99
 -3 2 5 41.19 2.62
 3 2 -5 43.43 2.32
 -3 2 5 47.06 2.19
 -3 -2 5 43.5 2.17
 -3 -2 5 36.02 2.3
 -3 2 4 45.19 2.72
 -3 2 4 37.59 1.86
 -3 2 4 41.29 2.42
 3 2 -4 34.14 2.13
 -3 -2 4 35.37 2.12
 -3 -2 4 37.75 1.86
 -3 2 3 12.5 1.32
 -3 -2 3 14.21 1.15
 3 -2 -3 14.65 0.89
 -3 2 3 12.97 0.76
 -3 2 3 17.97 1.86
 -3 -2 3 12.23 0.76
 3 2 -3 9.76 1.36
 3 2 -3 13.41 0.82
 3 -2 -2 16.27 0.88
 -3 2 2 14.43 0.78
 -3 -2 2 13.03 1.2
 -3 -2 2 14.34 0.78
 3 2 -2 14.18 0.82
 -3 2 2 16.82 2.02
 -3 2 2 15.07 1.51
 3 2 -1 771.32 34.77
 3 -2 -1 788.59 34.21
 3 2 -1 789.04 34.21
 3 2 -1 831.29 34.24
 -3 -2 1 807.3 34.24
 -3 2 1 815.59 34.24
 3 2 0 16.56 0.92
 -3 2 0 13.98 0.83
 -3 -2 0 14.74 0.78
 3 -2 0 13.21 0.73
 3 -2 0 17.72 1.34
 3 2 0 13.94 0.72
 3 2 1 9.75 0.79
 -3 2 -1 6.46 1.89
 3 -2 1 7.05 0.93
 3 -2 1 6.05 1.06
 3 2 1 7.39 0.5
 3 -2 1 8.38 0.62
 -3 2 -2 -0.26 1.29
 3 2 2 0.23 0.57
 3 2 2 0.72 0.41
 3 -2 2 0.87 0.6
 3 -2 2 -0.18 0.85
 3 -2 3 195.34 8.71
 3 2 3 182.27 8.2
 3 -2 3 189.24 8.25
 3 2 3 178.75 8.33
 3 -2 4 1.46 0.74
 3 2 4 0.99 0.65
 3 -2 4 2.91 0.97
 3 2 4 3.45 0.69
 3 -2 5 0.07 0.91
 3 2 5 0.51 0.66
 3 2 5 0.84 0.4
 3 2 5 1.29 0.73
 3 -2 5 1.15 0.48
 3 -2 5 0.6 0.93
 3 -2 6 0.25 0.48
 3 2 6 0.56 0.9
 3 -2 6 0.25 1.15
 3 -2 6 0.51 1.02
 3 2 6 0.6 0.97
 -3 2 -6 0.22 0.58
 3 2 6 0.43 0.4
 -3 2 -7 37.26 2.15
 3 -2 7 36.84 2.1
 3 2 7 39.33 2.09
 3 2 7 36.77 2.46
 3 -2 7 41.11 2.85
 3 2 7 36.84 2.52
 3 -2 7 33.97 2.46
 3 -2 8 2.77 1.5
 3 2 8 1.95 0.67
 3 2 8 2.01 1.05
 3 2 8 1.17 1.25
 3 2 8 0.31 1.8
 -3 2 -8 0.48 0.72
 3 -2 8 1.9 0.67
 3 -2 8 1.79 1.11
 3 2 9 4.96 1.61
 3 -2 9 4.92 1.28
 3 2 9 2.17 0.81
 3 2 9 3.62 1.38
 3 2 9 2.07 2.22
 -3 2 -9 4.4 0.98
 3 -2 9 3.63 0.92
 3 -2 9 1.73 1.88
 3 -2 10 0.48 1.03
 3 -2 10 2.52 2.29
 3 2 10 0.18 2.38
 3 2 10 1.83 1.47
 3 2 10 1.93 1.91
 -3 2 -10 0.25 0.86
 3 2 11 5.74 2.28
 3 -2 11 8.83 2.36
 3 2 11 10.38 1.85
 3 2 11 9.56 2.37
 3 2 12 3.91 2.5
 3 -2 12 1.58 2.45
 3 2 12 1.86 1.85
 3 2 13 15.07 3.57
 3 2 13 9.95 2.91
 3 -2 13 9.02 3.55
 3 2 14 -1.22 3.29
 3 -2 14 -0.39 3.08
 -3 3 14 -1.33 2.45
 -3 -3 14 2.72 2.75
 -3 3 14 1.21 2.92
 -3 3 13 0.38 2.31
 -3 3 13 -3.75 2.63
 -3 -3 13 0.86 3.1
 -3 3 13 -2.51 3.22
 -3 -3 12 2.41 2.78
 -3 3 12 0.43 2.71
 -3 3 12 3.91 2.71
 -3 3 12 -0.19 2.39
 -3 3 12 4.69 5.64
 -3 3 12 -3.35 2.71
 -3 3 11 2.68 1.82
 -3 3 11 0.41 2.16
 -3 3 11 6.64 4.35
 -3 3 11 1.33 1.81
 -3 3 11 -0.56 2.19
 -3 -3 11 -2.33 2.27
 -3 3 10 -0.69 0.66
 -3 3 10 1.54 3.58
 -3 -3 10 1.04 1.72
 -3 3 10 -0.42 1.44
 -3 3 10 0.34 1.51
 -3 -3 10 -0.15 0.82
 -3 3 10 -2.13 1.91
 -3 3 10 -0.6 1.82
 -3 3 9 0.28 0.56
 -3 -3 9 1.56 0.78
 -3 -3 9 3.24 1.19
 -3 3 9 2.37 1.73
 -3 3 9 -0.29 3.23
 -3 3 9 2.39 1.34
 -3 -3 9 2.28 1.61
 -3 3 9 1.12 1.46
 -3 3 8 44.45 3.24
 -3 3 8 44.27 2.97
 -3 3 8 39.2 3.6
 -3 3 8 36.09 2.06
 -3 -3 8 32.61 2.52
 -3 -3 8 40.8 2.2
 -3 -3 7 1.5 1
 -3 3 7 4.35 1.47
 -3 3 7 2.85 1.3
 -3 -3 7 0.15 0.66
 -3 3 7 0.69 0.56
 -3 3 7 5.76 2.02
 -3 -3 6 11.02 1.41
 -3 3 6 12.62 2
 -3 -3 6 13.8 0.95
 -3 3 6 13.88 0.93
 -3 3 6 15.7 2.84
 -3 3 5 2.04 1.92
 -3 3 5 1.68 1.33
 -3 3 5 0.52 0.39
 3 3 -5 1.07 1.2
 -3 -3 5 -0.03 0.39
 -3 -3 5 0.62 0.97
 -3 3 4 3.01 1.95
 3 3 -4 -0.64 1.45
 -3 -3 4 2.45 0.99
 -3 -3 4 1.96 0.39
 -3 3 4 2.36 0.38
 -3 3 4 3.33 1.39
 -3 3 3 31.12 1.43
 -3 3 3 36.65 2.54
 -3 -3 3 24.6 1.56
 3 3 -3 32.41 2.73
 -3 3 3 33.2 3.14
 3 3 -2 51.23 3.62
 3 3 -1 7.63 2.18
 3 3 -1 9.22 0.67
 3 3 0 3.79 2.18
 -3 3 0 -0.69 2.12
 3 -3 0 2.3 1
 3 3 0 2.81 1.71
 3 3 0 2.3 0.55
 3 3 1 5.45 0.78
 3 -3 1 5.29 1.12
 -3 3 -1 2.39 2.25
 3 3 2 12.72 0.62
 3 -3 2 11.08 0.61
 3 3 2 20.15 1.28
 3 -3 2 13.54 0.64
 -3 3 -2 19.05 2.6
 3 3 2 11.11 0.62
 3 -3 2 15.53 1.55
 3 3 3 -0.04 0.28
 3 -3 3 0.57 0.54
 3 3 3 0.45 0.36
 3 3 3 -0.34 0.76
 3 -3 3 0.04 0.32
 3 -3 3 0.44 0.9
 3 3 4 3.78 0.59
 3 3 4 8.01 1.83
 3 3 4 3.86 0.5
 3 -3 4 5.7 1.19
 3 3 4 5.65 1
 3 -3 4 4.3 0.78
 3 -3 4 4.27 0.58
 3 3 5 4.35 0.73
 3 -3 5 5.56 1.22
 3 -3 5 3.68 0.64
 3 3 5 3.54 0.57
 3 3 5 4.72 1.05
 3 -3 5 2.87 0.91
 3 -3 6 -1.08 1.21
 3 3 6 -0.3 1.04
 3 -3 6 0.4 0.55
 3 3 6 0.3 0.48
 -3 3 -6 0.43 0.64
 3 3 6 -0.12 0.73
 3 3 7 0.05 0.52
 3 -3 7 0.11 0.61
 -3 3 -7 -0.06 0.69
 3 3 7 1.39 1.18
 3 -3 7 -0.08 1.16
 3 3 7 0.15 0.85
 3 3 8 -0.21 0.53
 3 -3 8 0.86 0.67
 -3 3 -8 -0.06 0.71
 3 3 8 0.56 1.09
 3 -3 8 1.51 1.53
 3 3 8 -0.23 1.15
 3 3 9 3.41 1.36
 3 3 9 4.06 1.31
 3 3 9 2.94 0.67
 3 -3 9 3.8 1.53
 3 -3 9 4.85 0.88
 3 3 9 3.78 3.09
 3 3 10 3.3 1.58
 3 -3 10 5.8 1.97
 3 3 10 1.63 1.64
 3 -3 11 1.11 2.03
 3 3 11 -2 3.82
 3 3 11 2.22 2.01
 3 3 11 2.45 1.87
 3 3 12 2.28 2.68
 3 3 12 3.89 4.46
 3 -3 12 5.54 3.07
 3 3 13 1.95 2.64
 3 3 13 5.38 3.62
 3 -3 13 2.85 2.66
 -3 4 10 -5.52 3.28
 -3 4 10 -2.18 2.64
 -3 4 10 2.42 2.41
 -3 4 9 0.57 2.67
 -3 -4 9 0.09 1.36
 -3 4 9 0.99 2.33
 -3 4 9 1.43 3.74
 -3 4 8 -0.79 1.78
 -3 -4 8 -0.71 1.16
 -3 4 8 0.74 2.12
 -3 4 8 1.43 2.83
 -3 4 7 6.7 3.14
 -3 4 7 1.42 2.19
 -3 4 7 1.65 1.7
 -3 -4 7 2.14 0.96
 -3 -4 6 -1.58 0.79
 -3 -4 6 -0.62 0.47
 -3 4 6 -0.48 1.72
 -3 4 5 3.5 2.63
 3 4 -5 2.37 1.73
 -3 4 5 0.62 1.57
 3 4 -4 2.55 1.98
 -3 4 4 0.23 2.44
 3 4 -3 0.94 2.05
 -3 4 2 -0.83 2.59
 3 4 -2 -1.63 2.47
 3 4 -1 1.2 2.61
 -3 4 1 -0.39 2.59
 3 4 0 4.18 2.83
 3 4 0 2 0.6
 -3 4 0 3.34 2.72
 3 4 1 2.37 2.02
 3 4 1 3.06 0.7
 -3 4 -1 0.35 2.46
 3 4 1 1.71 2.54
 3 4 2 3.12 1.89
 -3 4 -2 -1.21 2.3
 3 4 2 -0.13 0.74
 3 4 2 1.39 2.32
 3 4 3 4.36 2.28
 3 4 3 0.55 0.9
 3 4 4 1.54 0.99
 3 4 5 0.62 1.1
 3 4 5 3.61 2.3
 3 -4 5 1.46 0.5
 3 -4 5 0.84 0.29
 3 4 6 -0.34 1.19
 3 4 6 1.12 2.97
 3 4 6 1.57 3.07
 3 -4 6 -0.28 0.67
 3 -4 7 0.8 0.95
 3 4 7 0.25 3.05
 3 4 7 4.59 2.97
 3 4 7 2.01 1.48
 3 -4 8 0.43 1.17
 3 4 8 4.51 3.99
 3 4 8 -0.14 1.66
 3 4 8 -1.42 3.54
 3 4 9 0.73 3.7
 3 4 9 -2.47 2.18
 3 -4 9 0.93 1.5
 3 4 9 -4.88 4.56
 3 4 10 0.5 1.97
 3 4 10 0.33 4.7
 -3 5 7 -0.34 1.98
 -3 5 6 -0.16 1.9
 -3 5 5 -0.3 1.86
 3 5 -4 4.24 3.44
 3 5 -3 2.92 3.67
 -3 5 3 -0.26 4.45
 3 5 -2 6.98 3.79
 -3 5 2 4.48 4.45
 -3 5 1 5.93 4.48
 3 5 -1 1.92 3.69
 3 5 0 -6.19 4.05
 -3 5 0 3.82 4.09
 3 5 1 -0.71 4.19
 -3 5 -1 6.5 4.04
 3 5 2 5.68 4.62
 3 5 3 4.23 4.67
 -4 0 16 -1.22 2.28
 -4 0 15 1.28 2.65
 -4 0 14 5.95 2.01
 -4 0 13 0.57 1.41
 -4 0 12 -0.4 0.7
 -4 0 12 2.62 1.78
 -4 0 11 -0.31 0.69
 -4 0 11 1.21 1.49
 4 0 -11 -0.17 1.75
 -4 0 10 2.93 1.16
 -4 0 10 2.07 0.79
 4 0 -10 5.12 1.71
 -4 0 10 4.72 0.82
 -4 0 9 0.43 0.61
 -4 0 9 -0.31 1.25
 -4 0 9 -0.06 0.61
 4 0 -9 -0.81 1.42
 4 0 -8 22.19 1.6
 -4 0 8 23.83 1.67
 -4 0 8 21.2 1.38
 4 0 -8 23.16 2.07
 -4 0 8 23.08 1.45
 -4 0 7 0.12 0.59
 -4 0 7 0.08 0.49
 4 0 -7 0.28 0.52
 -4 0 7 0.51 0.48
 4 0 -6 106.87 5.06
 -4 0 6 106.55 4.94
 -4 0 6 112.46 4.99
 -4 0 5 -0.04 0.39
 4 0 -5 0.76 0.91
 -4 0 5 -0.46 0.5
 -4 0 4 256.26 10.85
 4 0 -4 230.38 11.12
 4 0 -4 250.07 10.87
 -4 0 4 251.79 10.87
 4 0 -3 -0.02 0.33
 -4 0 3 0.23 0.3
 4 0 -3 -0.05 0.66
 4 0 -3 -0.14 0.48
 -4 0 2 65.16 3.01
 4 0 -2 65.87 3.19
 4 0 -2 69.69 3.07
 4 0 -1 -0.17 0.28
 -4 0 1 0.19 0.25
 -4 0 0 823.81 35.25
 4 0 0 828.65 35.19
 4 0 0 821.69 35.25
 -4 0 -1 -0.28 0.45
 4 0 1 0.09 0.52
 -4 0 -2 248.25 11.08
 4 0 2 256.1 11.09
 -4 0 -3 0.58 0.52
 4 0 3 0.67 0.67
 -4 0 -3 0.29 0.49
 -4 0 -3 -0.17 0.64
 4 0 4 112.91 5.35
 -4 0 -4 112.79 5.15
 -4 0 -4 107.99 5.11
 -4 0 -5 -0.6 0.83
 -4 0 -5 -0.23 0.56
 4 0 5 -0.16 1.08
 -4 0 -6 71.99 3.6
 4 0 6 66.9 3.82
 -4 0 -6 75.26 3.77
 -4 0 -7 -1.08 1.09
 4 0 7 -0.11 1.11
 -4 0 -7 0.22 0.65
 -4 0 -8 31.77 2.37
 -4 0 -8 33.49 2.07
 4 0 8 27.84 2.52
 4 0 9 -0.26 1.59
 4 0 9 0.46 0.82
 -4 0 -9 0.45 0.83
 4 0 10 20.6 2.71
 4 0 11 -1.56 2.48
 4 0 12 21.04 2.73
 4 0 13 5.01 2.67
 4 0 14 8.99 3.54
 -4 1 15 4.54 2.58
 -4 1 14 -1.5 1.81
 -4 -1 13 7.03 1.59
 -4 1 13 5.19 1.7
 -4 1 13 3.04 1.31
 -4 1 12 -0.89 1.18
 -4 1 12 1.17 1.5
 -4 -1 12 3.57 1.49
 -4 1 11 0.96 1.4
 -4 -1 11 1.36 1.25
 -4 1 11 0.63 1.09
 -4 -1 10 -1.06 0.72
 4 1 -10 -0.8 1.63
 -4 1 10 0.07 0.66
 -4 1 10 0.4 1.04
 -4 -1 10 0.31 0.94
 -4 -1 9 3.82 1.22
 -4 -1 9 3.73 0.78
 -4 1 9 4.62 0.81
 -4 1 9 4.09 1.17
 -4 1 8 3.5 1.09
 -4 -1 8 1.15 0.79
 -4 -1 8 1.44 0.61
 -4 1 8 1.64 0.65
 4 -1 -7 6 0.8
 -4 1 7 6.15 1.57
 -4 1 7 3.79 0.94
 -4 -1 7 3.33 0.61
 -4 -1 7 2.75 0.66
 4 1 -7 4.57 0.73
 -4 1 7 3.96 0.63
 -4 1 6 18.12 2.01
 4 1 -6 18.11 1.26
 -4 1 6 17.51 1.55
 4 -1 -6 19.9 1.32
 -4 -1 6 19.68 1.26
 -4 -1 6 20.99 1.26
 -4 1 6 20.24 1.25
 -4 1 5 86.83 4.73
 4 1 -5 85.86 4.11
 -4 -1 5 90.19 4.02
 4 -1 -5 85.8 4.12
 -4 1 5 80.93 4.38
 -4 -1 5 88.36 4.07
 -4 1 5 93.62 4.09
 -4 1 4 5.78 1.51
 -4 1 4 6.68 0.85
 4 1 -4 4.36 0.52
 4 -1 -4 6.44 0.72
 4 1 -4 7.07 0.66
 -4 -1 4 6.69 0.57
 -4 -1 4 6.6 0.57
 -4 1 4 6.32 0.56
 -4 1 4 7.21 1.11
 4 1 -3 1.3 0.37
 -4 -1 3 1.69 0.41
 -4 1 3 2.6 0.61
 4 -1 -3 2.11 0.41
 -4 1 3 1.24 0.64
 -4 -1 3 2.2 0.37
 -4 1 3 1.55 0.34
 -4 1 2 3.24 0.36
 4 1 -2 2.68 0.37
 4 -1 -2 2.57 0.38
 4 -1 -2 3.31 0.62
 4 1 -2 2.21 0.45
 -4 1 2 2.64 0.49
 -4 -1 2 2.89 0.36
 -4 1 2 3.06 0.69
 4 1 -1 47.05 2.11
 -4 1 1 45.13 2.47
 4 -1 -1 46.57 2.44
 4 -1 -1 44.35 2.1
 4 1 -1 45.31 2.28
 -4 1 1 44.26 2.12
 4 1 0 6.66 0.59
 4 -1 0 10.35 0.99
 -4 -1 0 7.86 0.55
 -4 1 0 8.8 0.63
 -4 -1 0 7.08 0.61
 4 -1 0 8.47 0.63
 4 1 1 132.03 5.93
 -4 -1 -1 127.22 5.94
 -4 -1 -1 136.67 5.92
 4 -1 1 135.32 5.94
 4 -1 1 141.47 6.23
 -4 1 -1 133.47 5.97
 -4 -1 -2 53.67 2.58
 4 1 2 51.25 2.61
 -4 -1 -2 51.57 2.65
 -4 1 -2 55.45 2.7
 4 -1 2 54.4 2.65
 4 1 2 53.7 2.65
 4 -1 3 21.13 1.56
 4 1 3 20.11 1.4
 -4 -1 -3 20.15 1.39
 -4 1 -3 22.43 1.46
 4 1 3 20.86 1.48
 4 1 4 74.43 3.55
 4 1 4 64.31 3.54
 4 -1 4 71.86 3.62
 4 1 5 21.26 1.71
 4 1 5 18.49 1.64
 4 1 5 22.11 1.65
 -4 1 -5 18.82 1.34
 4 -1 5 21.94 1.94
 4 1 6 19.29 1.64
 -4 1 -6 17.05 1.29
 4 1 6 18.8 1.85
 4 -1 6 19.13 1.71
 4 1 6 21.58 1.65
 4 1 7 0.35 1.41
 4 -1 7 0.54 1.16
 4 1 7 0.19 0.98
 -4 1 -7 0.14 0.63
 4 1 7 -0.72 1.06
 -4 1 -8 -0.61 0.72
 4 -1 8 -0.12 2.09
 4 1 8 0.53 1.61
 4 1 8 0.36 1.67
 4 -1 9 18.57 1.5
 -4 1 -9 13.65 1.42
 4 1 9 13.53 1.85
 4 -1 9 13.41 2.09
 4 1 9 17.85 1.47
 4 1 9 16.59 2.09
 -4 1 -10 20.04 1.72
 -4 1 -10 24.22 2.7
 4 -1 10 22.07 2.65
 4 1 10 20.01 2.43
 -4 1 -11 -2.86 2.1
 4 1 11 -0.17 1.87
 4 -1 11 0.49 2.1
 -4 1 -12 1.87 2.07
 4 -1 12 1.56 2.13
 4 1 12 1.99 2.02
 4 -1 13 2.92 2.55
 4 1 13 1.76 2.37
 4 1 14 1.45 3.6
 4 -1 14 0.37 3.56
 -4 2 14 -1.05 2.05
 -4 2 13 2.94 1.85
 -4 2 12 5.47 1.7
 -4 2 12 2.89 1.72
 -4 2 11 -0.77 2.25
 -4 2 11 -0.25 1.43
 -4 2 11 1.27 1.6
 -4 2 10 -0.22 0.75
 -4 2 10 1.54 2.57
 -4 2 10 -1.03 1.53
 -4 -2 10 -0.63 0.87
 -4 2 10 -0.92 1.51
 -4 2 9 0.07 0.69
 -4 2 9 0.11 1.46
 -4 2 9 5.32 1.78
 -4 -2 9 -0.72 0.79
 -4 2 9 4.43 2.88
 -4 2 8 11.07 2.29
 -4 -2 8 15.22 1.19
 -4 2 8 13.36 1.11
 -4 2 8 12.15 1.75
 -4 2 7 30.94 3.55
 -4 2 7 36.95 2.57
 -4 -2 7 33.36 1.97
 -4 2 7 33.08 2.89
 -4 2 7 34.9 1.94
 -4 2 6 28.83 2.02
 -4 -2 6 24.76 1.46
 -4 2 6 26.63 1.46
 -4 -2 6 20.87 1.55
 -4 2 6 27.2 2.3
 4 -2 -5 1.57 0.57
 4 2 -5 1.69 0.51
 -4 2 5 1.45 0.4
 4 2 -5 1.82 0.73
 -4 -2 5 1.84 0.66
 -4 -2 5 1.26 0.43
 -4 2 5 2.55 0.9
 -4 2 5 1.01 1.19
 4 -2 -4 20.57 1.2
 4 2 -4 16.82 1.42
 -4 -2 4 19.07 1.39
 4 2 -4 20.28 1.17
 -4 2 4 17.49 1.53
 -4 -2 4 20.23 1.12
 -4 2 4 21.24 1.13
 -4 2 4 22.45 1.91
 -4 -2 3 15.95 1.28
 -4 2 3 16.4 0.94
 4 2 -3 12.99 1.37
 -4 2 3 18.9 1.47
 4 -2 -3 20.63 1.08
 -4 -2 3 16.49 0.95
 -4 2 3 21.13 1.9
 -4 2 2 1.01 1.31
 -4 -2 2 1.14 0.31
 -4 2 2 1.12 0.28
 4 2 -2 0.86 0.31
 4 -2 -2 0.8 0.41
 -4 -2 1 10.05 0.65
 4 2 -1 8.91 1.62
 4 -2 -1 9.8 1.18
 -4 2 1 11.06 0.67
 -4 2 1 11.02 1.92
 4 2 -1 8.82 0.59
 4 -2 -1 9.77 0.64
 4 -2 0 1.12 0.84
 4 -2 0 -0.39 0.73
 -4 -2 0 0.76 0.33
 4 2 0 0.42 0.27
 4 -2 0 0.29 0.36
 -4 2 0 0.52 0.36
 4 2 0 0.2 0.44
 4 2 0 1.1 1.43
 4 -2 1 0.07 0.61
 -4 -2 -1 0.15 0.39
 4 -2 1 0.47 0.53
 4 2 1 -0.04 0.51
 -4 2 -1 0.34 0.43
 4 2 1 0.65 0.33
 4 -2 1 -0.47 0.78
 4 2 2 103.51 4.75
 4 -2 2 104.07 4.79
 4 2 2 106.94 4.89
 4 -2 2 114.07 5.34
 4 2 3 23.9 1.56
 4 -2 3 22.04 1.83
 4 -2 3 25.84 1.52
 4 2 3 25.95 1.47
 4 -2 4 0.92 0.9
 4 2 4 2.73 0.73
 4 2 4 1.46 0.65
 4 -2 4 2.19 0.75
 4 -2 5 4.36 1.04
 4 2 5 4.08 0.88
 4 2 5 3.95 0.9
 4 -2 5 2.06 1.07
 -4 2 -6 23.7 1.55
 4 -2 6 21.38 2.11
 4 2 6 23.15 1.89
 4 2 6 22.22 1.77
 4 -2 6 25.28 1.99
 4 -2 7 7.07 1.37
 4 -2 7 6.74 0.9
 4 2 7 9.41 1.34
 4 -2 7 6.23 1.43
 4 2 7 8.22 0.89
 -4 2 -7 8.26 0.96
 4 2 7 8.33 1.22
 4 2 8 1.82 1.31
 4 -2 8 2.63 1.61
 4 2 8 2.37 1.35
 4 2 8 2.77 0.72
 4 -2 8 1.36 0.69
 -4 2 -8 1.72 0.78
 4 2 8 0.15 1.92
 4 -2 8 2.17 1.24
 4 2 9 25.12 1.68
 -4 2 -9 22.07 1.71
 4 2 9 24.12 2.86
 4 -2 9 22.31 2.5
 4 2 9 21.16 2.08
 4 -2 9 21.05 2.03
 4 2 9 26.66 2.41
 4 -2 9 22.41 1.65
 -4 2 -10 0.8 0.92
 4 2 10 1.24 1.69
 4 -2 10 2.35 2.06
 4 2 10 -1.29 1.4
 4 2 10 4.19 2.33
 4 -2 10 -0.44 1.15
 4 2 11 -1.25 2.08
 -4 2 -11 1.64 1.05
 4 2 11 0.55 1.57
 4 2 11 2.49 2
 4 -2 11 1.46 1.98
 4 -2 12 10.06 2.85
 4 2 12 11.86 2.19
 4 2 12 11.06 2.76
 4 -2 13 4.67 3.73
 4 2 13 3.55 3.45
 4 2 13 -1.74 2.72
 -4 3 14 0.88 2.33
 -4 -3 14 1.46 2.65
 -4 3 14 -0.24 2.95
 -4 3 13 2.98 2.49
 -4 -3 13 0.51 3.08
 -4 3 13 0.35 2.07
 -4 3 13 -3.11 3.02
 -4 3 12 1.03 2.17
 -4 3 12 -2.85 5.97
 -4 3 12 0.78 2.68
 -4 3 12 0.42 2.58
 -4 3 12 1.01 2.49
 -4 -3 12 0.79 2.63
 -4 3 11 1.29 4.18
 -4 3 11 5.45 2.34
 -4 3 11 2.35 1.67
 -4 3 11 1.65 1.81
 -4 -3 11 0.43 2.2
 -4 3 10 0.33 1.54
 -4 3 10 0.83 1.89
 -4 3 10 2.14 1.53
 -4 3 10 4.73 4.06
 -4 -3 9 -0.07 0.82
 -4 3 9 3.25 1.89
 -4 3 9 -0.79 1.38
 -4 3 9 -1.51 3.62
 -4 -3 9 0.12 1.08
 -4 3 9 1.6 1.31
 -4 3 9 1.74 0.64
 -4 3 8 8.52 1.76
 -4 3 8 5.94 0.77
 -4 3 8 8.3 1.84
 -4 -3 8 9.65 1.42
 -4 3 8 5.81 2.43
 -4 -3 8 6.9 0.9
 -4 -3 7 18.64 1.8
 -4 3 7 19.99 2.14
 -4 3 7 31.86 3.05
 -4 -3 7 21.14 1.37
 -4 3 7 22.1 1.33
 -4 -3 6 8.83 1.37
 -4 3 6 17.5 2.01
 4 3 -6 11.22 1.48
 -4 -3 6 11.85 0.88
 -4 3 6 11.03 0.84
 -4 3 6 14.55 2.65
 -4 3 5 71.59 3.94
 -4 -3 5 59.29 3.58
 4 3 -5 63.55 3.73
 -4 3 5 66.29 3.05
 -4 -3 5 63.62 3.05
 -4 3 5 81.03 4.66
 4 3 -4 34.87 2.61
 -4 3 4 42.48 3.33
 -4 -3 4 34.76 1.78
 -4 3 4 35.77 1.77
 -4 3 4 43.43 2.64
 -4 -3 3 6.97 0.58
 -4 3 3 9.65 2.09
 -4 3 3 7.19 0.56
 4 3 -3 7.9 2.05
 4 3 -2 -0.58 1.95
 -4 3 2 -0.17 0.25
 -4 -3 2 -0.07 0.11
 4 3 -1 -0.84 1.66
 4 3 -1 4.4 2.02
 -4 3 0 15.45 2.68
 4 3 0 13.58 2.13
 4 3 0 13.87 0.99
 4 -3 0 15.26 1.59
 -4 3 -1 65.34 4.34
 4 3 1 70.34 4.31
 4 -3 1 75.92 3.87
 4 3 1 63.59 3.24
 4 -3 2 3.39 0.44
 4 3 2 2.7 0.33
 -4 3 -2 6.04 2.06
 4 -3 2 4.32 1.12
 4 3 2 3.94 0.79
 4 -3 2 3.29 0.39
 4 3 2 2.98 0.35
 4 -3 3 6.71 1.22
 4 3 3 5.63 0.57
 4 -3 3 4.51 0.73
 4 -3 3 6.81 0.59
 4 3 3 4.18 0.47
 4 3 3 5.02 0.89
 4 -3 4 7.46 0.9
 4 3 4 6.66 0.77
 4 3 4 6.68 0.61
 4 3 4 8.87 1.06
 4 -3 4 5.33 1.17
 4 -3 4 6.89 1.46
 4 -3 4 7.24 0.7
 4 -3 5 53.25 2.46
 4 3 5 48.02 2.8
 4 3 5 43.36 2.33
 4 -3 5 47.26 3.26
 4 3 5 44.05 2.47
 4 -3 5 49.18 2.62
 4 3 6 4.72 0.68
 4 -3 6 5 1.48
 4 3 6 4.35 0.9
 4 3 6 5.74 1.2
 4 -3 6 4.02 0.72
 4 -3 6 5.19 1.24
 -4 3 -6 4.45 0.83
 4 -3 7 2.03 1.21
 4 -3 7 0.42 1.28
 4 3 7 1.8 0.94
 -4 3 -7 2.19 0.74
 4 3 7 2.55 1.29
 4 -3 7 2.43 0.73
 4 3 7 1.74 0.59
 -4 3 -8 7.08 1.02
 4 -3 8 7.24 1.49
 4 3 8 7.2 1.37
 4 -3 8 7.49 1
 4 3 8 4.76 1.14
 4 -3 8 5.84 1.46
 4 3 9 0.33 1.28
 4 -3 9 0.43 1.47
 4 -3 9 1.61 0.79
 4 3 9 1.7 0.69
 4 3 9 2.47 1.33
 4 3 10 1.06 1.52
 4 -3 10 -0.85 1.87
 4 3 10 -0.27 3.36
 4 3 10 0.71 1.63
 4 3 11 14.18 4.08
 4 3 11 8.03 2.5
 4 -3 11 9.83 2.39
 4 3 11 8.65 2.2
 4 3 12 3.48 4.1
 4 3 12 -1.28 2.5
 4 -3 12 4.24 3
 4 3 13 11.41 2.96
 4 -3 13 9.18 2.78
 -4 4 10 -0.49 3.26
 -4 4 10 3.62 2.54
 -4 4 10 2.79 2.41
 -4 4 9 2.13 8.3
 -4 4 9 -0.37 2.68
 -4 4 9 -1.22 3.82
 -4 4 9 1.69 2.42
 -4 -4 9 -0.36 1.41
 -4 4 8 3.16 2.83
 -4 4 8 1.07 1.95
 -4 4 8 -1.43 1.83
 -4 -4 8 0.96 1.21
 -4 4 7 4.38 2.96
 -4 4 7 4.61 2.09
 -4 -4 7 2.54 0.99
 -4 4 7 2.61 1.82
 -4 4 6 12.98 2.14
 -4 4 6 18.16 3.37
 -4 -4 6 12.4 1.13
 -4 4 5 4.41 2.53
 4 4 -5 3.61 1.76
 4 4 -4 15.72 2.52
 -4 4 4 25.33 3.31
 4 4 -3 7.61 2.17
 4 4 -2 -0.32 2.19
 -4 4 1 11.92 2.85
 4 4 -1 9.67 2.67
 4 4 0 6.5 2.75
 -4 4 0 12.08 2.88
 -4 4 -1 0.18 2.24
 4 4 1 4.57 2.41
 4 4 1 1.32 1.82
 4 4 1 -0.36 0.65
 4 4 2 1.17 1.94
 4 4 2 3.57 0.84
 4 4 2 3.41 2.33
 -4 4 -2 2.6 2.08
 4 4 3 6.86 1.06
 4 4 3 10.25 2.55
 4 4 4 4.33 1.07
 4 4 5 1.62 1.11
 4 -4 5 1.33 0.55
 4 -4 5 0.8 0.35
 4 4 6 10.87 3.38
 4 -4 6 4.78 0.84
 4 4 6 6 1.49
 4 -4 7 -0.54 0.97
 4 4 7 2.99 1.47
 4 4 8 -0.58 4.81
 4 -4 8 0.44 1.18
 4 4 8 0.14 1.78
 4 -4 9 0.95 1.79
 4 4 9 -0.63 2.18
 4 4 10 0.62 4.33
 -4 5 7 1.74 2.05
 -4 5 6 2.48 1.94
 4 5 -5 3.44 3.2
 -4 5 5 2.91 2.01
 4 5 -4 1.29 3.42
 4 5 -3 2.34 3.66
 -4 5 3 0.26 4.42
 -4 5 2 -0.25 4.51
 4 5 -2 3.67 3.74
 -4 5 1 -0.47 4.26
 4 5 -1 -2.74 3.89
 4 5 0 -1.8 4.2
 -4 5 0 11.14 4.38
 -4 5 -1 2.82 4.01
 4 5 1 1.67 4.25
 4 5 2 -1.03 4.62
 4 5 3 5.32 4.41
 -5 0 16 0.3 2.21
 -5 0 15 -0.83 2.53
 -5 0 14 4.09 1.82
 -5 0 13 -1.05 1.44
 -5 0 12 11.38 2.07
 -5 0 12 8.55 0.97
 -5 0 11 -0.14 0.66
 -5 0 11 0.1 1.33
 5 0 -10 30.69 2.72
 -5 0 10 27.38 2.01
 -5 0 10 24.69 1.64
 -5 0 10 28.19 1.82
 5 0 -9 -0.41 1.45
 -5 0 9 2.1 1.32
 -5 0 9 -0.27 0.63
 5 0 -9 0.84 1.22
 -5 0 9 0.33 0.65
 -5 0 8 8.38 1.12
 -5 0 8 8.68 0.91
 5 0 -8 6.42 0.96
 -5 0 8 8 0.86
 -5 0 7 -0.16 0.49
 5 0 -7 -0.29 0.57
 -5 0 7 0.22 0.56
 -5 0 6 45.92 2.41
 5 0 -6 51.3 2.63
 5 0 -6 48.29 2.9
 -5 0 6 47.67 2.43
 5 0 -5 0.33 0.44
 5 0 -5 0.64 0.91
 -5 0 5 0.08 0.38
 5 0 -4 29.81 1.93
 -5 0 4 31.38 1.53
 5 0 -4 25.48 1.49
 5 0 -4 29.85 1.56
 -5 0 3 0.08 0.34
 5 0 -3 0.28 0.74
 5 0 -3 0.13 0.35
 5 0 -3 -0.12 0.41
 -5 0 2 65.12 3.01
 5 0 -2 64.86 3.2
 5 0 -2 66.7 3.03
 5 0 -1 0.53 0.57
 -5 0 1 0.09 0.31
 5 0 -1 -0.27 0.51
 5 0 0 63.4 2.98
 -5 0 0 64.57 3.03
 5 0 0 67.87 3.09
 5 0 1 -0.18 0.62
 -5 0 -1 -0.04 0.51
 5 0 2 136.88 6.05
 -5 0 -2 128.17 6.02
 5 0 3 0.12 0.75
 -5 0 -3 -0.06 0.65
 5 0 4 0.94 0.98
 -5 0 -4 0.72 0.62
 -5 0 -4 0.58 0.54
 -5 0 -4 0.65 0.76
 5 0 5 0.75 1.56
 -5 0 -5 0.57 0.8
 -5 0 -5 0.06 0.54
 5 0 6 78.77 4.23
 -5 0 -6 75.22 4.04
 -5 0 -6 84.01 3.99
 5 0 7 -0.43 1.19
 -5 0 -7 0.3 0.68
 -5 0 -8 5.32 0.96
 5 0 8 6.9 1.98
 -5 0 -9 -0.18 0.92
 5 0 9 -0.54 1.55
 5 0 10 3.23 1.93
 5 0 11 0.95 2.21
 5 0 12 5.74 2.09
 5 0 13 3.53 2.31
 5 0 14 2.06 3.57
 -5 1 15 1.73 2.62
 -5 1 14 0.14 1.96
 -5 -1 14 2.65 1.78
 -5 -1 13 1.31 1.42
 -5 1 13 1.61 1.15
 -5 1 13 -0.9 1.58
 -5 1 12 8.73 1.45
 -5 1 12 9.22 1.65
 -5 -1 12 11.03 1.65
 -5 1 11 7.24 1.4
 -5 1 11 9.29 1.59
 -5 -1 11 10.46 1.45
 5 1 -10 2.1 1.81
 -5 -1 10 0.97 0.99
 -5 -1 10 -0.37 0.7
 -5 1 10 1.13 0.73
 -5 1 10 2.43 1.33
 -5 1 10 2.2 1.17
 -5 -1 9 16.27 1.64
 -5 -1 9 14.99 1.28
 -5 1 9 16.68 1.32
 -5 1 9 17.44 1.67
 5 -1 -8 33.01 2.01
 -5 1 8 28.62 2.74
 5 1 -8 30.37 1.96
 -5 -1 8 34.15 1.93
 -5 -1 8 31.46 1.88
 -5 1 8 30.97 1.89
 -5 1 8 29.92 2.17
 -5 1 7 0.6 0.82
 5 -1 -7 -0.4 0.66
 -5 -1 7 -0.05 0.5
 -5 1 7 0.55 1.61
 5 1 -7 -1.04 0.61
 -5 1 7 0.16 0.51
 -5 -1 7 0.57 0.58
 -5 -1 6 22.96 1.41
 5 1 -6 24.17 1.49
 5 -1 -6 24.29 1.49
 -5 -1 6 23.48 1.42
 -5 1 6 25.68 1.45
 -5 1 6 27.75 2.34
 -5 1 6 20.46 1.68
 -5 1 5 10.6 2.15
 -5 1 5 10.47 1.32
 -5 1 5 11.54 1.1
 -5 -1 5 11.21 0.8
 -5 1 5 11.09 0.81
 5 1 -5 11.5 0.96
 5 -1 -5 10.3 1.01
 -5 -1 4 1.8 0.41
 -5 1 4 1.3 0.62
 -5 1 4 0.52 1.14
 -5 -1 4 1.56 0.37
 -5 1 4 2.75 0.87
 5 -1 -4 1.55 0.51
 5 1 -4 1.78 0.48
 -5 1 4 1.33 0.38
 -5 1 3 11.54 1.01
 -5 -1 3 13.46 0.82
 -5 1 3 13.12 0.82
 5 1 -3 11.84 0.86
 5 -1 -3 14.73 0.92
 -5 1 3 14.41 1.31
 -5 1 2 351.7 15.44
 5 -1 -2 358.71 15.24
 5 1 -2 334.03 15.11
 -5 -1 2 349.72 15.06
 5 1 -2 359.49 15.08
 5 -1 -2 351.23 15.07
 -5 1 2 347.59 15.07
 5 -1 -1 16.79 1.37
 5 1 -1 20.57 1.05
 5 -1 -1 19.56 1.05
 -5 1 1 19.11 1.08
 -5 -1 1 17.52 1.06
 5 1 0 4.9 0.53
 5 -1 0 3.66 0.81
 -5 -1 0 4.45 0.48
 -5 -1 0 3.47 0.53
 -5 1 0 3.23 0.54
 5 -1 0 3.75 0.51
 5 -1 1 1.99 0.69
 -5 -1 -1 1.82 0.52
 5 1 1 2.27 0.49
 5 -1 1 1.88 0.47
 -5 -1 -1 2.48 0.46
 -5 1 -1 2.03 0.56
 -5 -1 -2 20.2 1.29
 -5 1 -2 21.32 1.42
 -5 -1 -2 22.7 1.38
 5 -1 2 24.91 1.47
 5 1 2 22.47 1.42
 -5 -1 -3 82.8 4.27
 -5 -1 -3 96.13 4.44
 -5 1 -3 95.05 4.48
 5 1 3 98.79 4.44
 5 -1 3 90.23 4.42
 5 -1 4 12.27 1.47
 5 1 4 12.22 1.3
 5 1 4 13.91 1.42
 5 -1 5 11.29 1.4
 5 1 5 16.15 1.44
 -5 1 -5 15.31 1.17
 5 1 5 15.5 1.41
 5 1 5 16.88 1.4
 5 -1 6 0.1 1.08
 5 1 6 0.27 0.88
 5 1 6 -0.19 1.24
 5 1 6 1.68 0.95
 -5 1 -6 -0.39 0.59
 5 -1 7 3.14 1.4
 5 1 7 3.42 1.56
 -5 1 -7 1.73 0.73
 5 1 7 2.77 1.19
 5 1 7 2.42 1.24
 5 1 8 45.61 2.99
 5 1 8 42.28 3.04
 5 -1 8 39.34 3.16
 -5 1 -8 44.4 2.54
 5 1 9 5.21 1.7
 5 -1 9 2.49 1.92
 -5 1 -9 6.44 1.66
 5 1 9 7.36 1.14
 -5 1 -9 5.52 1.1
 5 -1 9 5.84 1.12
 5 1 9 5.36 1.71
 -5 1 -10 7.09 1.97
 -5 1 -10 8.82 1.25
 5 -1 10 6.69 2.29
 5 1 10 4.64 1.8
 5 -1 11 1.14 2.08
 -5 1 -11 2.15 1.93
 5 1 11 3.29 1.88
 5 -1 12 -1.04 2.17
 -5 1 -12 -1.51 1.92
 5 1 12 0.89 2.12
 5 -1 13 1.1 2.57
 5 1 13 -0.19 2.48
 5 -1 14 7.39 3.63
 5 1 14 12.36 3.63
 -5 2 13 0.66 1.74
 -5 2 12 0.16 1.65
 -5 2 11 15.11 2.68
 -5 2 11 11.97 1.9
 -5 2 11 15.4 1.93
 -5 2 10 4.78 1.75
 -5 2 10 4.32 0.89
 -5 2 10 9.16 2.98
 -5 -2 10 4.41 0.95
 -5 2 10 7.52 1.79
 -5 2 9 23.37 3.37
 -5 2 9 18.94 2.37
 -5 2 9 21.65 2.04
 -5 -2 9 18.9 1.49
 -5 2 9 20.44 1.48
 -5 2 8 1.88 1.43
 -5 -2 8 0.25 0.63
 -5 2 8 1.4 1.97
 -5 2 8 0.29 0.56
 -5 2 8 0.11 1.07
 -5 -2 8 0.21 0.69
 -5 2 7 -0.46 0.58
 -5 2 7 1.67 1.75
 -5 -2 7 0.84 0.65
 -5 2 7 2.33 1.27
 -5 -2 7 -0.27 0.63
 -5 2 6 28.33 1.98
 -5 -2 6 20.1 1.53
 -5 -2 6 27.48 1.49
 -5 2 6 24.61 1.43
 -5 2 6 25.98 2.16
 5 2 -6 22.29 1.48
 5 -2 -6 24.53 1.53
 5 2 -5 25.19 1.44
 -5 2 5 24.74 1.38
 -5 2 5 25.31 1.86
 5 2 -5 22.52 1.55
 -5 -2 5 25.25 1.39
 -5 -2 5 21.6 1.53
 -5 2 5 28.75 2.2
 5 -2 -5 25.27 1.48
 5 -2 -4 16.42 0.98
 -5 2 4 11.11 1.52
 5 2 -4 9.03 1.12
 -5 2 4 13.69 1.26
 -5 -2 4 12.5 1.1
 -5 -2 4 14.09 0.86
 -5 2 4 12.15 0.82
 5 2 -3 155.88 6.99
 5 -2 -3 156.33 6.99
 -5 2 3 156.26 7.4
 -5 2 3 162.34 6.99
 -5 -2 3 159.94 6.98
 -5 2 3 170.45 7.79
 -5 2 2 27.08 2.21
 5 2 -2 26.59 1.39
 5 2 -2 29.22 1.87
 5 -2 -2 31.4 1.97
 -5 2 2 26.25 1.42
 -5 -2 2 25.9 1.41
 5 -2 -2 29.71 1.42
 -5 -2 1 77.54 3.53
 -5 2 1 77.74 4.34
 5 -2 -1 82 4.14
 5 2 -1 75.68 3.48
 5 -2 -1 76.07 3.49
 -5 2 1 79.36 3.54
 5 2 -1 82.05 4.01
 5 2 0 6.77 1.44
 5 -2 0 8.29 1.14
 5 2 0 9.04 0.61
 -5 2 0 7.7 0.7
 -5 -2 0 8 0.65
 5 -2 0 9.56 0.69
 -5 2 -1 0.04 0.48
 -5 -2 -1 -0.4 0.46
 5 -2 1 -0.4 0.82
 5 2 1 -0.53 0.39
 5 -2 1 -0.51 0.52
 5 2 1 0.64 0.52
 5 2 2 29.22 1.64
 5 -2 2 25.34 1.96
 -5 2 -2 25.85 1.63
 5 -2 2 26.05 1.52
 5 2 2 27.03 1.49
 -5 -2 -2 27.34 1.61
 5 -2 3 0.53 0.93
 5 2 3 0.81 0.63
 5 2 3 1.05 0.57
 5 -2 3 2.6 0.66
 5 2 4 16.81 1.33
 5 -2 4 10.66 1.45
 5 -2 4 13.24 1.26
 5 2 4 13.67 1.15
 5 -2 5 7.53 1.23
 5 -2 5 8.19 1.34
 5 2 5 7.76 1.14
 5 2 5 8.13 1.08
 5 -2 6 0.35 1.53
 5 -2 6 0.82 1.11
 5 2 6 0.49 1.02
 5 2 6 -0.09 1.12
 -5 2 -6 1.34 0.73
 5 -2 7 10.31 1.59
 5 -2 7 13.23 1.66
 -5 2 -7 11.16 1.14
 5 2 7 12.27 1.47
 5 2 7 11.36 1.43
 5 -2 8 -0.95 1.12
 5 2 8 -0.33 1.36
 -5 2 -8 1.17 0.82
 5 2 8 1.82 2
 5 -2 8 0.44 0.74
 5 2 8 0.8 1.37
 5 2 8 0.58 0.73
 5 -2 8 1.26 1.94
 5 -2 9 48.24 2.84
 -5 2 -9 52.18 2.9
 5 2 9 49.45 3.45
 5 -2 9 41.65 3.12
 5 2 9 53.74 4.09
 5 2 9 51.63 3.4
 5 -2 9 53.71 3.66
 5 2 9 53.48 2.86
 5 2 10 -1.07 2.17
 5 -2 10 -0.83 1.18
 5 2 10 -0.3 1.67
 -5 2 -10 1.11 0.95
 5 -2 10 -1.75 1.9
 5 2 10 0.27 1.46
 5 2 11 -0.69 1.92
 5 2 11 1.01 1.66
 5 -2 11 -2.74 2.1
 5 -2 12 1.94 2.53
 5 2 12 -0.39 2.36
 5 2 13 2.2 3.51
 5 -2 13 1.13 3.78
 -5 3 14 -0.17 1.9
 -5 3 14 -2.08 2.8
 -5 -3 14 -3.61 2.74
 -5 3 13 3.59 2.09
 -5 3 13 0.42 2.47
 -5 3 13 1.28 2.82
 -5 -3 13 5.51 3.08
 -5 3 12 2.85 2.15
 -5 3 12 0.42 2.65
 -5 3 12 4.59 2.8
 -5 3 12 9.63 6.23
 -5 3 11 2.68 2.05
 -5 3 11 2.63 4.4
 -5 3 11 3.09 1.69
 -5 3 11 2.6 1.98
 -5 3 10 0.86 1.67
 -5 3 10 0.47 1.49
 -5 3 10 -3.86 4.11
 -5 3 10 -2.22 1.91
 -5 3 9 0.3 1.23
 -5 3 9 -3.41 3.72
 -5 3 9 -0.83 1.46
 -5 3 9 0.99 1.84
 -5 -3 9 0.13 0.71
 -5 3 9 -0.52 0.63
 -5 -3 9 1.67 1.14
 -5 3 8 3.47 4.27
 -5 -3 8 1.61 1.13
 -5 3 8 2.6 1.63
 -5 -3 8 1.08 0.71
 -5 3 8 6.28 2.38
 -5 3 8 1 0.58
 -5 3 7 6.02 2.14
 -5 3 7 3.64 0.61
 -5 3 7 7.45 1.55
 -5 -3 7 5.65 1.19
 -5 -3 7 4.38 0.69
 -5 3 6 13.72 2.54
 5 3 -6 12.39 1.61
 -5 -3 6 15.67 1.57
 -5 3 6 19.13 2.01
 -5 -3 6 14.43 0.99
 -5 3 6 13.84 0.96
 -5 -3 5 34.9 1.78
 -5 3 5 33.84 2.51
 -5 3 5 39.25 3.31
 -5 3 5 33.92 1.77
 5 3 -5 37.53 2.53
 5 3 -4 10.78 1.72
 -5 3 4 12.72 1.58
 -5 3 4 19.72 2.33
 -5 3 4 12.82 0.84
 -5 -3 4 13.05 0.87
 -5 3 3 22.86 2.51
 -5 3 3 17.22 1.01
 -5 -3 3 18.15 1.04
 5 3 -3 13.35 2
 5 3 -2 39.62 1.96
 -5 3 2 46.18 2.04
 -5 -3 2 44.44 1.99
 5 3 -2 41.1 3.26
 5 3 -1 1.33 1.68
 5 -3 -1 0.32 0.29
 5 3 -1 0.31 0.22
 -5 -3 1 0.12 0.21
 -5 3 1 0.37 0.36
 -5 3 0 0.28 2.1
 5 -3 0 -0.12 0.96
 5 -3 0 0.32 0.23
 5 3 0 0.09 0.2
 5 3 0 -2.42 1.88
 5 3 1 4.15 1.74
 5 -3 1 6.66 1.24
 -5 3 -1 2.2 2.01
 5 -3 1 3.96 0.43
 5 3 1 3.92 0.37
 5 3 1 6.45 0.82
 5 3 2 2.8 0.41
 5 3 2 6.16 1.79
 5 -3 2 3.25 0.52
 5 -3 2 4.85 1.14
 5 3 2 1.84 0.75
 5 -3 2 2.35 1.23
 5 -3 3 8.71 1.35
 5 3 3 12.61 1.2
 5 -3 3 11.16 0.96
 5 3 3 12.25 0.85
 5 -3 3 10.07 1.65
 5 -3 4 2.26 0.76
 5 3 4 1.21 0.59
 5 -3 4 0.96 1.02
 5 -3 4 1.78 1.29
 5 3 4 0.24 0.43
 5 3 4 1.9 0.9
 5 -3 4 0.42 0.47
 5 -3 5 1.49 1.02
 5 3 5 0.68 0.48
 5 -3 5 1.64 0.55
 5 3 5 0.88 0.7
 5 3 5 0.81 1.05
 5 -3 5 1.05 1.32
 5 3 6 0.2 0.75
 5 -3 6 1.21 1.37
 5 3 6 0.3 1.06
 5 -3 6 0.51 0.57
 -5 3 -6 2.11 0.79
 5 3 6 0.28 0.53
 5 -3 6 0.89 1.1
 5 -3 7 0.25 1.4
 5 -3 7 -0.3 0.67
 5 3 7 0.28 0.57
 5 3 7 1.62 0.96
 -5 3 -7 0.9 0.79
 5 3 7 0.56 1.22
 5 -3 7 0.9 1.4
 5 -3 8 7.52 1.7
 5 -3 8 12.29 1.59
 -5 3 -8 11.19 1.22
 5 3 8 9.65 1.58
 5 3 8 9.84 1
 5 3 8 9.61 1.36
 5 -3 8 9.44 1.08
 5 -3 9 1.38 1.4
 5 3 9 1.17 1.22
 5 3 9 -0.96 2.91
 5 3 9 1.48 1.42
 5 -3 10 10.6 2.1
 5 3 10 10.81 1.81
 5 3 10 17.93 3.73
 5 3 10 8.24 1.91
 5 -3 11 4 2.39
 5 3 11 8.92 3.93
 5 3 11 4.03 2.57
 5 3 11 6.25 2.12
 5 3 12 0.69 2.3
 5 -3 12 0.44 2.65
 5 3 12 4.34 3.57
 5 3 13 0.79 2.5
 -5 4 10 1.48 2.32
 -5 4 10 -1.7 3.32
 -5 4 10 0.35 2.42
 -5 4 9 -1.81 9
 -5 4 9 0.49 3.85
 -5 4 9 0.35 2.53
 -5 4 9 -1.18 2.53
 -5 -4 9 -0.64 1.5
 -5 4 8 0.24 3.06
 -5 -4 8 -1 1.27
 -5 4 8 0.99 1.81
 -5 4 8 -0.49 1.79
 -5 4 7 6.37 3.12
 -5 4 7 5.21 1.94
 -5 -4 7 2.24 1.05
 5 4 -6 4.35 1.67
 -5 4 6 3.42 3.04
 -5 -4 6 1.71 0.55
 -5 -4 6 1.08 0.8
 -5 -4 5 -0.67 0.46
 5 4 -5 -1.11 1.71
 -5 -4 5 0.43 0.3
 -5 4 5 0.24 2.46
 -5 4 4 14.58 3.04
 5 4 -4 9.97 2.25
 5 4 -3 7.38 2.16
 5 4 -2 0.66 2.11
 -5 4 1 2.93 2.33
 5 4 -1 0.51 2.28
 -5 4 0 3.91 2.37
 5 4 0 -0.88 1.85
 5 4 0 -0.36 2.26
 5 4 1 1.39 1.92
 -5 4 -1 2.16 2.26
 5 4 1 0.38 2.36
 5 4 2 1.55 1.94
 5 4 2 1.3 0.81
 5 4 2 1.19 2.33
 5 4 3 0.76 2.04
 5 4 3 0.85 0.86
 5 4 4 1.44 0.99
 5 -4 4 0.76 0.19
 5 -4 4 0.58 0.26
 5 -4 5 -0.19 0.42
 5 -4 5 0.4 0.6
 5 4 5 0.1 1.07
 5 -4 6 -0.53 0.77
 5 4 6 -0.59 1.31
 5 -4 7 -0.31 1.07
 5 4 7 -1.05 1.43
 5 -4 8 0.38 1.23
 5 4 8 1.61 5.53
 5 4 8 2.32 1.97
 5 4 9 5.22 2.28
 5 4 10 0.3 4.13
 -5 5 7 2.64 2.09
 -5 5 6 0.17 1.85
 5 5 -5 3.59 3.13
 -5 5 5 1.9 2.07
 5 5 -4 4.03 3.49
 5 5 -3 -3.52 3.75
 5 5 -2 0.2 3.69
 -5 5 2 0.25 4.25
 5 5 -1 0.43 4.04
 -5 5 1 -3.1 4.34
 5 5 0 5.69 4.16
 -5 5 0 -0.23 4.05
 5 5 1 1.24 4.45
 5 5 2 -2.33 4.38
 -6 0 16 2.21 2.21
 -6 0 15 3.08 2.63
 -6 0 14 1.24 1.76
 -6 0 13 0.83 1.39
 -6 0 12 39.49 2.9
 -6 0 11 0.19 1.19
 6 0 -10 36.8 2.95
 -6 0 10 28.04 2.09
 -6 0 10 24.03 1.78
 -6 0 9 0.47 0.62
 -6 0 9 0.08 1.25
 6 0 -9 0.98 1.16
 6 0 -8 95.61 4.72
 -6 0 8 99.37 4.68
 6 0 -7 -0.68 0.57
 -6 0 7 0.38 0.46
 6 0 -7 -0.11 1.19
 6 0 -6 145.66 7.13
 -6 0 6 146.3 6.63
 6 0 -6 149.11 6.7
 -6 0 5 0.29 0.41
 6 0 -5 -0.55 0.56
 6 0 -4 41.65 2.46
 -6 0 4 41.95 2.06
 6 0 -4 47.64 2.19
 6 0 -4 36.56 2.05
 6 0 -3 0.14 0.37
 6 0 -3 0.37 0.79
 -6 0 3 0.24 0.35
 6 0 -2 829.68 36.3
 -6 0 2 846.59 36.12
 6 0 -2 852.15 36.13
 6 0 -1 0.47 0.49
 -6 0 1 -0.34 0.44
 6 0 -1 0.16 0.66
 6 0 0 99.43 4.5
 -6 0 0 100.75 4.57
 6 0 0 99.75 4.57
 -6 0 -1 -0.04 0.54
 6 0 1 -0.08 0.5
 -6 0 -2 260.2 11.8
 6 0 2 275.65 11.83
 6 0 3 0.26 0.94
 -6 0 -3 0.07 0.7
 6 0 4 9.88 1.29
 -6 0 -4 7.67 0.86
 -6 0 -4 6.74 1.06
 6 0 5 -0.18 1.21
 -6 0 -5 0.37 0.56
 -6 0 -6 30.49 1.89
 6 0 6 27.72 2.16
 6 0 7 0.11 1.21
 -6 0 -7 -1.03 0.76
 -6 0 -8 102.84 5.08
 6 0 8 101.34 5.63
 6 0 9 -0.4 1.56
 -6 0 -9 0.38 0.89
 6 0 10 30.89 2.81
 6 0 11 2.07 2.04
 6 0 12 2.72 2.12
 6 0 13 2.14 2.43
 -6 1 15 4.73 2.64
 -6 1 14 3.5 1.98
 -6 -1 14 2.22 1.74
 -6 1 13 6.16 1.38
 -6 1 13 4.19 1.68
 -6 -1 13 5.63 1.45
 -6 1 12 5.23 1.32
 -6 1 12 2.36 1.47
 -6 -1 12 0.37 1.33
 -6 1 11 7.6 1.4
 -6 1 11 9.52 1.72
 -6 -1 11 9.95 1.41
 6 1 -10 26.54 2.77
 -6 1 10 25.56 2.3
 -6 -1 10 29.28 1.98
 -6 1 10 25.47 2.11
 -6 -1 10 25.11 1.78
 -6 1 10 32.28 1.87
 6 -1 -9 51.71 3.02
 -6 -1 9 51.8 2.97
 6 1 -9 47.34 2.94
 -6 -1 9 57.78 2.92
 -6 1 9 58.77 2.95
 -6 1 9 54.09 3.18
 -6 1 8 20.66 2.81
 6 1 -8 27.09 1.82
 6 -1 -8 30.41 1.92
 -6 -1 8 29.13 1.77
 -6 -1 8 30.95 1.78
 -6 1 8 27.85 1.76
 -6 1 8 27.37 2.05
 -6 -1 7 0.1 0.51
 6 1 -7 0.8 0.67
 6 -1 -7 0.92 0.77
 -6 -1 7 0.19 0.59
 -6 1 7 0.79 0.89
 -6 1 7 0.26 0.48
 6 1 -6 8.72 0.87
 6 -1 -6 10.17 0.95
 -6 1 6 8.38 0.93
 -6 1 6 9.19 1.75
 -6 1 6 10.19 1.23
 -6 -1 6 8.53 0.79
 -6 1 6 10.05 0.81
 -6 -1 5 24.73 1.45
 -6 1 5 32.14 2.19
 -6 1 5 29.46 1.79
 -6 1 5 33.46 2.79
 -6 -1 5 32.01 1.61
 -6 1 5 30.86 1.6
 6 1 -5 30.26 1.68
 6 -1 -5 31.88 1.75
 -6 -1 4 221.7 9.65
 -6 1 4 220.02 9.65
 6 1 -4 228.18 9.7
 6 -1 -4 230.1 9.7
 6 -1 -4 207.03 9.93
 -6 1 4 235.8 10.1
 -6 1 4 200.57 9.73
 6 -1 -3 187.17 8.41
 -6 -1 3 190.16 8.27
 -6 1 3 188.29 8.27
 6 1 -3 191.53 8.3
 6 -1 -3 191.18 8.3
 6 -1 -3 173.75 8.56
 -6 1 3 190.8 8.7
 6 -1 -2 203.16 8.85
 6 1 -2 188.48 8.72
 -6 -1 2 198.51 8.69
 -6 1 2 198.67 8.7
 6 1 -2 204.15 8.71
 6 -1 -2 201.18 8.7
 6 1 -1 143.85 6.12
 6 -1 -1 138.13 6.11
 -6 1 1 138.31 6.14
 -6 -1 1 135.83 6.14
 6 -1 -1 127.57 6.44
 6 -1 0 78.95 3.91
 -6 1 0 72.72 3.52
 -6 -1 0 74.8 3.52
 6 -1 0 75.55 3.5
 6 1 0 75.83 3.5
 -6 -1 -1 5.52 0.67
 -6 1 -1 4.57 0.7
 6 -1 1 5.24 0.73
 6 1 1 5.97 0.75
 -6 -1 -1 6.44 0.64
 -6 -1 -2 18.85 1.21
 -6 -1 -2 20.58 1.33
 -6 1 -2 19.41 1.35
 6 -1 2 19.51 1.45
 6 1 2 18.55 1.35
 -6 -1 -3 134.59 6.17
 -6 -1 -3 135.9 6.27
 -6 1 -3 134.64 6.31
 6 -1 3 136.41 6.28
 6 1 3 130.98 6.27
 6 -1 4 1.82 1.21
 6 1 4 1.59 0.95
 -6 -1 -4 0.88 0.76
 -6 1 -4 1.89 0.84
 6 -1 5 -1.04 1.01
 6 1 5 -0.75 0.94
 6 1 5 -0.21 0.88
 -6 1 -6 11.84 1.15
 6 1 6 11.61 1.62
 6 -1 6 11.54 1.55
 6 1 6 10.63 1.4
 6 -1 7 9.73 2.11
 6 1 7 13.34 1.86
 6 1 7 12.59 1.79
 -6 1 -7 9.2 1.08
 6 1 8 8.31 1.61
 6 -1 8 9.75 1.82
 -6 -1 -8 9.72 1.26
 -6 1 -8 13.08 1.28
 -6 1 -9 80.69 4.47
 -6 1 -9 81.03 4.08
 6 1 9 69.93 4.59
 6 -1 9 72.43 4.85
 6 1 10 1.49 1.99
 6 -1 10 3.81 2.46
 -6 1 -10 1.69 1.69
 6 1 11 0.33 1.79
 6 -1 11 0.83 2.12
 -6 1 -11 1.48 1.75
 6 1 12 -1.61 2.44
 6 -1 12 3.5 2.53
 -6 1 -12 1.63 1.75
 6 1 13 1.92 2.68
 6 -1 13 -1.29 2.82
 -6 2 14 0.56 1.63
 -6 2 13 1.91 1.76
 -6 2 13 3.49 1.5
 -6 2 12 -0.78 1.61
 -6 2 12 2.48 1.31
 -6 2 11 3.95 1.59
 -6 2 11 4.28 2.38
 -6 2 11 1.52 1.25
 -6 2 11 2.26 1.43
 -6 2 10 2.42 0.79
 -6 2 10 2.82 1.67
 -6 2 10 3.36 1.81
 -6 2 10 1.98 3.17
 -6 2 10 0.25 1.28
 -6 -2 10 1.07 0.78
 -6 2 9 56.57 3.7
 -6 2 9 56.63 3.43
 -6 -2 9 46.65 2.86
 -6 2 9 54.31 4.4
 -6 -2 9 62.37 3.01
 -6 2 9 55.6 2.92
 -6 -2 8 0.71 0.73
 -6 2 8 4.19 1.52
 -6 2 8 0.61 0.68
 -6 -2 8 1.51 0.83
 -6 2 8 2.32 1.22
 6 2 -7 41.25 2.31
 -6 2 7 40.17 3.82
 -6 2 7 43.72 2.74
 -6 -2 7 35.67 2.26
 -6 2 7 37.55 3.08
 6 -2 -7 43.86 2.47
 -6 -2 7 41.84 2.24
 -6 2 7 45.99 2.26
 -6 2 6 1.02 1.34
 6 2 -6 -0.45 0.59
 -6 -2 6 -0.18 0.6
 -6 2 6 -0.38 0.9
 6 2 -6 -0.36 0.6
 6 -2 -6 0.26 0.64
 -6 -2 6 -0.23 0.47
 -6 2 6 0.23 0.45
 6 -2 -5 31.58 1.59
 -6 -2 5 22.67 1.58
 -6 2 5 25.23 1.82
 6 2 -5 28.11 1.53
 -6 2 5 23.43 2.13
 6 2 -5 19.79 1.57
 -6 -2 5 24.89 1.4
 -6 2 5 23.43 1.39
 -6 2 4 0.71 1.09
 -6 -2 4 0.51 0.37
 6 -2 -4 0.18 0.42
 -6 2 4 0.51 0.37
 6 2 -4 0.82 0.39
 -6 2 4 -0.08 0.62
 -6 -2 3 287.52 12.39
 -6 2 3 287.65 12.39
 6 2 -3 284.03 12.39
 6 -2 -3 283.16 12.38
 -6 2 3 281.61 13.12
 6 2 -2 2.34 0.4
 6 -2 -2 2.28 0.8
 6 2 -2 2.28 0.86
 -6 2 2 2.41 0.47
 -6 -2 2 1.89 0.44
 -6 2 2 1.77 1.1
 6 -2 -2 2.3 0.43
 6 -2 -2 1.32 0.89
 6 2 -1 8.25 1.17
 6 2 -1 8.39 0.62
 6 -2 -1 8.15 0.66
 -6 2 1 8.42 0.7
 -6 -2 1 9.41 0.71
 -6 2 1 5.13 1.3
 6 -2 -1 8.74 1.21
 6 -2 0 1.36 0.87
 -6 -2 0 2.83 0.5
 6 2 0 2.23 0.4
 6 -2 0 2.29 0.45
 -6 2 0 2.71 0.52
 -6 -2 -1 50.39 2.5
 -6 2 -1 47.98 2.52
 6 -2 1 51.64 2.45
 6 2 1 47.29 2.39
 6 -2 1 54.6 3.03
 6 -2 2 1.42 0.95
 6 -2 2 3.94 0.64
 6 2 2 4.03 0.6
 -6 -2 -2 2.14 0.62
 -6 2 -2 2.55 0.69
 6 -2 3 5.78 1.21
 6 2 3 6.09 0.82
 6 -2 3 5.79 0.84
 6 2 3 6.84 0.91
 -6 2 -3 4.69 0.87
 6 2 4 74.15 3.76
 6 -2 4 70.72 4
 6 -2 4 68.3 3.65
 6 2 4 74.06 3.63
 6 -2 5 19.98 1.77
 6 2 5 23.07 1.77
 6 2 5 18.86 1.59
 6 -2 5 17.72 1.82
 6 2 6 24.52 1.9
 -6 2 -6 23.94 1.61
 6 -2 6 15.24 1.8
 6 2 6 20.19 1.69
 6 -2 6 17.06 2
 6 2 7 3.32 1.19
 6 -2 7 4.31 1.46
 -6 2 -7 6.36 1
 6 2 7 9.21 1.37
 6 -2 7 6.47 1.36
 6 -2 8 19.07 2.25
 6 -2 8 18.33 1.96
 -6 2 -8 22.91 1.68
 6 2 8 20.91 1.98
 6 2 8 19.99 2
 6 2 8 24.26 2.75
 6 -2 9 3.35 1.34
 6 2 9 7.69 2.42
 -6 2 -9 8.35 1.23
 6 -2 9 9.71 2.41
 6 2 9 8.77 1.92
 6 2 9 10.88 1.96
 6 2 10 14.39 2.19
 6 -2 10 16.22 2.39
 6 2 10 15.5 2.56
 6 -2 10 7.1 1.6
 -6 2 -10 15.23 1.52
 6 2 11 1.2 2.04
 6 -2 11 1.47 2.3
 6 2 12 4.88 2.62
 6 -2 12 7.8 2.93
 6 -2 13 9.46 3.74
 6 2 13 10.83 3.48
 -6 3 14 -0.44 2.66
 -6 3 13 3.39 2.49
 -6 3 13 0.16 1.83
 -6 3 12 0.93 1.94
 -6 3 12 0.82 2.66
 -6 3 12 2.92 6.31
 -6 3 12 0.16 2.75
 -6 3 11 2.23 2.09
 -6 3 11 2.9 1.9
 -6 3 11 3.67 4.76
 -6 3 11 0.77 1.68
 -6 3 10 0.2 2.01
 -6 3 10 0.76 1.47
 -6 3 10 1.32 1.79
 -6 3 10 3.61 4.6
 -6 3 9 11.5 2.25
 -6 -3 9 8.8 1.01
 -6 -3 9 6.1 1.28
 -6 3 9 9.01 1.71
 -6 3 9 10.51 4.09
 -6 3 9 6.93 0.87
 -6 3 8 39.89 2.95
 -6 -3 8 32.68 2.49
 -6 -3 8 38.14 2.11
 -6 3 8 37.71 2.07
 -6 3 8 35.95 3.43
 -6 3 7 0.55 1.36
 -6 3 7 -1.32 2.05
 -6 -3 7 1.02 0.98
 -6 -3 7 0.46 0.55
 -6 3 7 -0.23 0.52
 -6 3 6 6.1 2.03
 6 3 -6 3.45 1.36
 -6 3 6 8.97 1.52
 -6 -3 6 5.37 0.68
 -6 3 6 6.81 0.69
 6 3 -5 -0.76 1.23
 -6 -3 5 1.98 0.5
 -6 3 5 0.54 2.14
 -6 3 5 3.08 0.51
 6 3 -4 12.01 0.84
 -6 3 4 10.32 2.2
 6 -3 -4 13.55 0.97
 -6 3 4 11.62 0.88
 6 3 -4 6.49 1.53
 6 -3 -3 18.78 1.08
 -6 3 3 15.29 2.28
 6 3 -3 12.32 1.82
 6 3 -3 16.74 0.98
 -6 3 3 16.44 1.04
 -6 -3 3 17.1 1.06
 6 -3 -2 47.81 2.15
 -6 3 2 44.28 3.34
 -6 3 2 46.1 2.18
 -6 -3 2 43.77 2.14
 6 3 -2 42.47 2.09
 -6 3 1 5.47 0.62
 6 3 -1 7.33 1.77
 -6 -3 1 5.16 0.55
 6 3 -1 5.11 0.44
 6 -3 -1 5.5 0.5
 -6 3 0 4.89 1.98
 6 3 0 4.74 1.67
 -6 -3 0 3.54 0.54
 -6 3 0 2.96 0.59
 6 3 0 3.32 0.38
 6 -3 0 4.14 0.45
 6 -3 1 4.5 1.3
 6 3 1 4.33 1.69
 6 -3 1 4.88 1.23
 6 3 1 3.39 0.42
 6 -3 1 4.65 0.56
 6 -3 2 7.05 1.32
 6 -3 2 6.14 0.65
 6 3 2 6.92 0.6
 6 3 2 6.36 1.81
 6 -3 2 6 1.44
 6 3 3 8.95 2.11
 6 -3 3 7.9 1.28
 6 -3 3 7.15 0.82
 6 3 3 6.49 0.73
 6 3 3 8.21 1.05
 6 -3 3 3.59 1.48
 6 3 4 13.16 1.35
 6 -3 4 11.61 1.12
 6 3 4 10.83 1.01
 6 -3 4 9.14 1.74
 6 -3 5 43.42 2.21
 6 3 5 41.21 2.68
 6 -3 5 38.18 3.12
 6 -3 5 41.26 2.5
 6 3 5 40.19 2.32
 6 -3 6 0.31 1.09
 6 3 6 1.72 0.85
 6 -3 6 1.91 0.64
 6 3 6 2.53 0.64
 6 -3 6 0.16 1.44
 6 -3 7 4.9 1.57
 6 3 7 7.69 1.2
 -6 3 -7 8.78 1.14
 6 3 7 9.9 1.54
 6 3 7 7.42 0.88
 6 -3 7 6.48 0.91
 6 -3 7 9.96 1.78
 6 3 8 -1.1 1.08
 6 -3 8 0.78 1.3
 6 3 8 0.26 1.24
 6 -3 8 -0.33 0.69
 6 3 8 0.33 0.6
 -6 3 -8 0.77 0.84
 6 -3 8 0.16 1.41
 6 -3 9 2.73 1.5
 6 3 9 5.4 1.7
 6 3 9 3.97 1.34
 6 3 9 0.94 2.83
 6 3 10 0.88 1.48
 6 3 10 6.34 3.4
 6 3 10 2.38 1.7
 6 -3 10 1.34 1.72
 6 -3 11 9.43 2.95
 6 3 11 7.54 4.12
 6 3 11 16.04 2.46
 6 -3 12 2.67 2.44
 6 3 12 2.05 2.17
 -6 4 10 3.74 3.14
 -6 4 10 1.85 2.02
 -6 4 9 3.51 3.94
 -6 4 9 -2.88 9.61
 -6 4 9 0.83 2.33
 -6 4 9 3.23 2.77
 -6 -4 9 2.68 1.58
 -6 4 8 -1.51 2.98
 -6 4 8 1.84 1.83
 -6 -4 8 1.21 1.32
 -6 4 7 6.02 3.16
 -6 -4 7 2.92 1.11
 6 4 -6 4.05 1.66
 -6 -4 6 2.8 0.6
 -6 -4 6 1.67 0.87
 -6 4 5 -0.48 2.52
 -6 -4 5 -0.36 0.62
 6 4 -5 -2.77 1.78
 -6 -4 5 0.1 0.4
 6 4 -4 4.19 1.92
 -6 4 4 3.21 2.53
 6 4 -3 2.98 1.94
 6 4 -2 3.74 2.01
 -6 4 1 2.14 2.17
 6 4 -1 -0.86 2.09
 -6 4 0 1.12 2.12
 6 4 0 0.15 1.76
 6 4 0 -1.29 2.14
 6 4 1 1.65 1.93
 6 4 2 3.06 2.12
 6 4 3 0.2 2.19
 6 -4 4 4.66 0.5
 6 4 4 4.49 2.72
 6 -4 4 3.16 0.47
 6 4 4 5.74 1.2
 6 -4 5 0.88 0.65
 6 4 5 0.31 1.08
 6 -4 6 7.19 1.03
 6 4 6 8.01 1.59
 6 4 7 2.25 4.58
 6 -4 7 0.53 1.11
 6 4 7 1.58 1.54
 6 4 8 5.6 5.91
 6 -4 8 0.62 1.38
 6 4 8 -0.29 1.97
 6 4 10 0.84 3.76
 -6 5 6 0.51 1.96
 6 5 -5 -0.51 3.05
 6 5 -4 0.92 3.47
 6 5 -3 0.97 3.6
 6 5 -2 0.2 3.7
 -6 5 2 0.25 4.24
 6 5 -1 0.87 4.09
 -6 5 1 4.28 4.25
 6 5 0 -0.24 4.27
 6 5 1 -0.76 4.5
 6 5 2 3.18 4.4
 -7 0 16 4.17 2.2
 -7 0 15 0.92 2.55
 -7 0 14 13.39 2.1
 -7 0 13 0.12 1.43
 -7 0 12 19.14 2.06
 -7 0 11 0.1 1.26
 7 0 -10 152.17 7.21
 -7 0 10 142.96 7.18
 -7 0 10 158.38 7.11
 7 0 -9 0.39 1.14
 -7 0 9 0.4 0.61
 7 0 -8 290.53 12.49
 7 0 -8 268.66 12.92
 -7 0 8 274.41 12.32
 -7 0 7 0.53 0.52
 7 0 -7 0.24 1.2
 7 0 -7 -0.32 0.6
 7 0 -6 32.91 2.43
 -7 0 6 34.34 1.85
 7 0 -6 33.89 1.94
 7 0 -5 -0.74 1
 7 0 -5 -0.05 0.61
 -7 0 5 -0.25 0.4
 7 0 -5 0.38 0.45
 -7 0 4 91.31 4.2
 7 0 -4 88.49 4.6
 7 0 -4 100.97 4.32
 7 0 -4 85.6 4.26
 7 0 -3 1.02 0.87
 -7 0 3 -0.21 0.38
 7 0 -3 -0.44 0.48
 7 0 -2 42.48 2.46
 -7 0 2 46.98 2.22
 7 0 -2 44.67 2.23
 7 0 -1 0.51 0.72
 7 0 -1 0.07 0.39
 -7 0 1 0.59 0.45
 7 0 0 24.45 1.41
 -7 0 0 24.82 1.43
 7 0 0 24.17 1.42
 -7 0 -1 -0.45 0.58
 7 0 1 0.38 0.59
 -7 0 -2 26.66 1.73
 7 0 2 29.47 1.82
 -7 0 -3 0.48 0.73
 7 0 3 -0.85 0.88
 7 0 4 11.87 1.77
 -7 0 -4 11.92 1.05
 -7 0 -4 11.45 1.25
 7 0 5 -0.09 0.98
 -7 0 -5 -0.07 0.62
 -7 0 -5 0.18 0.89
 7 0 6 7.63 1.41
 -7 0 -6 9.55 1.02
 7 0 7 0.91 1.51
 -7 0 -7 -0.08 0.81
 -7 0 -8 91.56 4.53
 7 0 8 83.17 4.86
 7 0 9 -0.27 2.02
 -7 0 -9 0.2 0.91
 7 0 10 19.74 2.63
 7 0 11 -1.28 1.9
 7 0 12 12.01 2.72
 7 0 13 -0.91 2.63
 -7 1 15 9.9 2.82
 -7 -1 15 11.42 2.66
 -7 1 14 4.84 2.01
 -7 -1 14 5.13 1.67
 -7 1 13 9.44 1.89
 -7 -1 13 10.07 1.62
 -7 1 13 9.7 1.43
 -7 1 12 31.77 2.53
 -7 -1 12 29.11 2.24
 -7 1 12 30.6 2.27
 -7 1 11 29.91 2.58
 -7 -1 11 31.14 2.21
 -7 1 11 28.72 2.35
 -7 1 10 1.47 0.75
 7 -1 -10 0.09 1.3
 -7 -1 10 0.15 0.67
 7 1 -10 0.89 1.14
 -7 -1 10 1.27 0.99
 -7 1 10 1.81 1.15
 -7 -1 9 210.25 9.66
 -7 -1 9 218.66 9.66
 -7 1 9 220.88 9.67
 7 1 -9 207.41 9.74
 -7 1 9 205.3 9.94
 7 -1 -9 219.01 9.77
 -7 1 8 0.29 1.1
 -7 -1 8 0.36 0.57
 -7 1 8 0.06 0.59
 7 1 -8 -0.07 0.97
 7 -1 -8 1.19 1.15
 -7 -1 8 -0.22 0.8
 7 1 -7 153.93 6.8
 -7 1 7 134.88 6.69
 -7 1 7 126.75 7.39
 7 -1 -7 159.01 6.83
 -7 -1 7 145.43 6.66
 -7 1 7 149.99 6.68
 -7 1 7 139.48 6.99
 -7 1 6 27.91 2.47
 -7 -1 6 22.87 1.31
 7 1 -6 26.68 1.58
 -7 1 6 24.41 1.57
 -7 -1 6 28.96 1.54
 -7 1 6 28.9 1.54
 -7 1 6 28.17 1.99
 7 -1 -6 28.86 1.63
 -7 1 5 15.58 1.65
 -7 1 5 17.71 1.2
 -7 -1 5 16.05 1.09
 -7 1 5 17.02 1.11
 7 1 -5 19.68 1.27
 7 -1 -5 20.39 1.34
 -7 -1 4 13.55 0.9
 -7 1 4 13.05 0.9
 7 1 -4 11.48 1
 7 -1 -4 15.88 1.12
 7 -1 -4 12.51 1.21
 -7 1 4 9.75 1.44
 7 -1 -3 80.37 3.69
 7 1 -3 68.61 3.42
 -7 -1 3 78.39 3.54
 -7 1 3 75.15 3.54
 7 1 -3 83.49 3.62
 7 -1 -3 79.49 3.59
 7 -1 -3 76.12 3.89
 -7 1 2 73.03 3.44
 -7 -1 2 74.31 3.43
 7 -1 -2 71.22 3.53
 7 1 -2 75.54 3.46
 7 -1 -2 74.75 3.47
 7 1 -1 0.27 0.46
 7 -1 -1 0.17 0.56
 -7 1 1 0.94 0.5
 -7 -1 1 -0.26 0.47
 7 -1 0 5.98 1.05
 7 -1 0 8.29 0.89
 7 1 0 7.77 0.83
 -7 1 0 8.54 0.79
 -7 -1 0 8.09 0.79
 -7 1 -1 8.27 0.88
 7 -1 1 8.64 0.95
 -7 -1 -1 8.54 0.8
 -7 -1 -1 8.76 0.87
 7 1 1 9.68 0.93
 -7 -1 -2 57.92 2.88
 -7 -1 -2 56.11 2.95
 -7 1 -2 54.82 2.99
 7 -1 2 55.49 2.95
 7 1 2 64.16 3.01
 7 -1 3 14.51 1.77
 -7 -1 -3 15.23 1.15
 -7 -1 -3 16.86 1.31
 -7 1 -3 15.78 1.39
 7 1 3 18.98 1.59
 -7 -1 -4 26.12 1.74
 -7 -1 -4 30.67 1.97
 -7 1 -4 29.47 2
 7 -1 4 28.07 1.99
 7 1 4 28.79 1.96
 7 -1 5 7.98 1.24
 7 1 5 7.78 1.16
 7 1 5 9.6 1.24
 7 1 6 1.54 1.07
 7 1 6 0.55 1.25
 -7 1 -6 0.75 0.7
 7 -1 6 -0.1 1.22
 -7 1 -7 58.65 3.13
 7 1 7 55.33 3.57
 7 -1 7 59.5 3.9
 -7 1 -8 64.35 3.43
 7 1 8 59.85 3.79
 7 -1 8 63.57 3.95
 7 1 9 19.45 2.2
 7 -1 9 14.3 2.28
 -7 1 -9 14.79 2.07
 -7 1 -9 14.81 1.51
 7 1 10 1.65 1.93
 7 -1 10 -0.16 2.38
 -7 1 -10 1.66 1.61
 7 1 11 4.62 2.05
 7 -1 11 4.87 2.17
 -7 1 -11 2.35 1.65
 -7 1 -12 1.03 1.56
 7 -1 12 1.79 2.61
 7 1 12 2.16 2.38
 7 1 13 6.04 3.43
 7 -1 13 1.32 3.53
 -7 2 14 9.14 1.88
 -7 2 13 21.49 2.47
 -7 2 13 18.73 2.12
 -7 2 12 6.5 1.78
 -7 2 12 4 1.44
 -7 2 11 11.02 1.94
 -7 2 11 10.91 1.58
 -7 2 11 12.27 2.56
 -7 2 10 22.19 3.82
 -7 2 10 25.07 2.13
 -7 -2 10 19.53 1.62
 -7 2 10 23.7 2.46
 -7 2 9 1 1.47
 -7 2 9 2.94 2.52
 -7 2 9 4.96 0.85
 -7 -2 9 4.45 0.89
 -7 2 9 3.22 1.3
 -7 -2 9 5.5 0.92
 -7 2 8 138.6 7.71
 -7 2 8 142.13 6.82
 7 2 -8 140.87 6.49
 7 -2 -8 148.4 6.54
 -7 -2 8 153.59 6.47
 -7 2 8 141.66 6.42
 -7 2 8 129.83 7.05
 -7 -2 8 117.88 6.36
 -7 2 7 10.6 1.78
 -7 -2 7 6.1 0.88
 -7 2 7 10.19 1.34
 -7 2 7 10.62 2.52
 7 2 -7 7.94 0.94
 7 -2 -7 9.41 1.12
 -7 -2 7 6.1 0.83
 -7 2 7 6.84 0.85
 7 2 -6 59.89 2.9
 7 -2 -6 61.64 2.95
 -7 2 6 60.41 3.27
 -7 -2 6 49.9 2.84
 -7 -2 6 61.02 2.8
 -7 2 6 59.08 2.79
 -7 2 6 58.6 4.54
 7 2 -6 46.35 2.72
 -7 2 6 53.49 3.63
 -7 2 5 3.69 0.85
 -7 2 5 3.45 1.28
 7 2 -5 3.64 0.61
 7 -2 -5 4.61 0.67
 -7 -2 5 3.57 0.55
 -7 2 5 3.54 0.55
 7 2 -5 3.87 0.82
 -7 2 4 16.03 1.79
 -7 -2 4 14.55 0.99
 -7 2 4 13.97 0.96
 7 2 -4 18.27 1.08
 7 -2 -4 15.86 1.08
 7 -2 -3 76.52 3.9
 -7 2 3 72.71 3.45
 -7 -2 3 70.78 3.45
 7 2 -3 77.95 3.48
 7 -2 -3 76 3.47
 -7 2 3 66.27 4.13
 7 -2 -2 18.44 1.51
 7 2 -2 16.36 1.39
 7 -2 -2 17 1.61
 7 2 -2 16.82 1.07
 7 -2 -2 19.26 1.12
 -7 2 2 17.5 1.1
 -7 -2 2 16.9 1.11
 -7 2 2 16.92 1.76
 7 -2 -1 19.53 1.76
 7 2 -1 20.43 1.6
 7 -2 -1 20.56 1.6
 -7 -2 1 21.11 1.1
 7 2 -1 18.68 1.14
 7 -2 -1 21.03 1.19
 -7 2 1 20.53 1.23
 -7 -2 1 20.24 1.23
 -7 -2 0 24.46 1.26
 7 2 0 21.94 1.23
 7 -2 0 20.97 1.24
 -7 2 0 20.82 1.32
 -7 -2 0 21.64 1.31
 7 -2 0 20.43 1.83
 7 -2 1 -0.22 0.9
 -7 -2 -1 0.33 0.52
 -7 2 -1 -0.4 0.54
 -7 -2 -1 -0.13 0.45
 7 -2 1 -0.08 0.49
 7 2 1 0.23 0.43
 7 -2 2 2.16 1.07
 7 -2 2 2.29 0.67
 7 2 2 2.17 0.59
 -7 -2 -2 1.28 0.56
 -7 2 -2 1.34 0.69
 -7 -2 -2 2.66 0.65
 -7 2 -3 -0.29 0.81
 7 -2 3 0.24 0.99
 7 -2 3 -0.94 0.83
 7 2 3 -0.56 0.7
 -7 -2 -3 0.12 0.57
 -7 -2 -3 -0.66 0.8
 7 -2 4 35.96 2.28
 7 2 4 38.1 2.23
 7 -2 4 36.85 2.59
 7 -2 5 2.97 1.17
 7 -2 5 6.57 1.57
 7 2 5 5.14 1.1
 7 -2 6 5.42 1.3
 7 2 6 7 1.18
 7 -2 6 6.43 1.37
 7 2 7 52.68 3.49
 -7 2 -7 56.41 2.92
 7 -2 7 45.32 3.2
 7 2 7 54.34 3.12
 7 -2 7 41.73 3.1
 7 -2 8 3.9 1.36
 7 2 8 6.1 1.41
 7 2 8 5.74 2.06
 -7 2 -8 4.06 1
 7 -2 8 6.27 1.72
 7 2 9 16.68 1.95
 7 -2 9 9.98 2.19
 7 2 9 18.15 2.73
 -7 2 -9 13.72 1.46
 7 -2 9 6.76 1.52
 7 2 10 1.76 1.92
 7 -2 10 3.63 1.85
 7 2 10 2.47 1.7
 7 -2 10 -0.65 1.29
 7 2 11 1.99 2.06
 7 -2 11 4.49 2.41
 7 2 12 -1.13 2.66
 7 -2 12 4.72 3.19
 7 2 13 4.82 3.01
 7 -2 13 0.75 3.1
 -7 3 13 7 2.62
 -7 3 13 3.59 1.9
 -7 3 12 6.64 2.84
 -7 3 12 9.52 6.51
 -7 3 12 7.46 2.21
 -7 3 12 8.2 2.94
 -7 3 11 1.69 4.8
 -7 3 11 -0.2 2.03
 -7 3 11 0.91 1.57
 -7 3 11 1.38 1.91
 -7 3 10 0.2 2.06
 -7 3 10 0.67 4.86
 -7 3 10 2.38 1.54
 -7 3 9 9.99 2.1
 -7 3 9 5.82 1.62
 -7 3 9 8.48 4.3
 -7 -3 9 9.85 1.03
 -7 3 9 10.07 1
 -7 3 8 0.59 1.86
 -7 3 8 0.94 3.98
 -7 3 8 -0.14 1.35
 -7 -3 8 0.55 0.61
 -7 3 8 -0.16 0.56
 -7 3 7 51.11 3.32
 -7 -3 7 49.5 2.57
 -7 3 7 50.58 2.56
 -7 3 7 49.6 4.11
 7 3 -6 10.27 1.58
 -7 3 6 8.61 2.12
 -7 3 6 11.05 1.61
 -7 -3 6 9.69 0.85
 -7 3 6 10.71 0.84
 7 3 -5 39.84 2.16
 7 -3 -5 45.77 2.25
 -7 -3 5 43.2 2.16
 -7 3 5 41.32 2.13
 7 3 -5 37.07 2.74
 -7 3 5 44.64 3.83
 7 3 -4 57.43 2.91
 7 -3 -4 66.08 2.96
 -7 3 4 63.94 2.96
 -7 -3 4 65.07 2.98
 7 3 -4 45.08 3.45
 -7 3 4 53.74 4.11
 -7 3 3 11.64 2.12
 -7 -3 3 8.68 0.85
 -7 3 3 10.2 0.85
 7 3 -3 10.56 0.77
 7 -3 -3 12.01 0.84
 -7 3 2 6.79 0.72
 7 3 -2 7.57 0.61
 -7 3 2 8.78 1.86
 7 -3 -2 10.76 1.47
 7 3 -2 6.99 1.38
 -7 -3 2 7.56 0.7
 7 -3 -2 6.88 0.64
 7 -3 -1 25.03 2.06
 7 3 -1 19.83 2.06
 -7 -3 1 19.8 1.19
 -7 3 1 19.5 1.24
 7 3 -1 20.07 1.11
 7 -3 -1 21.13 1.14
 7 -3 0 13.53 1.74
 7 3 0 12.71 0.79
 7 3 0 14.26 1.81
 -7 -3 0 11.35 0.94
 -7 3 0 12.49 1.02
 7 -3 0 15.27 0.89
 7 3 1 9.48 1.81
 7 -3 1 4.14 1.46
 7 3 1 7.59 0.63
 7 -3 1 8.23 0.71
 -7 3 -1 5.29 0.79
 7 -3 2 5.73 0.68
 7 3 2 6.38 0.64
 7 3 2 9.09 1.96
 7 -3 2 8.94 1.38
 7 -3 2 4.23 1.49
 7 -3 3 2.78 1.14
 7 -3 3 0.69 0.69
 7 3 3 0.29 0.53
 7 -3 3 2.05 1.39
 7 -3 4 0.57 0.92
 7 3 4 -0.26 0.7
 7 3 5 0.56 0.78
 7 -3 5 1.32 1.04
 7 -3 5 0.51 1.47
 7 -3 6 5.46 1.71
 7 -3 6 8.41 1.45
 7 3 6 6.12 1.09
 7 3 6 7.37 1.51
 7 -3 7 0.17 1.51
 7 -3 7 -1.45 1.33
 7 3 7 -0.08 0.93
 7 -3 7 -0.8 0.73
 7 3 7 -0.96 0.66
 -7 3 -7 -0.91 0.88
 7 -3 8 18.72 2.19
 7 -3 8 13.99 1.28
 7 3 8 16.25 1.3
 7 -3 8 12.75 1.81
 7 3 8 14.37 1.57
 -7 3 -8 12.42 1.36
 7 3 9 4.8 2.95
 7 3 9 0.64 1.23
 7 -3 9 2.99 1.73
 7 -3 10 0.86 1.85
 7 3 10 -0.75 1.42
 7 3 10 1.73 3.1
 7 3 11 2.03 2.03
 7 3 11 1.24 3.65
 7 -3 11 3.25 2.71
 7 -3 12 -0.15 2.37
 7 3 12 -0.34 2.04
 -7 4 10 0.34 1.99
 -7 4 9 0.76 3.8
 -7 4 9 2.94 2.64
 -7 4 9 6.56 10.1
 -7 -4 9 0.87 1.62
 -7 4 8 0.51 3.37
 -7 -4 8 -0.82 1.37
 -7 4 7 5.55 3.24
 -7 4 6 32.79 4.01
 7 4 -6 22.86 2.47
 -7 -4 5 29.43 1.86
 -7 4 5 43.2 4.18
 -7 -4 5 36.59 1.74
 7 4 -5 31.34 2.91
 7 4 -4 14.53 2.25
 -7 4 4 24.23 3.3
 7 4 -3 11.5 2.27
 7 4 -2 8.51 2.15
 -7 4 1 5.06 2.33
 7 4 -1 1.06 1.98
 7 4 0 9.35 2
 7 4 1 16.55 2.53
 7 4 2 10.1 2.43
 7 4 3 1.05 2.46
 7 -4 3 -0.13 0.32
 7 -4 3 -0.73 0.33
 7 4 4 5.45 3.17
 7 -4 4 2.71 0.52
 7 -4 4 2.01 0.52
 7 4 5 3.04 3.77
 7 -4 5 2.81 0.75
 7 -4 6 0.89 0.96
 7 -4 7 2.45 1.21
 7 -4 8 -0.24 1.63
 7 5 -5 8.29 3.02
 7 5 -4 4.99 3.38
 7 5 -3 9.59 3.67
 7 5 -2 1.88 3.8
 7 5 -1 5.72 4.18
 7 5 0 5.34 4.37
 7 5 1 7.74 4.59
 -8 0 16 4.89 2.15
 -8 0 15 1.74 2.66
 -8 0 14 0.38 1.71
 -8 0 13 1.74 1.45
 -8 0 12 47.46 3.12
 8 0 -11 1 1.19
 -8 0 11 -0.19 1.28
 8 0 -10 543.51 23.08
 -8 0 10 512.53 23.06
 -8 0 10 521.11 22.92
 -8 0 9 0.81 0.63
 8 0 -9 0.66 1.05
 8 0 -8 240.7 10.13
 8 0 -8 205.94 10.5
 -8 0 8 213.98 9.9
 8 0 -7 -0.12 1.3
 8 0 -7 0.32 0.69
 -8 0 7 -0.11 0.31
 -8 0 7 -0.05 0.49
 8 0 -6 154.65 7.29
 -8 0 6 160.44 6.75
 8 0 -6 125.78 6.62
 8 0 -6 168.66 6.88
 8 0 -5 -0.1 0.5
 8 0 -5 0.5 1.03
 8 0 -5 0.16 0.86
 -8 0 5 0.34 0.38
 8 0 -4 1306.51 57.47
 8 0 -4 1319.31 57.21
 -8 0 4 1336.58 57.1
 8 0 -4 1366.03 57.14
 8 0 -3 -0.53 0.98
 -8 0 3 -0.04 0.39
 8 0 -3 0.34 0.62
 8 0 -2 526.17 22.99
 -8 0 2 522.37 22.76
 8 0 -2 536.26 22.8
 8 0 -1 0.37 0.75
 8 0 -1 -0.61 0.54
 -8 0 1 -0.3 0.54
 8 0 0 902.77 38.96
 -8 0 0 905.69 39.06
 8 0 0 924.61 39.06
 -8 0 -1 0.06 0.66
 8 0 1 0.59 0.83
 -8 0 -2 1717.8 72.94
 8 0 2 1691.65 72.94
 -8 0 -3 0.22 0.72
 8 0 3 -0.08 1.14
 -8 0 -4 55.61 2.95
 -8 0 -4 53.79 3.09
 8 0 4 57.25 3.22
 8 0 5 -0.48 1
 -8 0 -5 -0.29 0.66
 -8 0 -5 1.86 0.97
 -8 0 -6 281.78 12.76
 8 0 6 291.65 13.06
 8 0 7 0.93 1.93
 -8 0 -7 -0.17 0.84
 8 0 8 397.09 18.74
 -8 0 -8 430.29 18.48
 8 0 9 1.55 1.77
 8 0 10 2.59 2.29
 8 0 11 -0.16 1.95
 8 0 12 -3.49 2.56
 8 0 13 4.77 3.41
 -8 -1 16 0.26 1.98
 -8 1 15 2.25 2.6
 -8 -1 15 -1.33 2.33
 -8 1 14 0.41 1.96
 -8 -1 14 0.22 1.55
 -8 1 13 1.71 1.09
 -8 1 13 1.95 1.66
 -8 -1 13 0.39 1.26
 -8 1 12 0.59 1.07
 -8 1 12 1.55 1.47
 -8 -1 12 -0.73 1.21
 8 1 -11 160.93 7.66
 -8 -1 11 166.41 7.55
 -8 1 11 154.54 7.84
 -8 1 11 153.37 7.67
 -8 -1 10 0.68 0.76
 -8 1 10 -0.38 0.73
 -8 1 10 0.62 1.16
 -8 1 10 -0.16 0.89
 -8 -1 10 0.87 1.08
 8 1 -10 -0.26 1.05
 8 -1 -10 1.23 1.26
 8 1 -9 261.42 12.09
 8 -1 -9 269.67 12.12
 -8 1 9 258.43 12.06
 -8 1 9 272.24 12.35
 -8 -1 9 262.69 12
 -8 -1 9 279 12.07
 -8 1 9 282.33 12.08
 8 -1 -8 17.72 1.7
 -8 1 8 16.65 1.75
 8 1 -8 17.34 1.53
 -8 1 8 18.03 1.39
 -8 -1 8 12.66 0.87
 -8 -1 8 16.04 1.44
 -8 -1 8 17.01 1.22
 -8 1 8 15.91 1.22
 -8 1 7 76.39 4.61
 -8 1 7 77.93 3.66
 -8 -1 7 85.13 3.67
 -8 1 7 83.35 3.66
 -8 -1 7 59.91 3.27
 -8 1 7 87.02 4.16
 8 1 -7 88.48 3.79
 8 -1 -7 87.44 3.79
 -8 1 6 15.92 1.16
 -8 -1 6 16.25 1.13
 -8 1 6 15.93 1.12
 8 1 -6 17.66 1.23
 8 -1 -6 17.17 1.25
 -8 1 6 17.54 1.63
 -8 -1 5 416.63 18.36
 -8 1 5 416.44 18.36
 8 1 -5 436.53 18.44
 8 -1 -5 447.43 18.45
 8 -1 -5 384.9 18.62
 -8 1 5 440.79 18.85
 -8 -1 4 18.47 1.15
 -8 1 4 17.14 1.12
 8 1 -4 18.56 1.27
 8 -1 -4 19.01 1.36
 8 -1 -4 15.78 1.44
 8 1 -3 469.24 20.96
 -8 1 3 500.31 21.54
 -8 -1 3 488.63 21.06
 -8 1 3 492.4 21.07
 8 1 -3 508.74 21.11
 8 -1 -3 507.67 21.1
 8 -1 -3 471.52 21.14
 8 -1 -3 482.18 21.43
 8 -1 -2 196.23 8.96
 8 1 -2 207.21 8.89
 8 -1 -2 200.24 8.88
 -8 1 2 200.06 8.89
 -8 -1 2 200.26 8.89
 8 1 -1 1.18 0.52
 8 -1 -1 0.97 0.54
 -8 1 1 -0.18 0.57
 -8 -1 1 0.53 0.54
 -8 1 0 166.73 7.48
 -8 -1 0 165.4 7.48
 8 -1 0 160.7 7.44
 8 1 0 171.5 7.46
 -8 1 -1 768.56 32.58
 -8 -1 -1 761.98 32.56
 8 -1 1 760.66 32.53
 8 1 1 733.44 32.52
 -8 -1 -2 -0.06 0.67
 8 -1 2 0.24 1.17
 -8 1 -2 -0.26 0.76
 8 1 2 -1.5 0.97
 -8 -1 -2 0.27 0.54
 -8 -1 -3 312.96 13.94
 -8 -1 -3 305.68 14.05
 -8 1 -3 312.29 14.1
 8 -1 3 318.31 14.07
 8 1 3 335.85 14.11
 8 -1 4 9.04 1.17
 8 1 4 6.5 1.07
 -8 -1 -4 6.92 0.9
 -8 -1 -4 6.86 1.07
 -8 1 -4 9.49 1.2
 8 1 5 78.75 3.86
 -8 -1 -5 75.2 3.96
 -8 1 -5 75.59 4
 8 -1 5 69.2 4
 8 1 5 69.26 3.92
 8 1 6 6.77 1.44
 8 -1 6 6.35 1.77
 -8 1 -6 6.01 0.97
 8 1 6 6.33 1.49
 -8 1 -7 295.59 13.03
 8 1 7 276.47 13.24
 8 -1 7 297.07 13.36
 8 1 8 0.73 1.55
 -8 1 -8 0.8 1.25
 8 -1 8 -0.51 1.75
 -8 1 -8 1.34 0.93
 -8 1 -9 56.94 3.51
 8 1 9 54.33 3.72
 8 -1 9 62.06 4
 8 -1 10 2.04 2.06
 -8 1 -10 0.9 1.41
 8 1 10 -2.26 1.79
 8 1 11 0.5 1.87
 -8 1 -11 -0.91 1.46
 8 -1 11 -2.2 2.16
 8 1 12 -2.15 2.24
 8 -1 12 -1.26 2.49
 8 1 13 0.77 3.3
 8 -1 13 4.88 3.64
 -8 2 13 1.85 1.64
 -8 2 13 -0.38 1.26
 -8 2 12 11.15 1.93
 -8 2 12 11.86 1.64
 -8 2 11 0.3 1.43
 -8 2 11 2.14 2.29
 -8 2 11 1.91 1.27
 -8 2 10 32.55 3.93
 -8 2 10 45.56 2.71
 -8 -2 10 32.38 2.12
 -8 2 10 39.6 3.04
 8 2 -9 -0.78 0.82
 -8 -2 9 -1.13 0.73
 -8 2 9 0.22 1.09
 8 -2 -9 0.7 0.98
 -8 2 9 0.15 1.51
 -8 2 9 1.2 2.65
 -8 -2 9 -0.36 0.7
 -8 2 9 0.48 0.67
 8 -2 -8 47.13 2.55
 -8 -2 8 37.21 2.31
 -8 2 8 41.88 2.72
 8 2 -8 47.34 2.52
 -8 2 8 39.13 4.12
 -8 -2 8 46.51 2.45
 -8 2 8 46.02 2.42
 -8 2 8 40.41 3.16
 8 2 -7 32.17 1.81
 8 -2 -7 28.16 1.84
 -8 2 7 26.57 2.02
 -8 2 7 29.76 3.21
 -8 -2 7 27.47 1.69
 -8 2 7 26.03 1.66
 -8 2 7 26.31 2.4
 -8 2 6 93.41 4.97
 -8 -2 6 100.22 4.7
 -8 2 6 109.69 4.73
 8 2 -6 85.55 4.63
 -8 2 6 100.88 5.54
 8 2 -6 110.86 4.8
 8 -2 -6 109.34 4.85
 8 2 -5 2.32 0.6
 8 -2 -5 1.57 0.64
 -8 2 5 1.69 1.25
 -8 -2 5 1.26 0.48
 -8 2 5 1.44 0.5
 -8 -2 4 63.57 3.05
 -8 2 4 61.75 3.05
 8 2 -4 64.1 3.09
 8 -2 -4 65.91 3.11
 -8 2 4 61.23 3.81
 8 2 -3 9.85 0.93
 8 -2 -3 11.63 1.16
 -8 -2 3 0.18 0.09
 -8 2 3 12.2 1.66
 8 2 -3 12.49 0.76
 8 -2 -3 13.92 0.81
 -8 2 3 12.24 0.76
 8 2 -2 0.84 0.8
 8 -2 -2 0.61 0.77
 -8 2 2 -0.22 0.54
 -8 -2 2 -0.52 0.55
 -8 -2 2 0.46 0.28
 8 2 -2 -0.07 0.44
 8 -2 -2 -0.3 0.49
 8 -2 -1 246.5 10.51
 8 2 -1 214.45 10.36
 -8 -2 1 233.58 9.94
 8 2 -1 224.78 10.01
 8 -2 -1 233.93 10.03
 -8 2 1 220.95 10.06
 -8 -2 1 224.98 10.06
 8 -2 -1 227.38 10.64
 8 -2 0 1.88 1.01
 -8 -2 0 0.38 0.53
 8 2 0 0.88 0.44
 8 -2 0 0.64 0.47
 -8 2 0 0.72 0.54
 -8 -2 0 1.35 0.45
 -8 -2 -1 20.39 1.24
 8 -2 1 19.13 1.79
 -8 -2 -1 17.02 1.27
 -8 2 -1 16.58 1.27
 8 -2 1 19.73 1.27
 8 2 1 17.79 1.19
 -8 -2 -2 78.07 3.58
 -8 -2 -2 73.37 3.63
 -8 2 -2 68.79 3.64
 8 -2 2 70.43 3.58
 8 2 2 71.78 3.54
 8 -2 2 71.52 4.1
 8 -2 3 3.57 0.92
 8 2 3 3.52 0.84
 -8 -2 -3 4.49 0.75
 8 -2 3 5.38 1.3
 -8 -2 -3 3.84 0.86
 -8 2 -3 3.05 0.96
 -8 -2 -4 86.18 3.93
 -8 2 -4 74.78 3.99
 8 -2 4 73.54 4.03
 8 2 4 75.02 3.93
 8 -2 4 73.07 4.27
 8 -2 5 1.01 1.1
 8 -2 5 -1.53 1.47
 8 2 5 1.13 1.02
 -8 -2 -5 0.4 0.77
 8 -2 6 42.72 2.94
 8 -2 6 43.5 2.8
 8 2 6 45.04 2.73
 8 -2 7 0.64 1.16
 8 2 7 0.13 1.68
 8 -2 7 -0.74 1.72
 -8 2 -7 0.79 0.92
 8 2 7 -0.6 1.15
 8 2 8 35.79 3.12
 -8 2 -8 35.99 2.23
 8 -2 8 35.66 2.91
 8 2 8 33.45 2.56
 8 -2 8 24.65 2.38
 8 2 9 -0.89 1.43
 8 -2 9 -0.4 1.17
 8 -2 9 0.52 1.72
 8 2 9 -1.59 2.06
 8 -2 10 7.23 2.05
 8 2 10 4.87 1.77
 8 -2 11 3.98 2.42
 8 2 11 1.63 1.98
 8 -2 12 8.14 3.61
 8 2 12 0.74 2.93
 -8 3 13 8.1 2.56
 -8 3 13 7.65 1.96
 -8 3 12 -2.47 2.62
 -8 3 12 0.3 1.86
 -8 3 12 4.61 2.93
 -8 3 11 0.2 2.1
 -8 3 11 -0.34 5.34
 -8 3 11 2.99 1.52
 -8 3 11 0.47 2.03
 -8 3 10 3.84 2.14
 -8 3 10 2.05 5.16
 -8 3 10 3.08 1.54
 -8 3 9 0.4 1.78
 -8 3 9 1 4.27
 -8 3 9 1.37 1.36
 -8 -3 9 0.71 0.7
 -8 3 9 1.53 0.68
 -8 3 8 1.37 1.9
 -8 3 8 -0.13 1.23
 -8 -3 8 1.42 0.63
 -8 3 8 0.83 0.58
 -8 3 8 -0.96 4.11
 -8 3 7 28.49 3.19
 8 3 -7 26.69 1.67
 -8 -3 7 26.16 1.55
 -8 3 7 24.41 1.52
 8 3 -7 23.28 1.8
 8 3 -6 7.71 1.46
 8 -3 -6 10.72 1.06
 -8 3 6 8.85 2.26
 8 3 -6 9.95 0.92
 -8 -3 6 9.35 0.86
 -8 3 6 9.11 0.84
 8 3 -5 12.35 1
 8 -3 -5 12.64 1.09
 -8 3 5 12.9 2.44
 -8 3 5 13.44 0.96
 -8 -3 5 11.76 0.96
 8 3 -5 10.78 1.73
 -8 3 4 0.51 2.01
 -8 3 4 1.15 0.6
 -8 -3 4 0.75 0.58
 8 3 -4 1.42 0.55
 8 3 -4 -0.4 1.22
 8 -3 -3 2.05 0.51
 -8 3 3 3.42 0.63
 -8 -3 3 2.98 0.65
 -8 3 3 5.83 1.87
 8 3 -3 1.7 0.47
 -8 3 2 18.81 2.57
 8 -3 -2 34.9 2.44
 8 3 -2 25.69 2.1
 -8 3 2 29.19 1.55
 -8 -3 2 27.23 1.53
 8 3 -2 26.55 1.43
 8 -3 -2 25.16 1.42
 8 3 -1 0.18 0.39
 8 -3 -1 0.64 0.46
 -8 -3 1 -0.11 0.56
 -8 3 1 0.08 0.57
 8 -3 -1 -0.26 1.08
 8 3 -1 1.47 1.35
 8 -3 -1 -0.86 1.16
 8 3 0 19.82 2.15
 -8 -3 0 21.44 1.33
 -8 3 0 19.82 1.37
 8 3 0 21.12 1.2
 8 -3 0 23.52 1.27
 8 -3 0 23 2.24
 8 3 1 3.48 1.74
 8 3 1 3.2 0.52
 8 -3 1 3.18 0.61
 -8 -3 -1 3.01 0.78
 -8 3 -1 3.37 0.79
 8 -3 1 1.38 1.32
 8 3 2 4.12 0.62
 8 -3 2 3.91 0.66
 8 3 2 5.48 2.29
 8 -3 2 6.37 1.59
 8 -3 3 10.01 1.77
 8 -3 3 11.06 1.07
 8 3 3 8.43 0.91
 8 -3 4 4.46 1.61
 8 -3 4 1.68 1.04
 8 3 4 0.97 0.76
 8 -3 5 10.72 1.93
 8 -3 5 16.7 1.53
 8 3 5 16.21 1.37
 8 -3 6 8.6 1.8
 8 3 6 5.18 1.09
 8 -3 6 7.2 1.59
 8 -3 7 0.69 1.59
 8 -3 7 3.37 1.34
 8 3 7 1.43 1
 8 -3 7 0.86 0.73
 -8 3 -7 1.34 0.96
 8 -3 8 2.78 1.39
 8 3 8 -0.19 1.05
 8 3 9 0.89 2.9
 8 3 9 2.49 1.31
 8 -3 9 2.37 1.8
 8 3 10 3.57 3.18
 8 -3 10 2.48 2.09
 8 3 10 -1.49 1.61
 8 3 11 7.72 2.12
 8 -3 11 5.44 2.74
 8 3 12 2.96 2.11
 8 -3 12 2.23 2.35
 -8 4 9 6.81 3.9
 -8 4 8 2.01 3.59
 -8 4 7 0.75 2.89
 8 4 -7 1.32 1.54
 8 4 -6 2.47 1.74
 -8 4 6 6.08 3.02
 8 4 -5 -1.61 1.77
 -8 4 5 2.82 2.83
 -8 -4 5 0.76 0.55
 8 4 -4 1.19 1.74
 -8 4 4 2.9 2.57
 -8 -4 4 0.15 0.41
 -8 4 3 3.64 2.32
 8 4 -3 1.41 1.84
 8 4 -2 2.34 1.96
 8 4 -1 10.33 2.01
 8 4 0 1.54 1.76
 8 4 1 0.88 1.96
 8 -4 2 0.18 0.34
 8 4 2 1.98 2.27
 8 -4 2 0.49 0.29
 8 4 3 0.45 2.49
 8 -4 3 0.45 0.49
 8 -4 3 -0.27 0.53
 8 -4 4 0.44 0.56
 8 4 4 7.49 3.66
 8 4 5 1.54 3.92
 8 -4 5 -0.34 0.79
 8 -4 6 0.66 1.01
 8 -4 7 2.19 1.24
 8 4 9 -0.23 2.99
 8 5 -5 -0.85 2.64
 8 5 -4 4.59 3.24
 8 5 -3 -4.49 3.45
 8 5 -2 4.69 3.8
 8 5 -1 -1.65 4
 8 5 0 1 4.17
 8 5 1 0.8 4.22
 -9 0 16 9.49 2.25
 -9 0 15 0.14 2.55
 -9 0 14 2.03 1.73
 -9 0 13 -0.93 1.47
 -9 0 12 0.22 1.34
 9 0 -12 2.13 1.35
 -9 0 11 0.59 1.23
 9 0 -11 -1.1 1.33
 9 0 -10 97.76 5.03
 9 0 -9 -0.09 0.89
 9 0 -9 -0.62 1.71
 -9 0 9 -0.27 0.64
 9 0 -8 -0.14 1.53
 -9 0 8 0.04 0.32
 9 0 -8 -0.08 1.17
 -9 0 8 -0.06 0.55
 9 0 -7 0.26 1.31
 9 0 -7 -0.27 0.75
 -9 0 7 -0.17 0.53
 9 0 -6 29.96 2.39
 -9 0 6 30.7 1.71
 9 0 -6 33.46 1.85
 9 0 -6 26.4 1.71
 9 0 -5 0.35 0.6
 9 0 -5 -0.32 1.11
 9 0 -5 -0.06 0.65
 -9 0 5 -0.47 0.46
 9 0 -4 6.82 0.95
 9 0 -4 6.8 1.29
 -9 0 4 5.57 0.64
 9 0 -3 0.76 1
 -9 0 3 -0.21 0.43
 9 0 -3 -0.51 0.51
 9 0 -2 81.69 4.12
 9 0 -2 82.19 3.85
 -9 0 2 79.28 3.83
 9 0 -1 0.53 0.83
 -9 0 1 -0.59 0.57
 9 0 -1 0.37 0.63
 -9 0 0 83.27 4.02
 9 0 0 83.54 4.03
 -9 0 -1 -1.01 0.76
 9 0 1 -0.24 0.74
 -9 0 -2 77.28 3.85
 9 0 2 74.39 3.88
 -9 0 -3 0.16 0.76
 9 0 3 0.4 1.11
 -9 0 -4 180.99 8.51
 9 0 4 182.52 8.51
 9 0 5 0.1 1.19
 -9 0 -5 -0.54 0.7
 -9 0 -5 0.63 0.99
 -9 0 -6 233.45 10.98
 9 0 6 259.03 11.38
 9 0 7 1.32 1.59
 -9 0 -7 -0.71 0.88
 -9 0 -8 63.58 3.47
 9 0 8 58.78 3.95
 9 0 9 0.56 1.76
 9 0 10 46.91 3.51
 9 0 11 0.98 2.11
 9 0 12 9.34 2.49
 9 0 13 -0.9 3.46
 -9 -1 16 0.76 1.88
 -9 1 15 6.55 2.57
 -9 -1 15 2.25 2.31
 -9 1 14 0.56 2.14
 -9 -1 14 1.38 1.48
 -9 1 13 1.09 0.97
 -9 1 13 2.24 1.96
 -9 -1 13 0.78 1.3
 -9 1 12 0.96 0.92
 -9 1 12 1.95 1.46
 -9 -1 12 1.29 1.25
 -9 1 11 10.43 1.56
 -9 1 11 11.33 1.37
 9 1 -11 12.33 1.68
 -9 -1 11 11.76 1.55
 9 -1 -11 14.49 1.85
 9 1 -10 9.36 1.3
 9 -1 -10 11.72 1.44
 -9 1 10 8.66 1.54
 -9 1 10 9.49 1.17
 -9 -1 10 11.39 1.46
 9 1 -9 28.13 1.86
 9 -1 -9 27.19 1.86
 -9 1 9 25.71 1.59
 -9 -1 9 23.86 1.63
 -9 -1 9 26.55 1.57
 -9 1 9 29.02 1.61
 -9 -1 9 15.62 1.06
 -9 1 9 24.09 2.04
 -9 1 8 0.54 1.22
 -9 1 8 1.15 0.7
 9 1 -8 0.63 1.04
 9 -1 -8 2.38 1.25
 -9 -1 8 1.07 0.64
 -9 1 8 0.76 0.61
 9 -1 -7 35.66 2.05
 -9 1 7 30.4 1.83
 -9 -1 7 32.61 1.89
 -9 1 7 35.15 1.91
 9 1 -7 31.27 2
 -9 -1 6 0.95 0.52
 -9 1 6 1.76 0.52
 9 1 -6 1.57 0.7
 9 -1 -6 1.42 0.81
 9 1 -5 3.98 0.72
 9 -1 -5 4.19 0.76
 -9 -1 5 3.18 0.59
 -9 1 5 4.27 0.59
 9 -1 -5 4.5 0.94
 9 -1 -4 3.05 0.88
 9 1 -4 2.49 0.58
 9 -1 -4 1.71 0.65
 -9 1 4 1.64 1.62
 -9 -1 4 2.47 0.51
 -9 1 4 2.21 0.52
 9 -1 -3 1.62 0.9
 9 1 -3 1.58 0.65
 -9 1 3 -0.1 1.85
 -9 1 3 -0.26 0.45
 -9 -1 3 -0.52 0.47
 9 -1 -3 0.36 0.52
 9 1 -3 0.81 0.62
 9 -1 -3 0.14 0.75
 9 1 -2 12.27 1.08
 9 -1 -2 13.24 1.16
 -9 1 2 12.34 0.97
 -9 -1 2 11.53 0.95
 -9 1 2 12.96 1.97
 9 1 -1 -0.04 0.59
 9 -1 -1 0.49 0.69
 -9 1 1 -0.05 0.54
 -9 -1 1 0.6 0.55
 9 -1 0 83.44 3.94
 9 1 0 86.11 3.94
 -9 1 0 78.15 3.95
 -9 -1 0 81.23 3.95
 9 -1 0 79.63 3.98
 -9 1 -1 55.51 2.94
 -9 -1 -1 58 2.95
 9 -1 1 51.3 2.97
 9 1 1 59.3 2.98
 -9 1 -2 -0.07 0.72
 -9 -1 -2 0.75 0.68
 9 -1 2 -1.61 0.97
 9 1 2 -0.79 0.78
 -9 -1 -2 -0.23 0.58
 -9 -1 -3 67.82 3.38
 -9 -1 -3 64.68 3.47
 -9 1 -3 62.67 3.5
 9 -1 3 68.43 3.52
 9 1 3 67.25 3.51
 -9 -1 -4 54.32 3.04
 -9 -1 -4 61.37 3.28
 -9 1 -4 56.91 3.3
 9 -1 4 62.4 3.35
 9 1 4 57.89 3.27
 -9 -1 -5 243.54 11.13
 9 1 5 266.35 11.14
 -9 -1 -5 242.05 11.3
 -9 1 -5 244.47 11.36
 9 -1 5 234.78 11.29
 9 1 5 244.01 11.31
 9 -1 6 3.28 1.97
 9 1 6 0.21 1.52
 -9 1 -6 1.03 0.84
 -9 1 -7 98.65 4.81
 9 -1 7 90.94 5.13
 9 1 7 93.83 5.08
 9 1 8 0.12 1.7
 9 -1 8 2.35 1.97
 -9 1 -8 -0.51 1.19
 -9 1 -8 -0.09 0.88
 9 -1 9 26.86 3.03
 9 1 9 24.84 2.57
 -9 1 -9 20.99 2.05
 -9 1 -10 20.61 2.12
 9 -1 10 29.71 2.92
 9 1 10 30.36 2.68
 9 -1 11 21.51 2.99
 9 1 11 24.1 2.79
 -9 1 -11 17.78 1.95
 9 -1 12 -3.91 2.81
 9 1 12 2.81 2.41
 9 1 13 2.64 3.13
 -9 2 13 1.65 1.67
 -9 2 13 1.3 1.26
 -9 2 12 1.2 1.49
 -9 2 12 0.23 1.15
 -9 2 11 11.45 1.91
 -9 2 11 7.95 2.95
 -9 2 11 17.26 1.73
 9 -2 -10 1.41 1.24
 -9 2 10 -0.88 1.56
 -9 -2 10 1.19 0.7
 -9 2 10 1.62 2.69
 -9 2 10 -0.11 1.14
 -9 -2 10 2.26 0.85
 9 2 -10 2.23 1.1
 9 2 -9 4.02 0.94
 -9 2 9 5.85 3
 9 -2 -9 3.82 1.04
 -9 2 9 2.62 1.51
 -9 2 9 3.39 1.16
 -9 -2 9 3.62 0.77
 -9 -2 9 3.19 0.82
 -9 2 9 2.74 0.78
 -9 2 8 1.72 1.55
 -9 2 8 6.4 3.32
 9 2 -8 4.14 0.95
 9 -2 -8 3.43 1.21
 -9 2 8 1.93 1.02
 -9 -2 8 3.15 0.61
 -9 -2 8 2.49 0.72
 -9 2 8 3.48 0.73
 -9 2 7 1.27 1.27
 -9 2 7 1.87 0.92
 -9 -2 7 2.06 0.49
 -9 -2 7 1.28 0.61
 -9 2 7 1.27 0.62
 9 2 -7 2.29 0.77
 -9 -2 6 17.54 1.03
 -9 -2 6 21.39 1.34
 -9 2 6 22.19 1.37
 -9 2 6 24.49 2.31
 9 2 -6 22.04 1.44
 9 -2 -6 21.63 1.57
 -9 2 5 0.41 1.75
 -9 -2 5 0.18 0.49
 -9 2 5 -0.46 0.51
 -9 -2 5 -0.1 0.2
 9 2 -5 0.22 0.63
 9 -2 -5 0.21 0.82
 -9 2 4 1.05 1.32
 -9 2 4 0.27 0.46
 -9 -2 4 -0.63 0.48
 9 2 -4 -0.05 0.53
 9 -2 -4 -0.9 0.63
 -9 -2 4 0.16 0.18
 9 -2 -4 -0.95 0.95
 9 2 -3 5.16 0.66
 9 -2 -3 4.39 0.72
 9 -2 -3 5.33 1
 9 2 -3 6.16 0.92
 -9 -2 3 4.51 0.4
 -9 2 3 4.86 0.66
 -9 -2 3 4.29 0.67
 9 2 -2 12.55 1.3
 9 -2 -2 13.28 1.3
 -9 -2 2 8.95 0.92
 -9 -2 2 10.89 0.73
 9 2 -2 10.45 0.86
 9 -2 -2 11.52 0.97
 -9 2 2 11.37 0.94
 9 -2 -1 35.39 2.32
 -9 -2 1 39.45 1.88
 9 2 -1 34.73 1.92
 9 -2 -1 38.1 1.98
 -9 2 1 34.85 2
 -9 -2 1 36.87 2.03
 9 -2 -1 34.64 2.57
 9 -2 0 7.02 1.35
 -9 2 0 6.11 0.82
 -9 -2 0 7.91 0.85
 9 2 0 6.52 0.7
 9 -2 0 6.08 0.78
 -9 -2 0 7.67 0.73
 -9 -2 -1 93.36 4.17
 -9 -2 -1 88.38 4.24
 -9 2 -1 83.25 4.22
 9 -2 1 88.24 4.2
 9 2 1 84.12 4.15
 9 -2 1 88.98 4.82
 -9 2 -2 12.12 1.21
 9 -2 2 12.77 1.65
 -9 -2 -2 13.73 1.1
 -9 -2 -2 13.65 1.18
 9 -2 2 12.55 1.21
 9 2 2 12.25 1.11
 9 -2 3 5.99 1.35
 9 -2 3 8.31 1.25
 9 2 3 8.24 1.08
 -9 -2 -3 7.42 0.91
 -9 -2 -3 5.45 1.01
 -9 2 -3 5.58 1.08
 -9 -2 -4 111.11 4.9
 -9 -2 -4 99.12 4.96
 -9 2 -4 92.23 4.95
 9 -2 4 98.25 5.02
 9 2 4 94.81 4.88
 9 -2 4 96.09 5.25
 9 -2 5 6.06 1.35
 9 -2 5 5.26 1.31
 9 2 5 6.52 1.17
 -9 -2 -5 6.81 1.06
 9 -2 6 100.25 5.23
 9 2 6 97.39 5.1
 9 -2 6 82.84 5.16
 9 -2 7 6.69 1.42
 9 -2 7 8.97 1.71
 9 2 7 8.15 1.44
 -9 2 -7 7.91 1.24
 9 2 7 8.04 1.86
 9 -2 8 5.63 1.4
 9 -2 8 8.58 2.22
 9 2 8 11.4 2.24
 9 2 8 7.66 1.68
 -9 2 -8 8.35 1.25
 9 -2 9 17.69 1.98
 9 2 9 15.68 2
 9 2 9 21.57 2.59
 9 -2 9 18.72 2.24
 9 -2 10 9.15 2.35
 9 2 10 7.53 1.93
 9 -2 11 14.09 2.82
 9 2 11 16.34 2.6
 9 2 12 5.52 2.99
 9 -2 12 4.05 3.38
 -9 3 13 0.81 2.22
 -9 3 12 4.03 2.67
 -9 3 12 3.52 1.88
 -9 3 11 -0.4 2.15
 -9 3 11 3.79 5.97
 -9 3 11 -0.97 1.5
 -9 3 10 7.34 2.28
 -9 3 10 10.68 1.8
 -9 3 10 13.49 5.52
 -9 3 9 3.73 1.87
 -9 3 9 5.77 4.87
 -9 3 9 6.95 1.57
 -9 -3 9 4.31 0.86
 -9 3 9 5.07 0.84
 -9 3 8 -0.58 1.74
 -9 3 8 1.3 4.13
 -9 -3 8 -0.75 0.62
 -9 3 8 0.06 0.59
 9 3 -8 0.56 0.74
 9 3 -7 3.38 1.09
 -9 3 7 4.9 2.14
 -9 -3 7 4.83 0.76
 9 3 -7 4.03 0.82
 9 -3 -7 7.25 1.17
 -9 3 7 3.6 0.69
 9 3 -6 -0.92 1.16
 -9 3 6 0.18 2.01
 -9 -3 6 -0.58 0.59
 -9 3 6 0.05 0.55
 9 3 -6 0.33 0.64
 9 -3 -6 0.21 0.73
 -9 3 5 -1.05 1.78
 -9 3 5 -0.36 0.62
 9 3 -5 0.1 1.52
 9 3 -5 -0.47 0.64
 9 -3 -5 -0.4 0.83
 -9 3 4 8.53 2.3
 9 -3 -4 5.88 0.76
 -9 3 4 6.62 0.83
 -9 -3 4 7.61 0.87
 9 3 -4 4.63 0.67
 -9 3 3 5.26 2.19
 -9 3 3 6.96 0.84
 -9 -3 3 6.73 0.83
 9 -3 -3 6.76 0.74
 9 3 -3 8.54 0.73
 9 3 -2 9.27 1.5
 -9 3 2 8.44 0.88
 -9 -3 2 9.99 0.9
 9 -3 -2 7.64 1.43
 9 3 -2 8.21 0.75
 9 -3 -2 9.47 0.82
 -9 3 1 8.39 0.92
 -9 -3 1 10.04 0.9
 9 -3 -1 11.4 1.6
 9 3 -1 6.39 1.6
 9 3 -1 9.84 0.79
 9 -3 -1 10.92 0.87
 9 -3 -1 7.97 1.63
 9 3 0 28.12 2.61
 9 -3 0 32.81 2.48
 9 3 0 29.26 1.58
 9 -3 0 30.69 1.63
 -9 -3 0 28.96 1.71
 -9 3 0 26.95 1.74
 9 -3 0 26.38 2.54
 9 3 1 6.61 2.11
 9 3 1 4.21 0.61
 9 -3 1 4.26 0.7
 -9 -3 -1 3.16 0.77
 -9 3 -1 3.41 0.89
 9 -3 1 4.38 1.5
 9 3 2 44.04 2.18
 9 -3 2 42.28 2.2
 -9 -3 -2 36.15 2.33
 -9 3 -2 40.07 2.41
 9 -3 2 45.85 3.29
 9 -3 3 24.19 2.48
 9 -3 3 23.1 1.68
 9 3 3 23.42 1.53
 9 -3 4 1.21 1.48
 9 -3 4 0.53 0.98
 9 3 4 0.06 0.75
 9 -3 5 43.92 2.72
 9 3 5 41.96 2.52
 9 -3 6 2.7 1.29
 9 3 6 0.24 0.94
 9 -3 7 6.93 1.55
 9 3 7 7.6 1.28
 -9 3 -7 7.42 1.28
 9 -3 8 -0.11 1.51
 9 3 8 0.29 1.1
 9 3 9 1.08 2.67
 9 -3 9 1.73 1.69
 9 3 9 0.88 1.29
 9 -3 10 6.64 2.61
 9 3 10 3.98 1.85
 9 -3 11 3.01 2.33
 9 3 11 -0.71 1.84
 9 3 12 0.81 2.07
 -9 4 9 1.5 3.59
 -9 4 8 6 4.13
 9 4 -7 0.7 1.53
 -9 4 7 1.48 3.04
 9 4 -6 0.98 1.76
 -9 4 6 1.2 2.93
 9 4 -5 -0.27 1.72
 -9 4 5 3.94 2.88
 -9 -4 4 1.82 0.54
 -9 4 4 1.11 2.58
 9 4 -4 1.18 1.9
 -9 4 3 7.22 2.65
 9 4 -3 7.93 2.19
 -9 -4 3 4.11 0.53
 9 4 -2 5.58 2.22
 9 4 -1 1.43 1.71
 9 4 0 7.04 2.1
 9 -4 0 2.67 0.3
 9 4 1 31.17 3.1
 9 -4 1 14.3 0.84
 9 4 2 16.31 2.98
 9 -4 2 8.04 0.68
 9 4 3 25.45 4
 9 -4 3 21.41 1.3
 9 -4 4 8.62 0.84
 9 4 4 13.68 4.2
 9 -4 5 1.47 0.75
 9 4 5 3.02 4.39
 9 4 6 3.39 6.38
 9 -4 6 0.45 1.03
 9 -4 7 -1.46 1.41
 9 5 -4 2.54 2.85
 9 5 -3 1.21 3.23
 9 5 -2 -0.67 3.55
 9 5 -1 6.01 3.9
 9 5 0 1.56 3.99
 -10 0 16 3.42 2.13
 -10 0 15 -0.83 2.52
 -10 0 14 7.7 1.95
 -10 0 13 -0.95 1.52
 -10 0 12 2.06 0.64
 -10 0 12 3.04 1.42
 10 0 -12 2.03 1.29
 10 0 -11 2.45 1.44
 -10 0 11 0.65 0.49
 -10 0 11 1.53 1.57
 10 0 -10 37.02 2.25
 -10 0 10 22.04 1.27
 10 0 -9 -1.3 1.73
 -10 0 9 0.14 0.6
 10 0 -8 0.15 1.56
 10 0 -8 3.1 1.23
 -10 0 8 1.76 0.64
 10 0 -7 -0.97 1.4
 -10 0 7 0.06 0.53
 10 0 -7 0.51 0.79
 10 0 -7 -0.65 0.62
 10 0 -6 0.3 0.63
 10 0 -6 0.89 1.33
 10 0 -6 0.26 0.65
 -10 0 6 1.01 0.5
 10 0 -5 0.41 0.67
 10 0 -5 -0.36 0.62
 10 0 -5 -0.57 1.26
 -10 0 5 -0.1 0.47
 10 0 -4 7.94 1.38
 -10 0 4 7.65 0.73
 10 0 -4 6.93 0.91
 10 0 -3 0.92 1.05
 -10 0 3 0.28 0.44
 10 0 -3 -0.1 0.87
 10 0 -2 10.35 1.29
 10 0 -2 9.02 0.96
 -10 0 2 7.62 0.81
 10 0 -1 -0.36 0.66
 -10 0 1 0.89 0.59
 10 0 -1 -0.19 0.89
 -10 0 0 117.5 5.5
 10 0 0 116.23 5.52
 -10 0 -1 0.35 0.66
 10 0 1 -0.59 1.21
 -10 0 -2 0.15 0.77
 10 0 2 -0.22 0.99
 -10 0 -3 -0.61 0.86
 10 0 3 -0.26 0.88
 -10 0 -4 48.1 2.95
 10 0 4 51.61 3.03
 10 0 5 -1.18 1.27
 -10 0 -5 -0.08 0.74
 -10 0 -5 0.87 1.07
 -10 0 -6 36.26 2.31
 -10 0 -6 38.1 2.63
 10 0 6 38.98 3.11
 10 0 7 -1.26 1.52
 -10 0 -7 -0.81 0.88
 10 0 8 9.97 2.1
 10 0 9 0.58 2.2
 10 0 10 29.47 2.91
 10 0 11 1.81 2.25
 10 0 12 1.92 2.59
 -10 -1 16 -0.75 1.84
 -10 -1 15 -0.23 2.16
 -10 1 14 9.1 2.56
 -10 -1 14 6.96 1.69
 -10 1 13 -1.06 1.77
 -10 -1 13 -0.1 1.4
 10 1 -12 0.45 1.2
 10 -1 -12 1.69 1.33
 -10 1 12 1.41 0.89
 -10 1 12 3.51 1.64
 -10 -1 12 1.63 1.2
 10 1 -11 18.4 1.73
 10 -1 -11 19.29 1.88
 -10 1 11 13.83 1.33
 -10 -1 11 17.76 1.82
 -10 1 10 1.96 0.78
 10 1 -10 3.89 1.08
 -10 -1 10 3.98 1.13
 10 -1 -10 4.43 1.27
 10 1 -9 6.91 2.08
 -10 1 9 4.65 0.81
 -10 -1 9 3.67 0.82
 -10 1 9 5.65 0.9
 10 1 -9 5.84 1.15
 10 -1 -9 9.33 1.36
 -10 1 8 45.72 2.56
 -10 -1 8 55.29 2.74
 -10 1 8 51.13 2.71
 10 1 -8 51.49 2.87
 10 -1 -8 52.69 2.88
 10 -1 -7 8.18 1.28
 10 1 -7 8.15 1.16
 -10 -1 7 6.87 0.77
 -10 1 7 6.83 0.75
 10 1 -7 0.38 0.16
 -10 -1 6 36.45 2.05
 -10 1 6 37.19 2.06
 10 1 -6 38.87 2.18
 10 -1 -6 37.31 2.16
 10 -1 -6 34.33 2.3
 10 -1 -5 0.29 0.84
 -10 1 5 2.06 1.75
 10 1 -5 0.67 0.65
 10 -1 -5 -0.42 0.66
 -10 -1 5 0.35 0.48
 -10 1 5 0.5 0.49
 10 -1 -4 10.61 1.28
 -10 1 4 9.35 1.8
 10 -1 -4 8.69 0.91
 -10 -1 4 9.49 0.86
 -10 1 4 10.76 0.89
 10 1 -4 10.28 0.94
 10 -1 -4 11.36 1
 10 -1 -3 0.96 0.95
 -10 1 3 1.68 0.52
 -10 -1 3 1.14 0.51
 -10 1 3 1.54 1.4
 10 -1 -3 2.02 0.61
 10 1 -3 1.65 0.57
 10 -1 -3 2.24 0.64
 -10 1 2 15.91 2.03
 10 1 -2 15.99 1.15
 10 -1 -2 14.65 1.2
 -10 1 2 13.89 1.1
 -10 -1 2 14.72 1.12
 10 -1 -2 16.44 1.63
 -10 1 1 9.11 1.54
 10 1 -1 6.74 0.83
 10 -1 -1 7.35 0.93
 -10 1 1 6.46 0.83
 -10 -1 1 6 0.8
 10 -1 0 38.39 2.16
 10 1 0 37.08 2.1
 -10 1 0 37.78 2.15
 -10 -1 0 37.02 2.13
 -10 1 -1 18.25 1.42
 -10 -1 -1 21.7 1.48
 10 -1 1 17.77 1.42
 10 1 1 20.91 1.45
 -10 -1 -2 19.67 1.34
 -10 -1 -2 16.08 1.43
 -10 1 -2 15.63 1.41
 10 -1 2 17.98 1.47
 10 1 2 17.53 1.46
 -10 -1 -3 46.67 2.58
 -10 -1 -3 45.56 2.73
 -10 1 -3 49.27 2.78
 10 -1 3 45.37 2.71
 10 1 3 47.45 2.75
 -10 -1 -4 47.35 2.67
 -10 -1 -4 45.88 2.88
 -10 1 -4 48.4 2.92
 10 -1 4 50.78 2.95
 10 1 4 50.05 2.92
 10 1 5 1.09 0.99
 10 -1 5 -0.1 1.74
 10 1 5 0.21 1.39
 -10 -1 -5 1.23 0.81
 -10 -1 -5 -0.42 1.14
 -10 1 -5 -0.11 1.02
 -10 -1 -6 31.06 1.99
 -10 1 -6 23.58 1.89
 10 -1 6 27.48 2.38
 10 1 6 22.82 2.22
 10 -1 7 3.6 1.8
 -10 1 -7 1.7 1.03
 10 1 7 2.98 1.5
 -10 1 -7 2.56 1.01
 10 -1 8 -0.27 1.74
 10 1 8 1.16 1.48
 -10 1 -8 2.28 1.17
 -10 1 -9 27.99 2.26
 10 -1 9 42.33 3.24
 10 1 9 35.47 2.93
 -10 1 -10 -1.53 1.25
 10 -1 10 3.02 1.96
 10 1 10 1.06 1.8
 10 1 11 4.45 2.22
 10 -1 11 1.71 2.57
 10 -1 12 7.27 3.43
 10 1 12 0.18 2.92
 -10 2 13 7.07 1.84
 -10 2 13 10.01 2.74
 -10 2 12 11.77 1.94
 -10 2 12 13.62 1.64
 10 -2 -11 4.16 1.33
 -10 2 11 4.46 1.72
 -10 2 11 7.49 2.9
 -10 2 11 5.14 1.33
 10 2 -11 3.21 1.18
 -10 -2 11 5.02 1.01
 -10 2 10 0.74 1.47
 -10 2 10 -1.01 2.56
 -10 2 10 0.6 1.04
 10 2 -10 -0.63 0.97
 10 -2 -10 1.24 1.17
 -10 -2 10 1.72 0.88
 -10 2 9 3.7 1.63
 -10 2 9 3.47 3.65
 -10 2 9 0.09 0.88
 10 2 -9 1.9 1.01
 -10 -2 9 0.77 0.62
 10 -2 -9 1.95 1.13
 -10 -2 9 0.57 0.7
 -10 2 9 0.55 0.66
 -10 2 8 1.77 1.62
 -10 -2 8 3.83 0.65
 -10 -2 8 5.88 0.86
 -10 2 8 3.88 0.78
 10 2 -8 5.8 1.08
 10 -2 -8 6.03 1.28
 -10 -2 7 66.71 2.8
 -10 -2 7 69.15 3.13
 -10 2 7 66.91 3.12
 10 2 -7 41.69 2.74
 -10 2 7 63.48 3.9
 10 2 -7 73.27 3.24
 10 -2 -7 75.89 3.28
 -10 -2 6 38.16 2
 -10 2 6 41.57 3.05
 -10 -2 6 44.54 2.3
 -10 2 6 42.28 2.28
 10 2 -6 46.06 2.37
 10 -2 -6 50.17 2.45
 -10 2 5 5.56 3.06
 -10 -2 5 3.93 0.68
 -10 2 5 3.06 0.64
 10 2 -5 5.18 0.82
 10 -2 -5 5.61 1.07
 10 -2 -5 2.35 1.1
 -10 2 4 1.71 0.56
 -10 -2 4 2.15 0.58
 10 2 -4 1.26 0.64
 10 -2 -4 1.52 0.8
 10 -2 -4 1.89 1.14
 10 2 -3 5.06 0.94
 10 -2 -3 5 1.04
 -10 2 3 6.71 0.8
 -10 -2 3 5.59 0.76
 -10 -2 3 4.61 0.5
 10 2 -3 5.85 0.77
 10 -2 -3 6.51 0.84
 10 2 -2 5.43 1.07
 10 -2 -2 5.28 1.03
 -10 2 2 6.8 0.82
 -10 -2 2 5.97 0.81
 -10 -2 2 6.29 0.6
 10 2 -2 5.95 0.72
 10 -2 -2 6.41 0.79
 10 -2 -1 59.27 3.08
 -10 -2 1 52.94 2.56
 10 2 -1 50.15 2.63
 10 -2 -1 52.31 2.68
 -10 2 1 51.2 2.71
 -10 -2 1 51.47 2.73
 10 -2 -1 51.3 3.31
 10 -2 0 -1.27 1.11
 -10 2 0 0.36 0.64
 -10 -2 0 -0.6 0.66
 10 2 0 -0.38 0.55
 10 -2 0 -0.43 0.6
 -10 -2 0 0.14 0.52
 -10 -2 -1 24.95 1.54
 -10 -2 -1 24.61 1.64
 -10 2 -1 23.93 1.64
 10 -2 1 24.77 1.63
 10 -2 1 24.65 2.26
 10 -2 2 20.19 2.01
 -10 -2 -2 18.91 1.38
 -10 -2 -2 21.24 1.53
 -10 2 -2 16.83 1.5
 10 -2 2 19.85 1.58
 10 2 2 19.87 1.48
 10 -2 3 15.47 1.78
 10 -2 3 14.21 1.78
 -10 -2 -3 19.53 1.37
 10 2 3 15.34 1.45
 -10 -2 -3 14.48 1.47
 -10 2 -3 12.89 1.45
 10 -2 4 6.42 1.39
 10 -2 4 6.53 1.32
 10 2 4 10.32 1.28
 -10 -2 -4 8.41 1.08
 -10 -2 -4 7.91 1.27
 -10 2 -4 4.08 1.25
 -10 -2 -5 77.04 3.71
 10 -2 5 68.66 3.83
 10 2 5 70.91 3.76
 10 -2 5 54.54 3.83
 10 -2 6 0.13 1.1
 10 -2 6 2.48 1.66
 10 2 6 0.49 1.17
 -10 -2 -6 1.04 0.9
 10 2 7 9.05 1.95
 10 -2 7 6.55 1.9
 10 2 7 7.88 1.5
 -10 2 -7 11.25 1.38
 10 -2 7 7.5 1.49
 10 -2 8 6.03 1.42
 10 -2 8 11.01 1.93
 10 2 8 12.06 1.71
 10 2 8 12.06 2.2
 10 -2 9 0.68 1.71
 10 2 9 -2.21 1.49
 10 2 9 -0.13 1.64
 10 -2 10 5.94 2.26
 10 2 10 4.93 1.84
 10 -2 11 5.37 3.11
 10 2 11 -0.33 2.26
 10 -2 12 2.12 3.03
 10 2 12 -0.18 2.65
 -10 3 13 13.15 2.68
 -10 3 12 1.38 2.56
 -10 3 12 2.44 1.66
 -10 3 11 2.76 2.36
 -10 3 11 0.69 6.9
 -10 3 11 3.96 1.55
 -10 3 10 2.54 1.99
 -10 3 10 8.8 5.63
 -10 3 9 -0.77 1.92
 -10 3 8 0.57 1.75
 -10 -3 8 0.06 0.67
 -10 3 8 0.06 0.63
 10 3 -8 1.26 0.76
 10 -3 -8 1.17 0.93
 10 3 -7 10.88 1.45
 10 3 -7 17.02 1.26
 10 -3 -7 14.14 1.34
 -10 3 7 14.77 2.42
 -10 -3 7 13.91 1.13
 -10 3 7 13.64 1.14
 -10 3 6 10.63 2.63
 -10 3 6 5.22 0.74
 -10 -3 6 5.58 0.81
 10 3 -6 6.38 0.92
 10 -3 -6 6.56 1
 10 3 -6 4.19 1.29
 -10 3 5 16.45 2.49
 -10 3 5 18.58 1.31
 -10 -3 5 17.53 1.31
 10 3 -5 17.19 1.22
 10 -3 -5 18.29 1.31
 -10 3 4 0.17 1.82
 -10 3 4 4.5 0.8
 -10 -3 4 3.66 0.77
 10 3 -4 4.48 0.7
 10 -3 -4 4.52 0.87
 10 -3 -3 -0.93 1.1
 -10 3 3 -0.58 0.68
 -10 -3 3 0.05 0.69
 10 3 -3 0.27 0.53
 10 -3 -3 -0.57 0.66
 10 3 -2 5.04 0.66
 10 -3 -2 4.28 0.73
 -10 3 2 2.8 0.74
 -10 -3 2 3.87 0.77
 10 -3 -2 6.09 1.33
 10 3 -2 7.24 1.63
 -10 -3 1 -0.71 0.72
 10 -3 -1 2.15 1.19
 10 3 -1 0.12 1.55
 10 3 -1 -0.16 0.52
 10 -3 -1 0.13 0.62
 -10 3 1 -0.87 0.71
 10 3 0 35.2 3.14
 10 -3 0 37.82 2.71
 10 3 0 33.49 1.81
 10 -3 0 35.18 1.89
 -10 -3 0 31.64 1.95
 -10 3 0 32.03 2
 10 3 1 12.95 2.73
 10 3 1 7.95 0.81
 10 -3 1 10.68 0.96
 -10 -3 -1 7.47 1.02
 -10 3 -1 5.25 1.04
 10 3 2 0.87 0.63
 10 -3 2 1.11 0.85
 -10 -3 -2 0.49 0.85
 -10 3 -2 0.07 0.89
 10 -3 3 6.07 1.06
 10 3 3 5.55 0.91
 10 -3 4 8.95 1.32
 10 3 4 10.94 1.19
 10 -3 5 2.57 1.4
 10 3 5 3.49 1.01
 10 -3 6 10.49 1.6
 10 3 6 11.7 1.37
 10 3 7 3.25 1.13
 10 -3 7 5.74 1.54
 10 3 8 0.94 2.43
 10 -3 8 0.11 1.68
 10 3 8 -0.1 1.15
 10 -3 9 -1.29 1.87
 10 3 9 -0.56 1.35
 10 -3 10 -0.89 2.51
 10 3 10 -0.37 1.78
 10 -3 11 -0.83 2.17
 10 3 11 -1.13 1.75
 -10 4 9 3.72 3.31
 -10 4 8 4.69 4.06
 10 4 -7 2.23 1.57
 -10 4 7 6.36 3.61
 10 4 -6 -1.2 1.78
 -10 4 6 5 3.03
 10 4 -5 -0.42 1.79
 -10 4 5 -2.75 2.86
 -10 4 4 -0.44 2.79
 10 4 -4 -0.45 1.94
 -10 -4 3 2.56 0.6
 10 -4 -3 3.43 0.57
 10 4 -3 2.45 2.05
 10 -4 -2 0.17 0.45
 -10 -4 2 -0.26 0.52
 10 -4 -1 2.27 0.45
 10 4 -1 5.92 1.81
 10 4 0 3.53 2.05
 10 -4 0 0.42 0.43
 10 -4 1 3.73 0.55
 10 4 1 9.43 2.57
 10 4 2 5.25 3.06
 10 -4 2 -0.22 0.6
 10 4 3 0.53 3.61
 10 -4 3 0.04 0.63
 10 -4 4 -2.15 0.75
 10 4 4 10.92 4.27
 10 -4 5 1.67 0.82
 10 4 5 0.36 5.35
 10 4 6 16.9 7.46
 10 -4 6 2.49 1.16
 10 5 -4 3.52 2.74
 10 5 -3 4.52 3.03
 10 5 -2 6.66 3.39
 10 5 -1 2.26 3.61
 10 5 0 3.81 3.76
 -11 0 15 0.27 2.4
 -11 0 14 -0.63 1.9
 -11 0 13 -0.12 1.65
 11 0 -13 -1.89 1.74
 -11 0 12 13.38 1.82
 11 0 -12 16.02 1.75
 11 0 -11 -0.85 1.38
 11 0 -10 8.13 1.43
 11 0 -9 -0.85 1.72
 11 0 -9 -0.53 1.08
 -11 0 9 -0.21 0.62
 11 0 -8 79.56 4.51
 -11 0 8 64.56 3.49
 11 0 -8 73.28 3.73
 11 0 -7 -1.17 1.55
 -11 0 7 -0.3 0.53
 11 0 -7 -0.82 1.09
 11 0 -7 -0.37 0.66
 11 0 -6 125.56 6.36
 -11 0 6 119.6 5.64
 11 0 -6 138.63 5.83
 11 0 -6 107.31 5.7
 11 0 -5 -0.16 0.78
 11 0 -5 0.19 0.62
 11 0 -5 1.11 1.31
 -11 0 5 0.58 0.47
 11 0 -4 32.36 2.34
 11 0 -4 23.56 1.27
 -11 0 4 32.28 1.65
 11 0 -4 31.1 1.71
 -11 0 3 0.21 0.46
 11 0 -3 0.1 1.07
 11 0 -3 -0.06 0.6
 11 0 -2 247.02 10.82
 11 0 -2 236.07 10.54
 -11 0 2 229.23 10.51
 11 0 -1 0.48 0.92
 11 0 -1 0.06 0.75
 -11 0 1 -0.43 0.66
 -11 0 0 71.91 3.69
 11 0 0 74.71 3.75
 -11 0 -1 -0.08 0.7
 11 0 1 0.71 0.79
 -11 0 -2 6.41 0.99
 11 0 2 7.06 1.09
 -11 0 -3 -0.09 0.87
 11 0 3 0.09 0.96
 -11 0 -4 0.52 0.96
 11 0 4 1.13 1.15
 11 0 5 -2.93 1.81
 -11 0 -5 -0.34 0.8
 -11 0 -5 -1.37 1.13
 -11 0 -6 189.09 8.8
 -11 0 -6 198.2 9.12
 11 0 6 180.91 9.11
 11 0 7 -0.91 1.8
 -11 0 -7 0.09 0.89
 11 0 8 35.6 2.94
 11 0 9 1.04 1.83
 11 0 10 3.18 1.99
 11 0 11 -2.03 2.36
 11 0 12 6.24 3.37
 -11 -1 15 0.11 1.98
 -11 1 14 -0.29 2.78
 -11 -1 14 0.42 1.6
 -11 1 13 -0.4 1.74
 -11 -1 13 -0.5 1.46
 11 1 -12 50.22 2.97
 11 -1 -12 51.1 3.02
 -11 1 12 35.07 2.32
 -11 -1 12 45.8 2.74
 -11 1 11 2.44 0.74
 -11 -1 11 5.02 1.36
 11 1 -11 4.37 1.26
 11 -1 -11 4.54 1.41
 11 1 -10 33.54 2.29
 11 -1 -10 31.17 2.34
 -11 1 10 25.38 1.65
 -11 -1 10 30.51 2.04
 11 1 -9 29.48 2.13
 11 -1 -9 30.77 2.25
 -11 -1 9 21.49 1.66
 -11 1 9 26.9 1.74
 -11 -1 8 20.19 1.44
 -11 1 8 21.53 1.48
 11 1 -8 20.28 1.63
 11 -1 -8 20.69 1.66
 11 1 -7 0.18 0.43
 -11 -1 7 -0.06 0.58
 -11 1 7 -0.06 0.57
 11 1 -7 -0.08 1
 11 -1 -7 -0.23 1.26
 11 -1 -6 2.01 0.94
 -11 1 6 3.89 2.18
 -11 -1 6 4.07 0.68
 -11 1 6 4.46 0.7
 11 1 -6 5.29 0.97
 11 -1 -6 4.43 1.01
 -11 1 5 54.44 3.94
 -11 -1 5 57.14 3
 -11 1 5 59.99 3.02
 11 1 -5 61.32 3.14
 11 -1 -5 66.94 3.2
 11 -1 -5 58.76 3.41
 -11 1 4 82.46 4.67
 11 -1 -4 77.39 3.8
 -11 1 4 74.34 3.77
 -11 -1 4 74.67 3.76
 11 1 -4 84.69 3.88
 11 -1 -4 81.49 3.87
 11 -1 -4 74.08 4.23
 11 -1 -3 14.51 1.6
 -11 1 3 17.61 2.01
 11 -1 -3 14.04 1.13
 11 1 -3 16.17 1.18
 11 -1 -3 14.99 1.18
 -11 1 3 14.88 1.15
 -11 -1 3 15.14 1.16
 11 -1 -2 0.12 1.03
 -11 1 2 2.19 1.33
 -11 1 2 0.48 0.62
 -11 -1 2 0.34 0.62
 11 1 -2 0.9 0.59
 11 -1 -2 2.02 0.67
 -11 1 1 37.68 2.46
 11 1 -1 35 2
 11 -1 -1 35.21 2.02
 -11 1 1 35.89 2.07
 -11 -1 1 35.43 2.06
 -11 1 0 292.93 13.31
 11 -1 0 302.93 13.23
 11 1 0 298.34 13.23
 -11 1 0 308.23 13.31
 -11 -1 0 294.48 13.28
 -11 -1 -1 6.95 1.04
 -11 1 -1 11.16 1.16
 11 -1 1 12.42 1.13
 11 1 1 10.25 1.09
 -11 -1 -2 -0.32 0.77
 11 -1 2 -0.31 0.94
 11 1 2 -0.7 0.89
 -11 1 -2 0.33 0.81
 -11 -1 -3 0.98 0.93
 -11 1 -3 1.86 0.96
 11 -1 3 2.13 1.04
 11 1 3 3.31 1.03
 -11 -1 -3 2.39 0.73
 11 1 4 52.59 2.98
 -11 -1 -4 62.52 3.22
 -11 -1 -4 58.48 3.43
 -11 1 -4 61.76 3.5
 11 -1 4 67 3.65
 11 1 4 66.54 3.56
 11 -1 5 24.48 2.43
 -11 -1 -5 21.76 1.66
 -11 -1 -5 21.27 1.97
 -11 1 -5 21.91 1.97
 11 1 5 23.33 2.18
 -11 1 -6 6.02 0.93
 11 -1 6 9.89 1.77
 11 1 6 8.21 1.67
 -11 -1 -6 9.71 1.21
 -11 -1 -6 6.26 1.33
 -11 1 -6 9.42 1.5
 -11 1 -7 66.86 3.51
 -11 1 -7 73.55 3.87
 11 -1 7 74.03 4.43
 11 1 7 70.26 4.23
 -11 1 -8 1.74 1.08
 11 -1 8 4.02 2.22
 11 1 8 2.25 1.76
 11 1 9 1.57 1.64
 11 -1 9 -0.45 1.82
 11 -1 10 2.75 2.12
 11 1 10 4.17 1.89
 11 -1 11 1.22 2.41
 11 1 11 3.17 2.14
 11 -1 12 2.77 3.55
 11 1 12 -0.18 3.07
 -11 2 13 9.56 2.98
 -11 2 12 -0.19 0.99
 -11 -2 12 1.19 1.01
 11 2 -11 67.11 3.65
 11 -2 -11 72.51 3.72
 -11 2 11 51.17 3.45
 -11 -2 11 66.12 3.26
 -11 2 10 1.21 1.46
 -11 -2 10 2.16 0.84
 11 2 -10 3.4 1.03
 11 -2 -10 2.45 1.15
 -11 2 9 -0.61 1.71
 11 2 -9 -0.09 1.07
 11 -2 -9 2.02 1.5
 -11 -2 9 0.4 0.66
 -11 -2 8 0.47 0.66
 -11 2 8 0.6 0.64
 -11 -2 8 0.97 0.63
 11 2 -8 -0.25 0.83
 11 -2 -8 -0.17 1.02
 11 2 -7 23.28 1.58
 -11 -2 7 20.88 1.19
 -11 -2 7 22.83 1.47
 -11 2 7 24.72 1.5
 11 2 -7 13.49 1.23
 11 -2 -7 24.56 1.71
 -11 -2 6 0.27 0.58
 -11 2 6 0.39 0.57
 11 2 -6 1.03 0.72
 11 -2 -6 1.91 0.88
 -11 2 5 3.43 2.32
 -11 2 5 1.95 0.66
 -11 -2 5 3.83 0.71
 11 2 -5 3.81 0.84
 11 -2 -5 3.36 0.97
 11 -2 -5 3.34 1.22
 11 2 -4 0.8 0.7
 11 -2 -4 0.24 0.98
 11 -2 -4 1.89 0.9
 -11 2 4 0.93 0.64
 -11 -2 4 1.43 0.63
 11 -2 -4 -1.23 1.21
 11 -2 -3 42.3 2.66
 11 2 -3 39.29 2.52
 11 2 -3 44.92 2.36
 11 -2 -3 47.07 2.49
 -11 2 3 44.57 2.38
 -11 -2 3 45.03 2.39
 11 -2 -3 40.06 2.97
 11 2 -2 10.17 1.35
 11 -2 -2 13.65 1.35
 -11 -2 2 10.86 0.84
 11 2 -2 8.14 0.95
 11 -2 -2 9.71 1.08
 -11 2 2 11.32 1.05
 -11 -2 2 12.55 1.11
 11 -2 -1 93.17 4.67
 -11 -2 1 86.65 4.19
 11 2 -1 91.89 4.31
 11 -2 -1 89.44 4.34
 -11 2 1 90.36 4.37
 -11 -2 1 92.78 4.41
 11 -2 -1 91.59 5.06
 11 -2 0 -0.46 1.26
 -11 2 0 0.2 0.75
 -11 -2 0 0.07 0.76
 11 2 0 -0.26 0.65
 11 -2 0 -1.42 0.82
 -11 -2 0 0.6 0.56
 -11 -2 -1 107.92 4.71
 11 -2 1 99.23 4.74
 11 2 1 95.84 4.67
 -11 -2 -1 97.3 4.79
 -11 2 -1 88.89 4.74
 11 -2 1 102.27 5.43
 -11 -2 -2 3.3 0.96
 -11 2 -2 3.75 1.01
 11 -2 2 3.19 1.31
 11 -2 2 6.72 1.42
 11 2 2 4.71 1
 -11 -2 -2 6.2 0.9
 -11 -2 -3 58.01 2.85
 -11 -2 -3 48.49 2.91
 -11 2 -3 46.17 2.94
 11 -2 3 48.8 2.92
 11 2 3 56.01 2.92
 11 -2 3 42.71 3.19
 11 -2 4 0.27 1.16
 11 -2 4 0.97 1.14
 11 2 4 1.03 0.91
 -11 -2 -4 0.82 0.82
 -11 -2 -4 0.29 1.04
 -11 2 -4 -0.1 1.02
 11 -2 5 1.74 1.23
 11 -2 5 0.2 1.6
 11 2 5 2.23 1.16
 -11 -2 -5 2.54 0.93
 -11 -2 -5 -0.51 1.19
 -11 2 -5 0.22 1.24
 11 -2 6 -0.53 1.11
 11 -2 6 2.26 1.55
 11 2 6 2.15 1.19
 11 2 7 7.05 1.89
 11 -2 7 9 2.15
 11 2 7 8.69 1.63
 11 -2 8 0.51 1.7
 11 2 8 2.89 1.75
 11 2 8 0.24 1.34
 11 -2 9 4.41 1.96
 11 2 9 -1.45 1.58
 11 -2 10 -1.05 2.21
 11 2 10 -0.15 1.81
 11 -2 11 -0.16 3.28
 11 2 11 4.55 2.69
 -11 3 12 8.39 2.67
 -11 3 11 0.39 2.38
 -11 3 11 3.13 7.51
 -11 3 10 4.3 2.12
 -11 3 9 3.09 2.1
 11 3 -9 2.16 0.92
 11 -3 -9 0.86 1.05
 -11 3 8 -0.77 1.71
 -11 -3 8 0.36 0.65
 -11 3 8 -0.72 0.67
 11 3 -8 -0.87 0.77
 11 -3 -8 -0.35 0.9
 11 3 -7 0.68 1.15
 -11 3 7 -0.94 1.83
 11 3 -7 0.48 0.74
 11 -3 -7 -0.67 0.89
 -11 3 7 1.28 4.21
 -11 -3 7 0.29 0.59
 -11 3 7 -0.46 0.61
 -11 3 6 2.76 2.11
 -11 3 6 -0.37 0.79
 11 3 -6 1.12 0.72
 11 -3 -6 -0.56 1.06
 11 3 -6 1.56 1.26
 11 -3 -5 8.98 1.02
 11 3 -5 8.47 0.89
 -11 3 5 9.03 1.02
 -11 -3 5 8.44 0.99
 -11 3 4 -0.54 0.77
 -11 -3 4 -1.29 0.83
 11 3 -4 -0.16 0.62
 11 -3 -4 -0.05 0.74
 -11 3 3 1.8 0.75
 -11 -3 3 0.9 0.77
 11 3 -3 1.27 0.62
 11 -3 -3 1.85 0.8
 11 3 -3 4.79 1.41
 11 -3 -3 3.03 1.26
 11 3 -2 0.19 0.56
 11 -3 -2 0.1 0.79
 -11 3 2 -0.71 0.75
 -11 -3 2 -0.06 0.77
 11 -3 -2 -0.14 1.2
 11 3 -2 0.11 1.49
 11 3 -1 13.96 2.09
 11 -3 -1 16.87 1.9
 11 3 -1 13.15 1.05
 11 -3 -1 14.89 1.27
 -11 3 1 13.48 1.22
 -11 -3 1 13 1.18
 11 3 0 35.58 2.99
 11 3 0 32.96 1.8
 11 -3 0 35.69 1.94
 -11 -3 0 28.59 1.89
 -11 3 0 27.32 1.94
 -11 3 -1 0.07 0.82
 11 3 1 1.71 2.12
 11 3 1 -0.53 0.57
 11 -3 1 0.34 0.74
 -11 -3 -1 0.07 0.8
 11 3 2 0.05 0.63
 11 -3 2 -0.21 0.79
 -11 -3 -2 -2.02 1
 -11 3 -2 -1.2 1
 11 -3 3 0.86 0.98
 11 3 3 0.06 0.77
 -11 -3 -3 -1.36 1.02
 -11 3 -3 -0.95 1.02
 11 -3 4 2.94 1.41
 11 3 4 3.03 0.95
 11 -3 5 2.09 1.32
 11 3 5 0.56 0.95
 11 -3 6 3.18 1.37
 11 3 6 2.3 1.1
 11 -3 7 2.28 1.55
 11 3 7 0.57 1.11
 11 3 8 1.47 2.32
 11 -3 8 1.8 1.7
 11 3 8 -0.61 1.2
 11 -3 9 1.7 2.39
 11 3 9 -0.11 1.57
 11 -3 10 0.78 2.32
 11 3 10 -0.13 1.66
 11 -3 11 3.6 2.23
 11 3 11 -0.42 1.76
 -11 4 8 4.64 3.85
 11 4 -7 2.05 1.54
 -11 4 7 7.71 4.07
 11 4 -6 -0.25 1.74
 -11 4 6 -0.94 2.99
 11 -4 -5 0.32 0.74
 11 4 -5 4.02 2.07
 11 -4 -4 0.68 0.61
 11 4 -4 1.83 2.07
 11 -4 -3 2.55 0.62
 11 -4 -2 -0.03 0.48
 11 4 -1 -0.57 1.75
 11 -4 -1 0.03 0.49
 11 -4 0 0.86 0.52
 11 4 0 -0.51 2.2
 11 4 1 0.99 2.57
 11 -4 1 0.35 0.58
 11 4 2 1.18 3.05
 11 -4 2 -1.42 0.65
 11 4 3 -2.56 3.5
 11 -4 3 -1.38 0.79
 11 -4 4 0.92 0.77
 11 4 4 8.52 4.89
 11 -4 5 0.64 0.86
 11 4 5 12.95 7.27
 11 4 6 16.44 7.65
 11 -4 6 1.29 1.46
 11 5 -4 -5.32 2.87
 11 5 -3 -2.18 3.14
 11 5 -2 2.37 3.54
 11 5 -1 2.62 3.62
 -12 0 15 1.51 2.29
 -12 0 14 0.78 2.08
 -12 0 13 0.12 1.76
 12 0 -13 -0.38 1.66
 12 0 -12 0.46 1.31
 -12 0 12 0.58 1.36
 12 0 -11 0.78 1.21
 12 0 -9 1.59 1.84
 12 0 -9 -2.78 1.37
 12 0 -8 8.8 2.02
 -12 0 8 9.84 0.99
 12 0 -8 9.27 1.21
 12 0 -7 0.93 1.66
 -12 0 7 -0.13 0.58
 12 0 -7 -0.15 1.16
 12 0 -7 0.58 0.74
 12 0 -6 0.33 0.79
 12 0 -6 -0.14 1.51
 12 0 -6 0.89 0.86
 -12 0 6 0.18 0.55
 12 0 -5 0.41 0.76
 12 0 -5 0.09 0.83
 12 0 -5 0.26 1.41
 -12 0 5 -0.23 0.55
 12 0 -4 4.19 1.41
 -12 0 4 2.51 0.6
 12 0 -4 1.78 0.34
 12 0 -4 3.04 0.77
 12 0 -3 -0.86 1.22
 -12 0 3 -0.62 0.6
 12 0 -3 0.19 0.62
 12 0 -2 11.87 1.56
 12 0 -2 13.04 1.13
 -12 0 2 12.79 1.12
 12 0 -1 -0.31 0.61
 -12 0 1 0.13 0.63
 12 0 0 6.29 0.9
 -12 0 0 5.05 0.85
 12 0 0 6.71 0.98
 -12 0 -1 0.49 0.77
 12 0 1 0.23 0.81
 -12 0 -2 279.96 12.57
 12 0 2 275.08 12.51
 -12 0 -3 0.4 0.91
 12 0 3 0.1 1.01
 -12 0 -4 0.66 0.99
 12 0 4 0.54 1.62
 12 0 5 -0.59 1.59
 -12 0 -5 -0.27 0.86
 -12 0 -5 -0.48 1.2
 -12 0 -6 63.33 3.62
 -12 0 -6 69.28 3.98
 12 0 6 67.48 4.09
 12 0 7 -0.94 1.81
 12 0 8 9.6 2.44
 12 0 9 0.15 1.81
 12 0 10 6.79 2.23
 12 0 11 -1.03 2.32
 12 0 12 2.34 3.29
 -12 -1 15 -0.33 1.85
 -12 1 14 4.14 2.74
 -12 -1 14 2.35 1.87
 12 1 -13 -0.89 1.54
 12 -1 -13 2.14 1.71
 -12 1 13 2.33 1.89
 -12 -1 13 0.89 1.42
 12 1 -12 1.84 1.36
 12 -1 -12 -0.23 1.42
 -12 -1 12 0.73 1.19
 12 1 -11 3.51 1.26
 12 -1 -11 5.09 1.37
 -12 -1 11 2.86 1.14
 12 1 -10 3.41 1.45
 12 -1 -10 3.26 1.72
 12 1 -9 5.96 1.18
 12 -1 -9 6.89 1.31
 12 1 -8 2.18 0.93
 12 -1 -8 3.46 1.03
 12 1 -8 5.08 2
 -12 -1 8 2.2 0.75
 -12 1 8 1.79 0.7
 12 1 -7 0.96 0.58
 -12 -1 7 0.9 0.62
 -12 1 7 2.33 0.69
 12 1 -7 3.29 0.94
 12 -1 -7 3.24 0.95
 12 -1 -7 1.68 1
 -12 1 6 4.31 3.03
 -12 -1 6 1.47 0.61
 -12 1 6 2.52 0.65
 12 1 -6 1.13 1.02
 12 -1 -6 2.16 1.21
 12 -1 -6 1.78 1.04
 12 -1 -5 3.34 1.1
 12 1 -5 3.48 0.85
 12 -1 -5 3.49 0.89
 -12 1 5 4.71 2.1
 -12 -1 5 3.83 0.7
 -12 1 5 2.52 0.64
 12 -1 -4 8.34 1.44
 -12 1 4 9.82 2.13
 12 -1 -4 10.4 0.95
 12 1 -4 7.46 0.62
 -12 1 4 9.03 0.91
 -12 -1 4 9.26 0.92
 12 1 -4 12.58 1.07
 12 -1 -4 7.14 0.98
 12 -1 -3 0.38 1.08
 -12 1 3 0.52 1.83
 12 -1 -3 0.74 0.55
 -12 1 3 0.25 0.62
 -12 -1 3 0.24 0.58
 12 1 -3 0.25 0.63
 12 -1 -3 0.49 0.73
 12 -1 -2 2.64 1.16
 -12 1 2 4.93 1.74
 -12 1 2 2.24 0.71
 -12 -1 2 2.75 0.71
 12 1 -2 2.56 0.73
 12 -1 -2 2.54 0.76
 -12 1 1 22.15 2.09
 12 1 -1 21.68 1.45
 12 -1 -1 19.99 1.42
 -12 1 1 20.01 1.5
 -12 -1 1 20.18 1.47
 -12 1 0 33.58 2.33
 12 1 0 29.97 1.9
 12 -1 0 31.59 1.95
 -12 1 0 33.69 2.04
 -12 -1 0 30.07 1.95
 -12 1 -1 15.33 1.58
 -12 1 -1 15.69 1.43
 -12 -1 -1 16.36 1.43
 12 -1 1 18.19 1.53
 12 1 1 17.16 1.42
 -12 -1 -2 0.43 0.85
 -12 1 -2 1.69 0.88
 12 -1 2 0.66 0.94
 12 1 2 0.92 0.89
 -12 -1 -3 14.67 1.55
 12 1 3 17.57 1.73
 -12 -1 -3 17.52 1.43
 -12 1 -3 17.23 1.63
 12 -1 3 19.52 1.9
 12 1 4 1.42 0.62
 12 -1 4 3.03 1.74
 12 1 4 6.85 1.59
 -12 -1 -4 2.36 0.86
 -12 -1 -4 1.39 1.07
 -12 1 -4 2.22 1.11
 -12 -1 -5 35.44 2.27
 -12 -1 -5 32.99 2.54
 -12 1 -5 37.62 2.66
 12 -1 5 37.34 2.72
 12 1 5 41.05 2.72
 -12 1 -6 0.22 0.63
 12 -1 6 1.83 1.92
 12 1 6 0.72 1.59
 -12 -1 -6 -0.1 0.89
 -12 -1 -6 -0.25 1.16
 -12 1 -6 0.77 1.2
 12 -1 7 -1.32 1.83
 12 1 7 -0.51 1.5
 12 -1 8 10.95 2.25
 12 1 8 11.43 2.01
 12 -1 9 4.75 1.94
 12 1 9 0.44 1.69
 12 -1 10 -3.28 2.51
 12 1 10 -1.09 2.1
 12 -1 11 3.51 2.89
 12 1 11 1.35 2.39
 12 2 -12 -0.45 1.29
 12 -2 -12 0.9 1.53
 -12 -2 12 -0.31 0.99
 12 2 -11 6.96 1.43
 12 -2 -11 5.87 1.54
 -12 -2 11 5.56 0.99
 12 2 -10 -0.68 1.01
 12 -2 -10 0.77 1.16
 -12 -2 10 -0.75 0.74
 -12 -2 9 0.95 0.72
 12 2 -9 0.76 1.04
 12 -2 -9 2.06 1.28
 -12 2 8 -0.81 3.19
 -12 -2 8 -0.2 0.65
 -12 2 8 0.07 0.65
 12 2 -8 -0.64 0.85
 12 -2 -8 0.4 1.04
 -12 -2 8 1.18 0.61
 12 2 -7 -0.3 0.84
 12 -2 -7 1.34 1.13
 -12 -2 7 -1.11 0.65
 -12 2 7 -0.06 0.64
 -12 2 6 19.52 3.21
 -12 -2 6 21.33 1.45
 -12 2 6 21.49 1.45
 12 2 -6 20.94 1.54
 12 -2 -6 22 1.61
 12 -2 -6 17.09 1.97
 -12 2 5 1.51 0.64
 -12 -2 5 3.07 0.69
 -12 2 5 2.52 2.25
 12 2 -5 2.04 0.74
 12 -2 -5 2.19 0.85
 12 -2 -5 3.97 1.33
 -12 2 4 12.52 2.49
 12 -2 -4 13.14 1.39
 12 2 -4 11.37 1.08
 12 -2 -4 11.96 1.23
 -12 2 4 12.79 1.15
 -12 -2 4 10.46 1.06
 12 -2 -4 12.48 1.74
 12 -2 -3 -0.6 1.23
 12 2 -3 1.98 1.13
 12 -2 -3 0.39 0.85
 -12 2 3 0.13 0.7
 -12 -2 3 0.06 0.67
 12 2 -3 0.29 0.68
 12 -2 -3 0.18 0.98
 12 2 -2 0.4 1.29
 -12 2 2 0.2 0.7
 -12 -2 2 -0.66 0.76
 12 -2 -2 -0.81 0.89
 -12 -2 2 0.33 0.51
 12 2 -2 -0.28 0.7
 12 -2 -2 0.29 1
 -12 -2 1 22.57 1.36
 12 2 -1 19.57 1.44
 12 -2 -1 20.69 1.64
 -12 2 1 22.9 1.57
 -12 -2 1 20.72 1.57
 12 -2 0 9.4 1.64
 -12 2 0 7.29 1.01
 -12 -2 0 6.3 1.02
 12 2 0 7.03 0.92
 12 -2 0 8.13 1.18
 -12 -2 0 7.03 0.83
 12 -2 1 0.93 1.25
 -12 2 -1 -0.46 0.85
 -12 -2 -1 -0.76 0.82
 12 -2 1 1.17 1
 12 2 1 0.31 0.72
 -12 -2 -1 0.19 0.63
 -12 -2 -2 30.09 1.81
 -12 -2 -2 26.81 1.95
 -12 2 -2 23.6 1.94
 12 -2 2 28.76 1.96
 12 2 2 28.94 1.89
 12 -2 2 23.93 2.36
 -12 2 -3 -0.87 1
 12 -2 3 -0.43 1.22
 12 -2 3 0.59 1.09
 12 2 3 1.46 0.94
 -12 -2 -3 1.16 0.84
 -12 -2 -3 0.18 0.98
 12 -2 4 13.16 1.83
 -12 -2 -4 18.65 1.54
 12 -2 4 21.3 2.03
 12 2 4 18.41 1.72
 -12 -2 -4 16.37 1.7
 -12 2 -4 15.76 1.73
 12 -2 5 2.2 1.23
 12 -2 5 -0.81 1.42
 12 2 5 0.2 1.12
 -12 -2 -5 1.12 0.91
 -12 -2 -5 -0.22 1.12
 -12 2 -5 0.11 1.21
 12 -2 6 -0.34 1.83
 12 2 6 -1.06 1.38
 12 2 7 2.84 1.71
 12 -2 7 4.35 1.72
 12 2 7 3.66 1.38
 12 2 8 0.62 1.45
 12 -2 8 0.52 1.62
 12 2 8 -1.47 1.41
 12 -2 9 4.93 2.17
 12 2 9 4.42 1.82
 12 -2 10 2.44 2.53
 12 2 10 7.95 2.16
 12 -2 11 0.16 3.04
 12 2 11 -2.76 2.55
 12 3 -10 0.64 1.01
 12 -3 -10 -0.09 1.24
 12 3 -9 4.16 1.02
 12 -3 -9 6.38 1.3
 12 3 -8 0.3 0.68
 -12 -3 8 1.98 0.73
 -12 3 8 1.48 0.68
 12 3 -8 1.78 0.86
 12 -3 -8 1.58 1
 -12 3 7 2.57 4.28
 -12 3 7 2.39 0.73
 -12 -3 7 1.63 0.67
 12 3 -7 1.9 0.82
 12 -3 -7 1.56 1.02
 12 3 -7 1.02 1.11
 -12 3 6 0.89 3.94
 12 3 -6 1.52 0.7
 12 -3 -6 0.93 0.91
 -12 3 6 0.91 0.75
 -12 -3 6 1.39 0.72
 -12 3 5 28.43 1.83
 -12 -3 5 26.08 1.81
 12 3 -5 27.8 1.75
 12 -3 -5 29.77 1.9
 -12 3 4 -1.11 0.8
 -12 -3 4 -1.2 0.86
 12 3 -4 0.11 0.65
 12 -3 -4 0.4 0.77
 12 3 -3 3.08 0.75
 12 -3 -3 2.08 0.86
 -12 3 3 2.98 0.84
 -12 -3 3 1.99 0.86
 12 3 -3 4.55 1.26
 12 -3 -2 4.76 0.94
 -12 3 2 3.95 0.89
 -12 -3 2 5.48 0.96
 12 3 -2 5.79 1.53
 12 3 -2 4.61 0.78
 -12 3 1 -0.87 0.84
 -12 -3 1 -0.98 0.84
 12 3 -1 1.77 1.58
 12 3 -1 -0.57 0.62
 12 -3 -1 0.11 0.78
 -12 -3 0 5.89 0.99
 -12 3 0 4.66 0.99
 12 3 0 5.16 1.93
 12 3 0 4.16 0.76
 12 -3 0 6.65 0.94
 12 3 1 44.44 2.35
 12 -3 1 44.55 2.39
 -12 -3 -1 42.69 2.53
 -12 3 -1 43.25 2.59
 12 3 2 2.4 0.77
 12 -3 2 1.56 0.86
 -12 -3 -2 0.72 0.93
 -12 3 -2 1.29 1.03
 -12 -3 -3 51.11 2.96
 -12 3 -3 47.14 2.99
 12 -3 3 51.23 2.96
 12 -3 4 11.31 1.46
 12 3 4 8.7 1.2
 12 -3 5 0.46 1.21
 12 3 5 -0.08 1.02
 12 -3 6 -0.3 1.4
 12 3 6 0.46 1.04
 12 -3 7 0.76 1.65
 12 3 7 0.79 1.14
 12 -3 8 2.19 1.85
 12 3 8 0.11 1.23
 12 -3 9 5.74 2.58
 12 3 9 7.34 1.8
 12 -3 10 -1.46 2.11
 12 3 10 0.26 1.6
 -12 4 7 6.46 11
 12 4 -6 2.21 1.78
 12 -4 -6 1.14 0.88
 12 -4 -5 -1.03 0.77
 12 4 -5 0.42 1.92
 12 4 -4 6.93 2.31
 12 -4 -4 7.6 0.93
 12 -4 -3 1.39 0.61
 12 -4 -2 0.07 0.57
 12 4 -1 3.42 2.1
 12 -4 -1 0.6 0.57
 12 -4 0 2.51 0.67
 12 4 0 3.34 2.46
 12 4 1 14.71 3.13
 12 -4 1 10.27 0.97
 12 4 2 35.27 4.34
 12 -4 2 22.03 1.47
 12 4 3 -0.3 4.02
 12 -4 3 2.5 0.84
 12 4 4 8.06 6.39
 12 -4 4 0.45 0.81
 12 4 5 2.93 7.55
 12 5 -3 3.56 3.23
 12 5 -2 0.25 3.44
 -13 0 15 1.1 2.09
 13 0 -14 11.05 2.61
 -13 0 14 9.66 2.65
 -13 0 13 -0.86 1.72
 13 0 -13 0.51 1.69
 13 0 -12 23.08 2.25
 13 0 -11 0.69 1.32
 13 0 -10 4.59 1.64
 13 0 -9 -0.83 1.1
 13 0 -8 1.92 1.86
 -13 0 8 1.48 0.71
 13 0 -8 0.09 0.97
 13 0 -8 1.05 0.76
 13 0 -7 -0.72 0.8
 13 0 -7 -0.33 1.67
 -13 0 7 -0.85 0.66
 13 0 -7 -0.42 0.97
 13 0 -6 5.34 1.12
 13 0 -6 10.03 1.89
 13 0 -6 9.31 1.42
 -13 0 6 7.36 0.86
 13 0 -5 -0.3 0.81
 13 0 -5 0.1 0.84
 13 0 -5 -0.14 1.5
 -13 0 5 -0.44 0.56
 13 0 -4 29.71 2.47
 -13 0 4 29.21 1.82
 13 0 -4 29.33 1.9
 13 0 -3 -0.11 1.29
 -13 0 3 -0.33 0.66
 13 0 -3 -0.41 0.73
 13 0 -2 37.33 2.54
 13 0 -2 35.97 2.2
 -13 0 2 39.17 2.22
 13 0 -1 0.07 0.7
 -13 0 1 0.29 0.67
 13 0 0 33.27 2.04
 -13 0 0 29.53 2.02
 -13 0 -1 -0.96 0.88
 13 0 1 -0.49 0.94
 13 0 2 14.99 1.51
 -13 0 -2 16.6 1.6
 -13 0 -3 0.11 1
 13 0 3 0.31 1.52
 -13 0 -4 -1.16 1.14
 13 0 4 -0.67 1.69
 13 0 5 0.62 1.56
 -13 0 -5 -0.68 0.92
 -13 0 -5 -1.27 1.26
 13 0 6 0.66 1.93
 13 0 7 3.21 1.83
 13 0 8 2.07 1.84
 13 0 9 -0.62 1.79
 13 0 10 5.77 2.47
 13 0 11 2.61 2.98
 -13 -1 15 5.09 1.91
 -13 1 14 6.48 2.74
 -13 -1 14 4.73 2.18
 13 1 -13 0.76 1.68
 13 -1 -13 0.5 1.75
 -13 -1 13 0.69 1.38
 -13 -1 12 -0.37 1.3
 13 1 -12 1.42 1.48
 13 -1 -12 1.63 1.62
 13 1 -11 14.46 1.68
 13 -1 -11 14.25 1.72
 -13 -1 11 8.53 1.39
 13 1 -10 6.94 1.44
 13 -1 -10 9.43 1.68
 13 1 -9 0.28 0.98
 13 -1 -9 1.83 1.11
 13 1 -8 -1.1 2
 -13 -1 8 -0.07 0.64
 -13 1 8 -0.22 0.71
 13 1 -8 -1.8 1.21
 13 -1 -8 -0.09 1.34
 13 1 -8 -0.19 0.46
 13 1 -7 3.18 0.75
 -13 -1 7 2.74 0.69
 -13 1 7 4.56 0.79
 13 1 -7 4.56 0.96
 13 -1 -7 4.48 1.09
 13 -1 -7 3.46 1.13
 13 -1 -6 3.8 1.24
 13 1 -6 6.76 1.12
 13 -1 -6 5.39 1.19
 -13 -1 6 4.93 0.8
 -13 1 6 5.55 0.82
 13 -1 -5 1.38 1.09
 13 1 -5 1.09 1
 13 -1 -5 2.28 1.18
 -13 1 5 1.12 0.61
 -13 -1 5 1.93 0.67
 -13 1 5 0.15 2.87
 13 -1 -4 2.83 1.26
 -13 1 4 0.98 2.06
 13 1 -4 1.95 0.45
 13 -1 -4 2.24 0.66
 -13 1 4 2.52 0.81
 -13 -1 4 1.4 0.75
 13 1 -4 1.51 0.81
 13 -1 -4 1.9 0.89
 -13 1 3 24.37 2.6
 13 -1 -3 20.8 1.51
 13 1 -3 23.59 1.63
 13 -1 -3 24.3 1.67
 -13 1 3 25.17 1.62
 -13 -1 3 23.55 1.59
 13 -1 -3 23.82 2.11
 13 -1 -2 7.12 1.4
 -13 1 2 7.74 1.94
 -13 1 2 6.04 0.93
 -13 -1 2 5.92 0.9
 13 1 -2 8.16 1
 13 -1 -2 6.69 1.02
 -13 1 1 -0.23 1.63
 -13 1 1 -0.22 0.76
 -13 -1 1 -0.07 0.7
 13 1 -1 0.26 0.71
 13 -1 -1 -0.78 0.8
 -13 1 0 27.3 2.24
 13 1 0 18.16 1.5
 13 -1 0 19.6 1.56
 -13 1 0 21.91 1.63
 -13 -1 0 20.39 1.57
 -13 1 -1 28.37 2.19
 -13 1 -1 25.99 1.85
 -13 -1 -1 28.48 1.91
 13 -1 1 24.19 1.85
 13 1 1 23.47 1.84
 -13 1 -2 1.23 0.95
 -13 -1 -2 -0.65 1
 -13 1 -2 2.7 1.28
 13 -1 2 -0.69 1.46
 13 1 2 0.62 1.21
 -13 -1 -3 2.78 1.07
 -13 1 -3 1.06 1.03
 -13 1 -3 1.62 1.13
 13 -1 3 0.29 1.67
 13 1 3 5.57 1.55
 -13 -1 -3 2.12 0.88
 -13 -1 -4 47.89 2.75
 -13 -1 -4 46.84 3.02
 -13 1 -4 45.86 3.03
 13 -1 4 47.69 3.05
 13 1 4 48.11 3.04
 13 -1 5 4.53 1.62
 13 1 5 6.87 1.61
 -13 -1 -5 3.1 0.91
 -13 -1 -5 3.64 1.3
 -13 1 -5 2.02 1.22
 13 -1 6 9.73 1.99
 13 1 6 9.33 1.77
 13 -1 7 -0.27 2.19
 13 1 7 0.53 1.83
 13 -1 8 2.49 1.85
 13 1 8 0.98 1.57
 13 -1 9 1.09 2.08
 13 1 9 2.23 1.72
 13 -1 10 4.17 2.42
 13 1 10 0.79 2
 13 -1 11 3.2 3.4
 13 1 11 3.57 3.09
 13 2 -12 1.59 1.44
 13 -2 -12 -0.23 1.66
 -13 -2 12 0.06 0.96
 -13 -2 11 0.79 0.81
 13 2 -11 -0.85 1.34
 13 -2 -11 0.73 1.43
 13 2 -10 -0.93 1.17
 13 -2 -10 1.85 1.25
 -13 -2 10 1.57 0.79
 -13 2 9 4.28 2.79
 -13 -2 9 4.98 0.89
 13 2 -9 4.82 1.16
 13 -2 -9 4.99 1.32
 -13 2 8 23.76 4.24
 -13 -2 8 24.98 1.51
 13 2 -8 26.69 1.92
 13 -2 -8 25.8 2.11
 -13 2 7 0.4 2.85
 -13 -2 7 2.27 0.74
 -13 2 7 -0.19 0.65
 13 2 -7 -0.82 0.94
 13 -2 -7 -1.07 1.09
 -13 2 6 0.93 3.12
 -13 2 6 1.46 0.67
 -13 -2 6 1.46 0.68
 13 2 -6 4.44 0.99
 13 -2 -6 1.49 1.22
 13 -2 -6 1.34 1.27
 -13 2 5 1.73 2.46
 13 2 -5 0.51 0.77
 13 -2 -5 -0.74 0.92
 -13 2 5 -0.48 0.8
 -13 -2 5 -0.54 0.79
 13 -2 -5 1.23 1.32
 13 -2 -4 6.96 1.65
 13 2 -4 5.91 0.87
 13 -2 -4 4 0.96
 -13 2 4 6.77 2.38
 13 -2 -4 3.87 1.04
 13 2 -4 4.43 0.85
 -13 2 4 5.99 0.95
 -13 -2 4 3.29 0.85
 13 -2 -3 -0.16 1.41
 -13 2 3 0.14 1.88
 13 2 -3 -0.55 0.93
 13 -2 -3 -0.1 0.89
 -13 2 3 0.07 0.73
 -13 -2 3 -0.98 0.77
 13 2 -3 0.64 0.67
 13 -2 -3 0.07 0.84
 -13 2 2 0.85 0.77
 -13 -2 2 0.22 0.77
 13 -2 -2 1.02 0.92
 13 2 -2 0.43 0.67
 13 -2 -2 0.88 0.83
 -13 -2 2 0.89 0.57
 -13 -2 1 33.66 1.94
 13 2 -1 35.93 2.07
 13 -2 -1 37.6 2.17
 -13 2 1 32.35 2.13
 -13 -2 1 35.15 2.16
 13 -2 0 1.49 1.42
 -13 2 0 -0.7 0.91
 -13 -2 0 -0.88 0.89
 13 2 0 -0.19 0.66
 13 -2 0 0.31 0.8
 -13 -2 0 -0.46 0.66
 13 -2 1 0.8 1.32
 -13 2 -1 0.41 0.88
 -13 -2 -1 0.83 0.85
 13 2 1 0.67 0.72
 13 -2 1 1.13 0.84
 -13 -2 -1 1.53 0.66
 -13 -2 -2 2.36 1.03
 -13 2 -2 2.29 1.02
 13 -2 2 2.44 1.37
 13 -2 2 2.91 1.05
 13 2 2 2.09 0.91
 -13 -2 -2 1.4 0.79
 -13 -2 -3 15.91 1.67
 -13 2 -3 17.68 1.74
 13 -2 3 16.57 1.93
 -13 -2 -3 16.48 1.46
 13 -2 3 20.12 1.92
 13 2 3 17.8 1.65
 13 -2 4 11.69 1.71
 13 2 4 10.61 1.48
 -13 -2 -4 10.15 1.24
 -13 -2 -4 9.38 1.47
 -13 2 -4 8.86 1.47
 -13 -2 -5 48.25 3.22
 -13 2 -5 47.03 3.26
 13 -2 5 53.07 3.41
 13 2 5 57.64 3.27
 13 2 6 5.62 1.59
 13 -2 6 2.3 1.68
 13 2 6 6.7 1.47
 13 2 7 -1.27 1.43
 13 -2 7 -1.38 1.65
 13 2 7 0.35 1.3
 13 -2 8 0.4 1.87
 13 2 8 1.27 1.5
 13 -2 9 -1.43 2.16
 13 2 9 2.04 1.69
 13 -2 10 4 3.14
 13 2 10 0.15 2.36
 13 2 11 2.61 2.17
 13 3 -10 -0.74 1
 13 -3 -10 0.18 1.29
 -13 3 9 8.12 5.64
 13 3 -9 5.47 1.12
 13 -3 -9 7.69 1.39
 13 3 -8 1.11 0.74
 13 3 -8 1.82 0.93
 13 -3 -8 1.71 1.1
 -13 3 8 0.68 5.34
 -13 3 7 13.93 1.32
 -13 -3 7 13.16 1.27
 13 3 -7 10.73 1.44
 13 3 -7 14.88 1.34
 13 -3 -7 17.86 1.5
 -13 3 6 6.27 4.19
 13 3 -6 4.07 0.84
 13 -3 -6 3.93 0.99
 -13 3 6 1.89 0.88
 -13 -3 6 2.61 0.84
 -13 3 5 1.91 0.87
 -13 -3 5 2.51 0.85
 13 3 -5 3.4 0.85
 13 -3 -5 4.4 1.1
 -13 3 4 1.81 0.84
 -13 -3 4 2.31 0.92
 13 3 -4 2.44 0.82
 13 -3 -4 3.16 1.13
 13 -3 -3 12.34 1.29
 -13 3 3 9.66 1.2
 -13 -3 3 12.59 1.3
 13 3 -3 13.05 1.68
 13 3 -3 11.26 1.09
 -13 3 2 9.63 1.14
 -13 -3 2 7.36 1.13
 13 3 -2 9.49 1.78
 13 3 -2 8.85 0.97
 13 -3 -2 10.18 1.17
 -13 3 1 -1.61 0.95
 -13 -3 1 -1.23 0.92
 13 3 -1 -2.37 1.84
 13 3 -1 0.45 0.67
 13 -3 -1 -0.72 0.89
 -13 -3 0 2.39 0.95
 -13 3 0 1.17 0.95
 13 3 0 4.3 2.41
 13 3 0 2.55 0.74
 13 -3 0 3.42 0.94
 -13 -3 -1 0.63 0.93
 -13 3 -1 1.76 0.98
 13 3 1 2.16 0.73
 13 -3 1 2.4 0.95
 13 3 2 2.4 0.78
 13 -3 2 0.68 1.04
 -13 -3 -2 -0.6 1.13
 -13 3 -2 -0.92 1.17
 13 -3 3 5.15 1.08
 13 3 3 4.57 0.92
 -13 -3 -3 4.09 1.15
 -13 3 -3 4.6 1.24
 13 -3 4 16.05 1.68
 13 3 4 14.96 1.5
 13 -3 5 9.38 1.56
 13 3 5 8.25 1.3
 13 -3 6 4.42 1.7
 13 3 6 3.67 1.24
 13 -3 7 -0.57 1.62
 13 3 7 0.72 1.2
 13 -3 8 -2.61 2.34
 13 3 8 -0.33 1.5
 13 -3 9 -1 2.32
 13 3 9 -0.94 1.56
 13 -3 10 0.26 2.03
 13 3 10 -0.51 1.65
 -13 4 7 14.86 10.98
 13 -4 -6 0.45 0.84
 13 4 -6 1.02 1.85
 13 -4 -5 4.57 0.96
 13 4 -5 3 2.05
 13 -4 -3 -0.08 0.66
 13 4 -2 1.62 1.86
 13 -4 -2 0.97 0.73
 13 -4 -1 2.22 0.75
 13 4 -1 2.78 2.13
 13 -4 0 1.17 0.74
 13 4 0 3.98 2.51
 13 4 1 1.27 2.77
 13 -4 1 0.1 0.8
 13 4 2 0.81 3.89
 13 -4 2 -0.34 0.78
 13 4 3 10.04 5.68
 13 -4 3 0.37 0.85
 13 4 4 10.95 7.32
 13 -4 4 2.58 0.99
 13 4 5 2.21 7.21
 13 5 -3 -1.38 3.25
 13 5 -2 -2.1 3.65
 -14 0 15 0.56 2.04
 -14 0 14 2.93 2.55
 14 0 -13 -0.26 1.72
 -14 0 13 -1.53 1.85
 14 0 -12 41.06 3.11
 14 0 -11 -0.74 1.33
 14 0 -10 5.19 1.42
 14 0 -9 0.1 1.06
 14 0 -8 63.9 4.19
 14 0 -8 43.61 2.83
 14 0 -8 63.9 3.31
 14 0 -7 -0.89 0.96
 14 0 -7 0.34 1.82
 -14 0 7 -0.34 0.62
 14 0 -7 -1.25 0.95
 14 0 -6 4.55 1.15
 14 0 -6 4.49 1.89
 14 0 -6 6.11 1.21
 -14 0 6 3.85 0.73
 14 0 -5 0.94 1
 14 0 -5 2.07 1.69
 -14 0 5 -0.4 0.62
 14 0 -5 0.73 1.25
 14 0 -4 187.71 8.78
 14 0 -4 179.47 8.24
 -14 0 4 172.24 8.15
 14 0 -3 0.12 1.34
 -14 0 3 -1.24 0.85
 14 0 -3 -1.11 0.92
 14 0 -2 155.51 7.13
 -14 0 2 149.38 7.11
 14 0 -1 -0.73 0.89
 -14 0 1 -0.62 0.86
 14 0 0 209.36 9.73
 -14 0 0 218.45 9.8
 -14 0 -1 0.09 0.91
 14 0 1 0.09 1.03
 -14 0 -2 -0.41 1.01
 14 0 2 0.19 1.51
 -14 0 -3 -1.26 1.25
 14 0 3 1.4 1.63
 -14 0 -4 -0.74 1.25
 14 0 4 -0.59 1.3
 14 0 5 0.13 1.73
 -14 0 -5 -0.13 1.26
 14 0 6 7.97 1.88
 14 0 7 5.77 2.3
 14 0 8 3.18 1.81
 14 0 9 1.76 2.13
 14 0 10 10.56 2.6
 14 0 11 1.41 3.27
 -14 1 14 12.47 2.8
 -14 -1 14 10.89 2.33
 -14 -1 13 2.8 1.51
 14 1 -13 5.82 2.07
 14 -1 -13 5.47 2.2
 -14 -1 12 12.56 1.75
 14 1 -12 12.87 1.9
 14 -1 -12 15.31 2.01
 14 1 -11 7.65 1.59
 14 -1 -11 7.57 1.64
 14 1 -10 9.68 1.52
 14 -1 -10 11.2 1.6
 14 1 -9 1.63 1.25
 14 -1 -9 1.97 1.47
 14 1 -8 -0.54 0.61
 14 1 -8 -1.71 1.16
 14 -1 -8 -1.32 1.18
 14 1 -7 11.68 1.28
 14 1 -7 21.27 2.62
 -14 -1 7 14.53 1.27
 -14 1 7 18.26 1.35
 14 1 -7 19.95 1.7
 14 -1 -7 18.3 1.72
 14 -1 -7 12.89 1.66
 14 -1 -6 11.36 1.66
 -14 -1 6 16.94 1.31
 -14 1 6 13.87 1.28
 14 1 -6 17.77 1.5
 14 -1 -6 17.57 1.54
 -14 1 5 28.1 1.89
 -14 -1 5 29.88 1.92
 14 1 -5 35.41 2.15
 14 -1 -5 33.15 2.16
 14 -1 -5 30.37 2.49
 -14 1 4 26.25 3.43
 14 1 -4 18.33 1.25
 14 -1 -4 23.02 1.54
 14 1 -4 25.08 1.8
 14 -1 -4 26.14 1.97
 -14 1 4 25.73 1.66
 -14 -1 4 21.57 1.57
 14 -1 -4 25.19 2.2
 14 -1 -3 -0.14 1.16
 -14 1 3 -1.74 2.45
 -14 1 3 -1.2 0.85
 -14 -1 3 -1.45 0.85
 14 1 -3 -0.14 1.1
 14 -1 -3 -1.29 1.24
 -14 1 2 167.39 8.22
 14 1 -2 167.54 7.59
 14 -1 -2 169.27 7.63
 -14 1 2 166.55 7.62
 -14 -1 2 149.96 7.55
 14 -1 -2 161.04 8.04
 -14 1 1 195.24 8.57
 14 1 -1 171.81 7.95
 14 -1 -1 172.93 7.97
 -14 1 1 170.01 8.02
 -14 -1 1 163.54 7.98
 -14 1 0 37.4 2.76
 14 1 0 32.35 2.19
 14 -1 0 30.26 2.24
 -14 1 0 31.17 2.11
 -14 -1 0 32.15 2.13
 -14 1 -1 24.63 2.22
 -14 1 -1 19.39 1.72
 -14 -1 -1 21.18 1.73
 14 -1 1 21.65 2.02
 14 1 1 20.97 1.92
 -14 -1 -2 16.32 1.62
 -14 1 -2 14.79 1.6
 -14 1 -2 14.66 1.68
 14 -1 2 18 1.88
 14 1 2 16.08 1.74
 -14 -1 -3 -1.87 1.23
 -14 1 -3 -0.22 1.17
 14 -1 3 -0.1 1.25
 14 1 3 -0.84 1.19
 -14 -1 -3 0.78 0.81
 -14 -1 -4 5.17 1.34
 -14 1 -4 7.24 1.43
 14 -1 4 3.74 1.52
 14 1 4 7.13 1.53
 -14 -1 -4 6.45 1.07
 14 -1 5 1.46 1.78
 14 1 5 3.17 1.6
 14 -1 6 18.55 2.42
 14 1 6 13.25 2.06
 14 -1 7 4.53 1.94
 14 1 7 3.73 1.64
 14 -1 8 3.88 1.96
 14 1 8 1.87 1.67
 14 -1 9 2.55 2.44
 14 1 9 1.21 1.98
 14 -1 10 3.23 2.64
 14 1 10 1.78 2.36
 14 1 11 13.93 3.13
 14 2 -13 25.52 2.54
 14 -2 -13 24.95 2.79
 14 2 -12 3.37 1.7
 14 -2 -12 6.47 2.2
 14 2 -11 4.29 1.4
 -14 -2 11 0.88 0.87
 14 -2 -11 1.97 1.55
 -14 -2 10 -0.25 0.79
 14 2 -10 -0.97 1.25
 14 -2 -10 -0.64 1.44
 -14 2 9 5.86 3.05
 -14 -2 9 6.18 0.9
 14 2 -9 4.98 1.14
 14 -2 -9 6.8 1.4
 14 2 -8 -0.09 0.95
 14 -2 -8 0.26 1.18
 -14 2 8 2.85 2.93
 -14 -2 7 1.66 0.77
 -14 2 7 1.6 0.72
 14 2 -7 1.54 1.05
 14 -2 -7 0.87 1.26
 -14 2 6 6.87 0.91
 -14 -2 6 4.29 0.85
 -14 2 6 7.5 2.95
 14 2 -6 6.38 1.11
 14 -2 -6 6.23 1.23
 14 -2 -6 7.02 1.6
 -14 2 5 -2.32 3.21
 14 2 -5 -0.08 0.91
 14 -2 -5 -0.56 1.18
 -14 2 5 -0.14 0.77
 -14 -2 5 -0.71 0.84
 14 -2 -5 0.17 1.39
 14 -2 -4 6.64 1.71
 14 2 -4 8.46 1.06
 14 -2 -4 9.11 1.28
 -14 2 4 4.41 2.6
 14 -2 -4 6.06 1.21
 14 2 -4 5.09 0.93
 -14 2 4 5.56 0.99
 -14 -2 4 5.87 1.02
 -14 2 3 61.67 4.36
 14 2 -3 59.04 3.44
 14 -2 -3 67.83 3.69
 14 2 -3 65.36 3.41
 14 -2 -3 67.06 3.47
 -14 2 3 70.69 3.5
 -14 -2 3 65.15 3.46
 14 -2 -3 65.25 4.23
 -14 2 2 11.56 2.17
 -14 2 2 13.41 1.3
 -14 -2 2 12.83 1.32
 14 -2 -2 11.61 1.4
 14 -2 -2 11.55 1.29
 14 2 -2 13.06 1.21
 -14 -2 1 143.97 6.71
 14 2 -1 145.72 6.82
 14 -2 -1 144.96 6.86
 -14 2 1 143.96 6.92
 -14 -2 1 157.79 6.99
 14 -2 0 8.86 1.72
 -14 2 0 8.03 1.19
 -14 -2 0 7.79 1.22
 14 2 0 6.06 1.02
 14 -2 0 6.21 1.05
 -14 -2 0 7.06 0.91
 14 -2 1 -0.65 1.33
 -14 2 -1 -0.62 0.91
 -14 -2 -1 -0.54 0.98
 14 2 1 0.36 0.77
 14 -2 1 1.36 0.96
 -14 -2 -1 -0.93 0.71
 -14 -2 -2 13.77 1.59
 -14 2 -2 16.64 1.61
 -14 -2 -2 14.95 1.36
 14 -2 2 13.73 1.79
 14 2 2 15.21 1.54
 -14 -2 -3 3.95 1.24
 -14 2 -3 8.38 1.41
 14 -2 3 5.52 1.42
 14 2 3 7.39 1.28
 -14 -2 -3 8.2 1.11
 14 -2 4 14.22 1.96
 -14 -2 -4 18.68 1.57
 14 2 4 17.09 1.79
 -14 -2 -4 14.53 1.76
 -14 2 -4 13.77 1.79
 14 -2 5 18.21 2.27
 14 2 5 16.17 1.89
 14 2 6 -0.76 1.36
 14 -2 6 1.2 1.63
 14 2 6 1.85 1.28
 14 -2 7 2.17 1.7
 14 2 7 -0.61 1.35
 14 -2 8 -0.96 1.96
 14 2 8 -0.39 1.54
 14 -2 9 10.3 2.71
 14 2 9 5.73 2.05
 14 -2 10 2.2 3
 14 2 10 -0.76 2.27
 14 3 -11 5.91 1.52
 14 -3 -11 3.81 1.97
 14 3 -10 -0.09 1.19
 -14 3 10 6.6 7.61
 14 -3 -10 1.41 1.66
 -14 3 9 -2.09 5.88
 14 3 -9 2.01 1.04
 14 -3 -9 4.08 1.37
 14 3 -8 -0.09 0.81
 14 3 -8 -1.18 1.01
 14 -3 -8 -0.54 1.3
 14 3 -7 -0.77 0.78
 14 -3 -7 -0.31 0.95
 14 3 -7 1.17 1.09
 14 -3 -6 0.67 0.92
 -14 3 6 -2.08 4.16
 -14 3 6 1.12 0.87
 -14 -3 6 1.6 0.87
 14 3 -6 1.97 0.8
 -14 3 5 24.98 4.4
 -14 3 5 16.77 1.52
 -14 -3 5 18.27 1.54
 14 3 -5 19.12 1.46
 14 -3 -5 21.5 1.64
 -14 3 4 0.3 0.83
 14 3 -4 1.03 0.77
 -14 -3 4 0.08 0.88
 14 -3 -4 1.09 1.02
 14 3 -3 7.87 0.99
 14 -3 -3 12.71 1.33
 -14 3 3 6.54 1.13
 -14 -3 3 9.09 1.27
 14 3 -3 7.27 1.62
 -14 3 2 11.48 1.34
 -14 -3 2 11.42 1.35
 14 3 -2 13.3 2.05
 14 3 -2 11.76 1.12
 14 -3 -2 15.02 1.44
 -14 3 1 -1.66 1.1
 -14 -3 1 -1.52 1.16
 14 3 -1 1.07 1.88
 14 3 -1 -0.49 0.74
 14 -3 -1 0.77 1.08
 14 3 0 29.61 3.09
 14 3 0 22.3 1.56
 14 -3 0 23.94 1.75
 -14 -3 0 23.14 1.85
 -14 3 0 19.88 1.77
 -14 -3 -1 4.61 1.11
 -14 3 -1 6.19 1.21
 14 3 1 5.53 0.93
 14 -3 1 6.71 1.07
 14 3 2 1.82 0.79
 14 -3 2 3.44 0.93
 -14 -3 -2 2.75 1.11
 -14 3 -2 0.69 1.11
 14 3 3 20.49 1.56
 14 -3 3 20.88 1.63
 -14 -3 -3 17.63 1.81
 -14 3 -3 15.44 1.83
 14 -3 4 0.09 1.17
 14 3 4 -0.25 0.99
 14 -3 5 1.99 1.52
 14 3 5 -0.73 1.09
 14 -3 6 -0.44 1.58
 14 3 6 0.39 1.13
 14 -3 7 0.7 1.93
 14 3 7 2.78 1.36
 14 -3 8 2.24 2.52
 14 3 8 1.82 1.61
 14 -3 9 -0.9 2.02
 14 3 9 0.49 1.52
 -14 4 6 14.45 10.21
 14 4 -6 0.38 2.1
 14 -4 -5 1.64 0.93
 14 4 -5 1.48 2.16
 14 -4 -4 3.5 0.9
 14 -4 -3 0.5 0.79
 14 4 -2 -0.13 1.8
 14 -4 -2 0.44 0.78
 14 -4 -1 0.68 0.85
 14 4 -1 2.05 2.1
 14 -4 0 -0.05 0.82
 14 4 0 1.11 2.51
 14 4 1 -0.66 3.32
 14 -4 1 -0.27 0.86
 14 4 2 14.31 5.27
 14 -4 2 6.86 1.04
 14 4 3 4.14 6.34
 14 -4 3 0.57 0.99
 14 4 4 6.17 7.05
 -15 0 15 -0.28 2.08
 -15 0 14 8.73 2.63
 15 0 -13 -0.93 2.12
 15 0 -12 9.99 2.01
 15 0 -11 0.12 1.43
 15 0 -10 6.24 1.4
 15 0 -9 -0.31 1.48
 15 0 -8 2.68 2.08
 15 0 -8 0.76 1.13
 15 0 -8 0.72 0.94
 15 0 -7 -0.4 1.02
 15 0 -7 0.18 2
 -15 0 7 1.07 0.69
 15 0 -7 -2.16 1.32
 15 0 -6 47.4 3.49
 -15 0 6 40.33 2.4
 15 0 -6 43.43 2.57
 15 0 -6 37.99 2.68
 -15 0 5 -0.14 0.64
 15 0 -5 -1.39 1.75
 15 0 -5 -0.34 1.02
 15 0 -4 9.89 1.96
 -15 0 4 7.11 1.04
 15 0 -4 8.87 1.54
 -15 0 3 -1.03 0.79
 15 0 -3 -0.56 1.26
 -15 0 2 0.33 0.8
 15 0 -2 -0.32 1.22
 -15 0 1 0.08 0.83
 15 0 -1 -1.33 1.21
 15 0 0 10.85 1.54
 -15 0 0 11.36 1.33
 -15 0 -1 -0.99 0.99
 15 0 1 -0.47 1.44
 -15 0 -2 3.23 1.18
 15 0 2 3.58 1.33
 -15 0 -3 -0.85 1.18
 15 0 3 0.23 1.35
 -15 0 -4 2.08 1.29
 15 0 4 2.12 1.66
 15 0 5 0.26 1.62
 15 0 6 22.68 2.86
 15 0 7 -0.9 1.72
 15 0 8 2.35 2.01
 15 0 9 2.6 2.36
 15 0 10 15.48 3.3
 -15 -1 14 2.96 2.01
 15 1 -13 14.64 2.52
 15 -1 -13 15.82 2.71
 -15 -1 13 10.69 1.91
 15 1 -12 1.42 1.56
 15 -1 -12 -1.64 1.71
 -15 -1 12 -0.39 1.4
 15 1 -11 3.5 1.64
 15 -1 -11 5.6 1.78
 15 1 -10 -0.64 1.09
 15 -1 -10 -0.74 1.21
 15 1 -9 -0.61 1.14
 15 -1 -9 0.2 1.31
 15 1 -8 2.59 0.79
 15 1 -8 2.32 1.18
 15 -1 -8 4.47 1.37
 15 -1 -8 4.36 1.24
 15 1 -7 13.08 1.37
 15 1 -7 19.04 2.66
 15 1 -7 18.4 1.73
 15 -1 -7 18.66 1.81
 15 -1 -7 14.95 1.8
 15 1 -6 31.23 3.05
 -15 1 6 29.67 2.07
 -15 -1 6 33.73 2.09
 15 1 -6 38.39 2.35
 15 -1 -6 40.16 2.42
 15 -1 -6 30.1 2.6
 15 -1 -5 19.78 2.2
 15 -1 -5 18.92 1.42
 15 1 -5 22.56 1.69
 15 -1 -5 23.61 1.76
 -15 1 5 18.26 1.59
 -15 -1 5 17.64 1.57
 15 -1 -4 0.15 1.3
 15 -1 -4 -0.84 0.72
 -15 1 4 0.31 0.81
 -15 -1 4 0.08 0.79
 15 1 -4 -0.41 0.88
 15 -1 -4 -0.24 0.99
 15 -1 -3 2.21 1.31
 -15 1 3 -1.47 0.92
 -15 -1 3 -1.03 0.83
 15 1 -3 -0.39 0.97
 15 -1 -3 -0.39 1.1
 15 1 -2 53.09 3.04
 15 -1 -2 55.44 3.11
 -15 1 2 55.06 3.01
 -15 -1 2 49.23 2.92
 15 -1 -2 54 3.44
 -15 1 1 7 1.11
 -15 -1 1 7.9 1.12
 15 1 -1 5.3 1.24
 15 -1 -1 6.13 1.34
 15 1 0 5.99 1.19
 15 -1 0 6.25 1.25
 -15 1 0 5.1 1.12
 -15 -1 0 5.16 1.09
 -15 1 -1 0.2 0.98
 -15 -1 -1 0.49 0.95
 15 -1 1 1.64 1.14
 15 1 1 0.09 1.01
 -15 -1 -2 14.79 1.53
 -15 1 -2 15.58 1.55
 15 1 2 9.93 1.08
 15 -1 2 15.52 1.68
 15 1 2 13.48 1.56
 -15 -1 -3 -0.23 1.15
 -15 1 -3 -0.48 1.15
 15 -1 3 2.15 1.44
 15 1 3 0.77 1.29
 -15 -1 -3 -0.09 0.9
 -15 -1 -4 20.08 2.05
 -15 -1 -4 18.66 1.69
 15 -1 4 24.17 2.43
 15 1 4 24.45 2.31
 15 -1 5 1.79 1.8
 15 1 5 2.06 1.54
 15 -1 6 5.55 1.91
 15 1 6 6.83 1.82
 15 -1 7 4.2 1.94
 15 1 7 3.93 1.67
 15 -1 8 9.77 2.42
 15 1 8 11.34 2.24
 15 -1 9 8.67 2.51
 15 1 9 8.74 2.25
 15 -1 10 14.65 3.62
 15 1 10 3.77 2.93
 15 2 -12 9.67 2.07
 15 -2 -12 12.37 2.49
 15 2 -11 3.04 1.39
 15 -2 -11 1.76 1.67
 -15 -2 11 1 0.92
 -15 -2 10 0.93 0.79
 15 -2 -10 1.18 1.64
 -15 2 9 2.03 3.03
 15 2 -9 3.71 1.15
 15 -2 -9 2.25 1.23
 -15 -2 9 1.84 0.78
 15 -2 -8 6 1.38
 -15 2 8 7.22 2.86
 15 2 -8 8.22 1.27
 -15 2 7 20.61 3.67
 15 2 -7 16.25 1.62
 15 -2 -7 21.42 1.96
 -15 2 6 12.99 3.51
 15 2 -6 12.51 1.43
 15 -2 -6 13.15 1.6
 -15 2 6 13.2 1.31
 -15 -2 6 11.91 1.26
 -15 2 5 16.9 3.34
 15 2 -5 23.6 1.69
 15 -2 -5 21.6 1.78
 -15 2 5 20.19 1.64
 -15 -2 5 20.95 1.62
 15 -2 -4 -1.63 1.64
 -15 2 4 1.7 2.78
 15 -2 -4 0.31 0.99
 15 2 -4 0.35 0.86
 -15 2 4 -0.97 0.86
 -15 -2 4 0.79 0.82
 15 2 -4 0.71 0.92
 15 -2 -4 -0.98 1.18
 15 -2 -3 24.86 2.66
 -15 2 3 32.03 3.68
 15 2 -3 27.8 2
 15 -2 -3 27.02 2.16
 15 2 -3 30.93 1.99
 15 -2 -3 27.02 2.12
 -15 2 3 31.52 2.02
 -15 -2 3 31.3 2.04
 -15 2 2 13.69 2.67
 15 -2 -2 14.28 1.54
 15 -2 -2 13.67 1.59
 15 2 -2 16.52 1.41
 -15 2 2 15.11 1.46
 -15 -2 2 16.78 1.52
 -15 2 1 5.75 2.1
 -15 2 1 8.74 1.26
 -15 -2 1 10.36 1.32
 15 2 -1 7.08 1.13
 15 -2 -1 8.15 1.38
 -15 -2 1 10.7 1.07
 -15 -2 0 45.61 2.47
 15 2 0 42.99 2.55
 15 -2 0 40.8 2.63
 -15 2 0 45.35 2.72
 -15 -2 0 45.2 2.74
 -15 2 -1 15.56 1.57
 -15 -2 -1 14.77 1.32
 15 2 1 17.43 1.49
 15 -2 1 17.09 1.69
 -15 -2 -1 19.46 1.72
 -15 -2 -2 0.1 1.03
 -15 2 -2 0.62 1.08
 15 -2 2 1.09 1.29
 -15 -2 -2 -0.24 0.78
 -15 -2 -3 8.12 1.48
 -15 2 -3 8.43 1.52
 15 -2 3 10.47 1.77
 15 2 3 9.25 1.48
 -15 -2 -3 11.98 1.29
 15 -2 4 2.48 1.78
 15 2 4 0.94 1.29
 15 -2 5 16.53 2.07
 15 2 5 18.02 1.95
 15 -2 6 -0.13 1.64
 15 2 6 -0.97 1.39
 15 -2 7 2.25 1.97
 15 2 7 2.13 1.48
 15 -2 8 9.89 2.34
 15 2 8 7.65 1.85
 15 -2 9 9.16 3.14
 15 2 9 12.48 2.62
 15 2 10 1.06 2.02
 15 -3 -11 3.99 1.73
 15 3 -11 1.16 1.24
 -15 3 10 12.49 7.08
 15 3 -10 5.33 1.52
 15 -3 -10 9.38 2.1
 15 3 -9 1.16 1.08
 15 -3 -9 0.49 1.4
 -15 3 9 2.72 6.93
 -15 3 8 5.34 5.26
 15 3 -8 2.67 1.07
 15 -3 -8 2.89 1.36
 -15 3 7 5.34 5.25
 15 3 -7 0.08 0.86
 15 -3 -7 0.9 1.14
 15 3 -6 1.62 0.91
 15 -3 -6 1.34 1.08
 -15 3 5 -2.95 3.81
 -15 3 5 -0.89 0.95
 -15 -3 5 -1.77 0.98
 15 3 -5 -0.89 0.81
 15 -3 -5 -0.31 0.99
 -15 3 4 -3.13 3.42
 15 3 -4 -0.66 0.81
 15 -3 -4 0.7 1.01
 -15 3 4 1.2 0.92
 -15 -3 4 -1.48 0.99
 15 3 -3 1.99 0.77
 15 -3 -3 3 1.05
 -15 3 3 -0.65 1.03
 -15 -3 3 2.39 1.04
 15 3 -3 1.56 1.27
 -15 3 2 5.65 1.2
 -15 -3 2 6.87 1.27
 15 3 -2 9.7 1.66
 15 3 -2 10.48 1.08
 15 -3 -2 10.48 1.24
 15 3 -1 29.09 2.68
 -15 -3 1 29.29 1.71
 15 3 -1 28.72 1.84
 15 -3 -1 32.02 1.98
 -15 3 1 29.67 2.11
 -15 -3 1 26.3 2.08
 -15 -3 0 -1.88 1.21
 -15 3 0 -1.71 1.18
 15 3 0 1.36 2.06
 -15 -3 0 0.88 0.69
 15 3 0 -1.09 0.8
 15 -3 0 -0.07 0.95
 -15 -3 -1 12.47 1.55
 -15 3 -1 14.49 1.63
 -15 -3 -1 16.25 1.36
 15 3 1 16.95 1.36
 15 -3 1 17.26 1.44
 15 3 2 7.86 1.1
 15 -3 2 7.35 1.16
 -15 -3 -2 11.35 1.19
 -15 -3 -2 10.36 1.44
 -15 3 -2 6.65 1.4
 15 3 3 -1.5 0.92
 15 -3 3 -0.7 1.02
 -15 -3 -3 0.43 0.86
 -15 -3 -3 0.83 1.11
 15 -3 4 11.7 1.75
 15 -3 5 1.03 1.55
 15 3 5 1.99 1.14
 15 -3 6 -1 1.71
 15 3 6 -0.92 1.26
 15 -3 7 10.64 2.68
 15 3 7 9.74 1.89
 15 -3 8 -1.27 2.2
 15 3 8 0.23 1.54
 15 -3 9 0.4 2.01
 15 3 9 0.25 1.54
 -15 4 6 0.9 8.42
 -15 4 5 10.1 8.56
 15 4 -5 -1.37 2.68
 15 -4 -4 1.53 0.9
 15 -4 -3 -0.59 0.94
 15 4 -2 3.58 2.02
 15 -4 -2 1.11 0.96
 15 -4 -1 1.92 0.95
 15 4 -1 2.56 2.45
 15 4 0 4.57 3.15
 15 -4 0 3.15 1.02
 15 4 1 17.25 4.48
 15 -4 1 8.81 1.22
 15 4 2 11.6 5.71
 15 4 3 13.74 6.4
 -16 0 14 5.07 2.37
 16 0 -13 -1.09 2.3
 16 0 -12 11.64 2.11
 16 0 -11 -1.46 1.61
 16 0 -10 0.98 1.24
 16 0 -9 0.44 1.21
 16 0 -9 -0.08 0.87
 16 0 -8 55.66 3.12
 16 0 -8 40.43 2.78
 16 0 -7 1.12 1.17
 16 0 -7 -1.68 2.16
 16 0 -7 -0.59 1.17
 16 0 -6 60.92 4.26
 -16 0 6 60.49 3.23
 16 0 -6 64.49 3.47
 16 0 -6 52.12 3.44
 16 0 -5 -1.27 1.8
 -16 0 5 -1.15 0.89
 16 0 -5 -0.53 0.96
 16 0 -4 371.88 16.39
 16 0 -4 373.09 15.92
 -16 0 4 334.53 15.8
 -16 0 3 -1.37 0.98
 16 0 -3 -0.52 1.03
 16 0 -2 577.28 24.46
 -16 0 2 539.62 24.4
 -16 0 1 -0.09 0.97
 16 0 -1 0.33 1.11
 16 0 0 67.84 3.77
 -16 0 0 70.02 3.79
 -16 0 -1 -0.84 1.09
 16 0 1 -0.1 1.09
 -16 0 -2 74.59 4.15
 16 0 2 71.86 4.13
 16 0 3 -0.94 1.69
 16 0 4 46.59 3.31
 16 0 5 -0.14 2.06
 16 0 6 2.62 1.84
 16 0 7 -1.07 1.77
 16 0 8 26.04 3.09
 16 0 9 2.01 2.39
 16 0 10 5.93 3.37
 -16 -1 14 0.63 1.77
 -16 -1 13 7.1 2.11
 16 1 -13 11.63 2.37
 16 -1 -13 9.44 2.55
 16 1 -12 1.33 1.85
 16 -1 -12 0.39 1.86
 -16 -1 12 -1.2 1.47
 16 1 -11 0.76 1.53
 16 -1 -11 -0.62 1.74
 16 1 -10 3.08 1.26
 16 -1 -10 2.05 1.33
 16 -1 -9 15.46 1.62
 16 1 -9 18.52 1.7
 16 1 -8 8.73 1.19
 16 1 -8 13.25 1.69
 16 -1 -8 14.17 1.85
 16 -1 -8 12.67 1.71
 16 1 -7 37.5 3.59
 16 1 -7 40.03 2.48
 16 -1 -7 37.12 2.48
 16 -1 -7 25.57 2.59
 16 -1 -6 1.93 1.38
 16 1 -6 0.37 1.08
 16 -1 -6 0.45 1.19
 16 1 -6 1.07 1.98
 16 1 -5 79.74 4.91
 16 -1 -5 75.79 3.96
 16 1 -5 89.12 4.34
 16 -1 -5 84.14 4.35
 -16 1 5 82.92 4.15
 -16 -1 5 78.23 4.11
 16 -1 -5 81.35 4.79
 16 -1 -4 3.44 1.47
 16 1 -4 6.82 1.89
 16 -1 -4 1.84 0.82
 -16 1 4 2.02 0.93
 -16 -1 4 1.4 0.9
 16 1 -4 3.82 1.09
 16 -1 -4 0.86 1.11
 16 1 -3 341.55 16.86
 16 1 -3 377.16 16.58
 16 -1 -3 384.25 16.6
 -16 1 3 391.34 16.65
 -16 -1 3 374.68 16.59
 16 -1 -3 358.87 17.09
 16 -1 -2 2.37 1.4
 -16 1 2 0.88 1.08
 -16 -1 2 1.54 1.03
 16 1 -2 1.87 1.02
 16 -1 -2 1.26 1.09
 16 1 -1 139.07 7.17
 16 1 -1 148.83 7.11
 16 -1 -1 150.02 7.12
 -16 1 1 161.22 7.22
 -16 -1 1 153.38 7.17
 -16 1 0 0.79 0.97
 -16 -1 0 0.19 0.98
 16 1 0 0.56 1.19
 16 1 0 -0.95 1.02
 16 -1 0 -0.08 1.08
 16 1 1 31.36 2.16
 16 1 1 34.4 2.31
 16 -1 1 33.35 2.28
 -16 1 -1 36.14 2.45
 -16 -1 -1 36 2.43
 -16 -1 -2 0.9 1.13
 -16 1 -2 -1.26 1.2
 16 -1 2 1.73 1.59
 16 1 2 2.92 1.38
 -16 -1 -3 41.29 2.73
 16 -1 3 48.81 3.19
 16 1 3 47.5 3.1
 16 -1 4 3.85 1.8
 16 1 4 6.41 1.75
 16 -1 5 -0.13 1.96
 16 1 5 3.63 1.77
 16 -1 6 4.11 1.93
 16 1 6 5.19 1.71
 16 -1 7 5.19 2.03
 16 1 7 9.58 2
 16 -1 8 0.47 2.22
 16 1 8 1.51 2
 16 -1 9 9.01 3.04
 16 1 9 5.42 2.57
 16 2 -12 -0.74 1.84
 16 -2 -12 1.23 2.19
 16 2 -11 0.73 1.58
 16 -2 -11 -0.12 2.02
 -16 -2 10 2.09 0.88
 16 2 -10 1.02 1.34
 16 -2 -10 0.7 1.6
 16 2 -9 5.98 1.32
 16 -2 -9 9.19 1.57
 -16 2 8 6.85 2.87
 16 2 -8 3.23 1.13
 16 -2 -8 7.17 1.44
 -16 2 7 9.8 3
 16 2 -7 15.18 1.53
 16 -2 -7 14.68 1.65
 -16 2 6 1.75 3.18
 16 2 -6 5.99 1.21
 16 -2 -6 5.61 1.59
 16 2 -5 -0.33 1
 16 -2 -5 1.11 1.27
 -16 2 5 0.56 3.27
 -16 2 5 -0.17 0.95
 -16 -2 5 0.16 0.93
 -16 2 4 49.01 4.4
 16 -2 -4 53.07 3.29
 16 2 -4 53.82 2.91
 16 2 -4 58.13 3.09
 16 -2 -4 58.75 3.18
 -16 2 4 51.2 3.07
 -16 -2 4 57.58 3.13
 -16 2 3 1.31 2.44
 16 2 -3 0.82 1.11
 -16 2 3 -0.69 1.02
 -16 -2 3 -0.34 0.99
 16 -2 -3 1.71 1.08
 16 2 -3 0.55 0.89
 16 -2 -3 -0.57 1.08
 -16 2 2 89.14 5.41
 16 -2 -2 82.88 4.53
 16 2 -2 81.81 4.33
 16 -2 -2 89.97 4.45
 -16 2 2 87.62 4.48
 -16 -2 2 91.48 4.51
 -16 2 1 2.58 2.25
 -16 2 1 3.23 1
 -16 -2 1 2.37 1.06
 16 2 -1 1.5 0.93
 16 -2 -1 1.75 1.1
 -16 -2 1 0.86 0.71
 -16 2 0 24.21 2.68
 -16 -2 0 19.75 1.56
 16 2 0 23.01 1.69
 16 -2 0 18.94 1.69
 -16 2 0 21.92 1.83
 -16 -2 0 22.84 1.88
 -16 -2 -1 8.26 1.38
 -16 2 -1 8.56 1.33
 -16 2 -1 6.89 1.93
 16 2 1 8.35 1.18
 16 -2 1 8.21 1.32
 -16 -2 -1 6.93 1.03
 -16 -2 -2 8.39 1.46
 16 2 2 8.45 1.32
 16 -2 2 9.66 1.6
 -16 -2 -2 9.32 1.18
 16 -2 3 3.3 1.62
 16 2 3 3.23 1.3
 -16 -2 -3 4.26 1.01
 16 -2 4 1.92 1.51
 16 2 4 0.33 1.25
 16 -2 5 6.63 1.81
 16 2 5 6.72 1.56
 16 -2 6 -1.18 1.81
 16 2 6 0.63 1.43
 16 -2 7 1.52 2.1
 16 2 7 -0.53 1.61
 16 -2 8 2.3 2.79
 16 2 8 3.29 2.2
 16 -2 9 3.33 2.82
 16 2 9 2.87 2.13
 16 3 -11 1.18 1.27
 16 -3 -11 0.87 1.59
 16 3 -10 0.73 1.39
 16 -3 -10 -0.85 1.93
 -16 3 9 7.91 7.43
 16 3 -9 0.31 1.33
 16 -3 -9 0.62 1.9
 -16 3 8 2.59 5.84
 16 3 -8 4.54 1.1
 16 -3 -8 2.93 1.4
 16 3 -7 -0.08 0.99
 16 -3 -7 -0.7 1.27
 -16 3 7 1.54 4.98
 -16 3 6 2.58 4.48
 16 3 -6 2.28 0.96
 16 -3 -6 3.3 1.31
 16 3 -5 0.73 0.89
 16 -3 -5 1.29 1.18
 -16 3 4 -0.48 3.37
 16 3 -4 -0.08 0.85
 16 -3 -4 0.92 1.04
 -16 3 4 0.78 0.96
 -16 -3 4 -0.96 1.03
 16 3 -3 6.33 1
 16 -3 -3 9.04 1.22
 -16 3 3 4.69 3.22
 -16 3 3 7.95 1.26
 -16 -3 3 6.84 1.27
 16 3 -3 5.75 1.42
 -16 -3 3 3.79 0.63
 -16 3 2 -0.18 1.05
 -16 -3 2 -0.75 1.15
 16 3 -2 1.01 1.35
 -16 -3 2 1.81 0.61
 16 3 -2 -0.86 0.83
 16 -3 -2 -1.2 1
 -16 3 1 8.49 1.33
 -16 -3 1 10.51 1.41
 16 3 -1 10.57 1.96
 -16 -3 1 7.42 0.91
 16 3 -1 9.47 1.11
 16 -3 -1 9.24 1.2
 -16 -3 0 2.53 1.13
 -16 3 0 2.89 1.14
 -16 -3 0 5.18 0.85
 16 3 0 4.55 0.95
 16 -3 0 4.27 1.07
 -16 -3 -1 3.7 1.14
 16 3 1 2.97 0.91
 16 -3 1 4.25 1.07
 -16 -3 -1 2.56 0.85
 16 3 2 8.77 1.15
 16 -3 2 8.96 1.3
 -16 -3 -2 10.58 1.22
 16 3 3 -0.5 0.96
 16 -3 3 -0.82 1.18
 16 3 4 -0.36 0.97
 16 -3 4 1.16 1.27
 16 -3 5 1.71 1.67
 16 3 5 -0.2 1.15
 16 -3 6 3.71 2.4
 16 3 6 2.1 1.54
 16 -3 7 5.25 2.37
 16 3 7 3.25 1.56
 16 -3 8 1.43 1.99
 16 3 8 -0.83 1.47
 -16 4 5 2.73 7.68
 16 4 -2 2.61 2.47
 16 4 -1 2.73 3.07
 16 4 0 4.44 3.54
 16 4 1 11.81 4.55
 16 4 2 -1.19 4.93
 16 4 3 4.87 5.48
 -17 0 14 11.23 2.48
 17 0 -12 2.55 2.09
 17 0 -11 -0.24 1.55
 17 0 -10 18.53 1.98
 17 0 -9 -0.68 1.3
 17 0 -9 0.09 0.91
 17 0 -8 -0.11 1.07
 17 0 -8 3.25 1.51
 17 0 -7 -1.44 1.24
 17 0 -7 -0.19 2.14
 17 0 -7 1.36 1.3
 17 0 -6 45.44 3.55
 17 0 -6 44.99 2.74
 17 0 -6 35.08 2.77
 17 0 -5 -0.28 1.28
 -17 0 4 1.15 0.88
 17 0 -4 2.69 1.15
 -17 0 3 -0.55 0.96
 17 0 -3 0.28 0.98
 -17 0 2 10.2 1.31
 17 0 -2 11.31 1.38
 -17 0 1 -0.97 1.05
 17 0 -1 0.8 0.98
 17 0 0 120.68 5.93
 -17 0 0 118.33 5.96
 17 0 1 -0.58 1.27
 -17 0 -1 -0.44 1.09
 17 0 2 70.86 4.16
 17 0 3 0.99 1.55
 17 0 4 6.23 2.17
 17 0 5 2.46 1.87
 17 0 6 12.97 2.15
 17 0 7 3.15 2.24
 17 0 8 6.02 2.31
 17 0 9 2.87 3.2
 -17 -1 13 3.09 2.06
 17 1 -12 5.24 2.37
 17 -1 -12 6.5 2.5
 17 1 -11 -0.12 1.51
 17 -1 -11 2.6 1.7
 17 1 -10 4.77 1.44
 17 -1 -10 6.8 1.66
 17 1 -9 8.25 1.54
 17 -1 -9 5.19 1.46
 17 1 -9 2.61 0.8
 17 1 -8 6.58 1.2
 17 1 -8 10.29 1.52
 17 -1 -8 11.79 1.61
 17 -1 -8 8.19 1.59
 17 -1 -7 4.07 1.5
 17 1 -7 4.07 1.45
 17 -1 -7 1.75 1.6
 17 -1 -6 10.76 1.86
 17 -1 -6 14.89 1.63
 17 1 -6 18.39 2.73
 17 1 -6 16.37 1.62
 17 1 -5 38.92 3.38
 17 -1 -5 34.11 2.21
 17 1 -5 41.86 2.59
 17 -1 -5 45.82 2.68
 17 -1 -5 37.33 3.02
 17 -1 -4 1.94 1.39
 17 1 -4 1.22 1.79
 17 -1 -4 1.49 0.78
 -17 1 4 1.82 0.98
 -17 -1 4 1.87 0.95
 17 1 -4 1.39 1.2
 17 -1 -4 1.01 1.32
 17 -1 -3 -0.32 1.33
 17 1 -3 1.76 1.66
 -17 1 3 2.14 0.94
 -17 -1 3 -0.82 0.96
 17 1 -3 0.09 1.16
 17 -1 -3 -0.62 1.34
 17 -1 -2 2.77 1.45
 17 1 -2 1.45 1.53
 -17 1 2 3.75 1.03
 -17 -1 2 2.28 0.96
 17 1 -2 3.61 1.12
 17 -1 -2 1.61 1.29
 17 1 -1 8.63 1.69
 -17 1 1 11.44 1.38
 -17 -1 1 9.1 1.28
 17 1 -1 9.54 1.39
 17 -1 -1 11.09 1.54
 17 1 0 4.67 1.4
 -17 1 0 3.67 1.14
 -17 -1 0 1.64 1.11
 17 1 0 3.27 1.24
 17 -1 0 6.11 1.53
 17 1 1 85.91 4.49
 17 1 1 94.4 4.86
 17 -1 1 98.87 4.91
 -17 -1 -1 102.34 5.01
 17 -1 2 16.86 2
 17 1 2 19.65 1.94
 17 -1 3 3.53 1.86
 17 1 3 5.02 1.63
 17 -1 4 5.89 1.94
 17 1 4 10.73 1.98
 17 -1 5 0.97 1.78
 17 1 5 4.46 1.79
 17 -1 6 0.89 1.88
 17 1 6 -1.61 1.77
 17 -1 7 3.55 2.29
 17 1 7 7.83 2.24
 17 -1 8 2.57 2.48
 17 1 8 -0.78 2.07
 17 -1 9 4.69 3.31
 17 1 9 5.47 2.79
 17 2 -12 2.33 1.67
 17 -2 -12 1.43 2.01
 17 2 -11 -1.15 1.95
 17 -2 -11 0.39 2.45
 -17 -2 10 3.64 0.97
 17 2 -10 2.8 1.38
 17 -2 -10 3.22 1.66
 17 2 -9 24.54 2.12
 17 -2 -9 22.05 2.16
 17 2 -8 -1.16 1.22
 17 -2 -8 0.11 1.36
 -17 2 7 2.12 2.76
 17 2 -7 0.58 0.98
 17 -2 -7 -0.1 1.23
 -17 2 6 7.1 2.85
 17 2 -6 7.81 1.25
 17 -2 -6 8.45 1.47
 17 2 -5 7.6 1.22
 17 -2 -5 7.25 1.43
 -17 2 5 4.34 3.17
 17 -2 -5 7.31 1.28
 -17 2 4 24.57 4.16
 17 -2 -4 28.82 2.27
 17 2 -4 28.39 1.92
 17 2 -4 37.47 2.26
 17 -2 -4 38.36 2.52
 -17 2 3 8.16 3.17
 17 2 -3 6.6 1.2
 -17 -2 3 4.91 1.13
 17 -2 -3 2.72 1.08
 17 2 -3 3.4 1.11
 17 -2 -3 3 1.5
 -17 2 2 9.2 2.82
 -17 2 2 10.74 1.32
 -17 -2 2 6.63 1.27
 17 -2 -2 7.53 1.29
 17 2 -2 9.39 1.27
 17 -2 -2 10.06 1.54
 -17 2 1 0.75 2.46
 -17 -2 1 -1.31 1.19
 17 2 -1 -0.76 1.05
 17 -2 -1 -1.27 1.37
 -17 -2 1 -1.43 0.79
 -17 -2 0 17.23 1.75
 -17 2 0 17.47 2.74
 17 -2 0 15.21 1.79
 -17 -2 0 14.26 1.37
 17 2 0 15.84 1.58
 -17 2 -1 11 2.51
 17 2 1 10.85 1.37
 17 -2 1 10.05 1.59
 -17 -2 -1 10.62 1.23
 -17 2 -2 9.07 2.43
 17 2 2 11.33 1.41
 17 -2 2 9.04 1.51
 -17 -2 -2 9.53 1.22
 -17 2 -3 13.76 2.36
 17 -2 3 18.99 2.02
 17 2 3 19.14 1.89
 -17 2 -4 -1.12 1.59
 17 -2 4 0.47 1.53
 17 2 4 0.9 1.35
 -17 2 -5 1.43 1.28
 17 -2 5 7.54 1.87
 17 2 5 4.86 1.56
 17 -2 6 -1.35 1.97
 17 2 6 0.26 1.52
 17 -2 7 -0.99 2.43
 17 2 7 -0.27 1.77
 17 -2 8 4.96 3.01
 17 2 8 3.98 2.25
 17 3 -11 5.78 1.5
 17 -3 -11 7.65 1.83
 17 3 -10 0.33 1.33
 17 -3 -10 2.5 1.8
 -17 3 9 6.58 6.57
 17 -3 -9 9.13 2.4
 -17 3 8 11.17 7.12
 17 3 -8 8.55 1.43
 17 -3 -8 11.97 1.95
 17 -3 -7 2.57 1.42
 -17 3 7 1.2 5.15
 17 3 -7 0.9 1.02
 -17 3 6 2.24 4.51
 17 3 -6 -0.09 0.99
 17 -3 -6 2.49 1.39
 -17 3 5 7.24 4.34
 17 3 -5 8.7 1.26
 17 -3 -5 11.95 1.63
 -17 3 4 6.84 3.8
 17 3 -4 5.89 1.11
 17 -3 -4 6.95 1.44
 -17 3 3 23.47 3.94
 17 3 -3 23.15 2.12
 17 3 -3 24.42 1.81
 17 -3 -3 28.66 2.05
 -17 3 2 1.14 2.91
 17 3 -2 -0.79 1.4
 -17 -3 2 0.33 0.59
 17 3 -2 -0.91 0.87
 17 -3 -2 1.83 1.1
 17 3 -1 9.88 2.11
 -17 -3 1 7.83 0.91
 17 3 -1 7.17 1.07
 17 -3 -1 7 1.25
 -17 -3 0 2.72 0.79
 17 3 0 1.18 0.85
 17 -3 0 1.33 1.07
 17 3 1 -0.08 0.85
 17 -3 1 1.73 1.09
 -17 -3 -1 1.21 0.77
 17 3 2 3.35 0.98
 17 -3 2 1.12 1.15
 17 3 3 0.35 0.97
 17 -3 3 -0.26 1.24
 17 3 4 6.09 1.25
 17 -3 4 6.65 1.54
 17 -3 5 2.24 2.29
 17 3 5 0.21 1.42
 17 -3 6 1.77 2.31
 17 3 6 2.17 1.51
 17 -3 7 1.51 2.02
 17 3 7 0.34 1.4
 -17 4 4 5.97 6.41
 17 4 -2 5.63 2.49
 17 4 -1 -2.57 2.98
 17 4 0 3.69 3.41
 17 4 1 4.84 3.86
 17 4 2 5.47 4.35
 18 0 -12 6.18 2.59
 18 0 -11 -2 1.68
 18 0 -10 2.88 1.62
 18 0 -9 1.85 1.34
 18 0 -9 -0.1 0.97
 18 0 -8 3.94 1.28
 18 0 -8 4.04 1.43
 18 0 -7 0.38 1.17
 18 0 -7 2.11 1.46
 18 0 -6 5.2 1.48
 18 0 -6 5.8 1.42
 18 0 -5 -0.24 0.4
 18 0 -5 0.5 1.13
 18 0 -4 46.18 2.92
 18 0 -3 -1.16 1.28
 18 0 -2 2.36 1.41
 18 0 -1 -0.57 1.24
 18 0 0 39.67 2.66
 18 0 1 1.24 1.25
 18 0 2 1.07 1.44
 18 0 3 -0.13 2.05
 18 0 4 7.35 1.94
 18 0 5 0.6 1.8
 18 0 6 -0.32 2.03
 18 0 7 0.66 2.23
 18 0 8 14.26 3.12
 -18 -1 13 2.62 1.94
 18 1 -12 -2.05 2.33
 18 -1 -12 2.88 2.5
 18 1 -11 -1.63 1.72
 18 -1 -11 1.73 1.82
 18 1 -10 -0.71 1.43
 18 -1 -10 4.11 1.7
 18 1 -9 0.83 1.34
 18 -1 -9 0.59 1.37
 18 -1 -9 -1.75 1.29
 18 1 -9 -1.05 0.8
 18 1 -8 1.85 0.97
 18 1 -8 5.42 1.37
 18 -1 -8 3.79 1.35
 18 -1 -8 1.33 1.3
 18 -1 -7 2.37 1.39
 18 1 -7 4.93 1.33
 18 -1 -7 7.48 1.56
 18 -1 -6 10.36 1.9
 18 1 -6 14.08 1.73
 18 -1 -6 12.68 1.88
 18 1 -6 12.55 2.66
 18 -1 -5 7.64 1.79
 18 1 -5 8.16 2.33
 18 -1 -5 4.87 0.92
 18 1 -5 6.74 1.37
 18 -1 -5 9.11 1.65
 18 -1 -4 6.16 1.64
 18 1 -4 6.57 2.12
 18 -1 -4 4.19 0.93
 18 1 -4 7.07 1.28
 18 -1 -4 7.62 1.39
 18 -1 -3 1.63 1.46
 18 1 -3 8.72 1.99
 18 1 -3 4.89 1.2
 18 -1 -3 5.31 1.26
 18 1 -2 13.96 2.14
 18 1 -2 12.46 1.5
 18 -1 -2 14.85 1.63
 18 1 -1 22.16 2.3
 18 1 -1 24.32 1.92
 18 -1 -1 23.92 1.96
 18 1 0 13.36 1.72
 18 1 0 15.02 1.57
 18 -1 0 16.67 1.7
 18 1 1 1.23 1.2
 18 -1 1 2.88 1.36
 18 -1 2 1.38 1.95
 18 1 2 5.41 1.78
 18 -1 3 2.44 1.61
 18 1 3 2.23 1.53
 18 -1 4 1.06 1.66
 18 1 4 0.4 1.45
 18 -1 5 -0.43 1.72
 18 1 5 -1 1.68
 18 -1 6 -0.91 2.18
 18 1 6 2.11 2.07
 18 -1 7 4.33 2.39
 18 1 7 0.63 2.02
 18 -1 8 1.5 3.18
 18 1 8 5.78 2.99
 18 2 -11 -0.54 1.98
 18 -2 -11 0.14 2.46
 18 2 -10 2.06 1.64
 18 -2 -10 0.82 2.06
 18 2 -9 0.11 1.24
 18 -2 -9 1.01 1.58
 18 2 -8 0.75 1.23
 18 -2 -8 -1.22 1.53
 18 2 -7 4.26 1.22
 18 -2 -7 5.9 1.5
 -18 2 6 2.63 2.76
 18 2 -6 2.6 1.13
 18 -2 -6 3.31 1.33
 -18 2 5 17.12 3.32
 18 -2 -5 23.38 1.96
 18 2 -5 24.55 1.85
 18 -2 -5 25.84 2.05
 -18 2 4 2.4 2.76
 18 -2 -4 0.32 1.07
 18 2 -4 0.91 0.99
 18 2 -4 0.71 0.94
 18 -2 -4 1.38 1.16
 -18 2 3 6.26 3.15
 18 2 -3 6.01 1.4
 18 -2 -3 6.2 1.27
 18 2 -3 7.03 1.19
 18 -2 -3 8.11 1.41
 -18 2 2 12.43 3.41
 18 -2 -2 10.62 1.39
 18 2 -2 9.3 1.28
 18 -2 -2 8.54 1.45
 -18 2 1 15.79 3.35
 18 2 -1 15.63 1.5
 18 -2 -1 13.39 1.6
 -18 -2 1 11.85 1.28
 -18 2 0 -1.39 2.83
 18 2 0 -0.09 0.96
 18 -2 0 0.44 1.09
 -18 -2 0 0.73 0.83
 -18 2 -1 2.25 2.54
 18 2 1 0.37 0.94
 18 -2 1 1.09 1.16
 -18 -2 -1 0.85 0.88
 -18 2 -2 2.72 2.23
 18 2 2 2.39 1.09
 18 -2 2 2.44 1.2
 18 -2 3 5.18 1.36
 18 2 3 6.44 1.32
 -18 2 -3 0.98 1.92
 18 -2 3 6.78 1.68
 -18 2 -4 -0.5 1.22
 18 -2 4 3.5 1.73
 18 2 4 0.12 1.4
 18 -2 5 0.65 1.85
 18 2 5 -0.25 1.49
 18 -2 6 -0.28 2.16
 18 2 6 -0.39 1.63
 18 -2 7 6.88 3.02
 18 2 7 1.81 2.24
 18 2 8 -1.01 1.95
 18 3 -10 0.57 1.36
 18 -3 -10 1.19 1.76
 18 3 -9 0.43 1.35
 18 -3 -9 0.46 1.97
 18 3 -8 1.73 1.34
 18 -3 -8 1.22 1.98
 18 3 -7 1.16 1.15
 18 -3 -7 1.96 1.67
 -18 3 6 -1.1 4.68
 18 3 -6 4.18 1.14
 18 -3 -6 2.04 1.42
 -18 3 5 1.52 4.02
 18 3 -5 -0.91 0.99
 18 -3 -5 0.97 1.41
 -18 3 4 2.56 3.78
 18 3 -4 4.32 1.11
 18 -3 -4 8.35 1.52
 18 3 -3 5.14 1.12
 18 -3 -3 6.21 1.45
 -18 3 3 9.33 3.82
 18 3 -3 3.81 1.42
 -18 3 2 2.5 3.26
 18 3 -2 0.8 1.56
 18 3 -2 -0.65 0.92
 18 -3 -2 0.51 1.23
 -18 3 1 0.87 2.88
 18 3 -1 -0.59 2.02
 18 3 -1 -0.4 0.87
 18 -3 -1 1.05 1.17
 18 3 0 -1.5 0.97
 18 -3 0 -0.91 1.18
 18 3 1 3.86 1.05
 18 -3 1 4.03 1.27
 18 3 2 1.47 0.99
 18 -3 2 0.76 1.23
 18 3 3 -0.18 1.08
 18 -3 3 1.81 1.42
 18 3 4 2.25 1.3
 18 -3 4 0.49 1.83
 18 3 5 1.53 1.36
 18 -3 5 3.33 1.96
 18 -3 5 4.9 2.4
 18 -3 6 0.49 1.94
 18 3 6 1.24 1.45
 18 3 7 2.79 1.51
 -18 4 4 1.6 5.3
 -18 4 3 1.41 4.84
 18 4 -2 -2.27 2.05
 18 4 -1 1.28 2.45
 18 4 0 -1.36 2.74
 18 4 1 -3.41 3.67
 19 0 -11 -0.76 1.9
 19 0 -10 12.04 1.92
 19 0 -9 2.29 1.55
 19 0 -9 0.33 1.05
 19 0 -8 -0.12 1.16
 19 0 -8 1.94 1.37
 19 0 -7 0.67 1.29
 19 0 -7 1.18 1.35
 19 0 -6 -0.22 1.29
 19 0 -6 -0.54 1.19
 19 0 -5 0.22 0.44
 19 0 -5 -1.05 1.59
 19 0 -4 57.59 3.48
 19 0 -3 -0.92 1.23
 19 0 -2 5.8 1.36
 19 0 -1 0.6 1.17
 19 0 0 -1.44 1.28
 19 0 1 0.55 1.6
 19 0 2 13.83 1.94
 19 0 2 16.38 2.22
 19 0 3 3.05 1.65
 19 0 4 0.43 1.76
 19 0 5 1.07 1.91
 19 0 6 7.14 2.33
 19 0 7 -2.36 2.61
 19 0 8 2.78 3.26
 19 1 -11 -1.81 2.12
 19 -1 -11 4.58 2.37
 19 1 -10 17.36 2.08
 19 -1 -10 14.53 2.08
 19 1 -9 1.7 1.48
 19 -1 -9 4.81 1.66
 19 -1 -9 1.59 1.32
 19 1 -8 1.55 1.01
 19 1 -8 1.44 1.37
 19 -1 -8 1.65 1.39
 19 -1 -8 0.16 1.36
 19 1 -7 0.46 1.27
 19 -1 -7 -0.57 1.26
 19 1 -6 2.37 1.25
 19 -1 -6 -0.95 1.32
 19 1 -6 0.41 2.25
 19 1 -5 6.26 2.28
 19 -1 -5 5.61 0.95
 19 1 -5 6.4 1.37
 19 -1 -5 8.35 1.58
 19 1 -4 24.04 2.83
 19 -1 -4 18.29 1.53
 19 1 -4 18.88 1.94
 19 -1 -4 18.77 2.15
 19 1 -3 22.75 2.72
 19 -1 -3 20.21 2.13
 19 1 -3 20.92 2
 19 1 -2 2.16 1.81
 19 1 -2 2.64 1.38
 19 -1 -2 0.6 1.55
 19 1 -1 1.09 1.54
 19 1 -1 1.2 1.35
 19 -1 -1 2.15 1.52
 19 1 0 0.14 1.14
 19 1 0 2.94 1.38
 19 -1 0 -0.99 1.51
 19 1 1 2.71 1.27
 19 -1 1 3.66 1.43
 19 1 2 0.11 1.22
 19 -1 2 2.31 1.35
 19 -1 3 2.05 1.65
 19 1 3 3.4 1.62
 19 -1 4 5.07 1.78
 19 1 4 4.7 1.74
 19 -1 5 0.73 2.09
 19 1 5 1.77 1.93
 19 -1 6 0.31 2.14
 19 1 6 0.15 1.93
 19 -1 7 8.85 3.21
 19 1 7 4.64 2.85
 19 -2 -11 8.03 2.3
 19 2 -10 0.12 1.73
 19 -2 -10 5.07 2.3
 19 2 -9 11.14 1.84
 19 -2 -9 14.3 2.26
 19 2 -8 0.11 1.27
 19 -2 -8 -1.02 1.65
 19 2 -7 0.11 1.28
 19 -2 -7 -0.23 1.57
 19 2 -6 0.84 1.16
 19 -2 -6 0.55 1.37
 19 -2 -5 15.72 1.7
 -19 2 5 13.06 3.07
 19 -2 -5 10.46 1.51
 19 2 -5 16.47 1.61
 -19 2 4 3.27 2.84
 19 -2 -4 1.87 1.05
 19 2 -4 1.07 0.88
 19 2 -4 0.74 0.92
 19 -2 -4 0.87 1.15
 -19 2 3 10.81 2.94
 19 2 -3 9.14 1.35
 19 -2 -3 8.08 1.34
 19 2 -3 8.55 1.24
 19 -2 -3 9.39 1.45
 -19 2 2 1.06 2.61
 19 -2 -2 -0.87 0.96
 19 2 -2 0.28 0.94
 19 -2 -2 -1.02 1.12
 19 2 -1 0.28 0.98
 19 -2 -1 -1.22 1.18
 -19 -2 1 0.82 0.85
 19 2 0 0.28 0.97
 19 -2 0 1.3 1.14
 -19 -2 0 0.34 0.86
 -19 2 -1 1.38 2.32
 19 2 1 -0.59 1.03
 19 -2 1 0.86 1.1
 -19 2 -2 3.51 1.9
 19 2 2 0.84 1.16
 19 -2 2 2.47 1.37
 19 2 3 0.22 1.3
 19 -2 3 2.28 1.52
 19 -2 4 0.13 1.82
 19 2 4 -0.12 1.53
 19 -2 5 3.86 2.16
 19 2 5 3.07 1.76
 19 -2 6 -0.57 2.8
 19 2 6 -0.41 2.19
 19 -2 7 -0.59 2.5
 19 2 7 -1.54 2.02
 19 -3 -10 7.14 2
 19 3 -9 -0.33 1.25
 19 -3 -9 -0.46 1.66
 19 3 -8 -0.1 1.3
 19 -3 -8 0.32 1.9
 -19 3 8 -1.94 5.11
 -19 3 7 -0.82 6.02
 19 3 -7 0.61 1.39
 19 -3 -7 1.09 2.09
 -19 3 6 0.79 5.83
 19 3 -6 1.8 1.16
 19 -3 -6 3.93 1.83
 -19 3 5 -1.49 4.51
 19 3 -5 1.43 1.1
 19 -3 -5 3.25 1.58
 19 3 -4 8.06 1.27
 19 -3 -4 7.38 1.56
 -19 3 4 2.53 3.71
 19 -3 -3 0.57 1.32
 -19 3 3 -0.64 3.48
 19 3 -3 0.39 1.37
 19 3 -3 1.37 1.03
 -19 3 2 -0.97 3.16
 19 3 -2 -0.91 1.64
 19 3 -2 -0.61 1.01
 19 -3 -2 -0.97 1.25
 -19 3 1 0.18 2.95
 19 3 -1 -1.94 2.04
 19 3 -1 0.6 0.94
 19 -3 -1 -0.17 1.19
 -19 3 0 -2.27 2.68
 19 3 0 0.18 1.01
 19 -3 0 -0.52 1.17
 -19 3 -1 0.59 2.48
 19 3 1 0.82 1.07
 19 -3 1 0.81 1.33
 -19 3 -2 0.13 2.32
 19 3 2 -1.46 1.17
 19 -3 2 -1.43 1.45
 19 3 3 0.48 1.25
 19 -3 3 1.32 1.84
 19 3 4 0.31 1.34
 19 -3 4 -0.72 1.91
 19 3 5 -0.64 1.28
 19 -3 5 -0.11 1.67
 19 -3 6 3.42 1.97
 19 3 6 1.28 1.49
 -19 4 3 2.18 4.58
 -19 4 2 1.7 4.18
 -19 4 1 -4.06 3.74
 19 4 -1 0.79 2.26
 19 4 0 1.16 2.74
 19 4 1 1.95 3.43
 20 0 -11 -1.18 2.18
 20 0 -10 2.03 1.88
 20 0 -9 -0.25 1.58
 20 0 -8 6.63 1.5
 20 0 -8 12.48 1.94
 20 0 -7 -1.54 1.28
 20 0 -7 0.98 1.32
 20 0 -6 6.02 1.48
 20 0 -6 4.49 1.46
 20 0 -5 -0.46 0.46
 20 0 -5 -1.33 1.21
 20 0 -4 2.86 1.33
 20 0 -3 0.11 1.39
 20 0 -2 5.46 1.6
 20 0 -1 -0.21 1.41
 20 0 0 0.87 1.38
 20 0 1 0.11 1.2
 20 0 2 5.44 1.59
 20 0 3 -0.14 1.57
 20 0 4 0.15 1.91
 20 0 5 0.32 2.1
 20 0 6 5.13 2.54
 20 0 7 4.14 3.34
 20 1 -10 5.52 2.17
 20 -1 -10 6.88 2.4
 20 1 -9 0.87 1.53
 20 -1 -9 -0.49 1.58
 20 1 -8 1.05 1.08
 20 1 -8 1.26 1.6
 20 -1 -8 1.12 1.69
 20 1 -7 1.34 1.36
 20 -1 -7 2.89 1.49
 20 1 -6 3.62 1.29
 20 -1 -6 1.24 1.3
 20 -1 -5 0.65 0.79
 20 1 -5 -1.32 1.26
 20 -1 -5 -1.1 1.22
 20 1 -4 2.96 2.09
 20 -1 -4 4.84 0.97
 20 1 -4 3.94 1.29
 20 -1 -4 6.19 1.43
 20 1 -3 2.95 1.94
 20 1 -3 5.45 1.35
 20 -1 -3 4.86 1.39
 20 1 -2 0.13 1.74
 20 1 -2 0.43 1.22
 20 -1 -2 0.32 1.28
 20 1 -1 -1.18 1.48
 20 1 -1 -1.28 1.23
 20 -1 -1 0.83 1.33
 20 1 0 3.53 1.3
 20 -1 0 1.14 1.25
 20 1 1 1.37 1.23
 20 -1 1 3.3 1.38
 20 1 2 0.72 1.34
 20 -1 2 -0.46 1.34
 20 -1 3 1.89 1.74
 20 1 3 3.02 1.65
 20 -1 4 2.4 2.14
 20 1 4 1.57 1.93
 20 -1 5 1.21 2.13
 20 1 5 3.63 1.97
 20 -1 6 0.63 2.9
 20 1 6 5.65 2.62
 20 1 7 2.78 2.79
 20 2 -10 1.32 1.68
 20 -2 -10 5.79 2.11
 20 2 -9 4.83 1.93
 20 -2 -9 6.99 2.57
 20 2 -8 0.11 1.5
 20 -2 -8 1.65 1.9
 20 2 -7 1.71 1.37
 20 -2 -7 1.42 1.65
 20 2 -6 4.44 1.4
 20 -2 -6 5.17 1.68
 20 2 -5 -0.41 1.17
 20 -2 -5 0.64 1.44
 20 -2 -5 0.55 1.05
 20 -2 -4 0.11 1.04
 20 2 -4 0.72 0.83
 20 2 -4 -0.1 1.1
 20 -2 -4 0.5 1.26
 -20 2 3 2.32 2.62
 20 2 -3 1.88 1.07
 20 -2 -3 3.41 1.17
 20 2 -3 4.31 1.22
 20 -2 -3 3.48 1.33
 -20 2 2 1.86 2.61
 20 2 -2 -0.58 1.05
 20 -2 -2 0.68 1.18
 -20 2 1 8.69 2.66
 20 2 -1 3.9 1.22
 20 -2 -1 4.47 1.35
 -20 -2 1 2.52 1
 20 2 0 0.3 1.16
 20 -2 0 0.69 1.29
 20 2 1 0.41 1.17
 20 -2 1 1.31 1.34
 20 2 2 2.42 1.38
 20 -2 2 5.28 1.59
 20 2 3 -1.16 1.33
 20 -2 3 -0.11 1.6
 20 2 4 1.45 1.51
 20 -2 4 6.91 1.96
 20 -2 4 4.1 2.24
 20 -2 5 3.71 2.82
 20 2 5 0.4 2.13
 20 -2 6 3.46 2.57
 20 2 6 1.78 2.07
 20 3 -9 3.51 1.38
 20 -3 -9 3.04 1.78
 20 3 -8 -0.11 1.25
 20 -3 -8 -0.9 1.68
 -20 3 7 5.4 5.08
 20 3 -7 11.56 1.7
 20 -3 -7 11.55 2.23
 -20 3 6 4.51 5.41
 20 3 -6 2.7 1.39
 20 -3 -6 1.17 2.02
 -20 3 5 7.17 5.5
 20 3 -5 1.19 1.32
 20 -3 -5 1.47 2.03
 20 3 -4 0.65 1.14
 20 -3 -4 2.04 1.79
 -20 3 4 5.03 4.97
 -20 3 3 2.98 4.08
 20 3 -3 1.43 1.41
 20 3 -3 -0.38 1.15
 20 -3 -3 0.3 1.62
 -20 3 2 0.79 3.52
 20 3 -2 -0.34 1.58
 20 3 -2 0.91 1.08
 20 -3 -2 0.18 1.43
 -20 3 1 5.88 3.37
 20 3 -1 1.35 2.18
 20 3 -1 2.07 1.13
 20 -3 -1 2.42 1.49
 -20 3 0 0.51 3.02
 20 3 0 0.83 1.18
 20 -3 0 1.81 1.62
 -20 3 -1 -2.35 3.11
 20 3 1 -0.1 1.27
 20 -3 1 2.26 1.87
 20 3 2 -0.29 1.27
 20 -3 2 1.42 1.8
 20 3 3 5.18 1.38
 20 -3 3 3.76 1.81
 20 3 4 0.11 1.24
 20 -3 4 0.11 1.59
 20 3 5 0.33 1.28
 20 -3 5 3.47 1.67
 -20 4 2 -5.88 4.25
 20 4 0 3.26 2.8
 21 0 -10 4.91 2.54
 21 0 -9 3.26 1.76
 21 0 -8 3.59 1.38
 21 0 -8 3.31 1.72
 21 0 -7 -0.15 1.31
 21 0 -7 -1.14 1.67
 21 0 -6 1.74 1.43
 21 0 -5 -0.93 0.49
 21 0 -5 -0.81 1.32
 21 0 -4 6.13 1.46
 21 0 -3 0.11 1.29
 21 0 -2 0.46 1.31
 21 0 -1 1.46 1.31
 21 0 0 7.49 1.48
 21 0 1 0.48 1.38
 21 0 2 -0.13 1.52
 21 0 3 -0.15 2.11
 21 0 4 1.68 2.02
 21 0 5 1.29 2.36
 21 0 6 1.01 3.11
 21 1 -10 1.51 2.22
 21 -1 -10 -1.9 2.43
 21 1 -9 4.28 2.01
 21 -1 -9 3.22 2.14
 21 1 -8 -2.49 1.68
 21 -1 -8 -0.26 1.71
 21 1 -7 1.53 1.68
 21 -1 -7 1.52 1.77
 21 1 -6 5.01 1.57
 21 -1 -6 5.46 1.64
 21 1 -5 3.8 2.28
 21 -1 -5 4.12 0.93
 21 1 -5 4.4 1.37
 21 -1 -5 5.63 1.46
 21 1 -4 3.78 2.23
 21 -1 -4 3.27 0.96
 21 1 -4 5.17 1.42
 21 -1 -4 6.26 1.48
 21 1 -3 -0.11 1.25
 21 -1 -3 2.61 1.33
 21 1 -2 1.13 1.24
 21 -1 -2 0.89 1.32
 21 1 -1 6.44 1.44
 21 -1 -1 4.84 1.48
 21 1 0 1.58 1.28
 21 -1 0 0.87 1.27
 21 1 1 4.97 1.46
 21 -1 1 4.79 1.5
 21 1 2 2.51 1.57
 21 -1 2 0.12 1.62
 21 1 3 -1.58 1.72
 21 -1 3 1.14 1.74
 21 -1 4 2.65 2.16
 21 1 4 2.68 1.96
 21 -1 5 2.15 2.85
 21 1 5 4.61 2.66
 21 -1 6 7 3.24
 21 1 6 5.15 2.82
 21 2 -9 1.01 1.74
 21 -2 -9 3.01 2.25
 21 2 -8 9.49 2
 21 -2 -8 3.15 2.35
 21 2 -7 0.24 1.6
 21 -2 -7 -0.12 2.06
 21 2 -6 6.35 1.52
 21 -2 -6 5.86 1.76
 21 2 -5 10.4 1.64
 21 -2 -5 11.58 1.88
 21 -2 -4 0.34 1.04
 21 2 -4 1.35 0.85
 21 2 -4 1.84 1.28
 21 -2 -4 1.78 1.46
 21 2 -3 0.32 1.04
 21 2 -3 0.31 1.26
 21 -2 -3 0.73 1.43
 21 2 -2 2.14 1.28
 21 -2 -2 3.95 1.49
 21 2 -1 0.32 1.25
 21 -2 -1 0.42 1.42
 21 2 0 9.21 1.56
 21 -2 0 7.78 1.66
 21 2 1 1.29 1.23
 21 -2 1 0.74 1.48
 21 2 2 0.11 1.33
 21 -2 2 -1.11 1.62
 21 2 3 0.12 1.63
 21 -2 3 -0.95 2
 21 2 4 0.62 1.85
 21 -2 4 -1.98 2.34
 21 -2 5 3.43 2.54
 21 2 5 5.38 2.14
 21 3 -8 0.55 1.33
 21 -3 -8 -0.12 1.7
 -21 3 7 9.7 4.29
 21 3 -7 10.67 1.64
 21 -3 -7 8.69 1.95
 -21 3 6 0.94 4.23
 21 3 -6 4.25 1.38
 21 -3 -6 4.69 1.86
 -21 3 5 1.14 4.73
 21 3 -5 2.59 1.4
 21 -3 -5 4.02 2.03
 21 3 -4 -0.19 1.28
 21 -3 -4 0.5 1.84
 -21 3 4 0.22 4.89
 -21 3 3 0.84 4.89
 21 3 -3 1.91 1.35
 21 -3 -3 2.16 1.97
 -21 3 2 4.64 4.68
 21 3 -2 -0.11 2.11
 21 3 -2 0.77 1.29
 21 -3 -2 1.23 1.84
 -21 3 1 5.33 4.5
 21 3 -1 6.11 2.9
 21 3 -1 4.37 1.35
 21 -3 -1 4.04 1.85
 21 3 0 -0.1 1.28
 21 -3 0 -1.04 1.78
 21 3 1 4.33 1.4
 21 -3 1 1.08 1.73
 21 3 2 0.2 1.2
 21 -3 2 1.1 1.57
 21 3 3 -1.76 1.22
 21 -3 3 -0.62 1.55
 21 3 4 1.72 1.31
 21 -3 4 -1.09 1.62
 22 0 -9 -0.41 2.3
 22 0 -8 0.69 1.78
 22 0 -7 -0.26 1.71
 22 0 -6 5.62 1.98
 22 0 -5 0.18 0.5
 22 0 -5 -1.95 1.58
 22 0 -4 24.34 2.33
 22 0 -3 -0.59 1.38
 22 0 -2 9.85 1.74
 22 0 -1 1.19 1.45
 22 0 0 9.89 1.8
 22 0 1 -0.75 1.62
 22 0 2 3.18 1.88
 22 0 3 -0.28 1.86
 22 0 4 1.59 2.51
 22 0 5 0.66 2.97
 22 1 -9 -2.28 2.19
 22 -1 -9 3.33 2.45
 22 1 -8 -0.27 2.04
 22 -1 -8 -0.82 2.25
 22 1 -7 -2.01 1.7
 22 -1 -7 1.06 1.74
 22 1 -6 15.58 2
 22 -1 -6 11.76 2
 22 1 -5 5.57 1.6
 22 -1 -5 8.65 1.87
 22 -1 -4 7.66 1.15
 22 1 -4 10.1 1.82
 22 -1 -4 8.91 1.85
 22 1 -3 9.63 1.7
 22 -1 -3 9.12 1.81
 22 1 -2 3.55 1.48
 22 -1 -2 5.55 1.66
 22 1 -1 -0.36 1.46
 22 -1 -1 -1.52 1.59
 22 1 0 2.36 1.48
 22 -1 0 0.69 1.55
 22 1 1 4.55 1.64
 22 -1 1 7.11 1.8
 22 1 2 -1.05 1.56
 22 -1 2 0.13 1.62
 22 1 3 0.14 1.75
 22 -1 3 1.59 1.87
 22 -1 4 4.28 2.92
 22 1 4 -2.16 2.62
 22 1 5 3.98 2.76
 22 2 -8 1.81 1.68
 22 -2 -8 5.49 2.14
 22 2 -7 -1.59 1.83
 22 -2 -7 2.91 2.4
 22 2 -6 3.77 1.81
 22 -2 -6 0.73 2.2
 22 2 -5 18.98 2.19
 22 -2 -5 26.36 2.59
 22 2 -4 0.11 1.32
 22 -2 -4 -0.55 1.58
 22 2 -3 -1.81 1.21
 22 2 -3 0.54 1.31
 22 -2 -3 -0.11 1.53
 22 2 -2 -1.07 1.3
 22 -2 -2 0.64 1.46
 22 2 -1 7.91 1.58
 22 -2 -1 6.15 1.75
 22 2 0 0.23 1.43
 22 -2 0 -0.67 1.67
 22 2 1 2.38 1.58
 22 -2 1 0.55 1.86
 22 2 2 1.18 1.86
 22 -2 2 3.57 2.24
 22 2 3 1.75 1.81
 22 -2 3 -0.98 2.2
 22 2 4 1.16 1.68
 22 -2 4 6.78 2.16
 22 -3 -7 2.83 1.82
 -22 3 6 0.88 3.7
 22 3 -6 2.32 1.35
 22 -3 -6 2.08 1.77
 -22 3 5 0.64 3.63
 22 3 -5 -0.54 1.34
 22 -3 -5 -1.12 1.7
 22 3 -4 2.41 1.29
 22 -3 -4 2.06 1.62
 -22 3 4 1.88 3.94
 -22 3 3 -5.1 4.21
 22 3 -3 -1.58 1.34
 22 -3 -3 -0.21 1.72
 -22 3 2 4.73 4.32
 22 3 -2 0.89 1.25
 22 -3 -2 1.38 1.6
 22 3 -1 0.88 2.61
 22 3 -1 -0.5 1.22
 22 -3 -1 -0.49 1.54
 22 3 0 2.02 1.26
 22 -3 0 0.89 1.47
 22 3 1 1.47 1.31
 22 -3 1 -0.52 1.53
 22 3 2 1.93 1.29
 22 -3 2 0.85 1.59
 23 0 -8 3.45 2.59
 23 0 -7 1.23 1.98
 23 0 -6 3.65 1.88
 23 0 -5 3.16 1.75
 23 0 -4 0.64 1.66
 23 0 -3 -0.12 1.67
 23 0 -2 1.51 1.71
 23 0 -1 -2.02 1.71
 23 0 0 -0.25 1.63
 23 0 1 -1.16 1.73
 23 0 2 0.14 1.94
 23 0 3 0.72 2.47
 23 0 4 9.61 2.73
 23 0 4 4.43 3.13
 23 1 -8 0.14 2.3
 23 -1 -8 -2.4 2.53
 23 1 -7 0.28 2.22
 23 -1 -7 2.9 2.52
 23 1 -6 2.34 1.81
 23 -1 -6 4.25 1.99
 23 1 -5 1.39 1.59
 23 -1 -5 -1.87 1.71
 23 1 -4 -0.5 1.53
 23 -1 -4 -0.74 1.65
 23 1 -3 1.09 1.49
 23 -1 -3 2.38 1.56
 23 1 -2 2.34 1.52
 23 -1 -2 3.36 1.56
 23 1 -1 1.13 1.52
 23 -1 -1 0.12 1.52
 23 1 0 1.25 1.5
 23 -1 0 1.21 1.55
 23 1 1 1.15 1.65
 23 -1 1 -0.86 1.7
 23 1 2 -1.49 2.1
 23 -1 2 4.05 2.26
 23 1 3 -0.71 2.29
 23 -1 3 6.32 2.69
 23 2 -7 1.64 1.66
 23 -2 -7 4.16 2.12
 23 2 -6 1.81 1.74
 23 -2 -6 3.89 2.3
 23 2 -5 4.47 1.87
 23 -2 -5 3.95 2.33
 23 2 -4 0.11 1.74
 23 -2 -4 4.33 2.16
 23 2 -3 -2.41 1.76
 23 -2 -3 0.46 2.08
 23 2 -2 1.23 1.71
 23 -2 -2 1.78 2.07
 23 2 -1 0.92 1.71
 23 -2 -1 -0.68 2.08
 23 2 0 0.84 1.8
 23 -2 0 -0.82 2.17
 23 2 1 2.02 1.77
 23 -2 1 -1.51 2.12
 23 2 2 1.71 1.71
 23 -2 2 0.12 1.95
 23 -3 -5 1.49 1.76
 23 3 -4 1.05 1.25
 23 -3 -4 0.64 1.59
 -23 3 4 3.98 3.65
 23 3 -3 2.2 1.35
 23 -3 -3 4.06 1.7
 23 3 -2 1.96 1.2
 23 -3 -2 3.87 1.57
 23 3 -1 -0.63 1.3
 23 -3 -1 -0.41 1.56
 23 3 0 0.84 1.21
 23 -3 0 -0.82 1.52
 24 0 -7 2.26 2.48
 24 0 -6 22.87 2.96
 24 0 -5 -0.39 1.97
 24 0 -4 0.13 1.8
 24 0 -3 -0.26 1.75
 24 0 -2 14.94 2.25
 24 0 -1 3.6 1.91
 24 0 0 12.46 2.27
 24 0 1 -0.27 2.25
 24 0 2 5.64 2.55
 24 1 -6 1.62 2.26
 24 -1 -6 3.07 2.51
 24 1 -5 1.86 2.25
 24 -1 -5 3.81 2.46
 24 1 -4 1.31 2.04
 24 -1 -4 -0.52 2.2
 24 1 -3 -0.13 1.85
 24 -1 -3 0.12 1.97
 24 1 -2 0.64 1.9
 24 -1 -2 1.37 2.03
 24 1 -1 14.45 2.35
 24 -1 -1 12.59 2.44
 24 1 0 3.57 2.21
 24 -1 0 4.97 2.41
 24 1 1 4.55 2.35
 24 -1 1 4.76 2.39
 24 -1 2 5.51 2.52
 24 2 -5 3.17 1.57
 24 -2 -5 0.87 1.92
 24 2 -4 0.59 1.65
 24 -2 -4 0.48 2
 24 2 -3 0.12 1.68
 24 -2 -3 2.86 2.11
 24 2 -2 2.11 1.74
 24 -2 -2 3.36 2.11
 24 2 -1 1.81 1.68
 24 -2 -1 2.01 1.95
 24 2 0 2.24 1.64
 24 -2 0 4.98 1.99
 25 0 -4 2.63 2.31
 25 0 -3 -0.8 2.26
 25 0 -2 7.42 2.48
 25 0 -1 2.2 2.41
 25 0 0 0.14 2.34
 25 1 -3 1.46 2.1
 25 -1 -3 0.9 2.33
 25 1 -2 1.46 2.12
 25 -1 -2 1.03 2.26
 25 -1 -1 -0.26 2.3

_iucr_refine_instructions_details
;
TITL origi78_a.res in P2(1)/c
    origi78.res
    created by SHELXL-2018/3 at 11:34:46 on 03-Jan-2022
REM Old TITL Hadar_1 in P2(1)/c
REM SHELXT solution in P2(1)/c
REM R1 0.144, Rweak 0.007, Alpha 0.016, Orientation as input
REM Formula found by SHELXT: C11 O2
CELL 0.71073 18.9421 3.8276 11.3496 90 99.474 90
ZERR 2 0.0014 0.0002 0.0007 0 0.007 0
LATT 1
SYMM -X,0.5+Y,0.5-Z
SFAC C H O
UNIT 44 28 8

L.S. 10
PLAN  5
SIZE 0.03 0.115 0.136
TEMP 21
BOND $H
list 4
fmap 2 53
acta
MORE -1
CONF
OMIT 2 0 0
REM <olex2.extras>
REM <HklSrc "%.\\OriGi78.hkl">
REM </olex2.extras>

WGHT    0.060200    0.063800
FVAR       0.59805
O1    3    0.584938    0.569651    0.453740    11.00000    0.03908    0.05140 =
         0.03439    0.00411    0.00567    0.00010
O2    3    0.702263    0.661656    0.351476    11.00000    0.05694    0.08564 =
         0.03302    0.01153    0.00910    0.00211
C1    1    0.536802    0.469311    0.524154    11.00000    0.04012    0.04132 =
         0.03843   -0.00122    0.00944   -0.00329
C2    1    0.571047    0.328261    0.627693    11.00000    0.04615    0.04976 =
         0.03683    0.00482    0.00973   -0.00244
H2    2    0.548844    0.247108    0.691318    11.00000    0.06030
C3    1    0.644432    0.342155    0.622368    11.00000    0.04279    0.04422 =
         0.03491    0.00216    0.00449    0.00080
H3    2    0.682553    0.263724    0.680835    11.00000    0.05011
C4    1    0.651539    0.490573    0.516106    11.00000    0.03619    0.04331 =
         0.03181   -0.00232    0.00263    0.00154
C5    1    0.711795    0.565667    0.455765    11.00000    0.04572    0.04182 =
         0.03110   -0.00184    0.00948   -0.00084
C6    1    0.785842    0.515430    0.522121    11.00000    0.04036    0.03646 =
         0.03571    0.00131    0.01145   -0.00166
C7    1    0.836870    0.376944    0.459052    11.00000    0.04803    0.04637 =
         0.03853   -0.00263    0.01464   -0.00060
H7    2    0.821464    0.308127    0.375758    11.00000    0.04654
C8    1    0.906649    0.339249    0.513646    11.00000    0.04515    0.05145 =
         0.05908   -0.00022    0.02160    0.00471
H8    2    0.941545    0.240522    0.468937    11.00000    0.05587
C9    1    0.927267    0.441728    0.631106    11.00000    0.03754    0.05523 =
         0.05636    0.00965    0.00556   -0.00128
H9    2    0.975647    0.420731    0.667102    11.00000    0.06074
C10   1    0.877510    0.581358    0.693834    11.00000    0.04870    0.04975 =
         0.04040    0.00298    0.00563   -0.00714
H10   2    0.891865    0.651537    0.777554    11.00000    0.06226
C11   1    0.806721    0.614294    0.640441    11.00000    0.04289    0.04304 =
         0.03568   -0.00217    0.01250   -0.00245
H11   2    0.773648    0.713215    0.686646    11.00000    0.04267
HKLF 4


REM  origi78_a.res in P2(1)/c
REM wR2 = 0.1365, GooF = S = 1.024, Restrained GooF = 1.024 for all data
REM R1 = 0.0535 for 1357 Fo > 4sig(Fo) and 0.1069 for all 2365 data
REM 146 parameters refined using 0 restraints

END  
     
WGHT      0.0602      0.0638 

REM Highest difference peak  0.268,  deepest hole -0.172,  1-sigma level  0.052
Q1    1   0.6859  0.4953  0.4935  11.00000  0.05    0.27
Q2    1   0.8188  0.5170  0.4994  11.00000  0.05    0.25
Q3    1   0.5000  0.5000  0.5000  10.50000  0.05    0.24
Q4    1   0.6472  0.5751  0.4412  11.00000  0.05    0.21
Q5    1   0.7980  0.3648  0.4845  11.00000  0.05    0.21

  REM The information below was added by Olex2.
  REM
  REM R1 = 0.0535 for 1357 Fo > 4sig(Fo) and 0.1069 for all 8670 data
  REM n/a parameters refined using n/a restraints
  REM Highest difference peak 0.27, deepest hole -0.17
  REM Mean Shift 0, Max Shift 0.000.

  REM +++ Tabular Listing of Refinement Information +++
  REM R1_all = 0.1069
  REM R1_gt = 0.0535
  REM wR_ref = 0.1365
  REM GOOF = 1.024
  REM Shift_max = 0.000
  REM Shift_mean = 0
  REM Reflections_all = 8670
  REM Reflections_gt = 1357
  REM Parameters = n/a
  REM Hole = -0.17
  REM Peak = 0.27
  REM Flack = n/a
;
_olex2_submission_special_instructions  'No special instructions were received'
_oxdiff_exptl_absorpt_empirical_details
;
Empirical correction (ABSPACK) includes:
- Absorption correction using spherical harmonics
- Frame scaling
;
_oxdiff_exptl_absorpt_empirical_full_max  2.774
_oxdiff_exptl_absorpt_empirical_full_min  0.582
