# Supplementary material for: Enhancing the Solid-State Emission of Carbonyl-Containing Compounds by Means of Introducing a Bifuran Core
Source: ACS Appl Opt Mater. 2025 Apr 21;3(5):1044–9. doi: 10.1021/acsaom.5c00106 (PMC12105016; doi:10.1021/acsaom.5c00106)
Supplement: Supplementary file 4 [file ot5c00106_si_004.cif]

data_origi81
_audit_creation_date               2022-02-02
_audit_creation_method
;
Olex2 1.5
(compiled 2021.12.09 svn.r5202d8cf for OlexSys, GUI svn.r6439)
;
_shelx_SHELXL_version_number       '2016/6'
_audit_contact_author_address      ?
_audit_contact_author_email        ?
_audit_contact_author_name         ''
_audit_contact_author_phone        ?
_publ_contact_author_id_orcid      ?
_publ_section_references
;
Dolomanov, O.V., Bourhis, L.J., Gildea, R.J, Howard, J.A.K. & Puschmann, H.
 (2009), J. Appl. Cryst. 42, 339-341.

Sheldrick, G.M. (2015). Acta Cryst. A71, 3-8.

Sheldrick, G.M. (2015). Acta Cryst. C71, 3-8.
;
_chemical_name_common              ?
_chemical_name_systematic          ?
_chemical_formula_moiety           'C11 H2 F5 O2'
_chemical_formula_sum              'C11 H2 F5 O2'
_chemical_formula_weight           261.13
_chemical_melting_point            ?
_chemical_oxdiff_formula           'C22 H4 F10 O4'
_chemical_oxdiff_usercomment       2F-CO-PFB
loop_
  _atom_type_symbol
  _atom_type_description
  _atom_type_scat_dispersion_real
  _atom_type_scat_dispersion_imag
  _atom_type_scat_source
 'C' 'C' 0.0033 0.0016 'International Tables Vol C Tables 4.2.6.8 and 6.1.1.4'
 'H' 'H' 0.0000 0.0000 'International Tables Vol C Tables 4.2.6.8 and 6.1.1.4'
 'F' 'F' 0.0171 0.0103 'International Tables Vol C Tables 4.2.6.8 and 6.1.1.4'
 'O' 'O' 0.0106 0.0060 'International Tables Vol C Tables 4.2.6.8 and 6.1.1.4'

_shelx_space_group_comment
;
The symmetry employed for this shelxl refinement is uniquely defined
by the following loop, which should always be used as a source of
symmetry information in preference to the above space-group names.
They are only intended as comments.
;
_space_group_crystal_system        'triclinic'
_space_group_IT_number             2
_space_group_name_H-M_alt          'P -1'
_space_group_name_Hall             '-P 1'
loop_
  _space_group_symop_operation_xyz
 'x, y, z'
 '-x, -y, -z'

_cell_length_a                     4.3097(2)
_cell_length_b                     7.7714(2)
_cell_length_c                     14.5880(7)
_cell_angle_alpha                  87.348(3)
_cell_angle_beta                   82.055(4)
_cell_angle_gamma                  77.873(3)
_cell_volume                       473.02(3)
_cell_formula_units_Z              2
_cell_measurement_reflns_used      4076
_cell_measurement_temperature      150.1(3)
_cell_measurement_theta_max        31.5480
_cell_measurement_theta_min        2.6600
_shelx_estimated_absorpt_T_max     0.976
_shelx_estimated_absorpt_T_min     0.945
_exptl_absorpt_coefficient_mu      0.190
_exptl_absorpt_correction_T_max    1.000
_exptl_absorpt_correction_T_min    0.653
_exptl_absorpt_correction_type     gaussian
_exptl_absorpt_process_details
;
CrysAlisPro 1.171.41.123a (Rigaku Oxford Diffraction, 2022)
Numerical absorption correction based on gaussian integration over
a multifaceted crystal model
Empirical absorption correction using spherical harmonics,
implemented in SCALE3 ABSPACK scaling algorithm.
;
_exptl_absorpt_special_details     ?
_exptl_crystal_colour              yellow
_exptl_crystal_colour_primary      yellow
_exptl_crystal_density_diffrn      1.833
_exptl_crystal_density_meas        ?
_exptl_crystal_density_method      ?
_exptl_crystal_description         prism
_exptl_crystal_F_000               258
loop_
  _exptl_crystal_face_index_h
  _exptl_crystal_face_index_k
  _exptl_crystal_face_index_l
  _exptl_crystal_face_perp_dist
 0 0 -1 0.0627
 1 11 -4 0.0958
 -5 -7 0 0.0965
 -1 -11 2 0.1295
 5 -5 2 0.1574
 0 11 -2 0.1061
 -6 0 -1 0.1010
 2 11 -2 0.0975
 0 0 20 0.0606
 -2 8 -12 0.0943
 -4 -1 -16 0.0898
 -4 -10 -7 0.1235
 4 9 8 0.1044
 4 10 1 0.0861
 5 4 -7 0.0794
 4 -6 -5 0.1514
 -4 -7 6 0.0874
 3 10 -4 0.0876
 -5 3 7 0.1132
 0 9 12 0.1112
 0 -8 14 0.1126
 6 6 7 0.0937
 6 6 -2 0.0783
 6 4 -1 0.0806

_exptl_crystal_size_max            0.3
_exptl_crystal_size_mid            0.192
_exptl_crystal_size_min            0.127
loop_
  _exptl_oxdiff_crystal_face_indexfrac_h
  _exptl_oxdiff_crystal_face_indexfrac_k
  _exptl_oxdiff_crystal_face_indexfrac_l
  _exptl_oxdiff_crystal_face_x
  _exptl_oxdiff_crystal_face_y
  _exptl_oxdiff_crystal_face_z
 -0.0002 0.0004 -0.5007 0.0020 0.0242 0.0038
 1.3201 10.5826 -4.3086 0.0032 0.1065 0.9943
 -5.1288 -7.4549 0.4837 -0.7035 0.0187 -0.7105
 -0.9244 -10.8166 2.2469 0.0778 -0.0016 -0.9970
 4.7940 -4.7642 2.2227 0.9109 -0.0236 -0.4121
 -0.0551 10.5918 -2.4278 -0.2380 0.0058 0.9713
 -5.9251 0.0296 -1.4114 -0.9993 0.0261 -0.0281
 1.8853 10.7551 -2.0051 0.0855 -0.0027 0.9963
 0.3346 -0.1142 20.4791 -0.0257 -0.9863 -0.1632
 -1.6590 7.7875 -11.7980 -0.4078 0.4768 0.7787
 -4.3191 -0.6988 -16.2032 -0.6492 0.7600 0.0298
 -3.5121 -9.6756 -6.8736 -0.3488 0.4090 -0.8432
 3.7198 9.2818 7.9486 0.3884 -0.4554 0.8011
 3.9539 9.5990 0.7401 0.4509 -0.1087 0.8860
 5.2346 3.8677 -7.1867 0.8300 0.3437 0.4392
 4.0114 -5.6516 -5.3006 0.8294 0.3438 -0.4403
 -4.4782 -7.3773 6.2458 -0.6188 -0.2560 -0.7427
 3.1021 9.7929 -4.4390 0.3236 0.1336 0.9367
 -4.9013 2.5025 6.5822 -0.9146 -0.3790 0.1410
 0.0042 8.5964 12.4487 -0.2447 -0.6919 0.6793
 -0.4279 -7.7898 13.7691 0.0459 -0.5867 -0.8085
 5.5760 5.5965 7.3738 0.7885 -0.3758 0.4868
 5.5868 5.6034 -1.7569 0.8281 0.0655 0.5567
 5.8888 3.6407 -1.4381 0.9222 0.0728 0.3798

_exptl_transmission_factor_max     ?
_exptl_transmission_factor_min     ?
_diffrn_reflns_av_R_equivalents    0.0457
_diffrn_reflns_av_unetI/netI       0.0493
_diffrn_reflns_Laue_measured_fraction_full  0.984
_diffrn_reflns_Laue_measured_fraction_max  0.816
_diffrn_reflns_limit_h_max         6
_diffrn_reflns_limit_h_min         -6
_diffrn_reflns_limit_k_max         9
_diffrn_reflns_limit_k_min         -11
_diffrn_reflns_limit_l_max         21
_diffrn_reflns_limit_l_min         -21
_diffrn_reflns_number              8011
_diffrn_reflns_point_group_measured_fraction_full  0.984
_diffrn_reflns_point_group_measured_fraction_max  0.816
_diffrn_reflns_theta_full          25.242
_diffrn_reflns_theta_max           32.077
_diffrn_reflns_theta_min           2.681
_diffrn_ambient_environment        N~2~
_diffrn_ambient_temperature        150.1(3)
_diffrn_detector                   'Hybrid Pixel Array Detector'
_diffrn_detector_area_resol_mean   10.0000
_diffrn_detector_type              HyPix
_diffrn_measured_fraction_theta_full  0.984
_diffrn_measured_fraction_theta_max  0.816
_diffrn_measurement_details
;
List of Runs (angles in degrees, time in seconds):

  # Type    Start    End  Width  t~exp~   \w     \q     \k     \f   Frames
--------------------------------------------------------------------------
  1  \w     51.00  77.00   0.50    1.00    --    8.37-165.00  73.00   52
  2  \w    -18.00  28.00   0.50    1.00    --    8.37 -99.00  90.00   92
  3  \w    -65.00  11.00   0.50    1.00    --    8.37 -37.00 150.00  152
  4  \w    -65.00  -4.00   0.50    1.00    --    8.37 -19.00-150.00  122
  5  \w     11.00  80.00   0.50    1.00    --    8.37  57.00-120.00  138
  6  \w    -77.00  -4.00   0.50    1.00    --   -9.62 -37.00   0.00  146
  7  \w    -19.00   8.00   0.50    1.00    --   -9.62 -99.00  60.00   54
  8  \w    -23.00  19.00   0.50    1.00    --   -9.62 -99.00-120.00   84
  9  \w    -41.00 -13.00   0.50    1.00    --   -9.62 116.00 -50.00   56
 10  \w    -83.00 -58.00   0.50    1.00    --   -9.62 165.00  96.00   50
;
_diffrn_measurement_device         'four-circle diffractometer'
_diffrn_measurement_device_type   
 'XtaLAB Synergy, Single source at offset/far, HyPix'
_diffrn_measurement_method         '\w scans'
_diffrn_orient_matrix_type        
 'CrysAlisPro convention (1999,Acta A55,543-557)'
_diffrn_orient_matrix_UB_11        0.1695247000
_diffrn_orient_matrix_UB_12        -0.0225383000
_diffrn_orient_matrix_UB_13        -0.0041490000
_diffrn_orient_matrix_UB_21        0.0070532000
_diffrn_orient_matrix_UB_22        -0.0104983000
_diffrn_orient_matrix_UB_23        -0.0483328000
_diffrn_orient_matrix_UB_31        0.0070023000
_diffrn_orient_matrix_UB_32        0.0899965000
_diffrn_orient_matrix_UB_33        -0.0075838000
_diffrn_radiation_monochromator    mirror
_diffrn_radiation_probe            x-ray
_diffrn_radiation_type             'Mo K\a'
_diffrn_radiation_wavelength       0.71073
_diffrn_source                     'micro-focus sealed X-ray tube'
_diffrn_source_type                'PhotonJet (Mo) X-ray Source'
_reflns_Friedel_coverage           0.000
_reflns_Friedel_fraction_full      .
_reflns_Friedel_fraction_max       .
_reflns_number_gt                  2127
_reflns_number_total               2706
_reflns_odcompleteness_completeness  98.09
_reflns_odcompleteness_iscentric   1
_reflns_odcompleteness_theta       28.22
_reflns_special_details
;
 Reflections were merged by SHELXL according to the crystal
 class for the calculation of statistics and refinement.
 
 _reflns_Friedel_fraction is defined as the number of unique
 Friedel pairs measured divided by the number that would be
 possible theoretically, ignoring centric projections and
 systematic absences.
;
_reflns_threshold_expression       'I > 2\s(I)'
_computing_cell_refinement         'CrysAlisPro 1.171.41.123a (Rigaku OD, 2022)'
_computing_data_collection         'CrysAlisPro 1.171.41.123a (Rigaku OD, 2022)'
_computing_data_reduction          'CrysAlisPro 1.171.41.123a (Rigaku OD, 2022)'
_computing_molecular_graphics      'Olex2 1.5 (Dolomanov et al., 2009)'
_computing_publication_material    'Olex2 1.5 (Dolomanov et al., 2009)'
_computing_structure_refinement    'SHELXL 2016/6 (Sheldrick, 2015)'
_computing_structure_solution      'SHELXT 2014/4 (Sheldrick, 2014)'
_refine_diff_density_max           0.316
_refine_diff_density_min           -0.239
_refine_diff_density_rms           0.059
_refine_ls_extinction_coef         .
_refine_ls_extinction_method       none
_refine_ls_goodness_of_fit_ref     1.095
_refine_ls_hydrogen_treatment      refall
_refine_ls_matrix_type             full
_refine_ls_number_parameters       171
_refine_ls_number_reflns           2706
_refine_ls_number_restraints       0
_refine_ls_R_factor_all            0.0601
_refine_ls_R_factor_gt             0.0470
_refine_ls_restrained_S_all        1.095
_refine_ls_shift/su_max            0.000
_refine_ls_shift/su_mean           0.000
_refine_ls_structure_factor_coef   Fsqd
_refine_ls_weighting_details      
 'w=1/[\s^2^(Fo^2^)+(0.0517P)^2^+0.1204P] where P=(Fo^2^+2Fc^2^)/3'
_refine_ls_weighting_scheme        calc
_refine_ls_wR_factor_gt            0.1210
_refine_ls_wR_factor_ref           0.1304
_refine_special_details            ?
_olex2_refinement_description
;
;
_atom_sites_solution_hydrogens     difmap
_atom_sites_solution_primary       dual
_atom_sites_solution_secondary     ?
loop_
  _atom_site_label
  _atom_site_type_symbol
  _atom_site_fract_x
  _atom_site_fract_y
  _atom_site_fract_z
  _atom_site_U_iso_or_equiv
  _atom_site_adp_type
  _atom_site_occupancy
  _atom_site_site_symmetry_order
  _atom_site_calc_flag
  _atom_site_refinement_flags_posn
  _atom_site_refinement_flags_adp
  _atom_site_refinement_flags_occupancy
  _atom_site_disorder_assembly
  _atom_site_disorder_group
 F1 F 0.5415(3) 0.37909(12) 0.23852(7) 0.0400(3) Uani 1 1 d . . . . .
 F5 F 0.5914(3) 0.97812(12) 0.25026(7) 0.0409(3) Uani 1 1 d . . . . .
 O1 O 0.2560(2) 0.86571(12) 0.41125(6) 0.0237(2) Uani 1 1 d . . . . .
 F4 F 0.3166(3) 1.04272(14) 0.09468(8) 0.0536(3) Uani 1 1 d . . . . .
 F2 F 0.2599(3) 0.44724(15) 0.08323(8) 0.0513(3) Uani 1 1 d . . . . .
 F3 F 0.1450(3) 0.77682(17) 0.01150(8) 0.0559(3) Uani 1 1 d . . . . .
 O2 O 0.9333(3) 0.52585(15) 0.34855(8) 0.0354(3) Uani 1 1 d . . . . .
 C4 C 0.1352(3) 0.92758(17) 0.49779(9) 0.0223(3) Uani 1 1 d . . . . .
 C1 C 0.5168(3) 0.73391(17) 0.42303(10) 0.0242(3) Uani 1 1 d . . . . .
 C6 C 0.5639(3) 0.67801(18) 0.25101(9) 0.0263(3) Uani 1 1 d . . . . .
 C2 C 0.5530(3) 0.71191(18) 0.51480(10) 0.0258(3) Uani 1 1 d . . . . .
 C3 C 0.3058(4) 0.83609(18) 0.56292(10) 0.0257(3) Uani 1 1 d . . . . .
 C5 C 0.6944(3) 0.63922(18) 0.34201(10) 0.0266(3) Uani 1 1 d . . . . .
 C7 C 0.4881(4) 0.54342(19) 0.20459(10) 0.0301(3) Uani 1 1 d . . . . .
 C11 C 0.5055(4) 0.8451(2) 0.21127(10) 0.0300(3) Uani 1 1 d . . . . .
 C10 C 0.3695(4) 0.8802(2) 0.13071(11) 0.0353(4) Uani 1 1 d . . . . .
 C8 C 0.3463(4) 0.5764(2) 0.12468(11) 0.0350(4) Uani 1 1 d . . . . .
 C9 C 0.2859(4) 0.7447(2) 0.08787(11) 0.0379(4) Uani 1 1 d . . . . .
 H3 H 0.257(5) 0.853(3) 0.6279(14) 0.041(5) Uiso 1 1 d . . . . .
 H2 H 0.714(5) 0.626(2) 0.5410(12) 0.032(5) Uiso 1 1 d . . . . .

loop_
  _atom_site_aniso_label
  _atom_site_aniso_U_11
  _atom_site_aniso_U_22
  _atom_site_aniso_U_33
  _atom_site_aniso_U_23
  _atom_site_aniso_U_13
  _atom_site_aniso_U_12
 F1 0.0492(6) 0.0248(5) 0.0438(6) -0.0027(4) -0.0051(4) -0.0029(4)
 F5 0.0600(7) 0.0299(5) 0.0362(5) 0.0009(4) -0.0097(4) -0.0146(4)
 O1 0.0245(5) 0.0238(5) 0.0222(4) -0.0011(3) -0.0060(4) -0.0013(4)
 F4 0.0752(9) 0.0389(6) 0.0424(6) 0.0135(4) -0.0160(5) 0.0003(5)
 F2 0.0586(7) 0.0537(7) 0.0477(6) -0.0176(5) -0.0140(5) -0.0169(6)
 F3 0.0586(7) 0.0717(8) 0.0378(6) -0.0002(5) -0.0255(5) -0.0020(6)
 O2 0.0298(6) 0.0355(6) 0.0358(6) 0.0003(4) -0.0057(4) 0.0057(4)
 C4 0.0234(6) 0.0221(6) 0.0221(6) -0.0012(4) -0.0045(5) -0.0055(5)
 C1 0.0221(6) 0.0217(6) 0.0286(7) 0.0008(5) -0.0064(5) -0.0022(5)
 C6 0.0254(7) 0.0270(7) 0.0243(7) -0.0008(5) -0.0026(5) -0.0010(5)
 C2 0.0265(7) 0.0234(6) 0.0284(7) 0.0030(5) -0.0095(5) -0.0042(5)
 C3 0.0304(7) 0.0243(6) 0.0236(6) 0.0015(5) -0.0071(5) -0.0064(5)
 C5 0.0257(7) 0.0242(6) 0.0293(7) 0.0005(5) -0.0040(5) -0.0039(5)
 C7 0.0287(7) 0.0272(7) 0.0315(7) -0.0025(5) -0.0003(6) -0.0010(6)
 C11 0.0337(8) 0.0286(7) 0.0264(7) -0.0017(5) -0.0033(6) -0.0037(6)
 C10 0.0392(9) 0.0327(8) 0.0296(8) 0.0046(6) -0.0050(6) 0.0014(6)
 C8 0.0325(8) 0.0396(9) 0.0329(8) -0.0103(6) -0.0047(6) -0.0051(6)
 C9 0.0327(8) 0.0504(10) 0.0281(7) -0.0024(7) -0.0085(6) 0.0006(7)

_geom_special_details
;
 All esds (except the esd in the dihedral angle between two l.s. planes)
 are estimated using the full covariance matrix.  The cell esds are taken
 into account individually in the estimation of esds in distances, angles
 and torsion angles; correlations between esds in cell parameters are only
 used when they are defined by crystal symmetry.  An approximate (isotropic)
 treatment of cell esds is used for estimating esds involving l.s. planes.
;
loop_
  _geom_bond_atom_site_label_1
  _geom_bond_atom_site_label_2
  _geom_bond_distance
  _geom_bond_site_symmetry_2
  _geom_bond_publ_flag
 F1 C7 1.3336(18) . ?
 F5 C11 1.3430(18) . ?
 O1 C4 1.3658(16) . ?
 O1 C1 1.3765(17) . ?
 F4 C10 1.3321(18) . ?
 F2 C8 1.3371(18) . ?
 F3 C9 1.330(2) . ?
 O2 C5 1.2180(18) . ?
 C4 C4 1.437(3) 2_576 ?
 C4 C3 1.3637(19) . ?
 C1 C2 1.368(2) . ?
 C1 C5 1.4554(19) . ?
 C6 C5 1.506(2) . ?
 C6 C7 1.389(2) . ?
 C6 C11 1.385(2) . ?
 C2 C3 1.408(2) . ?
 C2 H2 0.96(2) . ?
 C3 H3 0.95(2) . ?
 C7 C8 1.379(2) . ?
 C11 C10 1.376(2) . ?
 C10 C9 1.383(3) . ?
 C8 C9 1.377(2) . ?

loop_
  _geom_angle_atom_site_label_1
  _geom_angle_atom_site_label_2
  _geom_angle_atom_site_label_3
  _geom_angle
  _geom_angle_site_symmetry_1
  _geom_angle_site_symmetry_3
  _geom_angle_publ_flag
 C4 O1 C1 105.66(11) . . ?
 O1 C4 C4 115.60(15) . 2_576 ?
 C3 C4 O1 110.96(12) . . ?
 C3 C4 C4 133.43(16) . 2_576 ?
 O1 C1 C5 118.53(12) . . ?
 C2 C1 O1 110.31(12) . . ?
 C2 C1 C5 131.10(13) . . ?
 C7 C6 C5 119.74(13) . . ?
 C11 C6 C5 123.03(13) . . ?
 C11 C6 C7 117.20(14) . . ?
 C1 C2 C3 106.61(13) . . ?
 C1 C2 H2 126.2(11) . . ?
 C3 C2 H2 127.1(11) . . ?
 C4 C3 C2 106.44(12) . . ?
 C4 C3 H3 125.4(13) . . ?
 C2 C3 H3 128.2(13) . . ?
 O2 C5 C1 120.87(14) . . ?
 O2 C5 C6 120.93(13) . . ?
 C1 C5 C6 118.11(12) . . ?
 F1 C7 C6 120.29(14) . . ?
 F1 C7 C8 118.35(14) . . ?
 C8 C7 C6 121.32(14) . . ?
 F5 C11 C6 119.74(14) . . ?
 F5 C11 C10 117.90(14) . . ?
 C10 C11 C6 122.33(14) . . ?
 F4 C10 C11 120.55(15) . . ?
 F4 C10 C9 120.33(15) . . ?
 C11 C10 C9 119.12(15) . . ?
 F2 C8 C7 120.72(15) . . ?
 F2 C8 C9 119.28(16) . . ?
 C9 C8 C7 119.98(15) . . ?
 F3 C9 C10 120.08(16) . . ?
 F3 C9 C8 119.93(16) . . ?
 C8 C9 C10 119.98(16) . . ?

_shelx_res_file
;
TITL origi81_a.res in P-1
    origi81.res
    created by SHELXL-2016/6 at 11:29:19 on 02-Feb-2022
REM Old TITL OriGi81 in P-1
REM SHELXT solution in P-1
REM R1 0.285, Rweak 0.016, Alpha 0.031, Orientation as input
REM Formula found by SHELXT: C11 O2 F5
CELL 0.71073 4.3097 7.7714 14.588 87.348 82.055 77.873
ZERR 2 0.0002 0.0002 0.0007 0.003 0.004 0.003
LATT 1
SFAC C H F O
UNIT 22 4 10 4

L.S. 10
PLAN  5
SIZE 0.127 0.192 0.3
TEMP -123
BOND $H
list 4
fmap 2 53
ACTA
REM <olex2.extras>
REM <HklSrc "%.\\OriGi81.hkl">
REM </olex2.extras>

WGHT    0.051700    0.120400
FVAR       1.05964
F1    3    0.541507    0.379090    0.238524    11.00000    0.04917    0.02479 =
         0.04383   -0.00274   -0.00509   -0.00291
F5    3    0.591405    0.978122    0.250261    11.00000    0.05996    0.02987 =
         0.03619    0.00087   -0.00966   -0.01457
O1    4    0.256040    0.865706    0.411249    11.00000    0.02453    0.02376 =
         0.02220   -0.00113   -0.00599   -0.00130
F4    3    0.316584    1.042717    0.094684    11.00000    0.07525    0.03892 =
         0.04240    0.01347   -0.01600    0.00028
F2    3    0.259888    0.447239    0.083225    11.00000    0.05857    0.05371 =
         0.04768   -0.01756   -0.01403   -0.01688
F3    3    0.144969    0.776816    0.011502    11.00000    0.05865    0.07166 =
         0.03780   -0.00021   -0.02548   -0.00202
O2    4    0.933253    0.525849    0.348546    11.00000    0.02979    0.03547 =
         0.03583    0.00032   -0.00568    0.00572
C4    1    0.135202    0.927581    0.497790    11.00000    0.02345    0.02211 =
         0.02208   -0.00125   -0.00447   -0.00550
C1    1    0.516769    0.733909    0.423031    11.00000    0.02214    0.02169 =
         0.02857    0.00083   -0.00641   -0.00222
C6    1    0.563923    0.678015    0.251009    11.00000    0.02545    0.02703 =
         0.02428   -0.00084   -0.00255   -0.00095
C2    1    0.552985    0.711911    0.514803    11.00000    0.02652    0.02344 =
         0.02839    0.00301   -0.00946   -0.00421
C3    1    0.305755    0.836086    0.562923    11.00000    0.03038    0.02428 =
         0.02360    0.00150   -0.00714   -0.00641
C5    1    0.694365    0.639215    0.342006    11.00000    0.02566    0.02418 =
         0.02935    0.00051   -0.00401   -0.00391
C7    1    0.488084    0.543422    0.204588    11.00000    0.02868    0.02725 =
         0.03146   -0.00246   -0.00026   -0.00105
C11   1    0.505498    0.845052    0.211267    11.00000    0.03365    0.02863 =
         0.02643   -0.00167   -0.00331   -0.00368
C10   1    0.369453    0.880177    0.130710    11.00000    0.03921    0.03272 =
         0.02959    0.00461   -0.00495    0.00141
C8    1    0.346335    0.576418    0.124677    11.00000    0.03248    0.03957 =
         0.03289   -0.01030   -0.00468   -0.00511
C9    1    0.285936    0.744652    0.087866    11.00000    0.03269    0.05040 =
         0.02812   -0.00237   -0.00855    0.00060
H3    2    0.257379    0.852640    0.627856    11.00000    0.04064
H2    2    0.714149    0.625955    0.541006    11.00000    0.03212
HKLF 4


REM  origi81_a.res in P-1
REM R1 =  0.0470 for    2127 Fo > 4sig(Fo)  and  0.0601 for all    2706 data
REM    171 parameters refined using      0 restraints

END

WGHT      0.0517      0.1205

REM Highest difference peak  0.316,  deepest hole -0.239,  1-sigma level  0.059
Q1    1   0.5891  0.7357  0.4636  11.00000  0.05    0.32
Q2    1   0.4716  0.5532  0.1535  11.00000  0.05    0.30
Q3    1   0.3538  0.8559  0.1784  11.00000  0.05    0.29
Q4    1   0.6028  0.6607  0.2975  11.00000  0.05    0.28
Q5    1   0.1508  0.8820  0.5346  11.00000  0.05    0.26
;
_shelx_res_checksum                52489
_shelx_hkl_file
;
   0  -1   0   17.46    0.76
   0   1   0   16.55    0.92
   0  -1   0   16.76    0.60
   0  -2   0  292.85   12.47
   0  -2   0  272.46   12.70
   0   2   0  254.18   13.02
   0  -2   0  251.13   12.99
   0  -2   0  234.62   12.18
   0  -3   0   17.02    1.70
   0   3   0   14.81    1.19
   0  -3   0   16.55    1.45
   0  -4   0    1.99    0.52
   0   4   0    2.25    0.39
   0  -4   0    2.66    0.78
   0   4   0    3.11    1.17
   0  -5   0    5.40    1.18
   0   5   0    3.87    1.34
   0  -5   0    6.88    0.99
   0  -6   0    3.34    1.44
   0  -6   0    4.92    1.00
   0  -6   0    5.76    1.44
   0   6   0    7.57    2.32
   0  -7   0   53.44    5.61
   0  -7   0   57.84    4.00
   0  -7   0   49.32    4.02
   0  -7   0   57.67    4.67
   0  -7   0   60.87    5.45
   0  -7   0   59.22    5.36
   0  -7   0   63.11    5.68
   0  -8   0   18.38    2.79
   0  -8   0   13.77    1.84
   0  -9   0    7.55    1.93
   0  -9   0    9.46    2.34
   0 -10   0   36.35    4.67
   0 -10   0   40.64    4.94
   0 -11   0    2.61    1.90
   0 -11   1    0.69    1.47
   0 -10   1   13.72    2.71
   0 -10   1   16.28    3.15
   0  -9   1   -0.53    1.05
   0  -9   1   -1.66    2.03
   0  -8   1    0.76    0.63
   0  -8   1   -0.10    0.38
   0  -8   1    1.49    1.18
   0  -8   1   -0.47    1.05
   0  -7   1   76.74    5.81
   0  -7   1   79.27    6.28
   0  -7   1   82.36    6.99
   0  -7   1   76.73    6.86
   0   6  -1   44.20    4.62
   0  -6   1   34.99    3.17
   0  -6   1   35.55    3.73
   0   5  -1  195.92   14.96
   0  -5   1  201.09   13.84
   0  -5   1  194.92   14.41
   0   4  -1  217.09   15.64
   0  -4   1  224.57   14.72
   0  -4   1  193.32   15.04
   0   3  -1    5.81    1.14
   0   3  -1    6.19    0.78
   0  -3   1    6.61    0.77
   0  -3   1    6.72    0.93
   0  -2   1   29.10    2.14
   0   2  -1   27.64    2.12
   0   2  -1   27.16    2.59
   0  -1   1 2224.12  152.90
   0   1  -1 2404.91  152.99
   0  -1  -1  821.87    4.41
   0   1   1  858.93    6.41
   0  -1  -1  835.82    5.62
   0   1   1  793.30    5.63
   0  -2  -1  609.43   42.45
   0  -2  -1  689.33   42.17
   0  -2  -1  591.59   42.60
   0   2   1  661.08   42.70
   0  -2  -1  644.06   42.27
   0  -2  -1  547.31   42.37
   0  -3  -1    0.37    0.23
   0  -3  -1    0.12    0.26
   0   3   1    0.80    0.28
   0  -3  -1    0.57    0.53
   0   3   1    1.04    0.68
   0  -3  -1    0.57    0.40
   0  -4  -1  169.25   12.27
   0  -4  -1  175.31   12.72
   0  -4  -1  185.92   12.03
   0   4   1  172.11   12.04
   0  -4  -1  169.62   12.64
   0   4   1  171.37   13.03
   0  -5  -1  361.20   24.51
   0  -5  -1  342.25   24.95
   0  -5  -1  353.88   23.92
   0   5   1  350.39   24.17
   0  -5  -1  402.92   25.15
   0   5   1  361.12   25.52
   0  -6  -1  477.98   30.81
   0  -6  -1  504.88   29.93
   0  -6  -1  465.49   30.51
   0   6   1  430.69   30.99
   0  -6  -1  415.81   28.96
   0  -6  -1  438.39   29.02
   0  -6  -1  448.61   30.44
   0  -7  -1   22.03    3.09
   0  -7  -1   26.97    3.65
   0  -7  -1   29.02    2.85
   0  -7  -1   30.18    3.38
   0  -8  -1   20.63    2.36
   0  -8  -1   15.40    2.69
   0  -8  -1   16.87    2.74
   0  -9  -1  149.30   12.13
   0  -9  -1  144.73   12.00
   0 -10  -1    8.33    2.45
   0 -10  -1   12.73    2.69
   0 -11  -1   13.01    2.68
   0 -10   2    2.22    1.62
   0 -10   2    2.52    1.89
   0  -9   2    4.62    1.55
   0  -9   2    2.28    1.55
   0  -8   2   34.19    3.93
   0  -8   2   29.54    2.86
   0  -7   2   29.61    2.72
   0  -7   2   30.49    3.47
   0  -7   2   26.74    3.41
   0  -7   2   25.10    3.18
   0  -7   2   28.35    3.62
   0  -6   2  145.74   10.90
   0  -6   2  144.33   10.80
   0  -6   2  146.18   10.13
   0   6  -2  118.51   11.15
   0  -5   2    5.10    1.05
   0  -5   2    3.73    0.73
   0  -5   2    4.02    1.10
   0   5  -2    6.06    1.54
   0  -4   2  549.99   37.53
   0  -4   2  540.36   36.95
   0   4  -2  565.40   36.98
   0  -4   2  550.84   37.40
   0   4  -2  533.15   37.91
   0  -3   2   15.18    1.33
   0   3  -2   15.70    1.35
   0  -3   2   13.13    1.65
   0   3  -2   15.10    1.92
   0   2  -2 2130.80  138.74
   0  -2   2 2150.69  138.72
   0  -2   2 2109.35  139.09
   0   2  -2 1776.87  139.17
   0   1  -2  596.94   39.17
   0  -1   2  608.81   39.15
   0   1  -2  550.37   39.15
   0   0   2   50.00    1.19
   0   0  -2    0.03    0.07
   0   0  -2   62.44    1.36
   0   1   2  625.96   43.00
   0  -1  -2  653.14   42.99
   0  -1  -2  679.37   43.11
   0   1   2  646.48   43.03
   0  -1  -2  655.25   43.05
   0   1   2  612.66   43.05
   0  -2  -2  521.60   31.39
   0  -2  -2  505.71   31.82
   0  -2  -2  456.63   31.58
   0   2   2  411.08   31.47
   0  -2  -2  443.12   31.54
   0   3   2 1592.27  107.43
   0  -3  -2 1626.67  107.40
   0  -3  -2 1554.78  107.54
   0  -3  -2 1637.62  107.80
   0  -3  -2 1700.55  107.90
   0  -4  -2   25.59    2.65
   0  -4  -2   26.24    2.39
   0   4   2   26.66    2.22
   0  -4  -2   23.11    2.13
   0  -5  -2  350.09   25.81
   0  -5  -2  338.25   25.33
   0   5   2  373.48   25.13
   0  -5  -2  397.42   25.08
   0  -5  -2  368.38   25.85
   0  -6  -2  317.81   21.26
   0  -6  -2  273.89   20.47
   0  -6  -2  341.82   21.35
   0  -6  -2  265.21   21.18
   0  -7  -2    7.41    2.17
   0  -7  -2   12.86    1.75
   0  -7  -2    8.03    1.98
   0  -7  -2    6.64    1.79
   0  -8  -2    4.52    1.17
   0  -8  -2    4.04    1.45
   0  -8  -2    6.01    1.62
   0  -9  -2   73.91    7.30
   0  -9  -2   82.63    6.69
   0  -9  -2   76.08    7.28
   0 -10  -2   -0.62    1.68
   0 -10  -2    1.70    1.59
   0 -11  -2    0.61    1.36
   0 -10   3   11.35    2.41
   0 -10   3    8.43    2.61
   0  -9   3    1.99    1.18
   0  -8   3   64.12    6.08
   0  -8   3   70.47    5.23
   0  -8   3   61.66    5.16
   0  -7   3  222.71   15.91
   0  -7   3  193.79   15.73
   0  -7   3  211.49   14.65
   0  -7   3  208.11   15.50
   0  -6   3   95.57    7.53
   0  -6   3   99.44    6.68
   0  -6   3   86.69    7.30
   0   5  -3  273.45   21.33
   0  -5   3  313.84   21.04
   0  -5   3  309.45   21.18
   0  -5   3  289.64   20.82
   0   5  -3  291.82   20.23
   0  -5   3  298.97   20.19
   0   4  -3  341.99   22.65
   0  -4   3  329.80   21.96
   0  -4   3  289.13   21.43
   0   4  -3  329.40   21.54
   0  -4   3  336.78   22.20
   0  -3   3   87.24    6.69
   0   3  -3   79.04    6.86
   0  -3   3   91.97    6.23
   0   3  -3   88.80    6.23
   0   2  -3    4.47    0.46
   0   2  -3    4.65    0.80
   0  -2   3    4.60    0.80
   0   2  -3    6.54    0.96
   0   2  -3    5.12    0.54
   0  -1   3 1033.37   71.95
   0   1  -3 1026.71   71.96
   0   1  -3 1086.79   71.94
   0  -1   3 1144.00   71.83
   0   0   3  511.63   31.18
   0   0  -3  454.73   31.03
   0   0   3  441.04   31.13
   0   1   3   38.93    2.85
   0  -1  -3   35.83    2.84
   0   1   3   37.92    2.88
   0  -1  -3   35.29    2.85
   0   1   3   40.44    2.94
   0   2   3  277.41   18.76
   0  -2  -3  283.33   18.65
   0   2   3  263.88   18.34
   0  -2  -3  294.40   18.82
   0   3   3  351.45   24.25
   0  -3  -3  339.80   24.19
   0  -3  -3  380.65   24.60
   0  -3  -3  366.55   24.57
   0   3   3  367.61   24.63
   0  -4  -3   34.88    3.27
   0  -4  -3   46.86    3.75
   0   4   3   39.73    3.20
   0  -4  -3   39.02    3.15
   0  -4  -3   38.20    3.61
   0  -5  -3   48.68    4.29
   0   5   3   52.61    4.12
   0  -5  -3   43.44    4.50
   0  -5  -3   51.23    4.01
   0  -6  -3   16.86    2.43
   0  -6  -3   16.64    2.38
   0  -6  -3   14.28    2.17
   0   6   3   13.18    1.56
   0  -6  -3    8.72    1.62
   0  -7  -3 1171.63   75.51
   0  -7  -3 1099.71   75.14
   0  -7  -3 1097.90   75.48
   0  -7  -3 1040.74   75.16
   0  -7  -3 1121.35   74.57
   0  -8  -3    6.65    1.77
   0  -8  -3    7.58    1.51
   0  -8  -3    6.65    1.77
   0  -9  -3   16.01    2.94
   0  -9  -3   27.09    3.41
   0 -10  -3    6.42    2.28
   0 -10  -3    5.03    1.76
   0 -11  -3    3.00    1.50
   0 -10   4   45.50    5.02
   0 -10   4   46.64    5.54
   0  -9   4   -0.48    1.02
   0  -8   4   -0.42    0.84
   0  -8   4    0.75    0.59
   0  -8   4   -1.39    0.79
   0  -7   4    1.37    0.62
   0  -7   4    2.28    1.33
   0  -7   4    1.12    1.05
   0  -7   4    3.05    1.18
   0  -6   4   25.50    3.17
   0  -6   4   25.90    3.33
   0  -6   4   33.39    2.65
   0  -6   4   28.49    3.16
   0   5  -4  343.55   25.18
   0  -5   4  376.91   24.84
   0  -5   4  334.11   24.81
   0  -5   4  311.79   24.43
   0   5  -4  361.01   24.00
   0  -5   4  370.46   24.00
   0   4  -4   12.46    2.09
   0  -4   4   14.58    1.87
   0   4  -4   12.51    1.33
   0   3  -4 1923.20  128.90
   0   3  -4 2087.14  129.99
   0  -3   4 2020.28  129.68
   0   3  -4 1914.29  129.14
   0   2  -4   21.57    1.57
   0   2  -4   20.82    2.00
   0   2  -4   18.82    1.93
   0   2  -4   17.71    1.59
   0   1  -4  165.43   11.68
   0  -1   4  176.95   11.72
   0   1  -4  176.48   11.87
   0   1  -4  168.18   11.71
   0   0   4  113.39    7.07
   0   0  -4   92.98    6.85
   0   0   4   97.38    7.00
   0   1   4  186.83   12.41
   0  -1  -4  212.07   12.45
   0   1   4  188.34   12.22
   0   1   4  198.38   12.46
   0  -1  -4  190.59   12.40
   0  -2  -4 1250.31   77.88
   0   2   4 1287.27   77.86
   0   2   4 1077.05   77.81
   0   2   4 1236.38   77.45
   0  -3  -4  107.31    7.79
   0   3   4  106.51    7.87
   0   3   4  111.15    7.77
   0   3   4  103.08    7.92
   0  -3  -4   99.51    7.48
   0   3   4   98.10    7.52
   0   3   4  104.71    7.12
   0   4   4   70.59    5.57
   0  -4  -4   72.08    5.53
   0  -4  -4   78.58    6.00
   0   4   4   75.67    6.26
   0  -5  -4   -0.35    0.69
   0  -5  -4   -0.17    0.36
   0  -5  -4    0.23    0.46
   0  -5  -4   -0.33    0.61
   0  -5  -4   -0.31    0.52
   0   5   4    0.20    0.36
   0   5   4    0.82    1.01
   0  -6  -4  209.30   14.95
   0   6   4  196.82   15.06
   0  -6  -4  243.23   15.53
   0  -6  -4  225.14   16.05
   0  -6  -4  219.78   15.90
   0  -6  -4  207.39   15.68
   0  -7  -4   54.84    5.42
   0  -7  -4   52.82    5.16
   0  -7  -4   53.52    5.48
   0  -7  -4   48.79    5.15
   0  -7  -4   52.77    4.74
   0  -8  -4   24.24    3.17
   0  -8  -4   21.70    2.73
   0  -8  -4   24.81    3.30
   0  -9  -4   23.68    3.33
   0  -9  -4   24.03    3.64
   0 -10  -4   -0.56    1.25
   0 -10  -4   -0.66    1.56
   0 -10   5   53.01    5.50
   0  -9   5    4.18    1.42
   0  -8   5   10.22    2.03
   0  -7   5    1.43    0.93
   0  -6   5   48.66    4.72
   0  -6   5   55.81    4.86
   0  -6   5   49.00    4.53
   0  -6   5   40.76    4.61
   0   6  -5   51.21    3.89
   0  -5   5    0.63    0.75
   0   5  -5    1.79    0.54
   0  -5   5    3.21    0.85
   0  -5   5    3.67    1.20
   0  -4   5  565.01   40.29
   0   4  -5  682.14   40.89
   0  -4   5  553.46   40.31
   0   4  -5  593.53   39.67
   0   3  -5    0.47    0.30
   0   3  -5    0.26    0.77
   0   3  -5    1.26    0.63
   0   3  -5    0.90    0.28
   0   2  -5 2749.44  173.25
   0   2  -5 2397.96  173.65
   0   2  -5 2535.91  173.60
   0  -1   5   65.85    4.30
   0  -1   5   58.24    4.44
   0   1  -5   55.38    4.39
   0   1  -5   65.27    4.62
   0  -1   5   63.88    4.51
   0  -1   5   56.03    4.24
   0   0   5   44.46    3.24
   0   0   5   43.15    3.45
   0   0   5   42.71    3.44
   0   0  -5   46.60    3.31
   0   1   5   36.48    3.10
   0  -1  -5   43.84    3.16
   0  -1  -5   35.08    3.03
   0   1   5   40.22    3.13
   0   1   5   36.33    2.96
   0  -1  -5   38.14    2.80
   0  -2  -5   17.82    1.79
   0   2   5   18.53    1.84
   0  -2  -5   14.33    1.69
   0  -2  -5   19.13    1.83
   0   2   5   16.83    1.79
   0   2   5   19.79    1.57
   0   3   5 2567.18  173.09
   0  -3  -5 2558.64  172.96
   0   3   5 2812.99  173.20
   0   3   5 2501.29  172.78
   0  -3  -5 2430.71  172.71
   0   3   5 2934.01  173.05
   0   3   5 2567.60  172.34
   0  -4  -5   53.76    4.54
   0   4   5   53.27    4.63
   0   4   5   47.20    4.61
   0   4   5   48.88    4.22
   0  -4  -5   57.83    4.22
   0   4   5   49.39    3.68
   0  -4  -5   57.79    4.63
   0  -5  -5  115.00    8.22
   0  -5  -5  112.16    8.48
   0  -5  -5  115.88    8.60
   0   5   5   99.81    7.98
   0  -5  -5   99.76    7.85
   0  -6  -5   90.99    7.51
   0  -6  -5  103.64    7.97
   0  -6  -5  106.36    7.29
   0   6   5   93.29    7.36
   0  -6  -5   82.77    7.75
   0  -6  -5   93.78    8.03
   0  -7  -5   28.97    3.57
   0  -7  -5   29.14    3.20
   0  -7  -5   33.39    3.61
   0  -8  -5  107.65    8.44
   0  -8  -5   84.48    8.27
   0  -9  -5    1.20    1.19
   0  -9  -5    1.02    1.08
   0 -10  -5    7.00    1.94
   0 -10   6   35.98    4.21
   0  -9   6    4.93    1.50
   0  -8   6   21.67    2.81
   0  -7   6  322.21   22.84
   0  -6   6    5.71    1.29
   0  -6   6    5.16    1.39
   0  -6   6    4.74    1.38
   0   6  -6    5.17    0.83
   0  -6   6    3.48    1.27
   0  -5   6  127.17    9.65
   0  -5   6  117.95    9.99
   0  -5   6  155.11   10.26
   0   5  -6  130.33    9.23
   0   4  -6   43.45    3.23
   0   4  -6   50.42    3.57
   0  -4   6   46.73    4.11
   0  -3   6  124.92    8.97
   0   3  -6  114.42    9.16
   0   3  -6  120.84    8.55
   0   3  -6  124.10    8.46
   0   2  -6  359.27   24.11
   0  -2   6  377.44   24.25
   0   2  -6  378.11   24.57
   0  -2   6  324.52   24.15
   0  -1   6  670.04   44.82
   0  -1   6  683.27   45.20
   0   1  -6  672.47   45.15
   0  -1   6  684.87   44.84
   0  -1   6  624.91   45.12
   0   1  -6  703.18   45.36
   0   0   6 1680.43  111.19
   0   0   6 1620.14  111.48
   0   0  -6 1648.81  111.25
   0   0   6 1750.03  111.52
   0  -1  -6   13.69    1.37
   0   1   6   12.48    1.42
   0  -1  -6   10.41    0.98
   0   1   6   10.36    1.33
   0  -1  -6   11.15    1.35
   0   1   6   11.22    1.21
   0  -1  -6   12.13    1.00
   0   2   6    5.09    0.72
   0  -2  -6    4.25    0.77
   0  -2  -6    5.29    0.90
   0   2   6    4.20    0.83
   0  -2  -6    5.45    0.96
   0  -2  -6    3.74    0.76
   0  -3  -6  263.96   17.49
   0   3   6  246.07   17.56
   0  -3  -6  237.96   17.26
   0  -3  -6  252.33   17.33
   0   3   6  255.55   17.41
   0  -3  -6  229.14   17.35
   0   3   6  251.22   16.87
   0  -4  -6    4.68    1.08
   0   4   6    5.80    0.68
   0  -4  -6    2.43    0.76
   0   4   6    4.31    0.94
   0  -4  -6    6.52    1.21
   0   4   6    5.91    1.25
   0  -5  -6   47.81    4.30
   0  -5  -6   41.53    4.27
   0  -5  -6   46.60    4.49
   0  -5  -6   55.85    4.16
   0   5   6   45.32    4.12
   0  -6  -6   41.80    4.04
   0  -6  -6   42.26    4.24
   0   6   6   45.87    3.98
   0  -6  -6   42.75    3.77
   0  -6  -6   37.42    4.33
   0  -6  -6   44.15    4.45
   0  -7  -6    5.39    1.42
   0  -7  -6    3.78    1.28
   0  -7  -6    5.67    1.08
   0  -8  -6   13.57    2.59
   0  -8  -6   10.93    2.17
   0  -9  -6   20.23    3.21
   0  -9  -6   15.26    2.59
   0 -10  -6    0.53    1.18
   0 -10   7   37.31    4.29
   0  -9   7    0.86    1.02
   0  -8   7   55.95    5.20
   0  -7   7   30.81    3.31
   0  -6   7  105.06    8.47
   0   6  -7  103.56    7.86
   0  -6   7  107.45    8.90
   0  -5   7    0.31    0.74
   0  -5   7    0.90    0.59
   0   5  -7    1.43    0.42
   0  -5   7    0.98    0.88
   0   4  -7    0.77    0.40
   0   4  -7    0.77    0.31
   0  -4   7    1.32    0.63
   0  -4   7    0.51    0.47
   0  -3   7  396.60   26.43
   0   3  -7  382.67   26.77
   0   3  -7  401.98   26.04
   0  -3   7  427.28   26.46
   0   3  -7  337.61   26.06
   0  -2   7  229.81   15.38
   0   2  -7  216.86   15.41
   0  -2   7  224.91   15.42
   0   2  -7  217.55   15.78
   0  -2   7  229.52   15.71
   0   1  -7  746.33   47.75
   0  -1   7  808.34   47.59
   0  -1   7  773.89   47.63
   0   0   7  493.97   31.74
   0   0   7  499.68   31.77
   0   0  -7  481.07   31.45
   0   0   7  427.58   31.31
   0  -1  -7  279.82   18.41
   0   1   7  246.93   18.38
   0   1   7  277.68   18.18
   0   1   7  255.16   18.40
   0  -1  -7  276.72   18.45
   0  -1  -7  270.46   17.79
   0  -1  -7  247.65   18.01
   0  -2  -7 1649.33  109.24
   0  -2  -7 1737.71  109.18
   0   2   7 1540.18  109.13
   0   2   7 1739.15  109.37
   0  -2  -7 1578.13  109.22
   0  -2  -7 1565.47  108.90
   0  -2  -7 1675.16  108.91
   0  -3  -7    4.40    0.95
   0   3   7    4.85    0.74
   0  -3  -7    4.35    0.98
   0  -3  -7    5.18    1.02
   0   3   7    4.09    0.91
   0   3   7    6.88    1.24
   0  -3  -7    6.97    1.16
   0  -4  -7  191.04   13.21
   0  -4  -7  202.25   13.34
   0   4   7  218.07   13.68
   0  -4  -7  193.91   13.35
   0   4   7  173.76   12.42
   0  -4  -7  153.41   12.84
   0   4   7  174.27   13.06
   0  -5  -7   49.13    4.46
   0  -5  -7   45.64    4.32
   0   5   7   46.13    4.51
   0  -5  -7   45.69    4.42
   0   5   7   47.28    4.19
   0  -5  -7   48.53    4.07
   0  -5  -7   53.75    4.49
   0   5   7   43.38    3.36
   0  -6  -7   57.60    5.41
   0  -6  -7   71.05    5.80
   0  -6  -7   66.93    5.24
   0   6   7   60.75    5.35
   0  -6  -7   58.83    5.75
   0  -6  -7   60.31    5.73
   0  -7  -7   21.19    2.89
   0  -7  -7   24.00    2.56
   0  -8  -7    5.46    1.53
   0  -9  -7   13.79    2.33
   0 -10  -7   14.59    2.56
   0  -9   8    6.60    1.65
   0  -9   8   11.44    1.85
   0  -8   8   29.86    3.34
   0  -7   8    1.59    0.90
   0  -6   8   14.07    1.79
   0  -6   8   11.51    1.86
   0  -6   8    8.94    1.84
   0   6  -8   10.31    1.25
   0  -5   8    1.51    0.61
   0  -5   8    0.91    0.68
   0   5  -8    0.55    0.39
   0  -5   8    2.57    0.99
   0   4  -8   45.95    3.44
   0   4  -8   38.70    3.20
   0  -4   8   42.61    3.87
   0   4  -8   45.44    4.26
   0  -4   8   43.04    3.79
   0  -3   8  187.43   12.65
   0   3  -8  181.15   12.38
   0   3  -8  183.05   13.15
   0  -3   8  178.91   12.92
   0  -3   8  162.38   12.61
   0  -2   8    3.78    0.85
   0  -2   8    3.15    0.64
   0   2  -8    6.43    1.09
   0   2  -8    4.54    0.85
   0  -2   8    5.61    0.73
   0   1  -8   22.44    2.08
   0  -1   8   20.18    2.02
   0   1  -8   17.19    2.04
   0  -1   8   19.09    1.96
   0   0   8  835.20   57.44
   0   0  -8  808.76   57.13
   0   0   8  796.13   57.43
   0   0  -8 1017.52   57.57
   0   0   8  854.49   57.03
   0   1   8  386.71   27.66
   0  -1  -8  362.86   27.19
   0   1   8  384.86   27.68
   0  -2  -8  150.10   10.65
   0   2   8  146.70   10.49
   0   2   8  131.66   10.59
   0  -2  -8  140.86   10.11
   0  -2  -8  134.69   10.12
   0  -3  -8  611.47   42.38
   0   3   8  620.50   42.84
   0  -3  -8  611.03   42.67
   0   3   8  607.64   42.55
   0  -3  -8  733.81   42.84
   0  -3  -8  639.00   42.62
   0  -3  -8  644.33   42.39
   0   3   8  591.31   42.15
   0  -4  -8   10.35    1.70
   0   4   8    9.63    1.14
   0  -4  -8   12.45    1.67
   0  -4  -8    7.93    1.42
   0  -4  -8    8.88    1.44
   0  -4  -8    9.05    1.44
   0   4   8   12.63    1.75
   0   4   8    9.47    1.71
   0  -5  -8   35.90    3.64
   0  -5  -8   31.01    3.43
   0   5   8   32.91    3.70
   0  -5  -8   38.22    3.71
   0   5   8   31.69    3.34
   0  -5  -8   36.33    3.30
   0  -5  -8   32.29    3.38
   0   5   8   31.38    2.60
   0  -6  -8    4.58    1.04
   0  -6  -8    2.02    0.98
   0  -6  -8    3.04    1.20
   0  -6  -8    5.64    1.54
   0  -6  -8    4.68    1.30
   0   6   8    3.60    1.07
   0  -6  -8    6.09    1.51
   0  -7  -8   47.15    5.01
   0  -7  -8   42.71    4.67
   0  -7  -8   52.28    4.39
   0  -8  -8   19.12    2.74
   0  -9  -8   -0.49    0.97
   0 -10  -8   54.24    5.60
   0  -9   9    0.37    0.91
   0  -8   9   36.35    3.75
   0  -7   9   93.55    8.37
   0   7  -9  116.64    7.80
   0  -6   9    8.77    1.40
   0  -6   9    6.99    1.44
   0  -6   9    5.72    1.41
   0   6  -9    6.78    1.00
   0  -5   9    0.29    0.61
   0  -5   9    0.21    0.43
   0   5  -9    0.46    0.34
   0  -5   9    0.61    0.83
   0   4  -9   14.67    1.64
   0   4  -9   16.54    1.60
   0  -4   9   15.08    1.97
   0  -4   9   17.12    2.25
   0  -4   9   18.17    2.31
   0   4  -9   17.31    2.40
   0  -4   9   14.23    1.83
   0  -3   9  326.48   23.12
   0   3  -9  351.86   23.04
   0  -3   9  319.32   23.47
   0   3  -9  356.30   23.88
   0  -3   9  311.59   23.59
   0  -3   9  351.49   23.12
   0  -2   9    0.87    0.56
   0  -2   9    0.48    0.29
   0   2  -9    0.18    0.42
   0   2  -9    0.27    0.50
   0  -1   9   35.44    3.23
   0   1  -9   31.97    3.11
   0  -1   9   38.10    3.25
   0  -1   9   35.23    3.13
   0   1  -9   40.24    3.41
   0   0  -9  952.20   63.36
   0   0   9  983.51   63.43
   0   0   9 1020.74   62.92
   0   1   9  142.68    9.76
   0   1   9  132.20    9.29
   0  -1  -9  129.20    9.15
   0   1   9  117.18    9.62
   0  -2  -9    3.11    0.58
   0  -2  -9    3.44    0.88
   0   2   9    2.47    0.73
   0   2   9    1.96    0.78
   0  -2  -9    2.27    0.80
   0  -2  -9    3.24    0.53
   0  -3  -9   36.62    3.15
   0  -3  -9   35.35    3.44
   0   3   9   38.49    3.71
   0   3   9   32.60    3.27
   0  -3  -9   34.17    3.39
   0  -3  -9   42.38    3.21
   0   3   9   33.18    3.02
   0  -4  -9    3.51    1.10
   0   4   9    2.02    0.62
   0  -4  -9    1.53    0.73
   0  -4  -9    4.09    1.01
   0  -4  -9    2.45    0.74
   0   4   9    1.27    0.76
   0  -4  -9    2.20    0.81
   0   4   9    0.76    0.82
   0  -5  -9  319.94   21.74
   0   5   9  312.74   22.07
   0  -5  -9  270.51   21.62
   0  -5  -9  377.25   22.27
   0  -5  -9  315.43   21.53
   0   5   9  308.80   21.74
   0  -5  -9  322.86   21.68
   0   5   9  283.93   20.76
   0  -6  -9   51.50    4.97
   0  -6  -9   49.76    4.91
   0   6   9   58.64    5.40
   0  -6  -9   50.20    4.63
   0   6   9   44.12    4.71
   0  -6  -9   63.64    5.15
   0  -6  -9   49.53    5.10
   0  -7  -9  102.32    8.44
   0  -7  -9   89.23    7.92
   0  -8  -9   -1.14    1.41
   0  -8  -9    0.91    0.83
   0  -9  -9   13.85    2.87
   0  -9  -9   12.13    2.28
   0  -9  10   10.42    2.01
   0  -8  10   26.38    3.77
   0  -8  10   28.19    3.16
   0  -8  10   31.10    3.43
   0  -7  10    7.20    1.37
   0   7 -10    8.69    1.04
   0  -6  10    1.75    1.19
   0  -6  10    2.24    0.76
   0  -6  10    0.96    0.69
   0  -6  10    3.44    1.19
   0   6 -10    2.86    0.62
   0   5 -10   83.40    5.54
   0  -5  10   65.34    5.90
   0  -5  10   80.30    6.42
   0  -5  10   62.39    5.47
   0  -5  10   68.85    5.82
   0  -4  10   55.39    5.00
   0   4 -10   54.42    5.09
   0  -4  10   49.75    4.43
   0   4 -10   47.24    4.10
   0   4 -10   48.05    4.05
   0  -4  10   57.06    4.42
   0  -4  10   62.80    5.02
   0   3 -10  194.84   13.71
   0   3 -10  197.72   12.92
   0  -3  10  180.08   12.83
   0  -3  10  177.64   12.77
   0  -3  10  166.64   13.22
   0   2 -10   77.98    5.80
   0  -2  10   68.72    5.86
   0   2 -10   77.54    6.19
   0  -1  10   15.71    1.86
   0   1 -10   15.34    1.79
   0   1 -10   12.68    1.79
   0  -1  10   13.89    1.76
   0  -1  10   13.94    1.34
   0   0 -10   37.29    3.36
   0   0  10   27.72    2.66
   0   0  10   31.33    3.18
   0   0 -10   44.25    3.39
   0   0  10   36.81    3.31
   0   1  10  603.59   43.24
   0   1  10  556.01   43.18
   0   1  10  704.98   42.89
   0  -1 -10  642.09   42.71
   0   2  10    5.06    0.98
   0  -2 -10    5.95    1.15
   0  -2 -10    6.59    0.77
   0   2  10    8.72    1.45
   0  -2 -10    5.58    1.18
   0   2  10    5.82    1.09
   0  -2 -10    4.23    0.81
   0  -3 -10   36.63    3.06
   0   3  10   28.61    3.53
   0  -3 -10   29.79    3.35
   0  -3 -10   29.43    2.89
   0  -3 -10   43.03    3.60
   0   3  10   39.11    3.18
   0   3  10   42.58    3.48
   0  -4 -10    0.48    0.62
   0  -4 -10    1.99    0.89
   0  -4 -10    0.23    0.42
   0   4  10    2.01    1.00
   0  -4 -10    0.60    0.67
   0   4  10   -0.35    0.82
   0   4  10    0.18    0.48
   0  -5 -10    1.75    0.79
   0  -5 -10    0.39    0.87
   0  -5 -10    0.62    0.81
   0   5  10    2.21    0.64
   0  -5 -10    1.84    0.77
   0  -5 -10    2.55    1.03
   0   5  10    0.73    0.73
   0   5  10    1.34    1.11
   0  -6 -10  370.62   22.41
   0  -6 -10  325.13   22.36
   0   6  10  271.86   20.90
   0  -6 -10  423.34   23.12
   0   6  10  322.99   22.31
   0  -6 -10  361.12   22.47
   0  -7 -10   16.83    2.69
   0  -7 -10   10.64    1.99
   0  -8 -10    6.82    1.88
   0  -8 -10    9.05    1.90
   0  -9 -10    0.48    0.88
   0  -8  11    4.81    2.14
   0  -8  11    9.57    1.88
   0  -7  11    1.97    1.39
   0   7 -11    2.96    0.64
   0  -7  11    3.47    1.02
   0   6 -11    4.73    0.82
   0  -6  11    6.12    1.26
   0  -6  11    3.18    0.89
   0  -6  11    4.88    1.62
   0  -6  11    3.30    1.17
   0  -5  11   79.36    6.38
   0   5 -11   78.92    5.92
   0  -5  11   74.90    5.94
   0  -5  11   66.17    6.61
   0  -5  11   89.15    6.37
   0   4 -11  805.79   56.83
   0  -4  11  792.66   56.85
   0  -4  11  849.92   56.97
   0   4 -11  862.61   57.93
   0   4 -11  911.06   56.80
   0  -4  11  865.25   57.55
   0   3 -11   18.11    1.84
   0  -3  11   16.71    2.15
   0   3 -11   17.93    2.36
   0   2 -11    5.07    1.03
   0  -2  11    3.69    1.09
   0   2 -11    6.74    1.31
   0  -1  11   23.33    2.73
   0   1 -11   27.87    2.88
   0   1 -11   20.27    2.55
   0  -1  11   31.86    2.29
   0   0  11    1.74    0.49
   0   0 -11    1.07    0.80
   0   0  11    1.49    0.74
   0   0  11   -0.29    0.57
   0   0 -11    0.87    0.69
   0   1  11    8.87    1.58
   0   1  11   11.37    1.39
   0  -1 -11   11.14    1.38
   0   2  11   63.22    4.44
   0   2  11   50.15    4.65
   0  -2 -11   54.35    4.61
   0  -2 -11   45.72    3.93
   0   2  11   45.85    4.26
   0  -3 -11   36.37    3.58
   0   3  11   32.76    3.77
   0  -3 -11   35.31    2.99
   0  -3 -11   41.08    3.70
   0   3  11   30.54    3.24
   0   3  11   36.53    3.25
   0  -4 -11    4.05    0.95
   0  -4 -11    5.59    1.27
   0  -4 -11    1.89    0.71
   0   4  11    5.12    1.44
   0   4  11    4.05    0.90
   0  -4 -11    3.91    1.14
   0   4  11    3.03    1.16
   0  -5 -11    3.04    1.15
   0   5  11    3.18    1.12
   0  -5 -11    2.32    0.93
   0  -5 -11    2.46    0.86
   0   5  11    1.73    0.68
   0  -6 -11    0.82    1.07
   0  -6 -11    0.33    0.66
   0  -6 -11    2.28    1.18
   0  -6 -11    1.76    1.06
   0   6  11    1.73    0.60
   0  -7 -11   16.91    2.67
   0  -7 -11   10.12    2.09
   0  -8 -11    8.56    2.28
   0  -8 -11    7.93    1.95
   0  -9 -11    0.98    0.97
   0  -8  12   19.10    2.69
   0  -8  12   18.09    3.21
   0  -7  12    0.51    1.31
   0   6 -12    0.31    0.44
   0  -6  12    0.46    1.13
   0  -6  12    1.90    0.98
   0  -6  12    0.62    0.58
   0   5 -12   14.09    1.69
   0  -5  12   17.49    1.75
   0  -5  12   15.53    2.45
   0  -5  12   11.83    1.88
   0  -5  12   14.70    1.90
   0   4 -12   49.08    4.45
   0  -4  12   51.50    4.15
   0  -4  12   64.93    4.57
   0  -4  12   52.67    5.08
   0   4 -12   52.15    4.41
   0   4 -12   68.81    5.70
   0   3 -12  273.18   20.07
   0   3 -12  318.28   21.09
   0  -3  12  293.54   20.56
   0  -2  12  167.46   12.51
   0  -2  12  174.59   11.64
   0   2 -12  150.69   12.18
   0  -2  12  175.76   12.50
   0   2 -12  176.38   12.76
   0  -1  12    1.53    0.86
   0   1 -12    1.59    0.85
   0  -1  12    1.70    0.44
   0   1 -12    2.19    0.94
   0   0  12  666.45   48.32
   0   0 -12  768.24   48.31
   0   0  12  729.20   47.58
   0   0  12  697.02   48.32
   0   0 -12  660.33   48.23
   0   1  12  104.30    7.45
   0   1  12   92.56    7.97
   0  -1 -12  108.93    8.01
   0  -1 -12   96.43    7.36
   0   1  12   97.03    8.00
   0   2  12  207.87   14.89
   0   2  12  198.68   14.20
   0  -2 -12  190.08   13.85
   0   2  12  215.59   14.48
   0   3  12   34.50    3.31
   0  -3 -12   27.38    3.41
   0   3  12   47.86    4.34
   0   3  12   38.25    3.89
   0  -3 -12   38.20    3.75
   0   3  12   31.64    3.34
   0  -3 -12   37.84    3.12
   0  -4 -12   31.68    3.64
   0  -4 -12   35.81    3.28
   0   4  12   42.18    3.44
   0  -5 -12    8.31    1.79
   0  -5 -12   11.73    1.77
   0   5  12   12.01    2.07
   0  -5 -12   13.07    1.73
   0   5  12   11.69    1.52
   0  -6 -12    0.33    0.79
   0   6  12   -0.15    0.43
   0  -6 -12   -0.42    0.95
   0  -6 -12   -0.31    0.78
   0  -7 -12   17.10    2.59
   0  -8 -12   -0.47    0.94
   0  -8  13    3.01    1.38
   0  -7  13    5.17    2.04
   0  -6  13    9.82    2.17
   0   6 -13    9.93    1.28
   0   5 -13   89.87    6.80
   0  -5  13   90.02    6.56
   0  -5  13   76.77    7.47
   0   5 -13  103.66    8.35
   0   4 -13    0.86    0.78
   0  -4  13    0.42    0.36
   0  -4  13   -0.75    1.11
   0   4 -13   -0.48    0.89
   0   4 -13   -0.70    0.61
   0   3 -13  101.55    8.12
   0   3 -13  110.08    8.92
   0  -3  13  114.27    8.68
   0  -2  13   45.14    3.48
   0   2 -13   53.58    4.34
   0  -2  13   48.86    4.51
   0   2 -13   45.06    4.50
   0  -1  13   13.11    2.17
   0   1 -13   13.54    2.10
   0  -1  13   17.82    1.60
   0   0 -13   49.31    5.17
   0   0  13   55.91    5.42
   0   0 -13   60.43    5.44
   0  -1 -13    3.89    1.17
   0   1  13    1.92    0.96
   0   1  13    0.76    0.52
   0   1  13    2.21    1.17
   0   2  13    4.44    1.22
   0  -2 -13    4.98    0.96
   0   2  13    4.09    1.26
   0   2  13    5.76    1.14
   0   3  13   35.21    3.77
   0  -3 -13   31.31    2.86
   0   3  13   31.52    3.20
   0  -4 -13   29.21    2.59
   0  -4 -13   25.19    3.13
   0   4  13   25.51    2.73
   0   5  13    5.49    1.11
   0  -5 -13    5.03    1.06
   0  -5 -13    3.28    1.19
   0   6  13    6.00    1.08
   0  -6 -13    7.91    1.82
   0  -6 -13    6.82    1.35
   0  -7 -13    0.93    1.04
   0  -8 -13    0.48    1.14
   0  -7  14    8.02    1.84
   0  -7  14    8.34    2.24
   0   6 -14    9.51    1.26
   0  -6  14    9.24    2.30
   0  -5  14   36.91    4.36
   0   5 -14   44.05    3.77
   0   5 -14   48.42    5.11
   0  -4  14   15.27    2.29
   0   4 -14   13.05    1.69
   0   4 -14   15.28    2.42
   0  -4  14    8.73    1.00
   0   4 -14   10.79    1.57
   0  -3  14   10.97    1.05
   0   3 -14   13.70    1.88
   0  -3  14   15.42    2.26
   0   2 -14    5.46    1.23
   0  -2  14    4.64    0.66
   0   1 -14   13.48    2.19
   0   1 -14   18.45    2.28
   0  -1  14   17.58    1.61
   0   0 -14   65.88    5.58
   0   0  14   58.45    4.81
   0   0 -14   72.60    5.77
   0   1  14   81.37    6.32
   0   1  14   86.72    7.02
   0  -2 -14    3.91    0.92
   0   2  14    5.24    1.08
   0   2  14    3.55    1.22
   0   3  14  899.09   57.57
   0   3  14  816.17   56.66
   0  -3 -14  826.85   56.09
   0   4  14   36.25    3.34
   0  -4 -14   29.67    2.94
   0  -5 -14    0.44    0.56
   0   5  14    2.80    0.95
   0  -5 -14    2.12    1.00
   0   6  14    0.20    0.64
   0  -6 -14   -0.44    0.88
   0  -7 -14    0.47    0.94
   0  -6  15    7.38    2.20
   0   5 -15    3.56    1.50
   0  -5  15    2.77    1.49
   0   5 -15    4.67    0.98
   0  -4  15    9.77    2.08
   0   4 -15   11.77    2.29
   0   4 -15    8.43    1.48
   0   4 -15    6.60    1.37
   0   3 -15   11.26    2.12
   0   3 -15   10.11    1.68
   0   2 -15   16.01    2.06
   0   2 -15   17.80    2.38
   0  -1  15  112.27    7.97
   0   1 -15  119.94    9.24
   0   0  15   -0.15    0.49
   0   0 -15   -0.38    0.80
   0   1  15    5.71    1.53
   0   1  15    2.95    0.83
   0  -1 -15    4.36    1.28
   0   2  15   27.52    3.18
   0   3  15   56.39    5.04
   0   4  15   39.71    3.84
   0   5  15   17.81    2.18
   0   6  15    1.58    0.77
   0  -6 -15    2.77    1.39
   0  -7 -15    4.28    1.58
   0  -6  16    3.67    1.97
   0   5 -16    5.56    1.86
   0  -5  16    0.97    1.55
   0   5 -16    3.45    0.93
   0   4 -16    0.56    1.11
   0   4 -16    0.28    0.62
   0   4 -16    0.27    0.84
   0  -4  16   -0.45    1.30
   0   3 -16   15.91    2.65
   0   2 -16   -0.45    0.89
   0   1 -16    1.24    0.88
   0   0 -16    2.41    1.17
   0   0  16    0.86    1.17
   0   1  16   61.82    5.61
   0  -1 -16   56.75    5.55
   0   2  16   -0.38    1.19
   0   3  16    8.68    1.72
   0   4  16    0.65    0.81
   0   5  16    0.60    0.87
   0   5 -17   30.73    3.99
   0  -5  17   18.76    3.32
   0   4 -17   29.50    3.18
   0   4 -17   33.94    4.19
   0   3 -17   -0.54    0.90
   0   2 -17   15.72    2.53
   0  -1  17   33.41    4.06
   0   1 -17   36.93    3.99
   0   0 -17    0.42    0.94
   0   0  17    1.37    1.08
   0  -1 -17    2.17    1.18
   0   1  17    3.45    1.45
   0   2  17    0.41    1.10
   0   3  17    1.11    1.00
   0   4  17   -0.35    0.98
   0   5  17   11.65    1.92
   0   4 -18   10.38    2.28
   0   4 -18    5.76    1.32
   0   3 -18   15.18    2.80
   0  -3  18   16.78    2.86
   0   2 -18    3.52    1.42
   0   1 -18   11.16    2.09
   0  -1  18    8.02    1.98
   0   0 -18   43.58    4.56
   0   0  18   40.95    4.62
   0   1  18   19.10    2.83
   0  -1 -18   19.88    2.84
   0   2  18    1.31    1.13
   0  -2 -18    0.95    1.29
   0   3  18    0.39    1.06
   0   4  18    9.75    1.99
   0   3 -19    6.44    1.91
   0   2 -19    5.82    1.81
   0   1 -19   34.87    4.10
   0  -1  19   32.46    4.15
   0   0  19    6.04    2.07
   0   0 -19   10.79    2.12
   0   1  19    0.97    1.55
   0  -1 -19    4.22    1.46
   0   2  19   16.44    2.73
   0  -2 -19   14.71    2.54
   0   3  19    1.26    1.09
   0   4  19    0.80    1.23
   0   1 -20   11.29    2.33
   0   0 -20   13.25    2.40
   0   1  20   41.17    4.41
   0  -1 -20   25.02    3.61
   0   2  20   21.89    3.22
   0  -2 -20   19.47    2.97
   0   3  20    9.03    2.08
   0   4  20    6.72    1.86
   1   3  21   58.18    5.78
  -1   0 -21   21.86    3.13
  -1   1 -21    0.52    1.10
   1   4  20   16.58    2.64
   1   3  20    4.87    1.72
   1   2  20    8.65    2.07
  -1  -2 -20    7.38    1.76
  -1  -1 -20   22.91    3.06
  -1   0 -20   -0.45    0.96
  -1   1 -20   10.03    2.19
  -1   2 -20    0.54    1.20
  -1   3 -20    6.24    1.61
   1   4  19   22.01    2.96
  -1  -4 -19   22.23    2.98
   1   3  19   15.24    2.29
  -1  -3 -19    6.07    1.60
  -1  -2 -19   12.51    2.11
  -1  -1 -19   19.31    2.74
  -1   0 -19    0.86    1.01
  -1   1 -19   -1.44    1.25
  -1   2 -19    5.14    1.62
  -1   3 -19    5.07    1.70
  -1   3 -19    2.82    1.19
   1  -5  19   16.06    2.80
   1   5  18    3.37    1.28
   1   4  18   -0.36    1.00
  -1  -3 -18   98.40    8.38
   1   3  18  104.84    8.45
  -1  -2 -18    2.27    1.17
  -1  -1 -18   -0.38    0.81
  -1   0 -18   30.29    3.47
  -1   1 -18    2.25    1.13
  -1   2 -18   11.78    2.28
  -1   3 -18   58.68    5.79
  -1   3 -18   74.85    6.67
  -1   4 -18   49.38    4.57
   1  -4  18   42.01    4.68
   1  -5  18   31.54    3.94
   1   5  17   10.12    1.71
   1   4  17    1.01    0.94
  -1  -3 -17    1.14    0.86
  -1  -2 -17    5.06    1.36
  -1  -1 -17   11.48    1.90
  -1   0 -17    2.66    1.19
  -1   1 -17    6.73    1.57
  -1   2 -17    6.53    1.62
  -1   3 -17   18.11    2.49
  -1   3 -17   19.17    2.84
   1  -3  17   15.37    2.47
   1  -4  17   34.10    4.14
  -1   4 -17   44.70    4.12
   1  -5  17    7.58    2.13
  -1   5 -17    8.94    1.72
   1  -6  17   29.65    3.76
   1   5  16    1.63    0.87
   1   4  16   21.61    2.61
  -1  -2 -16    0.34    0.73
  -1  -1 -16   38.51    3.87
  -1   0 -16   45.70    4.41
  -1   1 -16   18.36    2.54
  -1   2 -16   10.15    1.90
  -1   3 -16    0.72    0.81
  -1   3 -16    0.49    1.05
   1  -3  16    1.72    1.06
  -1   4 -16    5.26    1.27
   1  -4  16    8.44    1.79
  -1   4 -16    9.68    1.67
   1  -5  16    7.88    1.98
  -1   5 -16   10.76    1.77
   1  -6  16   32.54    4.12
   1   6  15    4.14    1.05
   1   5  15   48.71    4.28
  -1  -2 -15    3.26    1.08
  -1  -1 -15   18.85    2.41
  -1   0 -15  119.14    9.26
  -1   1 -15   52.26    4.91
   1  -2  15    4.81    1.23
  -1   2 -15    7.47    1.60
  -1   3 -15   -0.28    0.80
  -1   3 -15    4.23    1.36
  -1   3 -15    1.73    1.04
   1  -3  15    2.53    0.62
   1  -3  15    2.92    1.12
  -1   4 -15   12.40    1.86
  -1   4 -15   15.44    2.12
   1  -4  15   14.18    1.73
   1  -4  15   15.29    2.35
   1  -5  15    8.03    1.94
  -1   5 -15    8.95    1.56
   1  -6  15    3.52    1.93
  -1   6 -15    3.09    1.10
  -1  -8 -14    0.56    1.39
  -1  -8 -14   -0.41    0.96
  -1  -7 -14   -0.51    1.21
  -1  -6 -14   46.35    4.75
   1   6  14   43.52    3.69
  -1  -5 -14    3.84    1.32
   1   5  14    1.99    0.78
  -1  -2 -14  121.82    9.36
  -1  -1 -14  231.36   16.58
  -1   0 -14    0.91    0.83
  -1   0 -14    4.45    1.20
  -1   1 -14   22.90    2.66
  -1   1 -14   20.78    2.57
   1  -2  14    1.26    0.27
   1  -2  14    0.53    0.72
   1  -2  14    1.46    0.40
  -1   2 -14    1.11    0.63
   1  -3  14   16.63    1.75
  -1   3 -14   14.26    2.01
  -1   3 -14   21.11    2.45
  -1   3 -14   15.04    2.49
   1  -3  14   17.00    1.81
   1  -3  14   19.47    2.45
  -1   4 -14   34.46    3.22
   1  -4  14   34.06    3.17
  -1   4 -14   27.80    3.26
   1  -4  14   36.67    3.75
   1  -5  14    2.21    1.28
  -1   5 -14    2.19    0.88
   1  -5  14    0.58    0.81
  -1   5 -14    1.20    0.66
   1  -6  14    6.51    1.96
  -1   6 -14    2.41    0.95
   1  -7  14   -1.12    1.87
  -1  -9 -13   22.09    2.94
  -1  -8 -13    1.70    1.59
  -1  -8 -13    1.56    1.02
  -1  -7 -13    4.09    1.75
  -1  -7 -13    0.38    0.86
  -1  -6 -13    2.71    1.31
   1   6  13    1.63    0.65
  -1  -5 -13   -0.39    1.00
  -1  -5 -13    0.11    0.19
   1   5  13    0.20    0.51
  -1  -4 -13    0.63    0.81
   1   3  13   -0.77    1.07
   1   2  13   45.01    4.38
  -1  -1 -13   13.03    1.96
  -1  -1 -13   10.85    1.67
   1   1  13   10.33    1.86
  -1   0 -13   88.81    7.00
  -1   0 -13   87.11    7.11
   1  -1  13  100.23    7.90
  -1   1 -13  124.81    8.44
  -1   1 -13   98.83    8.26
   1  -2  13    0.12    0.42
   1  -2  13    0.21    0.32
  -1   2 -13    0.36    0.66
  -1   2 -13    0.27    0.66
   1  -2  13    0.50    0.65
  -1   3 -13   86.68    7.10
  -1   3 -13   96.53    6.84
   1  -3  13   76.97    6.08
   1  -3  13   81.15    6.16
   1  -3  13  100.46    6.94
  -1   3 -13   63.33    6.15
   1  -4  13    3.45    0.98
   1  -4  13    1.18    0.62
  -1   4 -13    2.41    0.96
  -1   4 -13    1.74    0.75
   1  -4  13    0.75    0.98
   1  -5  13    0.90    0.76
  -1   5 -13    3.06    1.00
  -1   5 -13    1.66    0.68
   1  -5  13    2.65    1.37
   1  -6  13    0.35    0.95
  -1   6 -13    1.45    0.79
  -1  -9 -12    0.80    0.99
  -1  -8 -12   14.45    2.74
  -1  -8 -12   14.58    2.30
  -1  -7 -12    1.00    1.24
  -1  -7 -12    0.36    0.77
   1   6  12    4.26    0.75
  -1  -6 -12    6.13    1.49
  -1  -6 -12    3.81    1.22
   1   5  12   60.71    5.74
   1   5  12   55.00    4.71
   1   4  12  128.27   10.50
  -1  -4 -12  139.72   10.26
  -1  -3 -12  709.38   51.55
   1   3  12  839.07   52.24
  -1  -3 -12  777.76   52.06
   1   2  12  479.85   29.46
  -1  -2 -12  400.48   28.48
  -1  -1 -12    5.22    1.05
  -1  -1 -12    3.04    0.47
  -1  -1 -12    5.18    1.25
   1   1  12    6.10    1.31
  -1   0 -12   -0.51    0.63
  -1   0 -12   -0.29    0.65
   1  -1  12   11.25    1.50
  -1   1 -12   10.60    1.26
  -1   1 -12   13.12    1.75
  -1   1 -12   13.47    1.80
   1  -2  12  129.92    9.73
  -1   2 -12  136.47   10.14
  -1   2 -12  151.58    9.65
  -1   3 -12  166.53   12.61
   1  -3  12  182.31   12.78
  -1   3 -12  190.00   12.44
  -1   3 -12  158.17   12.46
  -1   3 -12  158.90   12.87
  -1   4 -12   12.67    1.82
  -1   4 -12   13.71    2.10
  -1   4 -12   10.43    1.46
  -1   5 -12   10.74    1.65
   1  -5  12    8.57    1.60
  -1   5 -12    9.21    1.94
  -1   5 -12    8.10    1.21
   1  -6  12    5.32    1.49
  -1   6 -12    9.30    1.52
  -1   6 -12    9.60    1.08
  -1   7 -12    9.15    1.53
  -1  -9 -11    2.43    1.64
  -1  -9 -11    1.56    0.98
  -1  -8 -11   21.75    3.36
  -1  -8 -11   27.21    3.10
  -1  -7 -11    4.78    1.45
  -1  -7 -11    2.84    1.05
  -1  -6 -11   11.54    1.76
   1   6  11    6.53    0.90
  -1  -6 -11   10.85    1.95
   1   5  11    0.40    0.84
  -1  -5 -11    1.85    0.80
  -1  -5 -11    0.33    0.75
  -1  -5 -11    0.36    0.76
   1   5  11    0.60    0.39
   1   4  11  159.28   12.54
  -1  -4 -11  162.00   11.26
  -1  -4 -11  172.81   12.48
  -1  -4 -11  185.30   12.55
  -1  -4 -11  188.37   12.48
  -1  -3 -11 1713.71  102.35
   1   3  11 1432.37  102.12
  -1  -3 -11 1466.84  101.81
  -1  -3 -11 1518.33  101.85
  -1  -2 -11   37.00    3.62
  -1  -2 -11   40.35    3.19
   1   2  11   39.15    3.63
  -1  -2 -11   32.11    3.05
  -1  -1 -11   62.70    4.87
   1   1  11   53.35    4.90
  -1   0 -11   55.14    4.24
   1   0  11   42.38    3.15
  -1   0 -11   50.61    3.97
   1  -1  11  105.38    8.03
  -1   1 -11  111.52    8.40
  -1   1 -11  116.16    8.42
  -1   2 -11    0.43    0.58
  -1   2 -11    0.31    0.58
  -1   2 -11    1.41    0.73
  -1   3 -11  451.32   31.61
  -1   3 -11  510.39   32.13
  -1   3 -11  461.75   31.95
   1  -3  11  424.29   31.96
  -1   3 -11  483.40   32.36
  -1   4 -11   97.20    7.59
  -1   4 -11  111.62    8.58
  -1   4 -11  103.53    7.99
   1  -4  11  107.64    8.34
  -1   5 -11   35.36    3.45
  -1   5 -11   35.43    4.05
  -1   5 -11   33.05    2.90
  -1   6 -11   37.66    4.56
  -1   6 -11   38.39    2.98
   1  -6  11   30.78    3.75
  -1   7 -11   24.52    2.67
  -1  -9 -10    1.53    0.95
  -1  -9 -10    0.59    1.54
  -1  -8 -10   30.32    3.40
  -1  -8 -10   29.90    3.82
  -1  -7 -10   46.68    4.77
  -1  -7 -10   44.07    4.34
  -1  -6 -10   83.65    5.86
   1   6  10   84.87    6.33
  -1  -6 -10   83.66    5.94
  -1  -6 -10   73.30    5.76
  -1  -6 -10   94.81    6.42
   1   6  10   61.87    4.42
   1   6  10   53.79    4.45
  -1  -5 -10    9.10    1.57
  -1  -5 -10    5.51    1.19
   1   5  10    6.39    1.53
   1   5  10    7.59    0.98
  -1  -5 -10    5.24    1.36
  -1  -5 -10    6.87    1.66
  -1  -4 -10    0.91    0.75
  -1  -4 -10    0.65    0.98
  -1  -4 -10   -0.29    0.78
  -1  -3 -10  232.44   16.26
  -1  -3 -10  225.81   15.91
  -1  -3 -10  219.18   15.99
   1   3  10  226.72   16.19
  -1  -2 -10   -0.17    0.42
  -1  -2 -10    0.35    0.50
   1   2  10    0.26    0.55
  -1  -2 -10    0.56    0.67
   1   1  10   32.67    2.69
  -1  -1 -10   35.95    3.17
   1   1  10   35.24    2.68
   1   1  10   34.65    3.23
  -1   0 -10   58.55    5.02
  -1   0 -10   64.09    4.94
   1   0  10   61.14    4.58
  -1   1 -10    3.66    0.88
  -1   1 -10    3.32    0.84
   1  -1  10    2.80    0.75
  -1   2 -10    1.64    0.81
  -1   2 -10    1.49    0.68
  -1   2 -10    1.16    0.69
  -1   3 -10  405.01   28.11
  -1   3 -10  419.66   27.65
  -1   3 -10  400.45   27.92
   1  -3  10  385.13   27.97
  -1   4 -10    1.06    0.74
  -1   4 -10    0.35    0.62
   1  -4  10    1.89    1.03
  -1   4 -10   -0.41    1.05
  -1   5 -10  103.20    7.76
  -1   5 -10   98.49    9.06
  -1   6 -10   16.84    1.97
   1  -6  10   17.73    1.80
  -1   6 -10   10.85    1.15
  -1   6 -10   14.35    2.75
   1  -7  10    8.83    1.43
  -1   7 -10    8.88    1.49
  -1   8 -10   29.83    3.06
  -1  -9  -9   19.42    2.51
  -1  -9  -9   15.67    2.96
  -1  -8  -9   13.30    2.09
  -1  -8  -9   12.60    2.51
  -1  -7  -9    6.06    1.29
  -1  -7  -9    6.52    1.74
  -1  -7  -9    4.55    1.25
  -1  -6  -9    4.79    1.19
  -1  -6  -9    3.08    1.20
   1   6   9    6.77    1.62
  -1  -6  -9    4.94    1.25
  -1  -5  -9    0.83    0.99
  -1  -5  -9    2.49    0.84
   1   5   9    0.72    0.91
  -1  -5  -9    4.38    1.02
   1   5   9    2.94    0.56
  -1  -5  -9    5.48    1.21
  -1  -5  -9    1.43    0.76
  -1  -4  -9   14.86    1.99
  -1  -4  -9   24.51    2.67
   1   4   9   19.23    2.39
  -1  -4  -9   19.01    2.32
  -1  -4  -9   21.73    2.36
  -1  -3  -9  169.13   13.13
  -1  -3  -9  206.25   13.26
   1   3   9  172.45   13.10
  -1  -3  -9  181.03   12.97
   1   2   9    0.70    0.59
  -1  -2  -9    2.05    0.77
  -1  -2  -9    2.39    0.58
   1   2   9    1.42    0.50
   1   1   9  155.63   10.90
   1   1   9  148.13   10.32
  -1  -1  -9  152.95   10.71
  -1  -1  -9  146.83   10.33
   1   1   9  148.79   10.38
  -1   0  -9  126.59    9.12
  -1   0  -9  122.65    8.92
   1   0   9  121.56    8.59
  -1   1  -9  301.69   20.21
  -1   1  -9  280.17   20.18
  -1   2  -9  188.40   14.04
  -1   2  -9  208.03   14.47
   1  -2   9  208.95   14.34
  -1   3  -9  314.07   21.67
   1  -3   9  296.42   22.00
  -1   3  -9  323.72   21.99
  -1   3  -9  335.72   22.44
  -1   4  -9  727.85   49.96
   1  -4   9  737.65   50.64
  -1   4  -9  742.50   51.05
  -1   4  -9  779.96   50.47
  -1   5  -9   24.42    2.48
  -1   5  -9   19.91    1.87
   1  -5   9   21.57    2.67
  -1   5  -9   23.34    3.30
   1  -5   9   18.21    2.02
  -1   6  -9  109.02    7.89
  -1   6  -9   95.39    6.92
  -1   6  -9   98.02    9.06
   1  -7   9   20.53    2.38
  -1   7  -9   17.12    2.21
  -1   8  -9   -0.26    0.71
   1  -8   9    0.67    0.93
  -1  -9  -8   21.57    3.22
  -1  -9  -8   16.33    2.39
  -1  -8  -8  144.66   11.36
  -1  -8  -8  153.10   11.24
  -1  -8  -8  154.38   12.18
  -1  -7  -8   12.36    2.10
  -1  -7  -8   16.97    2.42
  -1  -7  -8   16.43    2.07
  -1  -7  -8   12.06    1.91
  -1  -7  -8   20.65    2.75
  -1  -6  -8   80.52    6.36
  -1  -6  -8   83.83    6.82
   1   6   8   84.83    6.85
  -1  -6  -8   78.56    6.35
  -1  -6  -8   74.79    7.20
  -1  -6  -8   66.63    6.38
  -1  -5  -8    0.83    0.93
  -1  -5  -8    1.12    0.70
   1   5   8    2.03    0.98
  -1  -5  -8    1.02    0.77
   1   5   8    1.12    0.35
  -1  -5  -8    1.34    0.78
  -1  -5  -8    1.33    0.83
   1   4   8   41.59    4.12
  -1  -4  -8   53.62    4.64
  -1  -4  -8   51.40    4.30
  -1  -4  -8   39.04    4.09
  -1  -4  -8   56.38    4.21
  -1  -3  -8   63.57    4.93
  -1  -3  -8   53.27    4.60
  -1  -3  -8   49.12    4.69
   1   3   8   62.86    4.78
   1   2   8   22.34    2.38
  -1  -2  -8   27.63    2.24
  -1  -2  -8   22.60    2.44
   1   2   8   23.12    2.19
   1   2   8   21.58    2.10
   1   1   8    8.36    0.91
   1   1   8    8.34    1.15
  -1  -1  -8    6.81    0.85
   1   0   8   44.40    3.16
  -1   0  -8   37.27    3.47
  -1   0  -8   39.18    3.32
  -1   1  -8    2.98    0.70
  -1   1  -8    1.50    0.70
  -1   2  -8    0.25    0.50
  -1   2  -8   -0.35    0.41
   1  -2   8   -0.21    0.41
  -1   3  -8   92.77    6.80
  -1   3  -8   86.83    6.48
   1  -3   8   85.75    6.82
  -1   3  -8   84.63    7.18
  -1   4  -8  597.22   45.11
  -1   4  -8  708.74   46.14
  -1   4  -8  704.87   44.78
   1  -4   8  649.26   44.76
   1  -4   8  689.58   45.49
  -1   5  -8   -0.51    1.33
  -1   5  -8   -0.25    0.56
   1  -5   8   -0.34    0.96
   1  -5   8   -0.20    0.47
  -1   5  -8    0.11    0.37
  -1   6  -8  102.99    6.40
   1  -6   8   97.98    6.34
  -1   6  -8   95.53    7.89
  -1   7  -8    8.07    2.39
  -1   7  -8    5.84    1.19
   1  -7   8    4.97    1.29
  -1   8  -8    1.07    0.73
   1  -8   8    1.80    0.97
  -1 -10  -7    4.23    1.32
  -1  -9  -7    3.61    1.23
  -1  -8  -7   11.60    1.82
  -1  -8  -7   12.46    2.35
  -1  -8  -7   10.12    1.62
  -1  -7  -7  164.67   11.80
  -1  -7  -7  162.02   12.17
  -1  -7  -7  161.18   11.61
  -1  -7  -7  150.06   12.27
  -1  -7  -7  149.66   12.24
  -1  -6  -7   98.69    7.38
  -1  -6  -7   90.33    8.23
  -1  -6  -7  104.85    7.77
  -1  -6  -7   95.01    7.29
  -1  -6  -7   77.86    7.54
  -1  -6  -7   94.57    7.73
   1   5   7   72.88    6.29
  -1  -5  -7   85.20    6.15
  -1  -5  -7   83.39    6.87
  -1  -5  -7   78.29    6.26
  -1  -5  -7   87.07    6.21
  -1  -5  -7   76.36    6.39
   1   5   7   74.16    5.34
   1   5   7   74.43    5.26
  -1  -4  -7  327.13   22.89
  -1  -4  -7  310.72   22.94
   1   4   7  345.75   22.97
  -1  -4  -7  325.12   22.72
  -1  -4  -7  338.59   22.85
  -1  -4  -7  328.70   23.30
  -1  -3  -7    7.05    1.21
  -1  -3  -7    6.45    1.02
   1   3   7    7.50    1.23
   1   3   7    5.58    1.09
  -1  -3  -7    8.11    1.32
  -1  -3  -7    5.63    1.09
   1   2   7   37.88    3.26
  -1  -2  -7   38.37    3.40
  -1  -2  -7   37.81    3.17
   1   2   7   40.83    3.24
   1   2   7   37.33    3.16
   1   1   7  804.51   46.79
  -1  -1  -7  643.22   46.32
  -1   0  -7  526.28   35.46
   1  -1   7  858.96   59.08
  -1   1  -7  904.30   59.13
  -1   2  -7  106.47    8.07
   1  -2   7  109.79    8.00
  -1   3  -7   25.93    2.53
   1  -3   7   27.54    2.71
  -1   4  -7    4.86    0.75
  -1   4  -7    3.48    1.32
  -1   4  -7    6.51    1.11
   1  -4   7    4.64    1.15
   1  -4   7    1.91    0.66
  -1   5  -7    9.56    1.01
   1  -5   7    7.57    1.62
  -1   5  -7    7.88    1.30
  -1   5  -7    9.17    2.09
   1  -5   7    7.73    1.27
  -1   6  -7   94.01    8.52
  -1   6  -7   94.21    7.00
   1  -6   7   80.94    6.89
  -1   7  -7   14.61    3.16
   1  -7   7   16.14    2.32
  -1   8  -7    3.00    1.70
   1  -8   7    3.82    1.33
  -1   8  -7    4.12    1.10
   1  -9   7    6.32    1.69
  -1 -10  -6   10.23    2.66
  -1 -10  -6   13.72    2.19
  -1  -9  -6   32.15    3.51
  -1  -8  -6    2.62    1.07
  -1  -8  -6    0.99    0.89
  -1  -8  -6    0.70    0.70
  -1  -7  -6    1.76    0.86
  -1  -7  -6    1.69    1.10
  -1  -7  -6    3.25    0.91
  -1  -7  -6    1.19    0.99
  -1  -7  -6    1.73    1.30
  -1  -6  -6   27.59    3.00
  -1  -6  -6   31.53    3.50
  -1  -6  -6   33.11    3.01
  -1  -6  -6   27.80    3.25
  -1  -6  -6   36.93    4.09
  -1  -6  -6   35.10    3.54
   1   5   6  871.53   53.72
  -1  -5  -6  848.11   53.34
  -1  -5  -6  748.84   53.62
  -1  -5  -6  742.77   53.27
  -1  -5  -6  778.86   53.58
  -1  -5  -6  830.16   54.19
  -1  -5  -6  724.62   53.67
  -1  -4  -6   81.69    5.86
  -1  -4  -6   76.44    5.83
  -1  -4  -6   73.73    6.19
   1   4   6   69.84    5.80
  -1  -4  -6   66.07    5.55
  -1  -4  -6   74.44    5.94
  -1  -3  -6  683.95   47.99
   1   3   6  716.09   48.13
   1   3   6  720.85   48.33
  -1  -3  -6  691.38   48.20
  -1  -3  -6  773.70   48.28
   1   2   6  160.06   11.39
  -1  -2  -6  157.70   11.54
   1   2   6  164.89   11.44
   1   2   6  177.97   11.46
  -1  -2  -6  151.95   11.31
  -1  -1  -6   19.94    1.74
   1   1   6   23.04    1.99
  -1   0  -6 3758.61  249.56
   1  -1   6    4.42    0.78
  -1   1  -6    6.25    0.89
   1  -2   6  426.96   31.41
  -1   2  -6  510.72   31.64
  -1   3  -6   32.97    2.78
   1  -3   6   32.44    2.90
   1  -3   6   25.88    2.37
  -1   4  -6   -0.44    0.87
  -1   4  -6    0.22    0.41
   1  -4   6    0.59    0.67
   1  -4   6    0.87    0.49
  -1   5  -6  245.12   14.49
   1  -5   6  220.76   14.93
  -1   6  -6   99.42    7.74
   1  -6   6   90.54    7.78
  -1   7  -6   16.47    3.33
  -1   7  -6   12.38    1.82
   1  -7   6   13.50    2.05
  -1   8  -6   14.70    3.60
   1  -8   6   28.88    3.19
   1  -9   6    7.16    1.74
  -1 -10  -5   13.40    2.97
  -1 -10  -5   17.41    2.57
  -1  -9  -5    8.69    1.73
  -1  -9  -5    7.49    2.14
  -1  -8  -5    1.25    0.81
  -1  -8  -5   -0.21    0.56
  -1  -8  -5    0.32    0.69
  -1  -7  -5    0.57    1.42
  -1  -7  -5    2.30    0.83
  -1  -7  -5    1.19    0.84
  -1  -7  -5    0.82    0.58
  -1  -7  -5    0.43    1.06
  -1  -6  -5   25.23    2.42
  -1  -6  -5   26.00    3.00
  -1  -6  -5   25.12    2.56
  -1  -6  -5   22.47    2.78
  -1  -6  -5   20.30    3.20
  -1  -5  -5   19.39    2.08
  -1  -5  -5   17.07    2.29
  -1  -5  -5   21.38    2.36
  -1  -5  -5   23.73    2.92
  -1  -5  -5   18.43    2.02
   1   4   5  141.15    9.29
  -1  -4  -5  125.63    8.93
  -1  -4  -5  121.80    9.55
  -1  -4  -5  116.78    9.11
  -1  -4  -5  120.02    9.04
  -1  -4  -5  108.46    9.15
   1   4   5  127.77    8.56
  -1  -3  -5  828.02   56.37
   1   3   5  838.22   56.53
   1   3   5  827.76   56.51
  -1  -3  -5  843.41   56.17
   1   3   5  849.22   56.28
  -1  -2  -5   33.21    2.79
   1   2   5   31.48    2.60
   1   2   5   33.59    2.73
   1   2   5   27.68    2.64
  -1   0  -5   44.15    3.29
   1  -1   5    4.41    0.64
  -1   1  -5    0.04    0.05
  -1   2  -5   74.63    5.59
   1  -2   5   71.70    5.59
  -1   3  -5   10.46    1.33
   1  -3   5   10.99    1.18
   1  -3   5    8.73    1.41
  -1   4  -5  141.78    9.64
   1  -4   5  120.59    9.45
  -1   4  -5  144.94   10.69
   1  -4   5  127.72    9.91
   1  -5   5  155.30   11.53
  -1   5  -5  172.88   11.68
   1  -5   5  164.44   12.13
  -1   5  -5  179.87   13.14
   1  -5   5  144.54   11.57
   1  -6   5   24.05    2.58
  -1   6  -5   31.63    2.83
  -1   6  -5   25.53    1.88
  -1   6  -5   23.63    3.75
   1  -6   5   22.34    2.74
   1  -6   5   27.63    3.27
  -1   7  -5   52.82    4.53
   1  -7   5   48.72    4.42
   1  -7   5   52.57    4.82
  -1   7  -5   53.54    6.50
  -1   8  -5   24.88    4.21
   1  -8   5   24.39    3.11
   1  -9   5    1.41    1.11
   1 -10   5   17.52    2.87
  -1 -10  -4   42.32    5.02
  -1 -10  -4   32.57    3.83
  -1  -9  -4   35.72    4.32
  -1  -9  -4   30.69    3.48
  -1  -8  -4   10.94    1.44
  -1  -8  -4   13.01    1.84
  -1  -8  -4   15.68    2.49
  -1  -8  -4   10.18    1.79
  -1  -7  -4   -2.28    1.60
  -1  -7  -4   -0.29    0.80
  -1  -7  -4    0.86    1.21
  -1  -7  -4    0.26    0.69
  -1  -7  -4    0.18    0.55
  -1  -7  -4    1.20    0.95
  -1  -7  -4   -0.46    0.84
  -1  -6  -4   36.94    3.17
  -1  -6  -4   33.26    3.75
  -1  -6  -4   38.13    4.32
  -1  -6  -4   38.76    3.84
  -1  -6  -4   37.98    3.42
  -1  -5  -4  120.15    8.77
  -1  -5  -4  121.83    9.28
  -1  -5  -4  113.56    9.69
  -1  -5  -4  124.54    9.21
  -1  -5  -4  120.43    8.82
   1   4   4  655.11   41.08
  -1  -4  -4  582.87   40.80
  -1  -4  -4  616.01   41.22
  -1  -4  -4  656.19   40.94
  -1  -4  -4  497.16   41.33
  -1  -4  -4  598.68   41.12
   1   4   4  606.74   40.33
  -1  -3  -4   35.43    3.38
   1   3   4   40.31    3.65
  -1  -3  -4   43.67    3.55
   1   3   4   41.99    3.64
   1   3   4   46.06    3.44
  -1  -3  -4   45.29    3.32
   1   2   4  240.96   16.07
   1   2   4  245.95   15.82
   1   2   4  237.17   16.03
  -1  -2  -4  224.07   15.51
   1   0   4 1439.35   95.87
  -1   0  -4 1445.56   95.90
   1  -1   4   82.43    5.72
  -1   1  -4   76.75    5.46
   1  -2   4  122.41    8.83
  -1   2  -4  128.81    8.51
  -1   2  -4  111.05    8.68
   1  -3   4  296.68   18.56
   1  -3   4  283.30   18.21
  -1   3  -4  316.98   18.39
   1  -4   4   55.33    4.96
   1  -4   4   55.33    4.64
  -1   4  -4   55.97    4.63
   1  -4   4   63.63    4.69
   1  -5   4  460.13   36.65
  -1   5  -4  591.11   36.78
   1  -5   4  509.08   36.55
   1  -5   4  618.45   37.42
  -1   5  -4  584.28   38.22
  -1   6  -4  134.88    9.07
  -1   6  -4  138.38    9.96
   1  -6   4  125.11    9.75
   1  -6   4  126.67   10.11
  -1   6  -4  130.88   11.36
   1  -7   4   87.33    6.92
  -1   7  -4   95.71    7.05
   1  -7   4   89.43    7.39
   1  -8   4   47.26    4.21
   1  -8   4   40.91    4.50
  -1   8  -4   41.02    5.70
   1  -9   4    0.49    0.90
   1 -10   4   19.82    3.00
  -1 -10  -3   47.46    5.49
  -1 -10  -3   48.24    4.88
  -1  -9  -3   17.77    2.45
  -1  -9  -3   14.71    2.83
  -1  -8  -3    4.66    0.80
  -1  -8  -3    1.34    0.77
  -1  -8  -3    0.51    1.16
  -1  -8  -3    4.68    1.16
  -1  -7  -3  273.95   18.71
  -1  -7  -3  267.45   18.88
  -1  -7  -3  269.90   19.54
  -1  -7  -3  265.45   18.30
  -1  -7  -3  283.48   19.69
  -1  -7  -3  259.78   19.36
  -1  -7  -3  234.79   19.86
  -1  -6  -3   26.77    2.75
  -1  -6  -3   29.50    3.25
  -1  -6  -3   29.09    2.48
  -1  -6  -3   20.83    3.28
  -1  -6  -3   32.73    3.42
  -1  -5  -3   25.40    2.41
  -1  -5  -3   25.08    2.90
  -1  -5  -3   26.51    3.31
  -1  -5  -3   31.76    2.65
  -1  -4  -3   60.90    4.63
  -1  -4  -3   58.94    5.00
   1   4   3   62.12    4.19
  -1  -4  -3   65.50    4.70
   1   3   3 1623.64  119.75
   1   3   3 1800.61  119.23
  -1  -3  -3 1864.71  119.32
   1   3   3 1802.12  119.45
   1   2   3    0.08    0.20
  -1  -2  -3    0.25    0.15
   1   0   3  316.98   21.21
  -1   1  -3  571.92   38.24
   1  -2   3 1403.57   91.35
  -1   2  -3 1343.14   91.15
   1  -3   3   44.74    3.64
  -1   3  -3   50.89    3.77
  -1   3  -3   47.36    3.65
   1  -3   3   38.91    3.59
   1  -4   3    7.30    1.16
  -1   4  -3    5.19    1.00
   1  -4   3    5.36    0.98
  -1   5  -3  133.73   10.06
   1  -5   3  133.28    9.97
   1  -5   3  140.95   10.29
  -1   5  -3  118.18   11.09
  -1   5  -3  142.43    9.50
   1  -6   3   29.93    3.34
  -1   6  -3   35.88    2.59
  -1   6  -3   29.67    3.15
   1  -6   3   36.45    3.22
   1  -7   3  196.14   11.15
  -1   7  -3  169.30   12.64
  -1   7  -3  160.60   10.35
   1  -7   3  181.81   10.38
   1  -8   3   13.13    1.77
  -1   8  -3   11.60    3.16
   1  -8   3    5.98    1.59
   1  -9   3    2.56    1.33
   1  -9   3    0.68    1.25
   1 -10   3   10.37    2.30
   1 -10   3   10.29    2.88
  -1 -10  -2    3.66    1.77
  -1 -10  -2    0.86    1.28
  -1  -9  -2    8.93    2.21
  -1  -9  -2   12.94    2.07
  -1  -8  -2   31.44    3.19
  -1  -8  -2   43.05    3.79
  -1  -8  -2   37.57    4.24
  -1  -8  -2   31.27    2.70
  -1  -7  -2   45.50    3.74
  -1  -7  -2   43.79    4.00
  -1  -7  -2   38.87    4.41
  -1  -7  -2   39.47    3.27
  -1  -7  -2   42.47    5.01
  -1  -7  -2   39.97    4.41
  -1  -6  -2  464.18   32.35
  -1  -6  -2  468.88   32.60
  -1  -6  -2  504.61   33.31
  -1  -6  -2  492.70   32.14
  -1  -6  -2  527.34   33.86
  -1  -6  -2  414.23   32.96
  -1  -5  -2   42.87    3.51
  -1  -5  -2   41.79    4.15
  -1  -5  -2   49.00    4.67
  -1  -5  -2   48.70    3.80
  -1  -4  -2    4.48    0.92
  -1  -4  -2    6.18    0.84
  -1  -4  -2    4.80    0.75
   1   3   2   99.29    7.64
   1   3   2  105.74    7.04
  -1  -3  -2   97.50    7.09
   1   2   2  274.46   18.35
  -1  -2  -2  251.52   18.37
   1   2   2  272.96   18.51
  -1  -2  -2  295.31   18.30
   1   2   2  251.22   18.69
  -1   0  -2  233.49   15.95
   1  -1   2   -0.12    0.28
   1  -2   2  389.20   25.45
  -1   2  -2  361.98   25.37
   1  -3   2  594.43   38.86
  -1   3  -2  581.36   38.87
  -1   3  -2  532.36   38.83
   1  -3   2  593.48   38.90
  -1   4  -2  862.56   66.03
   1  -4   2 1018.34   66.09
  -1   4  -2  999.72   66.16
   1  -4   2 1082.77   66.32
  -1   5  -2   84.94    6.12
  -1   5  -2   91.59    8.00
  -1   5  -2   77.46    6.60
   1  -5   2  101.29    6.74
   1  -5   2   76.16    6.75
  -1   6  -2   18.92    3.26
  -1   6  -2   17.31    1.66
  -1   6  -2   19.78    2.26
   1  -6   2   19.72    2.20
   1  -6   2   20.35    2.51
   1  -7   2   -0.28    0.70
  -1   7  -2    0.46    0.38
   1  -7   2   -0.42    0.83
  -1   8  -2    1.67    2.16
   1  -8   2    0.48    0.95
   1  -8   2    0.61    0.72
   1  -9   2    6.37    1.76
  -1   9  -2    2.67    2.68
   1  -9   2    4.64    1.88
   1 -10   2    0.57    1.12
   1 -10   2   -2.16    2.29
  -1 -10  -1    5.20    1.71
  -1 -10  -1    9.70    2.35
  -1  -9  -1   30.16    3.51
  -1  -9  -1   28.23    3.77
  -1  -8  -1    4.53    0.98
  -1  -8  -1    3.48    1.56
  -1  -8  -1    5.48    1.37
  -1  -7  -1  253.50   18.30
  -1  -7  -1  261.72   17.77
  -1  -7  -1  284.02   18.40
  -1  -7  -1  259.01   18.70
  -1  -7  -1  246.62   17.27
  -1  -7  -1  245.20   18.73
  -1  -7  -1  240.04   18.57
  -1  -7  -1  277.03   19.58
  -1  -6  -1  379.49   27.10
  -1  -6  -1  433.94   27.61
  -1  -6  -1  416.59   28.11
  -1  -6  -1  452.99   28.04
  -1  -6  -1  399.81   27.27
  -1  -6  -1  387.80   28.42
  -1  -6  -1  504.88   28.73
  -1  -6  -1  361.64   28.72
  -1  -5  -1    9.72    0.98
  -1  -5  -1   10.27    1.48
  -1  -5  -1    8.18    1.48
  -1  -5  -1   11.21    1.38
  -1  -5  -1    9.43    1.06
  -1  -5  -1    8.62    1.77
  -1  -5  -1   10.99    1.75
  -1  -4  -1    9.35    1.27
  -1  -4  -1    9.82    1.19
  -1  -4  -1    9.60    1.60
  -1  -4  -1   10.10    1.44
  -1  -4  -1    9.99    1.07
  -1  -4  -1    5.76    1.21
   1   4   1    9.09    1.50
  -1  -4  -1   12.56    1.05
  -1  -3  -1   19.01    1.50
   1   3   1   16.27    1.89
  -1  -3  -1   16.45    1.77
   1   3   1   19.86    2.02
  -1  -3  -1   17.69    1.53
   1   3   1   16.77    1.44
  -1  -3  -1   14.70    1.60
   1   2   1 6527.09  437.34
  -1  -2  -1 6581.97  437.04
   1   2   1 6534.92  437.08
  -1  -2  -1 6540.78  437.15
  -1  -2  -1 6727.98  437.07
  -1  -1  -1  302.66    4.32
   1   1   1    0.03    0.03
   1   0   1  113.00    7.89
   1   0   1  108.58    7.75
  -1   0  -1  113.01    7.78
  -1   1  -1    3.62    0.57
   1  -1   1    1.26    0.43
  -1   2  -1   10.60    1.26
   1  -2   1   13.18    1.38
  -1   3  -1 1861.48  119.91
   1  -3   1 1664.38  119.84
   1  -3   1 1896.83  119.90
  -1   3  -1 1774.40  119.85
  -1   4  -1  138.97   11.24
   1  -4   1  153.44   11.40
  -1   4  -1  160.32   11.31
   1  -4   1  150.12   11.25
  -1   4  -1  168.62   10.90
   1  -5   1   24.94    2.63
  -1   5  -1   19.85    1.89
  -1   5  -1   19.25    3.12
   1  -5   1   22.59    2.33
  -1   5  -1   20.49    2.31
  -1   6  -1    1.43    0.78
   1  -6   1    1.62    0.69
   1  -6   1    1.10    0.66
  -1   6  -1    1.42    0.47
  -1   6  -1    3.15    1.88
   1  -6   1    1.87    0.80
   1  -7   1   90.15    7.30
   1  -7   1   97.43    6.97
  -1   7  -1   84.90    6.58
   1  -7   1  106.57    8.09
  -1   7  -1   92.02    9.16
   1  -8   1   76.14    7.04
  -1   8  -1   60.75    7.46
   1  -8   1   71.29    5.98
   1  -8   1   65.26    6.42
   1  -9   1    5.52    1.62
  -1   9  -1    0.89    2.22
   1  -9   1    3.91    1.71
   1 -10   1   25.79    3.60
   1 -10   1   22.34    3.99
  -1 -10   0    0.93    1.59
  -1 -10   0    0.60    1.42
  -1  -9   0   -0.86    1.41
  -1  -9   0    2.22    1.24
  -1  -8   0    7.15    1.09
  -1  -8   0    7.30    1.71
  -1  -7   0  519.67   37.51
  -1  -7   0  570.51   37.90
  -1  -7   0  595.24   38.58
  -1  -7   0  582.07   39.00
  -1  -7   0  628.93   38.78
  -1  -7   0  596.11   39.03
  -1  -6   0   94.45    7.20
  -1  -6   0  105.83    7.43
  -1  -6   0  102.15    7.85
  -1  -6   0  110.55    7.13
  -1  -6   0  108.00    8.34
  -1  -6   0  103.07    8.42
  -1  -6   0   88.79    7.89
  -1  -5   0  468.08   30.40
  -1  -5   0  452.28   31.27
  -1  -5   0  506.96   31.35
  -1  -5   0  463.18   31.72
  -1  -5   0  457.99   30.25
  -1  -5   0  408.19   30.27
  -1  -5   0  466.20   30.99
  -1  -4   0   13.59    1.87
   1   4   0   15.25    2.00
  -1  -4   0   16.37    1.47
  -1  -4   0   17.58    1.82
  -1  -4   0   14.21    2.08
   1   3   0 1654.56  109.86
  -1  -3   0 1702.78  109.31
   1   3   0 1626.55  109.24
  -1  -3   0 1615.36  109.49
  -1  -3   0 1598.57  109.66
   1   3   0 1638.68  109.84
  -1  -2   0 2056.16  133.45
   1   2   0 2182.57  133.71
  -1  -2   0 1880.34  133.42
   1   2   0 1969.38  133.38
  -1  -2   0 1996.91  133.38
   1   2   0 2037.66  133.45
  -1  -1   0  918.70   59.32
  -1  -1   0  869.88   59.11
   1   0   0 5507.28  370.94
  -1   0   0 5775.91  370.99
  -1   0   0 5513.44  370.89
   1  -1   0  826.62   56.49
   1  -1   0  822.21   56.49
  -1   1   0  885.25   56.51
   1  -2   0  927.74   62.96
   1  -2   0  955.73   63.05
   1  -3   0  209.60   14.39
  -1   3   0  199.87   14.56
   1  -3   0  209.55   14.61
   1  -3   0  206.99   14.49
   1  -4   0  511.32   34.65
  -1   4   0  484.27   34.90
   1  -4   0  503.58   34.85
  -1   4   0  561.95   34.56
   1  -4   0  481.36   35.04
  -1   4   0  495.65   35.00
   1  -5   0   37.57    3.65
  -1   5   0   38.91    3.70
  -1   5   0   38.81    4.62
  -1   5   0   48.92    3.40
   1  -5   0   40.91    3.96
  -1   5   0   34.86    3.74
   1  -5   0   41.03    3.44
   1  -6   0    6.15    1.05
   1  -6   0    6.34    1.35
  -1   6   0    5.78    0.94
   1  -6   0    5.71    1.68
  -1   6   0    4.38    1.91
   1  -6   0    6.29    1.40
   1  -7   0   -0.17    0.46
   1  -7   0    1.60    0.83
   1  -7   0   -3.20    1.69
  -1   7   0    0.16    0.48
   1  -7   0   -1.37    1.02
  -1   7   0   -0.76    1.79
   1  -8   0   15.93    2.97
  -1   8   0   12.44    1.46
   1  -8   0   18.62    2.75
  -1   8   0   12.42    3.22
   1  -9   0   14.27    2.55
  -1   9   0   10.61    3.41
   1  -9   0   11.81    2.59
   1 -10   0   -0.73    2.03
  -1 -10   1   29.06    3.69
  -1 -10   1   21.89    3.49
  -1  -9   1   -1.74    1.53
  -1  -9   1   -0.55    1.17
  -1  -8   1    0.84    0.49
  -1  -8   1   -0.75    1.19
  -1  -8   1   -0.48    1.01
  -1  -8   1    0.60    0.41
  -1  -7   1   64.09    4.65
  -1  -7   1   57.42    5.41
  -1  -7   1   62.62    4.57
  -1  -7   1   66.51    5.71
  -1  -6   1  189.81   13.61
  -1  -6   1  170.04   13.26
  -1  -6   1  166.06   12.59
  -1  -6   1  202.05   12.63
  -1  -5   1    0.62    0.38
  -1  -5   1    0.36    0.29
  -1  -5   1    0.56    0.26
  -1  -5   1    1.00    0.68
  -1  -5   1    1.48    0.83
  -1  -4   1  107.09    7.57
  -1  -4   1  129.94    8.50
  -1  -4   1  107.46    8.14
  -1  -4   1  110.35    7.81
   1   3  -1 1538.96  104.27
  -1  -3   1 1531.52  104.07
  -1  -3   1 1552.50  103.94
  -1  -3   1 1596.79  103.79
  -1  -3   1 1550.23  104.00
  -1  -2   1 2293.83  150.27
  -1  -2   1 2209.61  150.31
  -1  -2   1 2301.99  150.27
  -1  -2   1 2249.91  149.97
  -1  -1   1  715.23   51.78
   1   1  -1  798.42   51.52
  -1  -1   1  787.23   51.57
  -1  -1   1  717.58   51.60
   1   1  -1  819.93   51.61
  -1   0   1   13.57    1.40
   1   0  -1   13.41    1.35
  -1   0   1   17.31    1.43
  -1   0   1   14.15    1.33
   1  -1  -1  282.51   18.30
   1  -1  -1  246.69   18.27
  -1   1   1  276.90   18.36
   1  -2  -1  479.84   30.81
   1  -2  -1  496.19   31.26
  -1   2   1  437.09   30.93
   1  -2  -1  422.03   30.86
   1  -3  -1  463.96   33.64
   1  -3  -1  530.93   34.18
   1  -3  -1  497.87   33.82
   1  -3  -1  497.90   33.48
  -1   3   1  500.12   33.46
   1  -4  -1   16.74    1.84
  -1   4   1   13.49    1.72
  -1   4   1   12.50    1.47
   1  -4  -1   12.77    2.00
   1  -4  -1   15.32    1.92
   1  -4  -1   15.57    1.58
   1  -5  -1   26.52    2.78
   1  -5  -1   32.01    3.42
   1  -5  -1   30.81    2.56
  -1   5   1   32.00    3.13
   1  -5  -1   26.26    3.04
  -1   5   1   24.64    2.46
   1  -6  -1    9.97    1.26
   1  -6  -1   14.26    2.32
   1  -6  -1    8.28    1.47
   1  -6  -1    8.59    1.72
  -1   6   1   11.02    1.35
   1  -7  -1   83.67    7.20
  -1   7   1   75.85    5.76
   1  -7  -1   69.04    6.19
   1  -7  -1   82.27    6.93
   1  -7  -1   71.93    5.50
   1  -8  -1    4.27    1.51
  -1   8   1    2.38    0.71
   1  -8  -1    3.61    1.70
   1  -9  -1    2.33    1.58
   1  -9  -1    1.34    1.42
   1 -10  -1   11.26    2.78
  -1 -10   2    8.12    2.28
  -1 -10   2    9.17    2.23
  -1  -9   2    9.84    2.15
  -1  -9   2    6.28    1.78
  -1  -8   2   10.68    2.11
  -1  -8   2   12.19    1.48
  -1  -8   2   13.61    1.36
  -1  -7   2    0.71    0.80
  -1  -7   2   -0.41    0.75
  -1  -7   2    0.62    0.36
  -1  -7   2    0.55    1.37
  -1  -7   2   -0.17    0.45
  -1  -7   2   -0.44    1.19
  -1  -6   2   18.03    1.54
  -1  -6   2   17.51    2.47
  -1  -6   2   20.83    2.91
  -1  -6   2   14.88    1.73
  -1  -6   2   18.75    2.41
  -1  -6   2   19.01    2.32
  -1  -5   2  195.44   15.34
  -1  -5   2  273.36   16.33
  -1  -5   2  248.28   16.68
  -1  -5   2  219.96   15.02
  -1  -5   2  238.40   15.92
  -1  -5   2  224.04   16.13
  -1  -4   2  177.12   13.40
  -1  -4   2  182.51   13.01
  -1  -4   2  205.72   13.38
  -1  -3   2  238.65   17.43
  -1  -3   2  250.71   17.56
  -1  -3   2  262.58   17.58
  -1  -3   2  255.44   17.35
   1   3  -2  262.87   17.80
  -1  -2   2 2759.32  182.90
  -1  -2   2 2803.29  182.94
   1   2  -2 2749.82  182.94
  -1  -2   2 2679.63  182.85
   1   2  -2 2778.83  183.02
   1   1  -2  312.11   19.85
  -1  -1   2  282.81   19.88
   1   1  -2  292.64   20.06
   1   1  -2  292.05   20.03
  -1  -1   2  262.82   20.05
  -1  -1   2  299.75   19.86
   1   1  -2  309.41   19.88
  -1   0   2 9999.00  650.00
   1   0  -2 9678.11  649.94
  -1   0   2 9843.25  650.00
  -1   0   2 9711.84  649.91
   1  -1  -2 1237.40   82.26
  -1   1   2 1260.35   82.39
   1  -1  -2 1160.70   82.34
  -1   1   2 1295.29   82.56
   1  -2  -2   10.42    1.25
  -1   2   2   14.24    1.40
   1  -2  -2   14.31    1.53
  -1   2   2   13.62    1.50
   1  -2  -2   14.33    1.65
  -1   2   2   12.31    1.49
   1  -3  -2   16.15    1.61
   1  -3  -2   16.72    1.85
   1  -3  -2   16.81    2.09
  -1   3   2   17.14    1.73
   1  -4  -2   82.82    7.00
   1  -4  -2   83.59    6.17
   1  -4  -2   94.96    6.93
   1  -4  -2   84.15    6.59
  -1   4   2   81.24    6.31
   1  -5  -2  265.83   19.97
   1  -5  -2  303.12   18.89
   1  -5  -2  234.34   19.56
   1  -5  -2  270.24   19.37
  -1   5   2  272.81   19.08
   1  -6  -2   56.87    5.71
   1  -6  -2   62.41    4.50
   1  -6  -2   66.12    5.74
   1  -6  -2   52.56    5.04
  -1   6   2   59.08    4.77
   1  -7  -2   89.29    7.94
   1  -7  -2   91.32    7.10
  -1   7   2   74.14    6.48
   1  -7  -2   86.77    6.08
   1  -7  -2   95.53    7.74
   1  -8  -2    0.55    1.16
  -1   8   2    0.44    0.64
   1  -8  -2    1.85    1.31
   1  -9  -2   -1.20    1.48
   1  -9  -2   -0.65    1.30
   1 -10  -2   22.42    3.68
  -1 -10   3   14.19    2.62
  -1 -10   3    9.09    2.29
  -1  -9   3    0.47    1.07
  -1  -9   3    1.57    0.96
  -1  -8   3   17.21    2.66
  -1  -8   3   16.44    1.91
  -1  -7   3   17.67    3.23
  -1  -7   3   22.74    3.14
  -1  -7   3   25.98    3.11
  -1  -7   3   24.75    2.94
  -1  -7   3   26.80    2.44
  -1  -6   3    1.43    1.13
  -1  -6   3    0.76    0.80
  -1  -6   3    1.76    0.88
  -1  -6   3    0.30    0.61
  -1  -6   3    1.47    0.59
  -1  -5   3    4.43    1.13
  -1  -5   3    4.14    1.01
  -1  -5   3    5.64    1.47
  -1  -5   3    8.89    1.44
  -1  -5   3    7.56    1.04
  -1  -4   3   30.57    2.30
  -1  -4   3   33.88    3.05
  -1  -4   3   32.84    3.37
  -1  -4   3   33.84    3.16
  -1  -4   3   31.61    2.73
  -1  -4   3   29.71    2.87
  -1  -4   3   31.40    3.03
   1   3  -3 1005.32   68.23
  -1  -3   3 1065.28   68.12
   1   3  -3 1041.15   68.30
  -1  -3   3 1063.49   67.96
  -1  -3   3  968.56   68.02
  -1  -3   3  949.55   68.06
   1   2  -3   47.89    3.90
  -1  -2   3   43.50    3.84
  -1  -2   3   44.63    3.79
  -1  -2   3   48.66    3.60
   1   2  -3   50.81    3.90
   1   2  -3   59.02    4.03
  -1  -2   3   53.95    3.97
   1   2  -3   49.06    3.41
   1   1  -3  166.07   11.89
   1   1  -3  164.07   12.08
  -1  -1   3  168.41   11.96
   1   1  -3  211.59   11.96
  -1  -1   3  162.27   12.10
   1   1  -3  167.22   12.07
  -1   0   3 9717.62  639.21
  -1   0   3 9496.72  639.16
   1   0  -3 9697.92  639.13
   1  -1  -3   61.08    4.56
  -1   1   3   52.59    4.57
  -1   1   3   67.17    4.73
  -1   1   3   67.04    4.91
   1  -2  -3  654.03   39.89
  -1   2   3  592.66   39.90
  -1   2   3  592.80   39.68
   1  -2  -3  570.30   39.52
  -1   2   3  548.72   39.97
   1  -2  -3  578.90   40.00
   1  -3  -3  130.20    9.28
  -1   3   3  128.41    9.44
   1  -3  -3  128.18    9.69
  -1   3   3  142.05    9.86
  -1   3   3  138.47    9.57
   1  -3  -3  127.91   10.01
   1  -4  -3  152.86   10.85
  -1   4   3  157.31   11.21
   1  -4  -3  142.84   11.78
  -1   4   3  156.67   11.58
   1  -4  -3  144.46   11.53
   1  -4  -3  182.98   11.59
   1  -5  -3    0.12    0.36
   1  -5  -3    0.28    0.67
   1  -5  -3   -0.44    0.99
  -1   5   3    0.85    0.47
   1  -5  -3   -0.74    0.83
  -1   5   3   -0.53    1.31
   1  -6  -3   26.36    3.29
  -1   6   3   31.71    4.42
  -1   6   3   41.22    3.35
   1  -6  -3   34.92    4.14
   1  -6  -3   32.61    3.86
   1  -6  -3   37.58    2.80
   1  -7  -3  550.45   38.23
   1  -7  -3  648.46   39.52
  -1   7   3  510.34   37.76
   1  -7  -3  607.68   39.08
   1  -7  -3  545.99   37.04
  -1   7   3  635.74   40.34
   1  -8  -3    0.60    1.18
  -1   8   3   -0.25    0.60
  -1   8   3   -0.80    1.79
   1  -8  -3   -0.56    0.93
   1  -9  -3    7.91    2.32
  -1   9   3    5.14    3.00
  -1 -10   4   41.80    4.92
  -1 -10   4   42.90    4.87
  -1  -9   4   23.62    3.27
  -1  -8   4  110.96    8.21
  -1  -8   4  102.22    8.94
  -1  -7   4    7.78    1.98
  -1  -7   4   10.25    1.48
  -1  -7   4   12.10    2.03
  -1  -7   4   12.66    2.56
  -1  -6   4    2.50    0.96
  -1  -6   4    4.14    1.31
  -1  -6   4    3.62    0.83
  -1  -6   4    3.86    1.04
  -1  -6   4    4.76    1.61
  -1  -5   4    8.94    1.83
  -1  -5   4    8.85    1.54
  -1  -5   4    9.12    1.64
  -1  -5   4   10.26    1.54
  -1  -5   4   11.76    1.43
  -1  -5   4    8.36    1.56
  -1  -4   4  271.49   17.78
  -1  -4   4  264.76   18.08
  -1  -4   4  242.61   16.93
  -1  -4   4  254.64   17.70
  -1  -4   4  249.04   17.48
  -1  -4   4  258.75   17.84
   1   3  -4  165.07   12.56
  -1  -3   4  171.11   12.04
  -1  -3   4  191.51   12.62
  -1  -3   4  187.96   12.47
  -1  -3   4  166.32   12.51
   1   3  -4  180.59   12.66
  -1  -2   4  382.17   25.73
  -1  -2   4  351.31   25.90
  -1  -2   4  360.84   25.70
   1   2  -4  386.83   25.94
   1   2  -4  387.21   26.04
  -1  -2   4  413.80   26.10
   1   2  -4  388.12   25.49
   1   2  -4  384.60   25.97
  -1  -1   4  115.13    7.56
   1   1  -4   88.66    7.53
  -1  -1   4  105.02    7.66
  -1  -1   4  111.50    7.59
   1   1  -4  106.32    7.63
   1   1  -4  108.07    7.42
   1   0  -4   40.39    2.92
  -1   0   4   28.72    2.83
  -1   0   4   35.05    2.97
   1   0  -4   37.07    2.91
  -1   1   4  680.55   45.04
  -1   1   4  668.06   44.78
   1  -1  -4  661.91   44.66
  -1   1   4  654.45   44.84
  -1   2   4   19.71    2.13
  -1   2   4   19.23    2.26
   1  -2  -4   21.95    2.30
  -1   2   4   19.75    1.94
   1  -2  -4   19.74    1.82
   1  -2  -4   23.38    2.20
   1  -3  -4  170.65   11.53
   1  -3  -4  163.00   11.77
  -1   3   4  155.36   11.56
   1  -3  -4  143.26   10.95
  -1   3   4  165.48   11.25
  -1   3   4  165.18   11.38
   1  -4  -4   20.97    2.38
   1  -4  -4   25.53    2.78
  -1   4   4   17.91    2.14
  -1   4   4   17.77    2.71
   1  -4  -4   22.66    1.92
  -1   4   4   22.80    2.53
   1  -5  -4   26.76    2.16
   1  -5  -4   27.03    2.90
  -1   5   4   32.01    3.19
   1  -5  -4   25.79    3.18
  -1   5   4   21.07    2.48
   1  -5  -4   23.00    2.95
  -1   5   4   27.13    3.66
   1  -6  -4  783.20   55.36
  -1   6   4  827.28   56.71
  -1   6   4  771.39   55.03
   1  -6  -4  833.96   56.08
   1  -6  -4  837.00   54.35
   1  -6  -4  794.98   55.82
   1  -7  -4   -0.54    1.34
  -1   7   4    1.43    2.38
  -1   7   4    0.27    0.74
   1  -7  -4    1.01    1.25
   1  -8  -4    1.74    1.15
  -1   8   4   -0.79    1.95
  -1   8   4    0.57    0.73
   1  -8  -4    1.69    1.40
   1  -9  -4    8.14    2.16
  -1 -10   5   31.62    4.04
  -1  -9   5   53.38    4.97
  -1  -9   5   60.91    5.84
  -1  -9   5   63.28    5.92
  -1  -8   5   12.26    2.11
  -1  -8   5    8.03    1.49
  -1  -7   5   88.90    7.76
  -1  -7   5   97.02    7.20
  -1  -7   5   86.54    7.84
  -1  -6   5   69.24    5.43
  -1  -6   5   78.17    5.89
  -1  -6   5   66.19    5.89
  -1  -6   5   58.78    5.65
  -1  -6   5   55.55    6.10
  -1  -6   5   68.69    6.00
  -1  -5   5   28.31    2.76
  -1  -5   5   35.45    3.33
  -1  -5   5   27.09    2.93
  -1  -5   5   32.16    3.14
  -1  -5   5   24.42    2.84
  -1  -5   5   22.93    3.11
  -1  -4   5   73.06    5.16
  -1  -4   5   69.52    5.29
  -1  -4   5   54.77    4.45
  -1  -4   5   63.34    5.28
  -1  -4   5   81.77    5.38
  -1  -4   5   59.53    5.42
  -1  -3   5   24.44    2.66
   1   3  -5   21.00    2.47
  -1  -3   5   28.49    2.22
  -1  -3   5   27.16    2.52
  -1  -3   5   29.77    2.69
   1   2  -5    8.94    1.26
   1   2  -5    8.70    0.86
  -1  -2   5    8.31    1.04
  -1  -2   5    9.56    1.21
   1   2  -5    7.45    1.03
  -1  -2   5    8.45    1.01
   1   2  -5    9.00    1.14
  -1  -1   5    1.31    0.48
  -1  -1   5    1.82    0.50
   1   1  -5    1.09    0.44
  -1  -1   5    0.34    0.49
   1   1  -5    0.96    0.35
   1   0  -5    0.14    0.38
  -1   0   5    0.36    0.38
   1   0  -5    1.07    0.47
  -1   0   5   -0.17    0.36
  -1   1   5  383.49   27.03
  -1   1   5  424.37   26.99
   1  -1  -5  382.90   26.73
  -1   1   5  389.64   26.84
  -1   2   5  242.73   18.20
  -1   2   5  269.73   18.00
   1  -2  -5  250.04   17.83
  -1   2   5  304.29   18.67
   1  -2  -5  252.80   18.35
  -1   3   5    0.82    0.65
   1  -3  -5    2.15    0.51
  -1   3   5    2.61    0.71
  -1   3   5    0.65    0.81
   1  -3  -5    0.31    0.58
  -1   3   5    1.16    0.58
   1  -3  -5    2.01    0.80
   1  -4  -5   90.64    6.76
  -1   4   5  111.82    7.20
   1  -4  -5   98.19    7.79
   1  -4  -5  101.83    7.52
  -1   4   5   76.83    7.09
  -1   4   5  100.48    7.65
  -1   4   5   91.93    7.97
   1  -5  -5   92.55    6.64
   1  -5  -5   90.25    7.45
   1  -5  -5   95.79    7.90
  -1   5   5   81.92    7.13
  -1   5   5   99.87    7.81
  -1   6   5   10.15    2.79
   1  -6  -5   10.65    2.13
   1  -6  -5    7.97    1.67
  -1   6   5    8.72    1.53
   1  -6  -5    9.45    2.05
  -1   7   5  224.46   16.94
  -1   7   5  233.57   18.69
   1  -7  -5  241.50   17.87
   1  -7  -5  258.16   18.14
  -1   8   5   -0.77    1.82
  -1   8   5   -1.26    0.85
   1  -8  -5   -0.59    1.08
   1  -9  -5    8.23    2.24
  -1 -10   6    0.53    1.12
  -1  -9   6   30.45    3.64
  -1  -9   6   22.46    3.43
  -1  -9   6   28.82    3.12
  -1  -8   6    5.59    1.59
  -1  -8   6   10.23    1.62
  -1  -8   6    6.51    1.74
  -1  -7   6   91.19    7.44
  -1  -7   6   93.30    7.45
  -1  -7   6   71.68    7.25
  -1  -7   6   86.31    6.85
  -1  -6   6   65.63    5.50
  -1  -6   6   60.90    5.53
  -1  -6   6   57.59    5.87
  -1  -6   6   72.88    5.62
  -1  -6   6   50.72    5.32
  -1  -6   6   58.22    5.07
  -1  -5   6  499.86   34.26
  -1  -5   6  473.11   34.01
  -1  -5   6  483.24   34.50
  -1  -5   6  470.73   33.84
  -1  -5   6  561.33   34.32
  -1  -4   6  232.01   15.88
  -1  -4   6  215.98   16.41
  -1  -4   6  248.82   16.95
  -1  -4   6  245.03   16.50
  -1  -4   6  230.88   16.65
  -1  -3   6   54.69    4.16
   1   3  -6   48.37    3.28
  -1  -3   6   55.15    4.09
   1   2  -6   44.43    3.87
  -1  -2   6   45.13    3.84
  -1  -2   6   42.86    3.61
   1   2  -6   43.96    3.65
  -1  -2   6   48.25    3.66
   1   2  -6   42.86    3.61
   1   2  -6   52.03    4.01
  -1  -1   6    6.13    0.94
  -1  -1   6    6.67    1.02
  -1  -1   6    5.60    0.95
   1   1  -6    4.83    0.90
  -1   0   6  908.25   62.87
  -1   0   6  943.02   62.83
   1   0  -6  949.96   62.68
   1  -1  -6  147.95   10.94
  -1   1   6  178.72   11.34
   1  -1  -6  133.39   10.85
  -1   1   6  136.84   10.97
  -1   1   6  182.91   11.08
  -1   2   6   69.37    4.92
   1  -2  -6   51.71    4.55
  -1   2   6   51.60    4.46
   1  -2  -6   57.34    4.83
  -1   2   6   58.92    5.01
   1  -3  -6    4.51    0.82
  -1   3   6    6.04    0.98
  -1   3   6    5.41    1.11
   1  -3  -6    6.30    1.29
  -1   3   6    5.12    1.16
   1  -3  -6    5.67    1.21
  -1   3   6    4.45    1.25
   1  -4  -6   13.11    1.93
  -1   4   6   10.39    1.51
  -1   4   6   15.33    1.85
   1  -4  -6   10.88    1.94
  -1   4   6   15.01    2.35
   1  -5  -6  103.06    8.25
  -1   5   6  112.69    8.22
  -1   5   6  108.23    8.52
  -1   5   6   96.22    8.78
   1  -5  -6   94.64    8.50
  -1   6   6    1.85    1.62
  -1   6   6    3.83    1.10
  -1   7   6  143.13   11.80
  -1   7   6  158.01   13.39
  -1   8   6   -0.34    0.85
  -1   8   6    1.49    2.01
   1  -8  -6    2.95    1.32
   1  -9  -6    0.62    1.32
  -1 -10   7    1.03    1.45
  -1  -9   7   23.39    2.76
  -1  -9   7   17.75    3.03
  -1  -9   7   17.72    2.85
  -1  -8   7    0.33    0.74
  -1  -8   7   -0.84    1.09
  -1  -8   7    0.47    1.17
  -1  -7   7    0.43    1.03
  -1  -7   7    1.59    0.86
  -1  -7   7    2.28    1.11
  -1  -6   7   21.50    3.06
  -1  -6   7   23.13    2.81
  -1  -6   7   25.52    2.80
  -1  -5   7    1.99    1.15
  -1  -5   7    0.57    0.64
  -1  -5   7    0.56    0.76
  -1  -5   7    0.33    0.74
  -1  -4   7  147.90   11.36
  -1  -4   7  150.46   10.56
  -1  -4   7  147.12   11.12
  -1  -4   7  162.85   11.47
  -1  -3   7  785.64   51.83
  -1  -3   7  762.02   51.39
  -1  -3   7  725.84   51.77
   1   3  -7  798.56   52.03
   1   2  -7  184.80   13.39
  -1  -2   7  183.54   13.06
   1   2  -7  177.77   12.98
  -1  -2   7  219.91   13.16
  -1  -2   7  171.73   13.23
   1   2  -7  177.95   12.95
   1   1  -7   48.53    3.56
  -1  -1   7   50.97    3.94
  -1  -1   7   44.17    3.87
   1   1  -7   44.21    3.82
  -1  -1   7   44.25    3.94
   1   0  -7  109.83    8.63
  -1   0   7  107.86    8.76
  -1   1   7  113.71    8.42
  -1   1   7  128.07    8.81
   1  -1  -7  117.93    8.46
  -1   1   7  107.51    8.41
   1  -1  -7  104.94    8.38
  -1   1   7  116.20    8.61
  -1   2   7   98.52    7.54
  -1   2   7  106.63    7.43
   1  -2  -7   94.58    7.42
   1  -2  -7   94.62    7.59
  -1   2   7   92.78    7.72
  -1   3   7   28.06    2.57
   1  -3  -7   28.02    2.88
   1  -3  -7   30.30    3.05
  -1   3   7   26.63    3.08
  -1   3   7   20.07    2.68
   1  -3  -7   25.30    2.64
  -1   3   7   26.93    3.05
   1  -4  -7  265.65   19.02
   1  -4  -7  272.26   19.26
  -1   4   7  227.05   18.75
  -1   4   7  253.97   18.46
  -1   4   7  269.87   19.49
   1  -5  -7  174.69   13.38
  -1   5   7  187.05   14.20
  -1   5   7  154.67   13.15
   1  -5  -7  187.68   13.80
  -1   5   7  176.43   12.75
  -1   6   7   19.34    3.23
   1  -6  -7   18.36    2.82
  -1   6   7   20.75    2.56
  -1   7   7    2.03    1.96
  -1   7   7    1.06    0.88
   1  -7  -7   -0.53    1.26
  -1   8   7    1.86    1.05
   1  -8  -7    1.15    1.22
   1  -9  -7   19.99    3.25
  -1 -10   8   30.96    3.94
  -1  -9   8    3.27    1.41
  -1  -9   8    2.68    1.33
  -1  -9   8    4.15    1.70
  -1  -8   8   -0.41    0.87
  -1  -8   8    0.48    1.20
  -1  -8   8    0.36    0.84
  -1  -7   8   89.13    7.64
  -1  -7   8   86.01    7.19
  -1  -6   8    0.33    0.65
  -1  -6   8    0.66    0.85
  -1  -5   8   25.67    2.97
  -1  -5   8   25.95    3.36
   1   4  -8    7.74    0.81
   1   4  -8    8.67    0.80
  -1  -4   8   10.59    1.63
  -1  -4   8    8.89    1.13
  -1  -4   8    7.90    1.56
  -1  -3   8  195.78   15.00
  -1  -3   8  208.45   15.00
  -1  -3   8  210.79   14.72
  -1  -3   8  216.08   14.61
   1   3  -8  195.88   15.07
  -1  -3   8  218.08   14.95
  -1  -2   8  390.50   25.77
  -1  -2   8  353.82   25.86
   1   2  -8  389.91   25.75
  -1  -2   8  377.05   25.97
   1   2  -8  385.43   26.29
  -1  -2   8  367.47   26.15
   1   1  -8   33.76    3.11
   1   1  -8   37.09    2.81
  -1  -1   8   34.88    3.21
   1   1  -8   42.80    3.57
   1   1  -8   38.00    2.83
   1   1  -8   27.39    3.03
  -1  -1   8   35.97    3.20
  -1   0   8   39.99    3.70
   1   0  -8   38.52    3.47
   1   0  -8   36.24    3.49
  -1   1   8   15.24    1.78
  -1   1   8   15.69    1.90
  -1   1   8   13.01    1.73
  -1   1   8   14.77    2.03
   1  -2  -8    0.50    0.59
  -1   2   8    0.69    0.57
   1  -2  -8    0.58    0.57
  -1   2   8    0.68    0.72
  -1   2   8    0.86    0.68
  -1   2   8    0.26    0.52
  -1   3   8  829.79   59.06
  -1   3   8  871.90   59.55
   1  -3  -8  822.91   59.16
  -1   3   8  767.43   59.12
  -1   3   8  851.90   58.72
   1  -4  -8   37.34    3.83
   1  -4  -8   44.12    4.19
  -1   4   8   37.31    3.94
  -1   4   8   43.24    3.96
  -1   4   8   36.58    3.39
  -1   4   8   35.58    4.17
   1  -5  -8  150.69   11.18
  -1   5   8  168.79   11.27
  -1   5   8  117.98   10.52
  -1   5   8  148.49   11.54
  -1   5   8  132.93   10.07
  -1   6   8    1.86    0.97
   1  -6  -8    3.90    1.42
  -1   7   8    2.62    1.83
  -1   7   8    1.14    0.99
   1  -7  -8    2.67    1.39
  -1   8   8   29.88    3.42
   1  -8  -8   25.87    3.77
   1  -9  -8    1.83    1.58
  -1  -9   9    2.83    1.21
  -1  -9   9   -0.45    1.22
  -1  -8   9   -0.38    1.00
  -1  -8   9   -0.80    1.03
  -1  -7   9    8.31    1.76
  -1  -6   9   -0.36    0.76
  -1  -5   9   60.93    5.22
   1   5  -9   56.59    5.23
   1   4  -9   28.58    2.31
  -1  -4   9   33.35    3.33
  -1  -4   9   31.38    2.69
   1   4  -9   26.39    3.29
  -1  -4   9   35.39    3.40
  -1  -4   9   25.72    3.13
  -1  -3   9   60.87    4.94
  -1  -3   9   50.87    4.71
  -1  -3   9   55.56    4.51
  -1  -3   9   55.31    4.40
  -1  -3   9   45.46    4.42
   1   3  -9   55.43    4.90
   1   2  -9   52.45    4.62
  -1  -2   9   56.25    4.44
  -1  -2   9   48.42    4.30
  -1  -2   9   48.31    4.07
  -1  -2   9   55.57    4.63
   1   1  -9   52.72    4.41
   1   1  -9   64.95    5.33
  -1  -1   9   60.83    5.07
  -1  -1   9   58.29    5.01
   1   1  -9   64.88    4.48
   1   1  -9   68.09    5.06
   1   1  -9   67.31    5.01
   1   0  -9  845.14   55.87
  -1   0   9  808.95   55.99
  -1   0   9  824.44   56.03
  -1   0   9  895.49   56.04
   1   0  -9  779.58   55.68
  -1   1   9    0.30    0.63
  -1   1   9   -0.32    0.59
  -1   1   9   -0.24    0.58
  -1   1   9    0.49    0.58
  -1   2   9  273.74   20.25
   1  -2  -9  319.39   20.50
   1  -2  -9  293.01   20.61
  -1   2   9  300.42   20.83
  -1   2   9  285.49   20.32
  -1   2   9  302.83   20.67
   1  -2  -9  296.10   20.48
  -1   2   9  265.51   20.35
  -1   3   9    0.24    0.67
   1  -3  -9   -0.35    0.78
  -1   3   9    0.32    0.93
  -1   3   9    1.29    0.97
   1  -3  -9    0.29    0.71
  -1   3   9    0.32    0.63
  -1   4   9   39.27    3.40
   1  -4  -9   38.83    3.68
   1  -4  -9   35.32    3.83
  -1   4   9   30.02    3.89
  -1   4   9   31.05    3.68
  -1   4   9   41.45    4.01
   1  -4  -9   36.98    3.80
  -1   5   9    1.95    0.98
   1  -5  -9    2.66    1.06
  -1   5   9    3.53    0.94
  -1   6   9    2.40    1.14
   1  -6  -9    5.89    1.66
  -1   6   9    2.89    1.85
   1  -7  -9    9.08    2.17
  -1   7   9    9.86    1.95
   1  -8  -9   28.63    3.66
  -1   8   9   16.61    2.66
  -1  -9  10   40.82    4.40
  -1  -8  10    3.07    1.16
  -1  -8  10    2.05    1.12
  -1  -7  10    9.29    1.87
  -1  -6  10   35.44    4.11
  -1  -6  10   52.29    4.70
  -1  -5  10   28.67    3.44
  -1  -5  10   33.26    3.73
   1   5 -10   39.38    4.06
  -1  -4  10   20.46    2.37
  -1  -4  10   24.29    2.82
   1   4 -10   21.18    2.85
  -1  -4  10   15.66    1.98
  -1  -4  10   29.37    2.93
  -1  -3  10   24.23    3.16
  -1  -3  10   30.56    3.30
  -1  -3  10   34.82    3.14
  -1  -3  10   31.27    2.94
  -1  -3  10   28.67    2.95
   1   3 -10   35.81    3.49
  -1  -2  10    2.32    0.84
  -1  -2  10    1.05    0.76
   1   2 -10    0.32    0.68
  -1  -2  10    0.44    0.54
  -1  -2  10    0.94    0.94
   1   1 -10  572.74   37.73
  -1  -1  10  546.11   37.40
   1   1 -10  492.52   37.13
  -1  -1  10  585.22   37.55
   1   1 -10  569.35   37.31
  -1  -1  10  543.43   36.57
   1   0 -10    0.25    0.54
  -1   0  10    1.54    0.80
  -1   0  10    1.54    0.87
  -1   0  10    2.53    0.87
   1   0 -10    0.64    0.66
  -1   1  10    0.14    0.47
  -1   1  10    0.35    0.79
  -1   1  10    1.00    0.79
  -1   1  10    1.03    0.67
  -1   1  10    0.27    0.60
   1  -1 -10    0.45    0.64
  -1   2  10   55.70    4.70
   1  -2 -10   54.37    4.81
   1  -2 -10   45.66    4.74
  -1   2  10   59.03    5.25
   1  -2 -10   59.61    4.85
  -1   2  10   54.22    4.97
  -1   2  10   53.54    4.75
  -1   2  10   53.48    4.56
  -1   3  10   86.67    6.71
  -1   3  10   74.18    6.91
   1  -3 -10   75.63    6.61
  -1   3  10   78.80    6.30
  -1   3  10   83.57    6.59
   1  -3 -10   70.81    6.35
  -1   4  10  171.98   12.56
  -1   4  10  181.89   12.60
   1  -4 -10  138.18   12.14
  -1   4  10  178.26   12.43
   1  -4 -10  137.26   11.89
  -1   4  10  173.97   11.86
   1  -5 -10    3.08    1.19
  -1   5  10    0.97    1.36
  -1   5  10    2.08    1.08
  -1   5  10    0.94    0.71
   1  -6 -10   21.05    3.03
  -1   6  10   19.14    2.79
   1  -6 -10   18.12    2.91
  -1   7  10    0.44    0.94
   1  -7 -10    0.54    1.06
  -1   8  10    2.74    1.31
   1  -8 -10    7.99    2.02
  -1  -9  11    0.44    1.10
  -1  -8  11    0.74    0.83
  -1  -8  11    1.50    1.59
  -1  -8  11   -0.43    1.26
  -1  -7  11    1.41    1.32
  -1  -7  11    3.02    1.26
  -1  -6  11    2.48    1.17
   1   6 -11    3.42    1.42
  -1  -6  11    2.67    1.42
   1   5 -11    1.48    0.33
   1   5 -11    1.48    0.31
  -1  -5  11    1.27    1.27
  -1  -5  11    3.17    1.15
   1   5 -11    2.01    1.13
  -1  -4  11  265.51   17.40
   1   4 -11  266.81   18.12
  -1  -4  11  231.50   17.64
  -1  -4  11  243.90   17.80
  -1  -4  11  223.53   16.95
  -1  -3  11   31.26    3.14
   1   3 -11   26.00    3.20
  -1  -3  11   29.14    2.90
  -1  -3  11   30.01    3.29
  -1  -2  11   56.99    4.87
  -1  -2  11   63.71    5.17
   1   2 -11   51.51    4.92
  -1  -2  11   50.50    4.70
  -1  -1  11  101.46    7.71
  -1  -1  11   97.60    7.72
   1   1 -11   82.24    7.35
   1   1 -11   99.34    7.55
   1   1 -11  112.73    8.07
  -1   0  11  533.32   33.73
  -1   0  11  435.20   33.63
  -1   0  11  486.59   33.73
  -1   0  11  497.60   33.30
   1   0 -11  479.54   33.46
   1   0 -11  489.98   33.27
  -1   1  11    0.10    0.46
  -1   1  11    0.38    0.74
   1  -1 -11    0.70    0.63
  -1   1  11    1.06    0.74
  -1   1  11    1.48    0.83
  -1   1  11   -0.58    0.78
  -1   2  11   -0.29    0.82
   1  -2 -11    1.88    0.96
   1  -2 -11    0.34    0.63
  -1   2  11    1.18    0.70
  -1   2  11    0.42    0.95
  -1   2  11    0.40    0.78
  -1   2  11   -0.20    0.69
   1  -3 -11   30.47    3.44
  -1   3  11   32.14    3.31
  -1   3  11   40.28    4.18
   1  -3 -11   30.17    3.57
   1  -3 -11   38.69    3.73
  -1   3  11   36.50    3.62
  -1   3  11   30.91    3.39
   1  -4 -11   72.43    6.70
  -1   4  11   70.79    6.68
  -1   4  11   77.47    6.85
  -1   4  11   85.08    6.84
  -1   4  11   79.07    6.27
   1  -5 -11   21.07    2.93
  -1   5  11   21.46    2.99
  -1   5  11   20.38    3.24
  -1   5  11   20.92    2.44
   1  -5 -11   26.85    2.97
  -1   6  11    4.56    1.35
   1  -6 -11    4.74    1.44
  -1   6  11    4.20    0.95
   1  -6 -11    4.46    1.47
   1  -7 -11    3.16    1.49
  -1   7  11    3.34    1.30
  -1   8  11   16.04    2.61
  -1  -9  12    1.38    1.20
  -1  -8  12    1.82    1.41
  -1  -7  12   59.91    6.31
  -1  -7  12   75.63    6.50
  -1  -6  12   34.66    4.00
  -1  -6  12   29.52    3.63
   1   6 -12   30.26    4.06
   1   5 -12    1.76    0.42
   1   5 -12    2.63    1.31
  -1  -5  12    2.54    1.06
  -1  -5  12    0.90    1.12
   1   5 -12    1.61    0.40
   1   4 -12   19.28    2.72
  -1  -4  12   20.21    2.37
  -1  -4  12   12.95    1.86
  -1  -4  12   14.77    2.55
  -1  -4  12   15.64    2.47
  -1  -3  12  244.35   17.87
  -1  -3  12  223.00   17.94
   1   3 -12  280.25   18.63
  -1  -3  12  284.58   18.58
  -1  -2  12   23.12    2.73
  -1  -2  12   26.43    2.99
  -1  -2  12   20.70    2.53
   1   2 -12   22.80    2.56
   1   2 -12   26.73    2.98
  -1  -1  12    9.12    1.69
   1   1 -12    6.76    1.42
   1   1 -12   15.29    2.08
  -1  -1  12   12.85    1.89
  -1   0  12   10.16    1.96
  -1   0  12   14.03    2.21
   1   0 -12   14.67    2.08
  -1   0  12   15.61    1.92
   1   0 -12   14.79    1.92
  -1   0  12   18.40    2.26
  -1   1  12   10.71    1.66
   1  -1 -12   10.50    1.74
  -1   1  12    7.66    1.74
   1  -1 -12    7.85    1.39
  -1   1  12    7.86    1.41
  -1   1  12    7.16    1.67
   1  -2 -12    6.77    1.42
   1  -2 -12    6.39    1.23
  -1   2  12    6.61    1.35
  -1   2  12    7.62    1.57
   1  -2 -12    5.15    0.89
  -1   2  12    6.46    1.38
  -1   3  12    3.47    1.18
   1  -3 -12    3.59    1.21
   1  -3 -12    2.42    0.73
  -1   3  12    3.44    1.12
   1  -4 -12   10.90    2.01
   1  -4 -12    9.17    1.57
  -1   4  12    8.61    1.63
  -1   4  12   12.48    2.15
   1  -5 -12    8.06    1.92
  -1   5  12   10.34    2.06
   1  -5 -12   11.81    1.95
  -1   5  12   13.73    1.81
  -1   6  12   29.03    3.69
   1  -6 -12   31.86    3.48
   1  -6 -12   26.02    3.52
  -1   6  12   25.71    2.76
   1  -7 -12   16.30    2.93
  -1   7  12   20.64    2.95
  -1   8  12   21.56    3.19
  -1  -8  13    6.62    1.82
  -1  -7  13   19.16    3.35
  -1  -7  13   29.54    3.58
   1   6 -13   13.57    2.69
  -1  -6  13   17.60    2.83
  -1  -6  13    8.87    2.08
  -1  -5  13    2.74    1.33
  -1  -5  13    4.77    1.64
   1   5 -13    2.21    0.52
   1   5 -13    2.60    0.55
   1   5 -13    3.86    1.55
  -1  -4  13   56.69    5.71
   1   4 -13   66.33    6.07
  -1  -3  13  161.81   11.96
  -1  -3  13  144.53   12.31
   1   3 -13  181.77   12.70
   1   2 -13  229.49   16.38
  -1  -2  13  214.16   16.00
  -1  -1  13    0.73    1.02
  -1  -1  13    0.36    0.81
   1   1 -13    0.79    0.89
   1   1 -13    0.61    0.79
  -1   0  13   53.04    5.18
  -1   0  13   64.76    5.49
   1   0 -13   71.25    5.42
  -1   0  13   57.18    4.89
   1   0 -13   49.79    4.80
  -1   1  13   57.28    5.83
  -1   1  13   63.51    5.68
   1  -1 -13   61.64    5.31
   1  -2 -13    7.57    0.94
  -1   2  13   10.53    1.77
   1  -2 -13    7.98    0.95
  -1   2  13   10.44    1.63
  -1   2  13    4.96    1.50
   1  -2 -13   12.83    1.66
  -1   3  13   17.15    2.29
   1  -3 -13   15.15    1.68
  -1   3  13   15.60    2.23
   1  -3 -13   16.08    2.39
  -1   3  13   14.22    2.45
   1  -3 -13   12.89    1.68
   1  -4 -13    3.61    1.38
   1  -4 -13    6.05    1.10
  -1   4  13    3.84    1.26
   1  -5 -13    0.49    0.97
  -1   5  13    1.52    1.14
   1  -5 -13    1.52    0.79
  -1   5  13    1.20    0.78
  -1   6  13   43.24    4.66
   1  -6 -13   43.21    4.64
  -1   6  13   34.62    3.57
  -1   7  13   13.87    2.51
   1  -7 -13   14.90    2.71
  -1  -7  14   24.27    3.44
  -1  -7  14   27.89    3.93
   1   6 -14   -0.64    1.43
  -1  -6  14    0.50    1.39
  -1  -6  14   -1.06    1.43
   1   5 -14   15.03    1.60
  -1  -5  14   20.81    2.99
  -1  -5  14   21.66    3.21
   1   4 -14  179.30   13.23
  -1  -4  14  153.28   12.76
  -1  -3  14   70.24    6.09
  -1  -3  14   57.83    5.35
   1   3 -14   59.45    5.81
  -1  -2  14   97.45    8.44
   1   2 -14  119.16    8.97
  -1  -1  14   10.57    1.57
   1   1 -14   10.94    2.10
  -1  -1  14    9.74    2.02
  -1  -1  14   14.77    2.15
  -1   0  14   14.90    1.86
   1   0 -14   15.70    1.99
   1   0 -14   12.46    2.20
  -1   0  14   12.06    2.11
  -1   0  14   10.19    1.98
  -1   1  14    4.45    1.50
  -1   1  14    3.49    1.11
   1  -1 -14    1.55    0.84
  -1   1  14    5.16    1.45
  -1   2  14    1.29    0.97
  -1   2  14   -0.37    1.19
   1  -2 -14    1.80    0.89
  -1   2  14    3.30    1.37
  -1   3  14  186.55   12.95
   1  -3 -14  164.70   13.03
  -1   3  14  162.84   13.29
   1  -3 -14  167.20   11.87
   1  -3 -14  173.56   12.56
   1  -4 -14    0.41    0.58
  -1   4  14    2.05    1.06
  -1   5  14    1.64    1.15
   1  -5 -14    1.00    1.06
  -1   5  14   -0.33    0.85
   1  -6 -14    1.06    1.26
  -1   6  14   -0.56    1.17
  -1  -6  15    0.52    1.29
  -1  -6  15   -0.56    1.67
   1   6 -15    0.66    1.40
  -1  -5  15    0.51    1.21
   1   5 -15    1.20    1.10
  -1  -4  15   -1.51    1.35
   1   4 -15    0.55    0.92
  -1  -3  15    3.91    1.59
   1   3 -15    7.25    1.77
   1   2 -15    3.15    1.32
  -1  -2  15    2.68    1.16
  -1  -1  15    3.78    1.31
  -1  -1  15    4.16    1.00
  -1  -1  15    1.80    1.18
   1   1 -15    2.22    1.12
  -1   0  15   43.45    4.46
  -1   0  15   44.26    3.99
  -1   0  15   40.56    4.52
   1   0 -15   43.13    4.64
  -1   1  15   20.59    2.51
  -1   1  15   25.87    3.25
   1  -1 -15   22.48    2.53
  -1   1  15   16.90    2.73
  -1   2  15   62.42    5.41
  -1   2  15   61.96    5.94
  -1   2  15   67.47    5.64
   1  -2 -15   50.28    4.88
  -1   3  15    1.92    1.16
  -1   3  15    2.14    1.56
  -1   4  15   43.92    4.37
   1  -4 -15   40.92    4.61
  -1   5  15    5.17    1.86
  -1   5  15    5.55    1.45
   1  -5 -15    6.10    1.70
   1   5 -16    0.62    1.31
  -1  -5  16   -1.08    1.56
   1   4 -16    0.58    1.14
  -1  -4  16   -0.53    1.26
   1   3 -16   34.14    3.96
  -1  -3  16   29.18    3.95
  -1  -2  16    9.03    1.88
   1   2 -16    8.56    1.84
   1   1 -16   23.75    3.18
  -1  -1  16   25.79    3.16
  -1  -1  16   21.39    3.19
   1   0 -16    0.98    1.10
  -1   0  16    0.45    1.11
  -1   0  16   -0.48    1.14
  -1   1  16   14.32    2.40
  -1   1  16   16.46    2.63
  -1   2  16   -0.42    1.09
  -1   2  16    3.81    1.58
  -1   3  16  132.18   10.24
  -1   3  16  120.92   10.74
  -1   4  16   13.85    2.29
  -1   5  16    0.37    1.13
   1   4 -17    1.20    1.10
  -1  -4  17    1.11    1.76
   1   3 -17    2.14    1.39
  -1  -3  17    1.09    1.47
   1   2 -17    2.01    1.14
   1   1 -17   13.19    2.33
  -1  -1  17   10.39    2.06
  -1  -1  17   13.01    2.50
   1   0 -17   15.20    2.56
  -1   0  17   17.23    2.70
  -1   0  17   15.62    2.67
   1  -1 -17   12.97    2.46
  -1   1  17    8.39    2.01
  -1   1  17   11.83    2.31
  -1   2  17    1.35    1.12
  -1   2  17    0.57    1.13
  -1   3  17   83.71    7.47
  -1   3  17   88.74    8.14
  -1   4  17    2.44    1.46
   1   3 -18   -0.56    1.11
  -1  -2  18    0.55    1.36
   1   2 -18   -0.53    1.12
   1   1 -18    0.51    1.22
  -1  -1  18    1.05    1.41
  -1   0  18   51.66    5.04
   1   0 -18   45.74    4.81
  -1   1  18   18.78    2.98
  -1   1  18   12.50    2.49
   1  -1 -18   15.05    2.72
  -1   2  18    1.80    1.35
  -1   2  18    0.95    1.37
  -1   3  18    3.66    1.62
  -1   4  18   10.23    2.13
  -1   0  19   14.62    2.77
  -1   1  19    0.52    1.56
  -1   2  19   11.02    2.36
  -1   3  19    8.64    2.11
  -1   4  19    0.89    1.38
  -2   2 -19   34.33    4.10
  -2   3 -19   17.00    2.63
  -2   4 -19   14.64    2.47
  -2  -1 -18   11.53    1.92
  -2   0 -18    1.42    0.92
  -2   1 -18   17.82    2.53
  -2   2 -18   15.84    2.58
   2  -3  18   16.55    2.45
  -2   3 -18   20.24    2.81
   2  -4  18   26.03    3.12
  -2   4 -18   23.25    3.13
   2  -5  18   22.31    3.08
  -2  -7 -17    0.95    1.13
  -2  -3 -17   20.10    2.35
  -2  -2 -17    3.55    1.01
  -2  -1 -17   15.12    2.13
  -2   0 -17    2.66    1.01
  -2   1 -17   24.35    2.93
   2  -2  17    3.02    1.01
  -2   2 -17    2.78    1.22
  -2   3 -17   48.21    4.82
   2  -3  17   44.62    4.34
   2  -4  17    2.27    1.45
  -2   4 -17    0.86    0.92
   2  -5  17    3.56    1.59
  -2   5 -17    5.65    1.49
  -2  -7 -16   21.82    3.13
   2   6  16   15.74    1.96
  -2  -6 -16   15.94    2.53
  -2  -5 -16    1.05    0.87
  -2  -4 -16    3.21    1.02
  -2  -3 -16   92.37    7.18
  -2  -2 -16    1.25    0.80
  -2  -1 -16    7.73    1.39
  -2   0 -16    7.14    1.42
   2   0  16    5.34    0.62
  -2   1 -16   -0.35    0.70
   2  -1  16   -0.19    0.70
  -2   2 -16    4.46    1.41
   2  -2  16    5.39    1.15
  -2   3 -16   15.74    2.54
   2  -3  16   24.43    2.77
  -2   4 -16   11.89    2.17
   2  -4  16   14.85    2.37
  -2   5 -16    3.03    1.42
   2  -5  16    3.20    1.72
   2  -6  16   -2.60    1.70
  -2  -8 -15   11.53    2.44
  -2  -7 -15   23.73    3.39
  -2  -6 -15   39.82    4.37
  -2  -5 -15    2.56    1.14
  -2  -4 -15   11.17    1.59
  -2  -4 -15    8.41    1.50
  -2  -3 -15   -0.23    0.57
  -2  -2 -15   -0.23    0.54
   2   1  15   -0.14    0.53
  -2  -1 -15    0.25    0.56
  -2   0 -15   10.34    1.59
   2   0  15    9.47    1.08
  -2   1 -15   26.20    2.97
   2  -1  15   25.44    2.52
   2  -2  15  101.56    7.29
  -2   2 -15   80.56    7.20
  -2   2 -15   93.26    7.93
  -2   3 -15    4.07    1.38
   2  -3  15    4.61    1.29
  -2   3 -15    5.30    1.43
  -2   4 -15  152.63   12.22
   2  -4  15  162.57   12.29
  -2   5 -15    2.58    1.21
  -2   6 -15   11.95    2.10
  -2  -8 -14    1.61    1.40
  -2  -7 -14    7.67    1.90
  -2  -6 -14    2.52    1.23
  -2  -5 -14   22.90    2.82
  -2  -4 -14    4.69    1.23
  -2  -4 -14    3.07    1.20
  -2  -3 -14   33.79    3.21
  -2  -3 -14   38.94    3.54
  -2  -3 -14   32.61    3.15
   2   2  14   21.38    2.23
  -2  -2 -14   21.62    2.25
   2   1  14   25.35    2.32
  -2  -1 -14   28.29    2.56
  -2   0 -14   40.20    3.74
  -2   1 -14   -0.62    0.70
   2  -1  14   -0.18    0.62
  -2   2 -14    0.33    0.85
   2  -2  14    0.26    0.81
  -2   2 -14    0.41    0.81
  -2   3 -14   -0.31    0.86
  -2   3 -14    1.15    0.99
  -2   3 -14    1.57    0.97
  -2   4 -14    4.74    1.20
  -2   4 -14    6.12    1.79
  -2   4 -14    5.72    1.57
  -2   5 -14   -0.53    1.36
  -2   5 -14    2.98    1.19
  -2   6 -14    6.09    1.51
  -2  -8 -13    1.58    1.43
  -2  -7 -13    3.33    1.48
  -2  -6 -13   15.94    2.46
  -2  -6 -13   14.81    2.55
  -2  -5 -13   59.49    5.21
  -2  -5 -13   50.83    5.25
   2   5  13   54.04    5.19
  -2  -4 -13  139.26   11.39
   2   4  13  157.94   11.84
  -2  -4 -13  175.29   11.97
  -2  -3 -13    1.96    0.76
   2   3  13    3.70    1.03
  -2  -3 -13    3.53    0.83
   2   3  13    4.71    1.20
   2   2  13   30.48    3.25
   2   2  13   30.94    2.91
  -2  -2 -13   25.50    2.67
  -2  -2 -13   35.06    2.70
   2   2  13   29.43    2.79
   2   1  13    9.36    1.70
  -2  -1 -13    8.52    1.32
   2   1  13   13.33    1.42
  -2  -1 -13    8.82    1.79
  -2   0 -13   92.39    7.71
   2   0  13   97.01    6.83
  -2   0 -13   92.96    7.31
  -2   1 -13  167.54   12.43
   2  -1  13  166.11   11.88
  -2   2 -13    0.93    0.80
  -2   2 -13    1.20    0.85
  -2   3 -13   -0.86    0.80
  -2   3 -13   -0.38    0.80
  -2   4 -13   53.58    4.87
  -2   4 -13   51.33    5.58
  -2   5 -13    5.50    1.99
  -2   5 -13    3.36    1.32
  -2   6 -13    0.62    1.74
  -2   6 -13   -0.40    0.86
  -2   7 -13    9.34    2.83
  -2   7 -13   15.60    2.26
  -2  -8 -12   13.31    2.58
  -2  -7 -12    1.90    1.33
   2   7  12    0.05    0.26
  -2  -6 -12    5.81    1.53
  -2  -6 -12    3.85    1.61
   2   6  12    6.22    1.62
   2   6  12    5.96    1.14
   2   5  12   27.93    3.10
  -2  -5 -12   28.70    3.40
  -2  -5 -12   20.47    2.78
  -2  -4 -12   55.93    5.13
  -2  -4 -12   55.40    4.87
   2   4  12   55.38    5.05
   2   3  12  468.89   31.79
  -2  -3 -12  537.85   31.70
   2   3  12  428.61   31.79
   2   3  12  470.32   31.72
  -2  -3 -12  421.49   31.28
   2   2  12   72.59    5.66
   2   2  12   74.66    5.98
  -2  -2 -12   65.85    5.31
   2   2  12   67.29    5.49
  -2  -2 -12   73.74    5.34
  -2  -1 -12  115.53    8.41
  -2  -1 -12  126.53    9.14
   2   1  12  106.56    8.77
  -2   0 -12   90.63    7.06
   2   0  12   92.18    6.65
  -2   0 -12   97.93    7.58
  -2   1 -12  339.20   23.80
  -2   2 -12    7.13    1.41
  -2   2 -12    4.92    1.41
  -2   3 -12    5.15    1.38
   2  -3  12    4.17    1.16
  -2   3 -12    5.33    1.19
  -2   4 -12    0.75    0.62
  -2   4 -12    1.00    1.34
  -2   4 -12   -0.77    0.87
  -2   5 -12   25.29    3.77
  -2   5 -12   26.07    2.67
  -2   5 -12   27.75    3.28
  -2   6 -12    0.80    0.95
  -2   6 -12   -0.66    1.57
  -2   7 -12   38.07    3.96
  -2   7 -12   30.51    4.88
  -2  -9 -11   22.89    3.51
  -2  -8 -11    2.11    1.53
   2   7  11    1.69    1.22
  -2  -7 -11   -0.47    0.98
   2   6  11  164.57   11.88
  -2  -6 -11  144.98   12.19
   2   6  11  161.28   10.94
  -2  -6 -11  129.22   11.54
  -2  -5 -11   63.80    5.78
   2   5  11   58.91    5.28
  -2  -5 -11   57.08    5.29
   2   4  11  195.68   14.87
  -2  -4 -11  212.62   15.18
   2   4  11  214.32   15.15
  -2  -4 -11  204.70   14.86
   2   3  11  172.01   13.24
   2   3  11  177.32   13.22
  -2  -3 -11  203.42   13.69
   2   3  11  183.22   13.33
  -2  -3 -11  184.94   13.11
  -2  -2 -11   23.24    2.09
   2   2  11   27.64    2.68
   2   2  11   18.90    2.31
   2   2  11   20.30    2.30
  -2  -2 -11   25.31    2.23
  -2  -1 -11   46.21    4.31
  -2  -1 -11   43.35    3.40
  -2  -1 -11   52.09    3.78
  -2   0 -11    0.60    0.83
  -2   0 -11    3.87    0.82
  -2   1 -11   25.84    2.85
  -2   2 -11   16.06    2.28
  -2   2 -11   19.56    2.23
   2  -2  11   12.72    1.90
  -2   3 -11   27.71    2.81
  -2   3 -11   23.71    2.89
   2  -3  11   23.43    2.70
  -2   4 -11   21.55    2.65
   2  -4  11   16.31    2.28
  -2   4 -11   20.04    2.28
  -2   5 -11   14.72    2.25
  -2   5 -11    8.92    2.51
  -2   5 -11   14.34    1.74
  -2   6 -11    2.00    2.05
  -2   6 -11   -0.39    0.88
  -2   7 -11   41.99    5.36
  -2   7 -11   28.91    3.51
  -2   8 -11    0.79    2.14
  -2  -9 -10    1.75    1.52
  -2  -8 -10   -0.52    1.17
  -2  -7 -10    0.23    0.46
  -2  -7 -10    0.47    0.98
   2   7  10   -0.81    1.17
   2   6  10    6.95    1.58
  -2  -6 -10    4.67    1.77
   2   6  10    4.48    0.92
  -2  -6 -10    5.74    1.51
  -2  -5 -10   12.57    1.98
   2   5  10    9.42    1.66
  -2  -5 -10   11.43    1.84
  -2  -5 -10   11.90    2.16
   2   4  10   29.97    3.01
   2   4  10   22.92    2.63
  -2  -4 -10   22.61    2.66
  -2  -4 -10   21.72    2.72
   2   4  10   24.96    2.90
   2   3  10  248.64   18.78
   2   3  10  270.11   18.92
  -2  -3 -10  321.14   19.39
   2   3  10  270.71   19.02
  -2  -3 -10  254.00   18.71
   2   2  10  151.47   11.27
  -2  -2 -10  156.42   11.54
   2   2  10  159.77   11.22
  -2  -2 -10  151.61   10.73
  -2  -2 -10  157.26   10.98
  -2  -1 -10   34.91    2.66
  -2  -1 -10   35.15    2.79
   2   1  10   32.08    2.35
  -2   0 -10  347.54   23.81
  -2   2 -10   40.56    4.16
   2  -2  10   46.50    3.92
   2  -3  10    3.63    1.06
  -2   3 -10    2.37    0.97
   2  -4  10   42.37    4.17
  -2   4 -10   47.97    4.50
  -2   5 -10   88.70    6.73
  -2   5 -10   92.06    7.46
  -2   5 -10   78.19    8.15
  -2   6 -10    5.93    1.07
  -2   6 -10    6.83    2.15
  -2   6 -10    6.97    1.54
  -2   7 -10    6.36    2.62
  -2   7 -10    5.53    1.50
  -2   8 -10   27.57    4.67
  -2   8 -10   19.28    2.69
  -2  -9  -9    1.74    1.68
  -2  -8  -9    1.34    0.72
  -2  -8  -9    1.05    1.24
  -2  -8  -9    1.26    0.73
  -2  -7  -9    5.70    1.65
  -2  -7  -9    3.48    0.76
  -2  -6  -9    4.16    0.70
   2   6   9    3.83    0.79
  -2  -6  -9    1.03    1.24
   2   6   9    3.04    1.04
  -2  -6  -9    4.28    1.20
  -2  -6  -9    3.25    1.31
   2   5   9  258.68   18.86
   2   5   9  256.57   18.33
  -2  -5  -9  267.10   18.52
  -2  -5  -9  239.91   18.48
   2   5   9  272.71   18.11
  -2  -5  -9  249.44   18.88
   2   4   9   -0.24    0.70
  -2  -4  -9   -0.28    0.75
   2   4   9    0.67    0.75
  -2  -4  -9   -0.30    0.85
   2   4   9   -0.35    0.83
   2   3   9  889.52   64.37
  -2  -3  -9  958.77   64.77
   2   3   9  970.61   64.77
   2   3   9 1043.99   64.76
  -2  -2  -9  191.22   13.74
   2   2   9  232.58   14.41
  -2  -1  -9  364.71   24.66
  -2   1  -9   19.81    2.49
   2  -1   9   21.52    2.12
  -2   2  -9   19.38    2.52
   2  -2   9   23.60    2.32
  -2   3  -9   35.40    3.47
   2  -3   9   29.34    3.07
  -2   4  -9   63.97    5.77
   2  -4   9   66.48    5.63
  -2   5  -9    7.61    2.31
  -2   5  -9    5.59    1.45
  -2   6  -9   12.14    2.03
  -2   6  -9   14.24    2.99
  -2   6  -9   13.27    1.56
  -2   7  -9   27.49    4.47
  -2   7  -9   24.41    3.02
  -2   8  -9   25.27    4.47
  -2   8  -9   18.50    2.65
  -2  -9  -8    5.27    1.84
  -2  -8  -8   19.23    2.15
  -2  -8  -8   16.94    2.05
  -2  -8  -8   17.56    2.87
  -2  -7  -8    2.58    0.79
  -2  -7  -8    3.26    1.45
  -2  -7  -8    2.19    1.00
  -2  -7  -8    2.24    0.71
  -2  -6  -8  373.66   25.84
   2   6   8  360.57   24.88
   2   6   8  377.48   24.03
  -2  -6  -8  369.71   25.27
  -2  -6  -8  321.90   24.01
  -2  -6  -8  355.89   24.85
   2   5   8   27.96    2.79
   2   5   8   23.83    3.01
  -2  -5  -8   23.73    2.74
  -2  -5  -8   20.77    2.73
   2   5   8   28.18    2.56
   2   4   8   17.48    2.22
   2   4   8   15.96    2.24
  -2  -4  -8   16.25    2.08
   2   4   8   14.80    1.82
   2   3   8  236.35   16.17
   2   3   8  238.11   16.28
   2   3   8  212.37   15.77
   2   2   8    6.46    1.04
  -2  -2  -8    4.58    0.57
  -2  -1  -8   28.28    2.26
  -2   1  -8   93.59    6.64
   2  -1   8  102.15    7.06
  -2   2  -8   17.45    2.11
  -2   2  -8   15.39    1.39
   2  -2   8   14.74    1.76
   2  -3   8  671.04   44.94
  -2   3  -8  648.72   45.20
   2  -4   8  725.27   49.62
  -2   4  -8  732.55   49.86
  -2   5  -8   -0.36    0.66
   2  -5   8    0.36    0.82
  -2   6  -8    4.85    1.32
  -2   6  -8    4.43    2.16
  -2   7  -8    0.39    0.92
  -2   7  -8    1.19    0.45
  -2   7  -8    0.80    1.70
  -2   8  -8    2.37    1.03
  -2   8  -8   -0.91    2.63
  -2  -9  -7   46.19    4.19
  -2  -9  -7   40.37    4.94
  -2  -8  -7    2.95    0.97
  -2  -8  -7    4.17    1.12
  -2  -8  -7    2.24    0.83
  -2  -8  -7    2.68    1.46
  -2  -7  -7   62.78    5.60
  -2  -7  -7   69.58    5.30
  -2  -7  -7   68.49    5.31
  -2  -7  -7   61.69    6.11
  -2  -6  -7    4.57    1.59
  -2  -6  -7    5.89    1.53
  -2  -6  -7    5.23    0.91
  -2  -6  -7    4.52    1.16
   2   6   7    4.16    0.68
   2   5   7   21.11    2.09
   2   5   7   22.34    2.73
   2   5   7   24.02    2.39
  -2  -5  -7   14.92    2.19
   2   5   7   20.16    2.68
  -2  -5  -7   19.91    1.80
   2   4   7    7.73    1.21
   2   4   7    3.77    1.16
   2   4   7    6.45    1.32
   2   4   7    6.97    1.10
   2   3   7  154.73   10.97
   2   3   7  166.59   11.57
   2   3   7  145.98   11.33
   2   2   7    3.67    0.72
  -2  -2  -7    2.66    0.34
  -2   1  -7   24.27    2.00
   2  -1   7   22.92    2.11
  -2   2  -7   50.13    4.13
   2  -2   7   51.07    3.80
  -2   3  -7  771.37   49.11
  -2   3  -7  672.11   48.23
   2  -3   7  772.73   48.86
   2  -4   7  601.50   41.37
  -2   4  -7  605.64   41.49
  -2   5  -7    1.75    0.95
   2  -5   7    3.34    1.25
  -2   6  -7   -0.76    1.60
  -2   6  -7    0.37    0.84
  -2   7  -7    2.29    1.19
  -2   7  -7    3.01    0.59
  -2   7  -7    0.82    2.14
  -2   8  -7   16.59    2.32
  -2   8  -7    6.59    3.03
  -2  -9  -6    4.74    1.37
  -2  -9  -6    4.41    1.08
  -2  -8  -6   54.01    4.34
  -2  -8  -6   49.67    4.56
  -2  -8  -6   45.50    5.28
  -2  -8  -6   46.42    4.45
  -2  -8  -6   55.99    4.55
  -2  -7  -6    3.75    0.98
  -2  -7  -6    4.89    1.10
  -2  -7  -6    5.84    1.57
  -2  -7  -6    4.78    0.93
   2   6   6    0.65    0.30
  -2  -6  -6   -0.50    1.06
  -2  -6  -6    0.15    0.46
  -2  -6  -6    0.68    0.52
  -2  -6  -6    0.26    0.78
   2   5   6  107.02    9.50
   2   5   6  122.65    8.95
   2   5   6  123.43    9.72
  -2  -5  -6  116.60    9.07
  -2  -5  -6  117.32    8.56
   2   5   6  133.14    8.76
   2   4   6    2.42    0.78
   2   4   6    3.06    1.00
   2   4   6    1.88    0.62
   2   4   6    2.56    0.91
   2   3   6 1070.04   69.41
   2   3   6  977.88   69.95
   2   2   6  176.09   11.90
  -2   0  -6    6.52    1.17
   2   0   6    4.61    0.62
   2  -1   6  136.30    9.64
   2  -2   6  123.66    9.33
  -2   2  -6  133.37    9.11
  -2   2  -6  124.41    9.62
   2  -3   6  187.41   13.15
  -2   3  -6  175.24   12.74
  -2   3  -6  185.13   13.33
   2  -4   6  241.83   16.14
  -2   4  -6  196.78   15.44
  -2   4  -6  246.65   16.18
  -2   5  -6   35.08    3.52
   2  -5   6   32.65    3.66
  -2   6  -6   78.51    6.36
  -2   6  -6   61.17    7.37
  -2   7  -6   51.03    4.78
  -2   7  -6   43.02    6.02
  -2   7  -6   48.64    3.78
  -2   8  -6    0.97    2.41
  -2   8  -6    0.40    0.84
  -2 -10  -5    1.91    1.25
  -2  -9  -5   -0.45    0.58
  -2  -9  -5   -0.34    0.88
  -2  -8  -5    6.71    1.12
  -2  -8  -5    7.18    1.44
  -2  -8  -5    6.13    1.22
  -2  -8  -5    4.38    1.18
  -2  -7  -5    1.52    0.63
  -2  -7  -5    3.39    0.97
  -2  -7  -5    2.48    0.87
  -2  -7  -5    3.61    0.98
  -2  -6  -5  134.77    9.23
  -2  -6  -5  124.61   10.62
  -2  -6  -5  126.69    9.66
  -2  -6  -5  127.83    9.53
  -2  -6  -5  121.26    9.37
   2   6   5  133.61    8.95
   2   5   5    2.91    1.21
   2   5   5    2.21    0.66
  -2  -5  -5    2.07    0.58
   2   5   5    0.80    0.85
  -2  -5  -5    1.18    0.59
   2   4   5   36.49    3.02
   2   4   5   32.60    3.49
   2   4   5   40.15    3.76
   2   4   5   38.51    3.23
  -2  -4  -5   35.28    2.89
   2   3   5   68.64    5.25
   2   3   5   63.72    4.96
   2   3   5   53.61    4.48
  -2  -3  -5   64.26    4.34
   2   2   5    3.47    0.52
   2   0   5   64.52    4.67
  -2   0  -5   70.16    5.43
   2  -1   5  465.03   31.44
   2  -2   5    7.60    1.15
  -2   2  -5    6.12    0.95
  -2   3  -5  270.40   19.47
  -2   3  -5  285.27   19.02
   2  -3   5  262.57   19.24
   2  -4   5  119.70    9.89
  -2   4  -5  134.27   10.15
   2  -4   5  142.79   10.24
  -2   4  -5  136.31    9.78
   2  -5   5   15.29    2.27
   2  -5   5   16.47    2.18
  -2   5  -5   13.80    2.07
  -2   6  -5   16.49    2.40
   2  -6   5   15.10    2.24
  -2   7  -5    8.59    2.77
  -2   7  -5    8.25    1.10
  -2   7  -5    5.49    1.52
  -2   8  -5    1.20    1.12
  -2   8  -5    3.91    2.73
  -2 -10  -4   11.75    2.16
  -2 -10  -4   12.52    2.90
  -2  -9  -4   40.87    4.06
  -2  -9  -4   42.95    3.56
  -2  -8  -4    0.59    0.63
  -2  -8  -4    0.37    0.50
  -2  -8  -4    0.21    0.68
  -2  -8  -4    0.63    0.81
  -2  -7  -4  105.54    7.96
  -2  -7  -4  113.48    8.32
  -2  -7  -4  112.56    8.42
  -2  -7  -4  112.13    8.42
  -2  -6  -4   10.13    1.41
  -2  -6  -4    8.38    1.08
  -2  -6  -4    9.89    2.15
  -2  -6  -4    9.81    1.41
  -2  -6  -4   10.59    1.43
   2   6   4    9.00    1.00
  -2  -5  -4  287.21   20.03
   2   5   4  297.63   21.05
  -2  -5  -4  286.15   19.98
   2   5   4  295.08   19.83
   2   4   4   19.34    1.87
  -2  -4  -4   22.07    1.91
   2   4   4   23.62    2.61
  -2  -4  -4   22.03    2.02
   2   4   4   21.12    2.09
   2   3   4  537.20   34.94
  -2  -3  -4  490.53   33.94
   2   3   4  560.62   34.70
   2   3   4  506.32   34.05
   2   2   4  344.18   22.77
   2   2   4  322.16   22.21
  -2  -1  -4  186.04   13.24
  -2   0  -4 2469.21  164.55
  -2   1  -4  106.19    8.02
   2  -2   4    0.23    0.57
  -2   2  -4    0.37    0.41
   2  -3   4   29.42    2.96
  -2   3  -4   30.08    2.98
  -2   3  -4   27.95    2.75
   2  -4   4   46.57    3.93
  -2   4  -4   39.14    3.82
  -2   4  -4   37.12    3.66
   2  -5   4   26.46    2.92
  -2   5  -4   30.02    3.10
  -2   5  -4   23.76    2.76
  -2   6  -4   73.07    7.87
  -2   6  -4   73.20    6.34
   2  -6   4   64.12    6.17
  -2   6  -4   79.52    5.69
  -2   7  -4    4.34    2.26
   2  -7   4    3.79    1.24
  -2   7  -4    4.30    1.23
  -2   7  -4    3.97    0.82
  -2   8  -4    6.49    1.50
  -2   8  -4    3.86    2.53
  -2 -11  -3   12.48    2.36
  -2 -10  -3    0.43    1.19
  -2 -10  -3    0.65    1.62
  -2  -9  -3    9.57    1.96
  -2  -9  -3   13.13    2.65
  -2  -9  -3   13.40    1.66
  -2  -8  -3    0.67    0.87
  -2  -8  -3   -0.23    0.63
  -2  -8  -3    0.55    0.53
  -2  -8  -3   -0.92    0.79
  -2  -8  -3    0.19    0.49
  -2  -8  -3   -0.51    1.01
  -2  -7  -3   15.62    1.63
  -2  -7  -3   14.18    2.02
  -2  -7  -3   17.57    1.90
  -2  -7  -3   12.80    1.88
  -2  -6  -3   92.14    7.35
  -2  -6  -3   99.66    6.93
  -2  -6  -3   91.09    7.30
  -2  -6  -3   87.27    8.36
   2   6   3  106.76    6.93
  -2  -6  -3   90.46    7.35
  -2  -5  -3   23.38    1.85
  -2  -5  -3   21.39    2.24
  -2  -5  -3   22.00    2.24
   2   5   3   26.48    2.14
   2   5   3   24.46    2.98
  -2  -4  -3   70.18    5.64
   2   4   3   83.82    6.52
  -2  -4  -3   78.42    5.85
   2   4   3   86.33    5.90
   2   3   3  297.26   19.62
   2   3   3  302.80   19.29
   2   3   3  256.07   18.62
  -2  -3  -3  292.97   18.70
   2   2   3  112.37    8.93
   2   2   3  127.53    8.60
  -2  -1  -3  234.96   16.46
  -2   0  -3  366.60   25.20
   2  -1   3    3.46    0.87
  -2   1  -3    5.66    0.99
   2  -2   3 1358.96   91.37
  -2   2  -3 1367.04   91.25
   2  -3   3   41.30    3.74
  -2   3  -3   45.52    3.88
  -2   3  -3   38.30    3.61
   2  -4   3  145.51   11.84
  -2   4  -3  159.59   12.03
  -2   4  -3  187.52   12.09
  -2   5  -3   -0.61    0.65
   2  -5   3    0.30    0.63
  -2   5  -3    0.34    0.62
  -2   6  -3   96.47    9.05
   2  -6   3   75.93    6.94
   2  -6   3   87.14    7.03
  -2   6  -3   88.14    7.25
  -2   6  -3   87.58    6.49
  -2   7  -3   12.24    3.40
   2  -7   3   13.56    2.00
  -2   7  -3   16.46    2.33
  -2   7  -3   13.88    1.62
  -2   8  -3    1.93    0.63
  -2   8  -3    2.91    2.72
  -2 -11  -2   -0.48    1.19
  -2 -10  -2   -0.64    1.59
  -2 -10  -2   -0.89    1.10
  -2  -9  -2    1.28    0.70
  -2  -9  -2   -0.56    1.26
  -2  -8  -2   21.86    2.41
  -2  -8  -2   26.91    2.43
  -2  -8  -2   29.67    2.66
  -2  -8  -2   25.15    2.91
  -2  -8  -2   26.63    3.08
  -2  -7  -2   -0.18    0.51
  -2  -7  -2    0.83    0.88
  -2  -7  -2   -0.30    0.85
  -2  -6  -2  119.08    8.07
  -2  -6  -2  110.41    8.68
   2   6   2  128.55    9.78
  -2  -6  -2  105.11    8.55
  -2  -6  -2  118.21    9.76
   2   5   2   -0.13    0.34
  -2  -5  -2    0.05    0.18
  -2  -5  -2    0.20    0.49
  -2  -5  -2    0.54    0.49
   2   5   2   -0.42    0.99
   2   5   2   -0.40    0.73
   2   4   2   18.25    2.25
   2   4   2   13.81    2.12
  -2  -4  -2   17.66    1.63
  -2  -4  -2   18.67    1.83
   2   4   2   13.34    1.60
   2   3   2  983.47   73.63
   2   3   2 1078.96   73.21
   2   3   2 1174.37   73.42
  -2  -3  -2 1109.38   72.96
   2   2   2   68.30    4.81
   2   2   2   63.16    4.48
  -2  -2  -2   60.37    4.62
   2   2   2   53.77    4.12
  -2  -1  -2  692.86   46.68
   2   0   2  431.39   29.52
  -2   0  -2  428.38   29.33
  -2   1  -2    0.45    0.34
   2  -1   2   -0.20    0.52
   2  -1   2    0.26    0.66
  -2   2  -2  257.13   17.47
   2  -2   2  248.90   17.69
   2  -2   2  241.64   17.46
  -2   3  -2   15.59    1.91
   2  -3   2   19.44    2.20
   2  -3   2   14.05    1.90
   2  -4   2    4.44    1.19
  -2   4  -2    3.71    1.07
   2  -4   2    6.15    1.29
  -2   4  -2    5.61    1.21
   2  -5   2   25.83    2.76
   2  -5   2   21.79    2.64
  -2   5  -2   20.21    2.61
  -2   5  -2   25.00    2.81
  -2   6  -2   63.72    6.99
   2  -6   2   55.36    5.26
  -2   6  -2   67.04    5.64
  -2   6  -2   63.65    5.58
   2  -6   2   58.89    5.23
  -2   6  -2   60.20    4.85
   2  -7   2    6.70    1.43
  -2   7  -2    8.28    1.64
  -2   7  -2    8.74    3.09
  -2   7  -2    5.43    1.02
   2  -8   2    1.39    1.57
  -2   8  -2    3.20    0.76
  -2 -11  -1    9.93    2.20
  -2 -10  -1    1.27    1.65
  -2 -10  -1    1.85    1.34
  -2  -9  -1   14.69    2.62
  -2  -9  -1   17.67    2.55
  -2  -9  -1   13.55    1.83
  -2  -8  -1    0.35    0.53
  -2  -8  -1    0.65    0.45
  -2  -8  -1    2.62    1.22
  -2  -8  -1    0.74    0.61
  -2  -8  -1    0.62    0.77
  -2  -7  -1  320.03   22.13
  -2  -7  -1  280.58   21.34
  -2  -7  -1  329.91   21.92
  -2  -7  -1  294.99   21.27
  -2  -7  -1  303.74   21.36
  -2  -7  -1  365.70   21.46
  -2  -6  -1    2.37    0.76
  -2  -6  -1    2.39    0.55
  -2  -6  -1    1.49    1.54
  -2  -6  -1    2.96    0.98
  -2  -6  -1    4.19    1.03
  -2  -5  -1   66.93    5.21
  -2  -5  -1   67.89    4.58
   2   5   1   66.40    5.98
  -2  -5  -1   67.54    5.25
   2   5   1   64.76    5.00
  -2  -5  -1   64.78    5.28
   2   5   1   59.82    5.92
   2   4   1 1290.01   89.26
   2   4   1 1266.06   89.17
  -2  -4  -1 1290.40   88.64
  -2  -4  -1 1316.87   88.44
   2   4   1 1422.83   88.55
  -2  -4  -1 1314.84   88.72
  -2  -3  -1 1153.63   76.07
   2   3   1 1153.62   76.21
  -2  -3  -1 1053.07   76.33
   2   3   1 1151.93   76.20
  -2  -3  -1 1156.35   75.96
   2   2   1  346.71   19.70
  -2  -2  -1  294.11   19.66
   2   2   1  338.17   19.11
   2   2   1  323.54   19.42
  -2  -1  -1   85.88    6.87
  -2  -1  -1   92.99    6.69
   2   0   1  408.85   27.53
  -2   0  -1  393.41   27.36
   2  -1   1   44.17    4.06
   2  -1   1   44.28    3.89
  -2   1  -1   54.82    4.12
  -2   2  -1   39.85    3.37
   2  -2   1   35.32    3.40
  -2   2  -1   37.17    3.36
   2  -2   1   33.92    3.28
  -2   3  -1  330.05   23.66
   2  -3   1  361.23   23.78
   2  -3   1  331.36   23.65
  -2   4  -1   29.63    3.10
   2  -4   1   31.35    3.08
  -2   4  -1   29.94    3.11
   2  -4   1   26.71    2.96
  -2   5  -1  160.45   12.36
  -2   5  -1  174.04   13.04
   2  -5   1  181.38   12.81
  -2   5  -1  193.84   13.16
   2  -5   1  169.24   12.81
  -2   6  -1   27.15    3.22
   2  -6   1   31.20    3.22
  -2   6  -1   28.17    3.33
  -2   6  -1   26.71    2.71
   2  -6   1   28.58    3.01
  -2   6  -1   32.48    4.72
  -2   7  -1  190.17   14.55
  -2   7  -1  198.82   13.84
   2  -7   1  188.87   14.04
   2  -7   1  209.23   15.64
  -2   7  -1  184.59   16.36
   2  -8   1    2.05    1.70
  -2   8  -1    0.62    0.53
  -2 -10   0   13.82    2.92
  -2 -10   0   10.53    2.31
  -2  -9   0   15.78    2.40
  -2  -9   0   15.22    2.76
  -2  -9   0    7.91    1.46
  -2  -8   0    2.96    0.74
  -2  -8   0    5.50    0.71
  -2  -8   0    5.93    0.85
  -2  -8   0    2.35    1.24
  -2  -8   0    4.06    0.97
  -2  -7   0   38.85    3.56
  -2  -7   0   40.73    3.57
  -2  -7   0   42.85    4.14
  -2  -7   0   43.92    3.83
  -2  -7   0   44.39    4.42
  -2  -6   0  174.06   12.55
  -2  -6   0  188.07   13.05
  -2  -6   0  184.31   13.20
   2   6   0  212.28   14.44
  -2  -6   0  186.79   13.39
  -2  -5   0   47.65    3.31
  -2  -5   0   44.41    3.90
   2   5   0   48.14    4.68
  -2  -5   0   41.21    3.97
  -2  -5   0   44.05    3.90
   2   5   0   53.82    3.85
  -2  -4   0  961.02   63.95
  -2  -4   0  914.78   63.88
   2   4   0  955.80   63.69
  -2  -4   0  940.89   63.70
  -2  -4   0 1006.16   63.51
   2   4   0  878.00   64.27
   2   4   0  926.51   64.45
  -2  -3   0   22.22    1.93
   2   3   0   23.24    2.19
  -2  -3   0   23.36    2.35
   2   3   0   19.75    2.00
   2   3   0   22.73    2.20
   2   2   0    9.17    0.79
   2   2   0   10.34    1.25
  -2  -2   0    8.72    1.08
   2   2   0   10.91    1.09
   2   2   0   10.16    1.30
  -2  -2   0    7.95    1.31
   2   1   0   31.54    2.68
  -2  -1   0   34.16    3.11
   2   1   0   32.81    2.77
  -2  -1   0   34.64    2.88
  -2   0   0    1.89    0.55
   2   0   0    1.68    0.61
  -2   0   0    1.23    0.64
   2   0   0    0.42    0.48
   2  -1   0  610.00   43.38
  -2   1   0  671.18   43.41
  -2   2   0   38.49    3.56
   2  -2   0   44.43    3.72
   2  -2   0   45.24    3.72
  -2   2   0   34.12    3.52
  -2   3   0  247.34   18.09
   2  -3   0  259.28   18.10
   2  -3   0  260.79   18.16
  -2   4   0  108.78    8.84
  -2   4   0  102.76    8.75
   2  -4   0  127.63    8.94
   2  -4   0  118.07    8.74
  -2   5   0   91.55    7.93
   2  -5   0  100.55    7.96
   2  -5   0  105.20    8.71
   2  -5   0  100.93    7.75
  -2   5   0   97.03    7.52
  -2   5   0  104.45    8.20
   2  -6   0   26.95    3.87
  -2   6   0   33.17    3.12
   2  -6   0   32.27    3.21
  -2   6   0   34.85    3.66
  -2   6   0   36.84    4.97
   2  -7   0    8.79    2.21
  -2   7   0    6.91    1.29
  -2   7   0   11.23    3.14
   2  -8   0    2.75    1.54
  -2   8   0    0.23    0.63
  -2 -10   1    1.24    1.67
  -2 -10   1    0.49    1.33
  -2  -9   1    4.09    1.34
  -2  -8   1   13.91    2.22
  -2  -8   1   13.88    1.62
  -2  -8   1   10.96    0.91
  -2  -8   1   15.04    1.61
  -2  -7   1   93.13    7.69
  -2  -7   1   89.56    6.45
  -2  -7   1   97.93    6.99
  -2  -7   1   85.54    7.04
  -2  -7   1  107.07    6.78
  -2  -7   1   88.18    7.37
  -2  -6   1  802.69   51.93
  -2  -6   1  754.08   51.47
  -2  -6   1  821.30   51.75
  -2  -6   1  858.85   51.15
  -2  -6   1  709.63   50.82
  -2  -6   1  741.59   50.83
   2   6  -1  856.96   52.91
   2   5  -1   -0.84    0.94
  -2  -5   1   -0.22    0.49
  -2  -5   1    1.03    0.75
  -2  -5   1    0.29    0.23
  -2  -5   1    0.44    0.28
  -2  -5   1   -0.65    0.46
  -2  -4   1  840.42   59.77
   2   4  -1  867.94   60.87
  -2  -4   1  907.01   60.25
   2   4  -1  871.91   60.37
  -2  -4   1  918.80   60.49
  -2  -4   1 1084.70   60.51
   2   4  -1  895.95   60.19
  -2  -3   1    3.74    0.86
   2   3  -1    4.12    0.90
  -2  -3   1    3.18    0.59
   2   3  -1    3.25    0.80
   2   3  -1    4.25    0.79
  -2  -2   1   62.22    4.36
  -2  -2   1   50.70    4.61
   2   2  -1   57.61    3.98
   2   2  -1   55.10    4.50
   2   2  -1   53.74    4.31
   2   1  -1  297.32   19.51
   2   1  -1  314.91   19.87
  -2  -1   1  311.97   20.07
   2   1  -1  270.86   19.49
  -2  -1   1  256.28   19.54
   2   0  -1  118.77    7.98
   2   0  -1  123.78    8.07
  -2   0   1  110.32    8.17
  -2   0   1  105.15    7.86
   2  -1  -1  425.96   29.05
   2  -1  -1  396.70   28.85
  -2   1   1  446.93   28.99
   2  -2  -1   36.58    3.71
  -2   2   1   42.17    3.90
  -2   3   1  208.18   14.77
   2  -3  -1  213.05   14.80
   2  -3  -1  193.20   14.50
   2  -4  -1  281.83   20.15
  -2   4   1  270.10   20.14
   2  -4  -1  301.00   20.76
  -2   4   1  289.03   19.81
   2  -4  -1  279.11   19.82
  -2   5   1  243.19   17.01
   2  -5  -1  237.12   16.93
   2  -5  -1  227.33   17.51
  -2   5   1  242.40   17.08
  -2   5   1  214.12   16.38
   2  -5  -1  238.65   16.50
  -2   6   1    0.76    0.61
   2  -6  -1    2.88    1.43
   2  -6  -1    2.67    0.88
  -2   7   1    7.97    1.40
   2  -7  -1    8.97    2.41
  -2   8   1    2.59    0.99
   2  -8  -1    4.95    1.92
  -2 -10   2    5.55    2.08
  -2 -10   2    7.94    2.23
  -2  -9   2   32.34    3.94
  -2  -8   2    5.21    1.10
  -2  -8   2    4.09    0.98
  -2  -8   2    4.66    1.64
  -2  -7   2  162.02   12.11
  -2  -7   2  147.40   11.28
  -2  -7   2  160.28   11.82
  -2  -7   2  165.62   11.56
  -2  -7   2  159.38   10.89
  -2  -6   2    2.37    0.87
   2   6  -2    0.97    1.03
  -2  -6   2   -1.60    0.92
  -2  -6   2    3.46    1.81
  -2  -6   2    2.18    1.09
  -2  -5   2    0.28    0.59
   2   5  -2   -0.42    0.83
  -2  -5   2    0.47    0.64
  -2  -5   2    0.23    0.49
   2   5  -2    0.41    0.80
  -2  -4   2  183.22   11.40
  -2  -4   2  154.78   11.34
  -2  -4   2  156.81   12.03
   2   4  -2  187.67   12.02
   2   4  -2  178.55   12.66
  -2  -4   2  165.80   12.21
  -2  -4   2  165.22   12.03
   2   4  -2  160.57   12.11
   2   3  -2  173.05   12.72
  -2  -3   2  167.79   12.20
  -2  -3   2  210.19   13.06
   2   3  -2  191.81   12.78
  -2  -3   2  185.63   12.34
   2   2  -2  318.18   18.51
  -2  -2   2  264.39   18.59
   2   2  -2  280.37   18.92
  -2  -2   2  274.05   18.69
  -2  -2   2  297.81   19.25
   2   1  -2    6.90    0.97
  -2  -1   2    5.96    0.93
   2   1  -2    7.66    1.17
   2   1  -2    7.57    0.98
  -2   0   2 2643.60  182.11
   2   0  -2 2708.67  182.09
   2   0  -2 2835.79  182.13
   2   0  -2 2756.42  182.17
   2  -1  -2  169.37   13.76
   2  -1  -2  184.09   13.60
   2  -2  -2   36.87    3.08
  -2   2   2   28.96    3.07
  -2   2   2   28.86    3.06
   2  -2  -2   32.86    3.14
   2  -3  -2  228.43   16.40
   2  -3  -2  206.05   16.53
  -2   3   2  228.68   16.72
  -2   3   2  270.61   16.62
   2  -4  -2  182.71   13.09
   2  -4  -2  169.20   12.08
  -2   4   2  152.99   12.39
  -2   4   2  166.12   12.12
   2  -4  -2  167.91   12.42
   2  -5  -2  253.82   20.23
  -2   5   2  248.65   19.23
  -2   5   2  271.47   19.79
   2  -5  -2  285.03   19.77
   2  -5  -2  280.93   19.21
  -2   5   2  319.39   20.12
   2  -6  -2    7.83    1.26
  -2   6   2    7.39    1.35
   2  -6  -2    8.34    2.06
   2  -7  -2   10.59    2.49
  -2   7   2   10.73    1.67
   2  -8  -2    0.71    1.30
  -2   8   2   -0.94    2.53
  -2   8   2    0.29    0.68
  -2 -10   3   78.55    6.75
  -2 -10   3   55.75    6.53
  -2  -9   3    1.44    1.35
  -2  -8   3   11.81    1.69
  -2  -8   3   14.42    2.31
  -2  -7   3   34.21    3.19
  -2  -7   3   34.40    2.42
  -2  -7   3   28.41    2.40
  -2  -7   3   31.81    3.57
  -2  -7   3   35.00    3.47
  -2  -6   3   23.11    2.79
  -2  -6   3   28.50    3.66
  -2  -6   3   26.78    2.71
  -2  -6   3   26.56    2.96
  -2  -5   3  254.07   18.34
   2   5  -3  276.03   18.64
   2   5  -3  244.27   18.83
   2   5  -3  270.04   19.07
  -2  -5   3  231.89   18.15
  -2  -5   3  298.91   18.70
  -2  -4   3   16.08    2.01
   2   4  -3   17.86    1.85
  -2  -4   3   10.65    1.66
  -2  -4   3   14.74    1.32
   2   4  -3   17.19    1.95
   2   4  -3   12.30    1.94
   2   4  -3   14.39    2.05
  -2  -3   3  732.90   45.01
  -2  -3   3  699.66   45.63
   2   3  -3  697.51   45.49
   2   3  -3  682.77   45.77
   2   3  -3  726.51   45.57
  -2  -3   3  590.28   44.88
  -2  -2   3   42.72    3.80
  -2  -2   3   42.54    3.34
   2   2  -3   41.38    3.27
   2   2  -3   45.95    3.66
  -2  -2   3   41.97    3.36
  -2  -1   3   91.05    6.13
   2   1  -3   76.07    5.98
  -2  -1   3   75.41    6.05
   2   1  -3   87.60    6.00
  -2  -1   3   72.76    6.33
   2   1  -3   80.60    6.25
  -2   0   3 1383.22   88.12
   2   0  -3 1380.50   88.06
  -2   0   3 1199.94   88.05
   2   0  -3 1325.94   88.07
   2   0  -3 1291.18   88.09
  -2   1   3  157.36   12.06
   2  -1  -3  168.37   11.98
  -2   1   3  165.95   12.22
   2  -1  -3  176.63   12.21
   2  -2  -3  174.80   12.54
  -2   2   3  183.86   12.79
  -2   2   3  186.60   12.87
  -2   2   3  157.10   12.66
   2  -3  -3   35.13    3.38
  -2   3   3   47.50    3.76
  -2   3   3   44.37    3.86
   2  -3  -3   30.38    3.48
   2  -4  -3   46.72    4.91
   2  -4  -3   47.36    4.40
  -2   4   3   44.96    4.13
   2  -4  -3   48.24    4.04
   2  -5  -3   65.01    5.84
   2  -5  -3   76.22    6.67
   2  -5  -3   70.51    5.38
  -2   5   3   58.30    5.89
  -2   5   3   66.18    5.60
   2  -6  -3    6.66    1.97
   2  -6  -3    7.27    1.16
  -2   6   3    4.79    1.19
  -2   6   3    8.19    2.81
   2  -7  -3    1.30    1.28
  -2   7   3    0.59    0.73
  -2   7   3   -1.66    2.06
   2  -8  -3    0.69    1.36
  -2   8   3    0.96    0.89
  -2   8   3    0.94    2.10
  -2 -10   4    1.21    1.50
  -2 -10   4    0.52    1.51
  -2  -9   4    0.93    1.07
  -2  -9   4    1.95    1.46
  -2  -8   4    6.91    1.43
  -2  -8   4    7.98    1.79
  -2  -7   4   33.68    3.43
  -2  -7   4   24.31    1.87
  -2  -7   4   25.59    1.89
  -2  -7   4   33.36    3.02
  -2  -6   4    3.53    1.51
  -2  -6   4    2.48    1.02
  -2  -6   4    2.16    0.50
  -2  -6   4    1.40    0.68
  -2  -6   4    3.58    1.24
  -2  -5   4   68.93    6.17
  -2  -5   4   81.38    5.69
   2   5  -4   84.62    6.94
   2   5  -4   84.79    6.97
  -2  -5   4   75.15    6.40
   2   5  -4   74.60    6.54
  -2  -5   4   81.61    6.58
  -2  -4   4  103.54    8.65
  -2  -4   4  110.72    7.95
   2   4  -4  104.67    8.73
   2   4  -4  117.64    8.98
  -2  -4   4  113.70    8.59
   2   4  -4  135.77    8.95
  -2  -3   4    2.98    0.59
   2   3  -4    0.99    0.36
   2   3  -4    0.96    0.61
   2   3  -4    2.35    0.79
   2   3  -4    2.16    0.71
  -2  -3   4    3.61    0.97
  -2  -2   4   19.94    2.00
  -2  -2   4   20.86    2.29
   2   2  -4   17.52    2.11
  -2  -2   4   21.70    1.88
   2   2  -4   21.04    1.90
   2   2  -4   24.52    2.29
  -2  -1   4  512.80   30.38
   2   1  -4  418.94   30.01
  -2  -1   4  413.88   30.42
   2   1  -4  435.40   30.25
  -2  -1   4  435.83   30.07
   2   1  -4  452.94   30.10
  -2   0   4  588.66   39.49
   2   0  -4  602.11   39.38
   2   0  -4  609.03   39.41
  -2   0   4  558.86   39.28
   2   0  -4  547.82   39.24
  -2   1   4  573.11   40.27
   2  -1  -4  565.35   40.18
  -2   1   4  594.32   40.12
   2  -1  -4  542.12   39.98
  -2   1   4  603.87   40.14
  -2   1   4  609.67   40.25
   2  -1  -4  636.94   40.07
  -2   2   4  105.39    7.86
   2  -2  -4   99.30    7.55
  -2   2   4  101.03    7.84
  -2   2   4   93.26    7.73
   2  -3  -4  323.01   23.72
  -2   3   4  364.82   23.98
  -2   3   4  322.59   23.60
   2  -3  -4  340.16   23.43
  -2   3   4  349.11   23.74
   2  -4  -4  110.29    8.62
   2  -4  -4  115.03    9.17
   2  -4  -4  117.54    8.25
  -2   4   4   95.89    8.33
   2  -5  -4   12.86    1.69
   2  -5  -4   14.18    2.62
  -2   5   4   14.93    1.97
  -2   6   4   40.55    5.31
  -2   6   4   29.11    3.45
   2  -6  -4   35.59    4.42
   2  -6  -4   38.43    3.20
  -2   7   4   -0.33    0.77
  -2   7   4    1.63    2.20
   2  -7  -4    2.53    1.57
  -2   8   4    1.39    0.91
   2  -8  -4    1.34    1.42
  -2   8   4    2.83    2.55
  -2 -10   5   -0.60    1.42
  -2  -9   5    0.34    0.99
  -2  -9   5    0.48    1.15
  -2  -8   5    6.32    1.47
  -2  -8   5    7.19    1.74
  -2  -7   5   42.99    4.15
  -2  -7   5   42.62    4.40
  -2  -6   5    9.06    2.13
  -2  -6   5    9.11    1.72
  -2  -6   5    9.35    1.61
  -2  -6   5    9.15    1.87
  -2  -6   5   10.76    1.13
   2   5  -5   18.55    2.40
  -2  -5   5   16.86    1.69
  -2  -5   5   11.41    1.94
   2   5  -5   19.28    2.61
  -2  -5   5   15.79    2.21
   2   5  -5   19.29    2.60
  -2  -5   5   19.77    1.78
  -2  -5   5   19.95    2.50
   2   4  -5    9.11    1.58
  -2  -4   5    7.11    1.56
  -2  -4   5    6.69    1.36
  -2  -4   5    7.55    1.04
   2   4  -5   10.25    1.68
  -2  -4   5    7.77    1.12
   2   4  -5   11.52    1.76
   2   3  -5   73.60    5.60
  -2  -3   5   66.32    5.57
   2   3  -5   64.22    4.77
  -2  -3   5   64.30    5.08
  -2  -3   5   72.50    5.31
   2   3  -5   60.93    5.50
   2   3  -5   76.56    5.66
   2   3  -5   71.13    5.59
   2   2  -5  186.86   14.29
  -2  -2   5  196.93   14.50
  -2  -2   5  229.09   15.01
   2   2  -5  210.56   14.75
  -2  -2   5  236.73   14.78
   2   2  -5  212.76   14.87
   2   1  -5  125.52    9.96
  -2  -1   5  134.47   10.20
  -2  -1   5  148.75   10.33
  -2  -1   5  156.95   10.56
   2   1  -5  133.81   10.24
   2   1  -5  150.70   10.10
  -2   0   5 1503.72   97.83
   2   0  -5 1460.15   97.57
  -2   0   5 1361.46   97.60
   2   0  -5 1453.17   97.55
   2   0  -5 1511.49   97.53
  -2   1   5   45.35    4.84
   2  -1  -5   57.35    4.93
   2  -1  -5   67.10    4.98
  -2   1   5   62.41    4.95
  -2   1   5   58.79    5.01
   2  -1  -5   57.37    4.75
  -2   2   5  287.74   19.32
  -2   2   5  264.84   19.20
   2  -2  -5  263.09   18.92
  -2   3   5   28.59    3.33
  -2   3   5   38.09    3.43
   2  -3  -5   31.55    3.00
  -2   3   5   31.28    3.24
   2  -4  -5  237.62   17.07
   2  -4  -5  196.47   16.40
  -2   4   5  239.27   16.51
   2  -4  -5  245.93   16.08
  -2   4   5  213.48   16.63
  -2   5   5   10.73    1.74
   2  -5  -5    9.64    1.38
   2  -5  -5   10.89    2.16
  -2   6   5    1.38    1.00
   2  -6  -5    0.37    0.64
   2  -6  -5   -1.16    1.22
  -2   6   5    0.73    1.97
  -2   7   5   47.32    4.73
  -2   7   5   43.12    6.11
  -2   8   5    0.92    2.91
   2  -8  -5   -0.68    1.61
  -2   8   5    1.87    1.12
  -2 -10   6   20.71    3.30
  -2  -9   6    3.00    1.59
  -2  -9   6    1.52    0.90
  -2  -8   6    7.09    1.83
  -2  -8   6    3.29    1.29
  -2  -7   6    1.31    1.20
  -2  -7   6    4.97    1.39
  -2  -6   6   23.61    2.19
  -2  -6   6   20.28    2.58
  -2  -6   6   22.86    2.97
  -2  -6   6   19.11    1.88
  -2  -6   6   24.91    2.95
   2   6  -6   24.25    3.08
  -2  -6   6   19.60    3.06
  -2  -5   6  163.72   12.35
  -2  -5   6  158.67   11.69
  -2  -5   6  154.04   12.51
   2   5  -6  195.78   12.97
  -2  -5   6  168.89   11.70
   2   5  -6  170.71   12.71
  -2  -4   6    1.09    0.54
  -2  -4   6    1.87    0.82
  -2  -4   6    3.06    0.65
   2   4  -6    2.39    0.93
   2   4  -6    2.00    0.91
   2   4  -6    2.27    1.01
   2   3  -6  359.85   24.88
  -2  -3   6  342.96   24.96
   2   3  -6  358.01   24.07
  -2  -3   6  316.52   24.36
  -2  -3   6  425.28   24.75
   2   3  -6  337.42   24.78
   2   3  -6  375.31   25.02
   2   3  -6  369.62   24.93
   2   2  -6   37.74    2.77
  -2  -2   6   29.87    2.84
  -2  -2   6   30.20    3.19
   2   2  -6   27.45    2.92
   2   2  -6   25.58    2.98
  -2  -2   6   35.81    3.04
  -2  -1   6  155.12   11.02
   2   1  -6  172.36   10.93
  -2  -1   6  140.25   10.74
   2   1  -6  129.56   10.50
  -2  -1   6  143.41   10.77
   2   1  -6  150.48   10.87
   2   1  -6  150.10   10.57
  -2   0   6  280.37   19.66
   2   0  -6  277.64   19.40
   2   0  -6  265.01   19.31
   2   0  -6  282.65   19.41
  -2   0   6  282.63   19.53
   2  -1  -6   22.64    2.57
  -2   1   6   28.64    2.89
  -2   1   6   20.61    2.43
  -2   1   6   22.61    2.58
   2  -1  -6   22.69    2.38
   2  -1  -6   18.26    2.29
  -2   2   6   13.95    2.16
   2  -2  -6   18.02    2.06
   2  -2  -6   18.85    2.33
  -2   2   6   18.68    2.30
  -2   2   6   25.29    2.86
   2  -2  -6   21.44    2.52
  -2   3   6   55.10    4.86
   2  -3  -6   50.85    4.44
  -2   3   6   62.17    5.16
  -2   3   6   50.97    4.79
  -2   4   6    5.49    1.44
   2  -4  -6    3.15    0.92
   2  -4  -6    7.56    1.57
  -2   4   6    5.09    1.25
  -2   4   6    3.70    1.14
   2  -4  -6    4.66    1.51
   2  -5  -6    6.85    1.89
   2  -5  -6   10.99    1.49
  -2   5   6   11.96    1.88
  -2   6   6  125.21    9.67
  -2   6   6  140.75   11.48
   2  -6  -6  124.52    9.00
   2  -6  -6  105.75   10.26
  -2   7   6  194.14   15.26
  -2   7   6  201.02   17.10
   2  -7  -6  236.01   16.71
  -2   8   6    0.89    3.27
   2  -8  -6    1.37    1.54
  -2   8   6    2.79    1.24
  -2 -10   7   -0.58    1.38
  -2  -9   7    2.10    1.47
  -2  -9   7   -0.41    1.11
  -2  -8   7    4.95    1.77
  -2  -8   7    5.20    1.38
  -2  -7   7    3.70    1.44
  -2  -7   7    3.43    1.13
  -2  -6   7   62.60    5.90
  -2  -6   7   71.80    5.37
  -2  -6   7   67.20    5.04
  -2  -6   7   56.62    6.36
   2   6  -7   67.31    6.35
  -2  -5   7   48.25    5.23
  -2  -5   7   61.21    5.78
  -2  -5   7   76.52    4.98
  -2  -5   7   57.33    4.88
  -2  -5   7   67.24    5.83
   2   5  -7   57.10    5.64
   2   5  -7   69.29    5.91
   2   4  -7   42.09    4.02
  -2  -4   7   42.64    3.51
  -2  -4   7   38.83    3.44
   2   4  -7   45.18    4.13
   2   4  -7   43.24    4.11
  -2  -4   7   33.21    3.78
   2   3  -7   80.02    5.95
   2   3  -7   73.69    5.81
   2   3  -7   65.24    4.95
  -2  -3   7   65.33    5.31
  -2  -3   7   54.73    5.59
  -2  -3   7   78.38    5.54
   2   3  -7   67.76    5.57
   2   3  -7   66.57    5.64
   2   2  -7  136.72    9.68
  -2  -2   7  134.12    9.96
  -2  -2   7  131.03   10.03
   2   2  -7  138.21   10.12
  -2  -2   7  141.19   10.40
   2   1  -7    7.05    1.24
  -2  -1   7   10.63    1.60
   2   1  -7   12.14    1.45
  -2  -1   7    9.89    1.50
   2   1  -7   11.01    1.60
   2   1  -7    8.95    1.51
   2   0  -7   83.75    6.12
  -2   0   7   66.69    6.09
   2   0  -7   72.26    5.95
   2   0  -7   77.26    6.01
  -2   0   7   74.14    6.12
  -2   1   7   34.64    3.60
   2  -1  -7   39.69    3.46
  -2   1   7   30.17    3.27
   2  -1  -7   31.89    3.23
  -2   1   7   35.35    3.42
   2  -1  -7   26.84    2.97
  -2   2   7    8.43    1.66
   2  -2  -7   11.95    1.86
  -2   2   7    7.99    1.59
   2  -2  -7   13.15    1.90
   2  -2  -7   12.96    1.63
  -2   2   7    8.88    1.84
  -2   3   7  233.91   17.02
  -2   3   7  242.10   16.94
   2  -3  -7  212.82   16.40
  -2   3   7  262.56   17.16
  -2   4   7    2.83    1.01
   2  -4  -7    1.37    1.04
   2  -4  -7    3.43    0.86
  -2   4   7    1.84    0.93
  -2   5   7   10.00    2.55
   2  -5  -7   12.99    2.49
   2  -5  -7   12.75    1.62
  -2   5   7   10.74    1.89
  -2   6   7  118.93    9.76
  -2   6   7  131.50   11.25
   2  -6  -7  124.42   10.56
  -2   7   7   44.66    4.74
  -2   7   7   49.04    6.27
   2  -7  -7   52.92    5.72
  -2   8   7    6.96    3.40
  -2   8   7    5.49    1.50
  -2  -9   8    0.44    1.10
  -2  -8   8    2.58    1.41
  -2  -8   8    2.59    1.70
  -2  -7   8  155.22   12.77
  -2  -7   8  157.54   12.36
  -2  -7   8  166.17   11.69
   2   6  -8    0.51    0.95
  -2  -6   8    2.01    1.60
  -2  -6   8    1.07    0.65
  -2  -6   8    0.91    1.23
  -2  -6   8    2.32    1.19
  -2  -6   8    1.68    0.59
   2   5  -8   18.88    2.54
  -2  -5   8   13.63    1.70
  -2  -5   8   18.37    2.54
  -2  -5   8   10.46    1.96
  -2  -5   8   13.63    2.38
  -2  -5   8   12.41    1.54
  -2  -4   8   11.14    2.05
   2   4  -8   25.82    2.80
  -2  -4   8   15.87    1.96
   2   4  -8   18.75    2.37
  -2  -4   8   22.99    2.13
   2   4  -8   18.57    2.41
   2   3  -8   81.24    6.24
  -2  -3   8   86.75    6.71
   2   3  -8   91.06    6.88
  -2  -3   8   79.78    6.68
   2   3  -8   88.61    7.10
   2   3  -8   87.19    6.91
   2   2  -8  282.77   20.36
  -2  -2   8  295.57   20.75
   2   2  -8  294.66   20.84
  -2  -2   8  338.44   20.94
   2   2  -8  295.34   20.59
  -2  -2   8  284.19   21.07
   2   1  -8   12.21    1.75
  -2  -1   8   18.04    2.20
  -2  -1   8   15.40    2.01
   2   1  -8   15.82    2.04
   2   1  -8   16.59    1.86
  -2   0   8  277.99   17.67
   2   0  -8  230.36   17.29
  -2   0   8  271.32   17.73
  -2   0   8  227.94   17.49
   2   0  -8  228.66   17.22
  -2   1   8   45.66    4.39
  -2   1   8   54.11    4.86
   2  -1  -8   43.74    4.31
  -2   1   8   49.93    4.52
   2  -1  -8   50.80    4.28
   2  -1  -8   42.68    4.21
   2  -2  -8  156.55   12.41
  -2   2   8  176.51   13.02
   2  -2  -8  149.62   12.47
  -2   2   8  171.60   12.60
   2  -2  -8  150.22   12.06
  -2   2   8  179.04   12.70
  -2   3   8   10.80    1.77
   2  -3  -8   11.88    2.04
  -2   3   8   11.86    1.90
   2  -3  -8    9.45    1.52
  -2   3   8   12.80    2.33
  -2   4   8   44.78    4.35
   2  -4  -8   41.81    3.97
  -2   4   8   53.77    4.76
   2  -5  -8   10.41    2.20
  -2   5   8   14.69    2.26
  -2   6   8   46.69    4.69
   2  -6  -8   41.28    4.98
  -2   6   8   48.89    5.76
  -2   7   8   69.44    6.46
   2  -7  -8   75.90    7.24
  -2   7   8   63.44    7.68
  -2   8   8   -0.85    2.76
  -2   8   8    0.45    1.16
  -2  -9   9    9.48    2.13
  -2  -8   9   11.34    2.34
  -2  -8   9    5.48    1.78
  -2  -7   9    5.10    1.68
  -2  -7   9    2.58    1.14
   2   6  -9   37.43    4.20
  -2  -6   9   28.05    2.68
  -2  -6   9   37.62    3.23
  -2  -6   9   29.93    3.61
  -2  -6   9   30.11    3.85
  -2  -5   9   39.71    3.85
  -2  -5   9   42.75    3.73
  -2  -5   9   41.84    4.36
  -2  -5   9   47.56    4.73
  -2  -4   9   -0.24    0.62
   2   4  -9    0.66    0.74
  -2  -4   9    0.23    0.51
   2   4  -9    0.70    0.27
  -2  -4   9   -0.38    1.03
  -2  -3   9    4.45    1.30
   2   3  -9    4.10    1.10
  -2  -3   9    4.32    1.02
  -2  -3   9    5.40    1.10
   2   3  -9    4.05    0.76
   2   3  -9    2.86    0.91
   2   2  -9   12.27    1.86
  -2  -2   9   10.77    1.86
   2   2  -9   15.21    1.68
  -2  -2   9   10.63    1.67
   2   2  -9    8.51    1.34
  -2  -2   9   13.15    1.84
   2   2  -9   13.72    1.65
  -2  -1   9   16.38    2.11
   2   1  -9   16.10    1.91
   2   1  -9   15.05    2.00
  -2  -1   9   14.06    2.10
  -2   0   9   64.56    5.41
   2   0  -9   50.82    4.84
   2   0  -9   60.59    5.09
  -2   0   9   60.77    5.34
  -2   0   9   63.45    5.31
   2   0  -9   57.94    5.15
   2  -1  -9    0.66    0.66
  -2   1   9   -0.36    0.93
   2  -1  -9   -0.29    0.66
  -2   1   9    0.84    0.99
  -2   1   9   -0.70    0.78
  -2   2   9  108.59    9.12
   2  -2  -9  105.94    8.66
  -2   2   9  131.99    9.05
  -2   2   9  106.03    8.65
   2  -2  -9  107.92    8.57
  -2   2   9   95.68    8.49
  -2   3   9   30.84    3.37
  -2   3   9   31.46    3.49
  -2   4   9   18.67    2.67
  -2   4   9   20.68    2.59
  -2   5   9   -0.61    1.51
  -2   5   9    0.44    0.86
   2  -5  -9   -1.57    1.04
  -2   5   9   -0.65    0.84
   2  -6  -9    6.34    1.99
  -2   6   9    1.38    1.21
  -2   6   9    5.40    2.26
   2  -7  -9    3.12    1.68
  -2   7   9   -1.54    2.24
  -2   7   9    1.90    1.24
  -2   8   9    1.64    2.53
  -2   8   9    0.47    1.11
  -2  -9  10   21.05    3.15
  -2  -8  10    7.84    2.42
  -2  -8  10   16.81    2.63
  -2  -7  10    0.92    1.09
  -2  -6  10   18.66    2.22
  -2  -6  10   16.92    2.90
  -2  -6  10   16.38    1.82
   2   6 -10   24.63    3.24
  -2  -6  10   16.38    2.62
  -2  -5  10    5.51    1.51
  -2  -5  10    5.86    1.23
  -2  -5  10    5.09    1.07
  -2  -5  10    8.73    1.93
   2   5 -10    7.96    1.71
  -2  -4  10    3.03    1.10
   2   4 -10    3.95    0.59
  -2  -4  10    5.15    1.04
  -2  -4  10    2.45    1.32
  -2  -4  10    3.49    1.05
   2   3 -10  127.58    8.62
  -2  -3  10  102.64    8.99
  -2  -3  10  112.96    9.50
  -2  -3  10  120.86    9.07
   2   3 -10  122.92    9.13
   2   3 -10  125.73    9.09
   2   2 -10   39.49    3.80
  -2  -2  10   36.33    3.92
   2   2 -10   36.19    3.33
  -2  -2  10   33.17    3.61
  -2  -2  10   39.48    3.75
   2   2 -10   42.64    3.45
   2   2 -10   38.45    3.43
  -2  -1  10    0.67    0.76
   2   1 -10    0.23    0.70
  -2  -1  10    0.34    0.81
   2   1 -10    0.28    0.77
   2   0 -10   18.62    2.36
  -2   0  10   19.75    2.58
   2   0 -10   17.89    2.24
  -2   0  10   13.82    2.28
  -2   0  10   15.73    2.37
   2   0 -10   23.85    2.44
  -2   1  10    5.50    1.37
   2  -1 -10    4.89    1.28
  -2   1  10    4.65    1.23
   2  -1 -10    6.76    1.45
  -2   1  10    5.48    1.39
   2  -2 -10   79.82    6.78
  -2   2  10   92.83    7.64
   2  -2 -10   86.10    7.04
  -2   2  10   93.35    7.09
  -2   2  10   84.17    6.93
  -2   3  10  135.75   10.58
  -2   4  10   18.63    3.11
  -2   4  10   19.60    2.76
  -2   4  10   20.70    2.67
  -2   5  10    1.17    1.46
  -2   5  10    2.32    1.00
   2  -5 -10    1.05    1.25
  -2   5  10    2.34    1.26
  -2   6  10    0.70    1.89
   2  -6 -10    0.58    1.23
  -2   6  10    0.50    1.18
  -2   7  10    0.50    1.24
  -2   7  10    5.95    2.94
  -2   8  10    1.47    1.21
  -2   8  10   -2.33    2.25
  -2  -9  11    8.40    2.11
  -2  -8  11    9.09    2.09
  -2  -7  11    1.96    1.42
   2   6 -11    8.12    2.03
  -2  -6  11    6.88    1.86
  -2  -6  11    6.12    1.73
  -2  -6  11    5.25    1.18
  -2  -5  11    2.62    0.81
  -2  -5  11    1.18    0.74
  -2  -5  11    1.93    1.20
  -2  -5  11    3.62    1.40
  -2  -4  11    0.27    0.71
  -2  -4  11    0.88    0.82
   2   4 -11   -0.39    0.41
  -2  -4  11   -0.33    0.99
  -2  -4  11    0.44    1.03
  -2  -3  11  145.28   12.36
   2   3 -11  175.73   11.54
  -2  -3  11  152.15   12.01
   2   3 -11  157.86   11.84
  -2  -3  11  169.29   12.06
   2   2 -11    2.82    0.75
   2   2 -11    3.26    1.23
  -2  -2  11    4.53    1.38
   2   2 -11    0.84    0.59
  -2  -2  11    2.01    0.95
   2   2 -11    3.13    0.87
  -2  -2  11    3.16    1.04
  -2  -1  11   22.83    2.55
   2   1 -11   16.87    2.08
  -2  -1  11   15.16    2.33
   2   1 -11   15.90    2.26
   2   1 -11   19.03    1.93
  -2   0  11  183.15   15.49
  -2   0  11  219.25   15.69
   2   0 -11  204.73   15.31
   2   0 -11  199.15   15.14
  -2   1  11    5.02    1.46
   2  -1 -11    4.53    1.21
  -2   1  11    3.15    1.16
  -2   1  11    2.42    1.03
   2  -1 -11    3.28    1.15
  -2   2  11   10.93    1.94
  -2   2  11   10.93    1.89
  -2   2  11    9.32    1.81
   2  -2 -11   11.35    2.00
  -2   3  11   46.55    4.67
  -2   3  11   44.19    4.78
  -2   4  11    0.48    1.08
  -2   4  11   -0.50    1.18
  -2   4  11   -1.15    0.86
  -2   5  11   29.09    3.53
   2  -5 -11   23.94    3.37
  -2   5  11   23.35    3.72
  -2   5  11   20.18    2.79
  -2   6  11    2.64    1.98
  -2   6  11    2.63    1.32
   2  -6 -11    5.12    1.82
  -2   7  11    4.28    2.73
  -2   7  11    4.19    1.64
  -2  -8  12    4.23    1.61
  -2  -7  12    2.06    1.50
  -2  -6  12   10.00    2.09
  -2  -5  12    0.75    1.06
  -2  -5  12    2.90    1.31
  -2  -5  12    1.26    0.69
  -2  -4  12   47.12    3.98
  -2  -4  12   35.98    3.72
  -2  -4  12   41.61    3.79
   2   4 -12   32.77    2.93
  -2  -4  12   39.74    4.28
  -2  -3  12  101.71    7.08
  -2  -3  12   87.66    6.58
  -2  -3  12   86.20    6.74
  -2  -3  12   81.84    7.14
   2   2 -12   42.69    3.70
  -2  -2  12   31.26    4.00
  -2  -2  12   43.83    4.24
   2   2 -12   48.54    4.65
   2   2 -12   47.33    3.86
   2   2 -12   45.72    3.72
  -2  -1  12    4.90    1.33
   2   1 -12    2.88    0.76
  -2  -1  12    2.38    1.08
   2   1 -12    1.29    0.94
   2   1 -12    1.86    0.99
   2   1 -12    1.61    0.63
   2   1 -12    2.39    0.94
   2   0 -12   16.23    2.08
   2   0 -12   13.30    1.98
  -2   0  12   18.83    2.58
  -2   1  12    1.22    1.06
   2  -1 -12    1.13    0.85
   2  -1 -12    2.39    1.06
  -2   1  12    0.86    0.92
   2  -1 -12    1.37    0.85
  -2   2  12   67.86    6.14
   2  -2 -12   58.61    6.02
  -2   2  12   79.84    6.51
  -2   3  12   12.17    2.33
  -2   3  12   17.37    2.58
  -2   4  12    3.77    1.74
  -2   4  12    6.77    1.87
  -2   4  12    7.67    1.62
  -2   5  12   -0.56    1.69
  -2   5  12    1.15    0.99
  -2   5  12    3.82    1.58
   2  -5 -12    0.54    1.07
  -2   6  12    4.40    1.67
  -2   6  12    6.86    2.70
   2  -6 -12    4.04    1.75
  -2   7  12   -2.66    1.94
  -2  -7  13    5.98    2.03
  -2  -6  13   15.36    2.70
  -2  -5  13   -0.55    0.71
  -2  -5  13   -1.03    1.44
  -2  -4  13  288.00   20.90
  -2  -4  13  289.67   20.93
   2   4 -13  284.20   20.15
   2   3 -13    8.37    1.84
   2   3 -13    6.99    1.23
  -2  -3  13    9.29    1.68
  -2  -3  13   11.11    2.17
  -2  -3  13    6.20    1.31
  -2  -2  13   31.10    3.44
   2   2 -13   29.10    2.92
   2   2 -13   37.66    3.89
  -2  -2  13   25.82    2.62
   2   1 -13   48.61    4.06
  -2  -1  13   49.73    5.04
   2   1 -13   46.94    4.06
   2   1 -13   57.01    5.51
   2   1 -13   64.90    4.90
   2   0 -13    5.18    1.30
  -2   0  13    6.66    1.74
  -2   0  13    4.34    1.36
   2  -1 -13    8.83    1.81
  -2   1  13    8.61    1.93
  -2   2  13    1.17    1.06
   2  -2 -13    2.17    1.13
  -2   2  13    0.86    0.97
  -2   2  13    3.98    1.44
  -2   3  13    7.03    1.75
  -2   3  13    8.08    1.83
  -2   4  13   -0.45    1.31
  -2   4  13   -0.56    1.11
  -2   4  13    0.42    1.00
  -2   5  13   17.69    3.31
   2  -5 -13   21.45    3.19
  -2   5  13   23.35    3.42
  -2   5  13   18.01    2.65
  -2   6  13   41.04    5.47
  -2  -6  14   -0.56    1.38
  -2  -5  14    5.46    1.77
   2   4 -14    2.63    1.48
  -2  -4  14    2.32    1.17
  -2  -4  14    0.53    1.26
   2   3 -14   87.08    6.83
  -2  -3  14   83.24    7.93
   2   3 -14  109.24    8.23
  -2  -3  14   82.67    7.39
  -2  -2  14   10.73    2.01
   2   2 -14   11.82    1.70
   2   2 -14   12.61    2.22
  -2  -1  14   13.39    2.43
   2   1 -14   16.86    2.17
   2   1 -14   20.12    2.95
  -2  -1  14   13.93    2.50
  -2   0  14   26.13    2.96
  -2   0  14    5.73    0.85
   2   0 -14    9.97    1.02
  -2   0  14   19.29    2.64
  -2   1  14   -0.51    1.07
  -2   1  14    0.45    1.07
  -2   1  14   -0.15    0.58
  -2   2  14    3.24    1.42
  -2   2  14    4.51    1.53
   2  -2 -14    4.04    1.48
  -2   2  14    3.33    1.15
  -2   3  14   12.45    2.50
  -2   3  14   10.49    2.07
  -2   3  14   10.13    2.22
  -2   4  14    0.79    1.25
  -2   4  14    2.22    1.33
  -2   5  14   29.73    3.71
  -2  -5  15   23.02    3.61
   2   5 -15   32.68    4.10
  -2  -4  15    2.86    1.17
   2   4 -15   -0.55    1.10
  -2  -4  15   -0.56    1.27
   2   3 -15  104.78    8.85
  -2  -3  15  117.48    9.20
  -2  -3  15   87.89    8.14
   2   2 -15    1.64    0.87
  -2  -2  15    0.43    0.91
   2   2 -15    0.51    1.08
  -2  -1  15   11.69    2.19
  -2  -1  15   14.85    2.52
   2   1 -15   10.24    2.28
  -2   0  15   10.54    2.18
   2   0 -15    6.97    2.09
  -2   0  15   11.47    2.23
  -2   1  15    0.53    1.13
  -2   1  15    0.96    1.02
   2  -1 -15    0.87    0.29
  -2   2  15    2.82    1.35
  -2   2  15    3.31    1.55
  -2   3  15    1.18    1.25
  -2   3  15    0.48    1.30
   2  -3 -15    0.49    0.98
  -2   4  15    5.12    1.77
  -2   5  15   51.19    5.26
  -2  -4  16   28.30    3.39
  -2  -4  16   33.35    4.27
  -2  -3  16   -1.75    1.74
  -2  -3  16    1.66    1.12
   2   3 -16    1.10    1.30
  -2  -2  16    0.89    1.10
   2   2 -16    0.54    1.07
  -2  -1  16    2.92    1.39
  -2  -1  16    3.81    1.54
   2   1 -16    6.20    1.81
  -2   0  16    5.21    1.77
  -2   0  16    8.97    2.18
   2   0 -16    9.67    2.22
  -2   1  16    1.11    1.44
  -2   1  16    2.02    1.51
  -2   2  16   11.69    2.40
  -2   2  16   11.37    2.32
  -2   3  16   82.65    7.64
  -2   4  16   20.87    3.13
  -2  -3  17   -0.44    1.19
  -2  -2  17    0.94    1.12
  -2  -2  17    0.59    1.53
  -2  -1  17    2.00    1.24
   2   1 -17    0.58    1.16
  -2  -1  17    0.58    1.43
  -2   0  17    0.54    1.21
   2   0 -17    2.49    1.61
  -2   0  17    0.56    1.44
  -2   1  17    2.65    1.66
  -2   1  17    5.70    1.73
  -2   2  17    2.59    1.60
  -2   3  17   38.50    4.55
  -2   4  17   29.65    3.87
  -2  -3  18   19.31    2.87
  -2  -2  18    1.00    1.29
  -2  -1  18   15.97    2.70
  -2   2  18   10.26    2.35
  -2   3  18   15.09    2.74
  -3   0 -18    0.56    1.02
  -3   1 -18  100.88    9.05
  -3   0 -17   -0.54    0.90
  -3   1 -17   -0.55    1.01
  -3   2 -17   23.08    3.25
  -3   3 -17    4.17    1.43
  -3  -7 -16    0.45    1.02
  -3  -6 -16    0.39    1.09
  -3  -5 -16    2.93    1.10
  -3  -4 -16    2.26    0.91
   3   3  16   11.06    1.82
  -3  -3 -16   10.15    1.34
   3   2  16   19.82    2.41
  -3   0 -16    7.75    1.96
  -3   1 -16    0.53    1.12
   3  -1  16   -0.16    0.62
  -3   2 -16   31.73    3.82
   3  -2  16   30.15    3.08
  -3   3 -16   10.74    2.18
  -3   4 -16    3.14    1.32
  -3  -8 -15    0.52    1.16
  -3  -7 -15    1.87    1.31
  -3  -6 -15   44.28    4.59
  -3  -5 -15   26.26    3.14
   3   4  15    6.61    1.62
  -3  -4 -15    8.16    1.44
   3   3  15   77.70    6.33
  -3  -3 -15   67.35    5.57
   3   3  15   77.25    6.25
   3   2  15    0.55    0.74
   3   2  15    0.60    0.85
  -3   0 -15   -0.50    0.98
   3   0  15    0.69    0.42
  -3   1 -15    1.53    1.08
   3  -1  15    1.51    0.76
  -3   2 -15   31.29    3.85
  -3   3 -15   -0.50    1.06
  -3   4 -15   16.13    2.71
  -3   5 -15    1.08    1.07
  -3  -8 -14    4.73    1.95
  -3  -7 -14    3.78    1.71
  -3  -6 -14    0.41    1.11
  -3  -5 -14   18.37    2.43
   3   5  14   16.84    2.63
   3   4  14    3.86    1.25
  -3  -4 -14    4.90    1.23
   3   4  14    3.71    1.34
   3   3  14   30.31    3.35
   3   3  14   32.30    3.53
  -3  -3 -14   34.39    3.09
   3   2  14    0.29    0.65
  -3  -2 -14    0.38    0.48
  -3   0 -14    0.95    0.95
   3   0  14    2.49    0.61
  -3   1 -14    5.36    1.50
  -3   2 -14    0.47    0.87
  -3   3 -14   40.77    4.56
  -3   4 -14   26.77    3.55
  -3   5 -14   -0.53    1.06
  -3   6 -14   -0.51    1.15
  -3  -8 -13    3.67    1.77
  -3  -7 -13   46.10    4.88
   3   6  13   39.50    4.09
  -3  -6 -13   40.13    4.23
  -3  -5 -13   45.89    4.31
   3   5  13   39.27    4.09
   3   5  13   39.33    4.49
   3   4  13   13.26    2.21
  -3  -4 -13   13.07    2.05
   3   4  13   18.93    2.30
   3   4  13   14.49    2.29
   3   3  13    4.65    1.19
  -3  -3 -13    4.89    1.12
   3   3  13    3.60    1.29
   3   3  13    2.24    1.02
   3   2  13    1.84    0.77
  -3  -2 -13    1.65    0.60
   3   2  13    0.94    0.78
  -3  -1 -13   80.92    5.65
  -3   0 -13   38.82    4.41
  -3   1 -13    2.34    1.22
  -3   2 -13   10.53    2.03
   3  -3  13    4.07    1.29
  -3   3 -13    5.75    1.63
  -3   4 -13   60.58    6.00
  -3   5 -13    1.58    1.24
  -3   5 -13   -0.72    1.87
  -3   6 -13   13.82    2.46
  -3   6 -13   12.41    3.19
  -3  -8 -12   30.76    4.01
  -3  -7 -12    2.44    1.42
  -3  -6 -12   72.91    6.16
   3   6  12   67.67    5.68
   3   6  12   67.75    6.44
   3   6  12   54.66    5.57
   3   5  12    2.04    1.00
   3   5  12    2.39    1.20
   3   5  12    4.36    1.13
   3   5  12    1.83    1.04
  -3  -5 -12    5.10    1.43
   3   4  12    3.54    1.17
   3   4  12    3.32    1.28
  -3  -4 -12    7.25    1.41
   3   4  12    5.82    1.34
  -3  -3 -12   11.92    1.71
   3   3  12   13.08    1.89
   3   3  12   13.58    2.10
   3   3  12   13.62    1.98
   3   2  12    1.69    0.87
  -3  -2 -12    0.55    0.54
  -3  -1 -12  147.23    9.98
   3   1  12  140.79    9.70
  -3   1 -12   57.71    5.65
  -3   2 -12  105.74    8.89
   3  -3  12   14.98    2.00
  -3   3 -12   12.62    2.27
  -3   4 -12   34.27    4.15
  -3   5 -12    2.07    1.35
  -3   6 -12    4.58    1.69
  -3   6 -12    5.72    2.54
  -3  -8 -11   15.42    2.80
  -3  -7 -11    7.22    1.79
   3   6  11   82.80    6.64
  -3  -6 -11   74.64    6.97
   3   6  11   78.44    7.47
   3   6  11   84.74    6.78
   3   5  11    1.94    1.15
   3   5  11    0.32    0.68
   3   5  11    0.57    0.82
   3   5  11   -0.46    0.98
  -3  -5 -11   -1.44    0.97
   3   4  11   29.78    3.23
   3   4  11   32.02    3.43
   3   3  11    4.53    1.21
   3   3  11    5.76    1.21
   3   2  11   -0.26    0.67
  -3   1 -11   10.65    0.96
  -3   1 -11   17.52    2.37
   3  -2  11    5.63    1.13
  -3   2 -11    6.86    1.59
  -3   3 -11   23.40    3.23
   3  -3  11   27.91    2.81
  -3   4 -11   12.53    2.40
  -3   5 -11    7.48    1.86
  -3   6 -11   17.23    2.72
  -3   6 -11   12.72    3.73
  -3   7 -11    2.07    1.23
  -3  -9 -10   17.56    3.25
  -3  -8 -10   -0.54    1.07
  -3  -7 -10   49.08    5.27
   3   7  10   55.99    4.40
   3   6  10   12.07    1.73
   3   6  10   12.63    2.37
  -3  -6 -10    7.50    1.85
   3   6  10   10.84    1.78
   3   6  10   13.56    2.47
   3   5  10   18.95    2.43
   3   5  10   23.59    3.13
   3   5  10   18.64    2.80
   3   5  10   19.78    2.30
   3   4  10    2.93    1.18
   3   4  10    1.00    0.84
   3   4  10    3.04    0.89
   3   4  10    3.11    1.17
   3   3  10  574.78   39.91
   3   3  10  607.49   40.51
  -3   1 -10   62.93    4.47
   3  -1  10   54.85    4.64
   3  -2  10   10.50    1.47
  -3   2 -10   10.41    1.15
  -3   2 -10    8.89    1.80
  -3   3 -10   18.11    2.67
   3  -3  10   15.39    2.03
  -3   4 -10    2.98    1.47
   3  -4  10    5.28    1.28
  -3   5 -10   17.64    2.72
  -3   6 -10   11.55    2.24
  -3   6 -10   14.74    3.64
  -3   7 -10   11.37    2.25
  -3  -9  -9    3.02    1.92
  -3  -8  -9    0.54    1.27
  -3  -7  -9   47.40    4.61
   3   7   9   36.92    3.32
   3   6   9   17.01    2.81
   3   6   9   10.57    2.25
   3   6   9   19.41    2.11
  -3  -6  -9   15.58    1.49
   3   6   9   13.19    1.92
   3   5   9    0.90    0.90
   3   5   9    1.44    0.88
   3   5   9    1.60    0.77
   3   4   9    1.43    0.64
   3   4   9    1.68    1.05
   3   4   9    1.58    0.98
   3   4   9    1.28    0.87
   3   3   9  387.69   26.60
   3   2   9   21.24    1.75
  -3  -1  -9  101.24    8.31
  -3   0  -9    1.95    1.06
  -3   1  -9   84.94    5.81
   3  -1   9   70.18    5.67
   3  -2   9  216.70   15.01
  -3   2  -9  199.24   15.84
  -3   2  -9  215.24   14.79
   3  -3   9    2.08    0.95
  -3   3  -9    3.58    1.27
  -3   3  -9    3.10    0.77
   3  -4   9    1.58    0.95
  -3   4  -9    0.48    0.95
  -3   5  -9    0.96    0.88
  -3   6  -9   42.47    5.78
  -3   6  -9   32.35    4.01
  -3   7  -9    6.72    3.12
  -3   7  -9   12.87    2.41
  -3  -9  -8   -1.20    1.74
  -3  -8  -8   13.29    2.45
   3   7   8   22.58    3.63
   3   7   8   26.93    2.45
   3   6   8    1.11    1.17
   3   6   8   -0.25    0.64
   3   6   8   -0.53    1.19
   3   6   8    0.43    0.68
  -3  -6  -8    0.12    0.36
   3   5   8   70.24    4.72
   3   5   8   72.49    5.81
   3   5   8   72.25    5.93
   3   5   8   72.20    5.28
   3   4   8  111.14    8.89
   3   4   8  114.23    8.83
   3   4   8  117.29    8.54
   3   4   8   98.07    7.78
   3   3   8  109.67    8.11
   3   3   8   95.16    7.34
   3   2   8  185.63   12.77
  -3  -1  -8    1.09    0.82
  -3   0  -8   83.91    7.07
   3  -1   8   43.40    3.48
   3  -2   8  137.48   10.83
  -3   2  -8  146.08   11.65
  -3   2  -8  168.75   10.91
   3  -3   8   77.19    6.22
  -3   3  -8   78.14    6.90
  -3   3  -8   75.17    5.93
  -3   4  -8   -0.23    0.59
   3  -4   8    0.66    0.86
  -3   4  -8   -0.46    0.97
  -3   5  -8    1.41    1.00
  -3   6  -8    0.50    0.98
  -3   7  -8   37.23    6.21
  -3   7  -8   52.35    5.17
  -3  -9  -7    4.75    1.96
   3   7   7    6.74    1.90
   3   7   7    2.89    0.77
   3   6   7    2.13    1.44
   3   6   7    2.22    1.32
   3   6   7    0.68    0.70
  -3  -6  -7    0.99    0.53
   3   5   7    0.28    0.76
   3   5   7   -0.44    0.67
   3   5   7   -0.18    0.58
   3   5   7   -0.47    1.00
  -3  -5  -7    0.70    0.28
   3   4   7    3.56    1.19
   3   4   7    2.20    1.06
   3   4   7    2.19    0.63
   3   3   7  630.50   44.11
   3   3   7  718.56   44.99
   3   2   7   22.04    2.69
  -3  -1  -7   37.87    3.88
   3   0   7  236.69   15.90
  -3   0  -7  226.21   16.99
   3  -1   7   14.18    1.53
  -3   2  -7   83.59    6.53
   3  -2   7   85.45    6.53
  -3   3  -7   20.03    2.26
   3  -3   7   20.89    2.36
  -3   3  -7   16.74    2.68
  -3   4  -7  188.91   13.99
  -3   4  -7  202.58   14.82
   3  -4   7  194.72   14.33
  -3   5  -7   36.02    4.05
  -3   6  -7    0.49    0.83
  -3   7  -7    3.95    3.04
  -3   7  -7    1.00    1.12
  -3   8  -7    9.23    2.08
  -3  -9  -6    5.38    1.98
  -3  -8  -6   63.13    5.53
   3   7   6   -0.62    1.13
  -3  -7  -6    0.95    0.75
  -3  -7  -6   -0.94    0.63
   3   7   6    0.15    0.46
   3   6   6  127.67   11.35
   3   6   6  137.94   11.58
  -3  -6  -6  141.30    9.92
   3   6   6  147.34   10.30
   3   5   6   92.22    7.32
   3   5   6  103.99    8.69
   3   5   6   99.67    8.76
   3   5   6  125.37    8.26
  -3  -5  -6  107.93    7.21
   3   4   6   22.39    2.90
   3   4   6   28.39    2.85
   3   4   6   22.23    2.03
   3   3   6   12.64    1.40
   3   3   6   11.63    1.91
   3   3   6   13.96    1.40
   3   2   6  140.01   11.36
  -3  -2  -6  165.93   11.55
   3   1   6   92.30    7.16
  -3  -1  -6   79.42    6.92
  -3   0  -6    1.34    0.87
   3   0   6    0.69    0.33
   3  -1   6  282.81   19.58
  -3   1  -6  289.61   20.45
  -3   2  -6   70.76    5.64
   3  -2   6   68.37    5.56
  -3   3  -6   17.44    2.20
   3  -3   6   19.90    2.41
  -3   3  -6   19.69    2.67
   3  -4   6  283.14   19.05
  -3   4  -6  269.06   19.27
  -3   4  -6  244.50   18.61
  -3   5  -6    3.18    1.27
  -3   5  -6    7.27    1.49
  -3   6  -6    6.83    1.73
  -3   7  -6    7.92    3.41
  -3   7  -6    7.52    1.83
  -3   7  -6    4.27    1.03
  -3   8  -6   13.25    2.45
  -3  -9  -5    0.32    1.00
  -3  -8  -5    0.59    0.79
  -3  -8  -5   -0.29    0.81
  -3  -7  -5   13.80    1.99
   3   7   5   14.27    1.59
   3   7   5   16.03    2.89
  -3  -7  -5   14.54    1.73
   3   6   5  102.32    7.47
  -3  -6  -5   95.13    7.17
   3   6   5  105.93    8.82
   3   6   5   97.05    8.63
   3   5   5    1.32    0.81
  -3  -5  -5    0.87    0.40
   3   5   5    2.37    1.23
   3   5   5    1.77    1.05
   3   4   5    2.31    0.48
   3   4   5    4.40    1.28
   3   4   5    3.19    0.96
   3   3   5    0.46    0.46
   3   3   5    0.78    0.36
  -3  -3  -5    0.86    0.61
   3   3   5    0.63    0.62
   3   2   5   43.60    4.10
  -3  -2  -5   40.18    3.91
   3   1   5   17.42    2.23
  -3  -1  -5   13.57    1.98
  -3   0  -5   33.63    3.42
   3   0   5   32.45    2.62
   3  -1   5  243.65   19.03
  -3   1  -5  287.79   19.21
  -3   2  -5  116.88    8.82
   3  -3   5  525.70   35.65
  -3   3  -5  481.47   35.47
  -3   3  -5  522.85   35.10
   3  -4   5  148.46   11.38
  -3   4  -5  145.60   11.35
  -3   4  -5  141.26   10.89
  -3   5  -5    9.08    1.93
  -3   5  -5   16.02    2.20
  -3   6  -5    5.22    1.46
  -3   7  -5   -0.51    0.93
  -3   7  -5    0.98    0.76
  -3   8  -5   -0.51    1.14
  -3  -9  -4   23.31    2.89
  -3  -8  -4   22.29    2.71
  -3  -8  -4   23.48    2.69
   3   7   4    2.76    0.71
  -3  -7  -4    4.58    0.96
   3   7   4    3.00    1.50
   3   6   4   -0.20    0.53
   3   6   4   -0.52    1.29
  -3  -6  -4    0.65    0.47
   3   5   4   32.23    3.87
   3   5   4   39.26    3.47
   3   4   4    6.37    1.55
   3   4   4    1.15    0.79
   3   3   4   32.53    3.13
   3   3   4   24.49    2.09
  -3  -3  -4   30.51    2.94
   3   3   4   31.32    2.59
  -3  -2  -4  107.50    8.22
   3   2   4  105.30    8.40
  -3  -1  -4    8.79    1.50
  -3   0  -4  657.62   45.50
   3   0   4  675.09   45.69
  -3   1  -4  198.33   14.34
   3  -1   4  188.59   14.37
  -3   2  -4    6.36    1.23
   3  -2   4    7.33    1.59
   3  -2   4    7.27    1.37
  -3   3  -4    1.18    0.78
   3  -3   4    1.74    1.17
   3  -3   4    3.16    1.15
   3  -4   4  432.91   29.90
  -3   4  -4  426.90   29.58
  -3   4  -4  413.36   29.87
  -3   5  -4    1.36    0.96
  -3   5  -4   -0.38    0.90
  -3   6  -4   22.93    3.13
  -3   7  -4   12.55    2.24
  -3   7  -4   11.31    1.69
  -3   7  -4   16.84    4.00
  -3   8  -4   -0.51    1.20
  -3 -10  -3    3.69    1.55
  -3  -9  -3   10.40    1.97
  -3  -8  -3    0.26    0.68
  -3  -8  -3   -0.26    0.67
  -3  -8  -3    0.34    0.80
   3   7   3   -0.60    1.27
  -3  -7  -3    1.32    0.72
   3   7   3    0.68    0.49
  -3  -6  -3   86.04    6.91
   3   6   3   98.40    7.11
   3   6   3  104.69    8.43
   3   5   3  248.88   17.64
   3   5   3  254.15   18.56
   3   4   3    1.19    1.04
  -3  -4  -3    3.19    0.85
   3   4   3    1.09    0.77
   3   3   3  398.31   27.45
   3   3   3  406.54   27.01
   3   3   3  385.52   26.35
  -3  -3  -3  436.93   27.39
   3   2   3    8.53    0.82
   3   2   3   12.43    1.76
  -3  -2  -3   13.43    1.67
  -3  -1  -3   74.58    6.14
   3   0   3   20.25    2.70
  -3   0  -3   18.91    2.34
   3  -1   3   71.16    6.13
  -3   1  -3   66.59    5.88
   3  -2   3   42.33    4.61
   3  -2   3   53.60    4.66
  -3   2  -3   56.04    4.80
   3  -3   3   -0.35    0.78
  -3   3  -3    0.31    0.67
   3  -3   3   -0.79    0.98
  -3   4  -3    6.60    1.48
   3  -4   3    5.26    1.41
  -3   4  -3    5.82    1.41
  -3   5  -3    9.68    1.86
   3  -5   3   11.48    1.98
  -3   5  -3    8.91    1.82
  -3   6  -3    4.33    1.07
  -3   6  -3    0.96    0.89
   3  -7   3   -1.48    1.75
  -3   7  -3    1.98    3.05
  -3   7  -3   -0.50    0.91
  -3   7  -3    0.27    0.67
  -3   8  -3    3.58    1.45
  -3 -10  -2    3.05    1.64
  -3  -9  -2   12.68    2.20
  -3  -8  -2    6.47    1.51
  -3  -8  -2    4.64    1.13
   3   7   2   11.25    1.48
  -3  -7  -2   14.58    2.02
  -3  -7  -2   13.05    1.68
   3   7   2    7.42    2.11
   3   7   2   14.42    2.88
  -3  -6  -2   15.29    1.78
   3   6   2   21.52    2.98
   3   6   2   14.73    1.81
   3   6   2   17.33    2.82
  -3  -6  -2   14.72    1.80
  -3  -5  -2  293.20   20.01
   3   5   2  285.38   20.98
   3   5   2  293.95   20.13
   3   5   2  267.08   20.97
   3   4   2   25.69    3.04
  -3  -4  -2   22.04    2.36
   3   4   2   22.89    2.47
   3   4   2   24.61    2.59
   3   3   2    5.23    0.99
  -3  -3  -2    4.42    0.99
   3   3   2    4.46    0.70
   3   3   2    2.55    0.94
   3   2   2   41.96    3.35
   3   2   2   37.51    3.80
   3   2   2   41.79    3.13
  -3  -2  -2   43.14    3.77
  -3  -1  -2   52.95    4.64
   3   0   2    0.26    0.51
   3   0   2    0.35    0.78
   3  -1   2   46.54    4.58
  -3   1  -2   50.00    4.50
  -3   2  -2    0.35    0.64
   3  -2   2   -0.31    0.84
   3  -2   2   -0.38    0.86
  -3   3  -2   36.56    3.70
   3  -3   2   39.14    4.01
   3  -3   2   35.17    3.65
  -3   4  -2   22.07    2.80
  -3   4  -2   23.80    2.96
   3  -4   2   21.64    2.85
  -3   5  -2    7.44    1.70
   3  -5   2   14.49    2.17
  -3   6  -2   14.52    2.07
  -3   6  -2   16.70    2.60
  -3   7  -2    1.15    0.94
  -3   7  -2    1.97    1.17
  -3   7  -2    1.96    2.43
  -3 -10  -1    0.92    1.34
  -3  -9  -1    0.42    1.05
  -3  -8  -1    1.73    0.55
  -3  -8  -1    2.89    1.04
  -3  -8  -1    1.15    1.04
  -3  -7  -1    0.31    0.48
   3   7   1    1.80    1.79
  -3  -7  -1    0.69    0.78
  -3  -7  -1    0.52    0.64
  -3  -6  -1   96.42    6.79
   3   6   1   85.71    8.11
   3   6   1   88.34    7.99
  -3  -6  -1   83.54    7.23
   3   6   1   97.13    7.01
  -3  -6  -1   87.17    6.98
   3   5   1   45.34    4.82
   3   5   1   45.76    4.93
  -3  -5  -1   53.61    4.57
   3   5   1   48.46    4.19
  -3  -5  -1   46.68    3.92
  -3  -4  -1    6.58    1.09
   3   4   1    7.06    1.69
   3   4   1    6.61    1.24
   3   4   1    4.97    1.12
  -3  -4  -1   10.73    1.72
   3   3   1  491.17   34.69
  -3  -3  -1  539.54   34.79
   3   3   1  501.46   34.92
  -3  -3  -1  516.63   35.27
   3   3   1  504.26   34.34
   3   2   1   35.38    2.89
  -3  -2  -1   34.88    3.27
   3   2   1   35.22    3.43
   3   2   1   34.06    2.83
  -3  -1  -1  156.98   11.56
   3   1   1  155.50   11.24
   3   0   1  673.94   43.69
   3   0   1  604.36   43.31
  -3   0  -1  677.96   43.61
   3   0   1  607.66   43.41
   3  -1   1   80.04    6.48
  -3   1  -1   72.38    6.26
   3  -2   1  195.48   13.50
   3  -2   1  172.35   13.11
  -3   2  -1  171.20   13.24
  -3   3  -1    9.26    1.64
   3  -3   1    5.68    1.32
   3  -3   1    8.57    1.63
  -3   4  -1   98.20    7.74
   3  -4   1   95.40    7.74
   3  -4   1   81.60    8.09
  -3   5  -1    9.46    1.86
   3  -5   1    7.33    1.55
  -3   6  -1    1.90    1.18
  -3   6  -1    2.14    0.87
   3  -7   1   23.19    3.76
  -3   7  -1   23.11    2.69
  -3   7  -1   28.31    4.84
  -3   7  -1   18.35    2.89
  -3 -10   0    6.33    1.97
  -3  -9   0    0.89    1.16
  -3  -8   0   28.36    2.89
  -3  -8   0   24.06    3.06
  -3  -8   0   18.69    2.52
  -3  -7   0    9.00    1.14
  -3  -7   0   16.84    2.05
  -3  -7   0   13.29    2.10
   3   7   0   13.48    2.61
  -3  -7   0   11.68    1.73
  -3  -6   0  110.32    8.09
  -3  -6   0  131.33    9.01
   3   6   0  111.64    8.43
  -3  -6   0  107.93    8.55
   3   6   0  110.56    9.65
   3   5   0   29.91    3.68
  -3  -5   0   30.17    3.23
   3   5   0   30.20    2.95
  -3  -5   0   28.77    2.62
  -3  -4   0  101.74    7.49
  -3  -4   0  107.17    8.16
   3   4   0   96.92    7.75
   3   4   0  100.10    7.51
   3   4   0   99.61    7.79
  -3  -3   0  102.68    7.57
   3   3   0  101.51    7.80
  -3  -3   0   91.26    7.94
   3   3   0  105.67    7.69
   3   3   0   99.26    7.34
   3   2   0    2.40    0.64
  -3  -2   0    2.95    0.83
   3   2   0    3.78    0.68
   3   2   0    3.88    0.99
  -3  -2   0    2.15    0.99
   3   1   0   18.64    1.88
  -3  -1   0   14.90    1.91
   3   1   0   12.10    1.71
  -3  -1   0   14.92    2.15
  -3   0   0    7.78    1.45
   3   0   0    6.49    1.30
   3   0   0    9.73    1.45
   3   0   0   10.42    1.69
   3  -1   0   81.78    7.06
  -3   1   0   78.21    6.90
   3  -2   0  182.55   15.34
  -3   2   0  195.10   15.25
   3  -3   0   55.50    5.65
   3  -3   0   55.66    5.22
  -3   3   0   57.70    5.34
   3  -3   0   63.07    5.36
  -3   3   0   60.68    5.36
   3  -4   0   -1.66    1.90
  -3   4   0    0.76    0.86
   3  -4   0   -0.35    0.87
   3  -5   0    2.09    0.96
  -3   5   0    2.26    1.08
  -3   5   0    3.51    1.08
   3  -6   0   28.93    3.06
  -3   6   0   21.08    2.65
  -3   6   0   23.26    3.15
  -3   7   0    9.87    1.73
   3  -7   0   16.90    3.29
  -3 -10   1    1.54    1.44
  -3  -9   1    0.47    1.17
  -3  -8   1    2.60    1.26
  -3  -8   1    0.65    0.88
  -3  -7   1   59.18    5.39
  -3  -7   1   70.01    5.86
  -3  -7   1   53.83    5.21
   3   7  -1   69.97    6.70
  -3  -6   1  687.34   45.02
   3   6  -1  629.02   44.47
  -3  -6   1  652.81   43.92
   3   6  -1  688.51   45.91
   3   5  -1    8.24    1.85
  -3  -5   1    7.55    1.54
  -3  -5   1    7.28    1.07
   3   5  -1    8.15    1.30
   3   4  -1   57.46    5.16
  -3  -4   1   73.80    5.14
  -3  -4   1   59.14    5.62
   3   4  -1   67.46    5.45
   3   4  -1   66.78    5.52
   3   3  -1   10.23    1.59
   3   3  -1   12.23    1.47
  -3  -3   1   12.23    1.49
  -3  -3   1    9.77    1.78
   3   3  -1    9.60    1.64
   3   2  -1   69.42    5.08
  -3  -2   1   62.45    5.36
  -3  -2   1   74.99    6.09
   3   2  -1   68.18    5.32
   3   1  -1  249.26   17.50
   3   1  -1  250.28   17.58
  -3  -1   1  268.80   17.78
   3   1  -1  233.81   17.76
  -3  -1   1  251.21   18.16
   3   0  -1  182.87   14.05
   3   0  -1  177.52   14.09
   3   0  -1  206.04   14.05
  -3   0   1  215.64   14.27
  -3   1   1    6.90    1.32
   3  -1  -1    5.81    1.26
   3  -1  -1    5.68    1.32
   3  -1  -1    7.54    1.40
   3  -2  -1  117.87    9.85
   3  -2  -1  122.58    9.59
  -3   2   1  132.08    9.80
   3  -3  -1   16.72    2.54
   3  -3  -1   10.16    1.84
   3  -3  -1   11.07    1.84
  -3   3   1   11.48    1.96
  -3   3   1   13.60    2.09
   3  -4  -1   24.60    3.57
   3  -4  -1   26.88    2.99
  -3   5   1   33.10    3.70
   3  -5  -1   26.82    3.19
  -3   5   1   30.59    3.23
  -3   6   1   -0.68    0.76
  -3   6   1   -0.97    1.08
   3  -7  -1   25.64    4.13
  -3   7   1   22.98    2.79
  -3   8   1   24.47    2.93
  -3 -10   2    3.75    1.72
  -3  -9   2    3.49    1.68
  -3  -8   2    5.32    1.40
  -3  -8   2    5.96    1.69
   3   7  -2  240.99   18.59
  -3  -7   2  256.49   17.99
  -3  -7   2  245.85   17.50
  -3  -7   2  236.89   17.53
   3   7  -2  228.16   18.51
   3   6  -2  159.11   10.74
  -3  -6   2  148.77    9.91
   3   6  -2  162.56   10.98
  -3  -5   2   21.16    1.96
   3   5  -2   28.29    2.76
   3   5  -2   23.13    3.01
   3   5  -2   22.33    3.08
  -3  -5   2   24.46    2.82
   3   5  -2   21.66    2.48
   3   4  -2   20.52    2.37
  -3  -4   2   18.47    2.51
   3   4  -2   26.43    2.46
   3   4  -2   19.59    2.39
   3   4  -2   13.00    2.36
  -3  -4   2   20.84    1.95
  -3  -3   2   12.45    1.94
   3   3  -2   11.31    1.63
   3   3  -2    7.03    1.22
  -3  -3   2    9.11    1.23
   3   3  -2    7.11    1.34
   3   2  -2   46.37    4.01
  -3  -2   2   48.97    4.13
  -3  -2   2   54.36    4.79
   3   2  -2   51.45    3.84
   3   2  -2   52.04    4.20
   3   2  -2   40.84    4.24
   3   1  -2   60.42    4.94
   3   1  -2   59.97    5.22
  -3  -1   2   62.69    5.61
   3   1  -2   68.40    5.08
  -3  -1   2   56.14    5.06
   3   0  -2   17.16    2.17
  -3   0   2   22.94    2.45
   3   0  -2   19.62    2.25
   3   0  -2   17.60    2.29
   3  -1  -2    9.49    1.64
  -3   1   2    9.18    1.60
   3  -1  -2    9.27    1.61
  -3   1   2   12.04    2.00
   3  -1  -2    8.00    1.55
   3  -2  -2   37.12    4.08
  -3   2   2   41.50    4.03
   3  -2  -2   36.86    3.71
   3  -3  -2  238.20   17.35
  -3   3   2  233.82   17.63
  -3   3   2  246.70   17.78
   3  -3  -2  242.48   17.60
   3  -3  -2  251.32   18.21
  -3   4   2  110.34    8.82
  -3   4   2  107.54    8.43
   3  -4  -2   92.35    8.18
   3  -4  -2  125.31    9.63
  -3   5   2   19.23    2.52
   3  -5  -2   22.68    2.61
  -3   6   2    1.07    0.80
  -3   7   2   18.62    2.49
  -3   7   2   12.41    4.17
  -3   8   2   44.90    4.41
  -3  -9   3    1.57    1.47
  -3  -8   3   14.05    2.54
  -3  -8   3   12.90    2.15
  -3  -7   3   18.87    2.62
   3   7  -3   22.20    3.49
   3   6  -3  207.21   16.89
   3   6  -3  202.00   16.99
  -3  -6   3  258.17   16.62
   3   5  -3    0.27    0.64
  -3  -5   3   -0.36    0.77
   3   5  -3    1.70    1.01
   3   5  -3    0.65    0.73
   3   5  -3    0.45    1.07
  -3  -5   3   -0.08    0.30
   3   4  -3    3.02    1.08
   3   4  -3    4.16    1.01
   3   4  -3    2.78    0.88
  -3  -4   3    2.91    1.00
  -3  -4   3    2.46    0.61
   3   4  -3    4.57    1.38
  -3  -3   3   36.99    3.17
  -3  -3   3   35.12    3.81
   3   3  -3   39.51    3.58
   3   3  -3   32.12    3.39
   3   3  -3   39.47    3.47
  -3  -2   3    0.38    0.76
   3   2  -3    1.32    0.57
  -3  -2   3    1.33    0.64
   3   2  -3    1.46    0.53
   3   2  -3    0.50    0.60
   3   2  -3   -0.29    0.78
   3   1  -3   10.45    1.43
  -3  -1   3   11.33    1.57
  -3  -1   3    9.53    1.75
   3   1  -3    9.02    1.54
   3   1  -3    6.16    1.19
   3   0  -3   18.86    2.33
   3   0  -3   18.00    2.24
   3   0  -3   18.36    2.41
   3  -1  -3   13.29    2.03
   3  -1  -3   17.40    2.15
  -3   1   3   12.02    2.22
   3  -1  -3   14.29    1.98
  -3   1   3   14.31    2.05
   3  -2  -3   15.13    2.28
   3  -2  -3   12.87    2.09
   3  -2  -3   15.13    2.07
  -3   2   3   16.98    2.36
   3  -3  -3  389.96   26.80
  -3   3   3  373.14   26.42
  -3   3   3  362.77   26.11
  -3   3   3  360.89   26.31
   3  -3  -3  377.23   26.01
   3  -4  -3   73.46    6.39
  -3   4   3   85.63    6.68
   3  -4  -3   82.57    7.39
  -3   4   3   71.63    6.74
  -3   5   3    0.36    0.82
   3  -5  -3    0.91    0.93
  -3   6   3    4.08    1.33
   3  -7  -3    2.88    1.79
  -3   7   3    0.95    2.75
  -3   7   3    3.02    1.21
  -3   8   3   35.97    3.78
  -3  -9   4    1.10    1.54
  -3  -8   4    1.61    1.13
  -3  -8   4    0.51    1.27
   3   7  -4   31.55    4.12
  -3  -7   4   27.78    3.37
   3   6  -4   38.03    4.64
   3   6  -4   42.23    4.76
   3   6  -4   43.77    4.30
  -3  -6   4   38.75    4.14
   3   5  -4    1.73    0.84
  -3  -5   4    0.39    0.87
  -3  -5   4    0.48    0.33
   3   5  -4    1.70    1.01
   3   5  -4    1.36    0.96
   3   5  -4    2.14    0.89
   3   4  -4   17.99    2.13
   3   4  -4   16.46    2.11
  -3  -4   4   18.43    2.39
   3   4  -4   16.16    2.12
  -3  -4   4   10.56    1.36
   3   4  -4   17.40    2.38
  -3  -4   4   13.41    1.44
  -3  -3   4   27.71    2.39
   3   3  -4   23.50    2.74
   3   3  -4   28.60    2.75
  -3  -3   4   21.97    2.93
  -3  -3   4   25.38    2.37
   3   3  -4   21.94    2.23
   3   2  -4    5.65    0.89
  -3  -2   4    4.30    1.32
   3   2  -4    4.55    0.93
   3   2  -4    3.93    1.10
  -3  -2   4    6.03    1.11
   3   1  -4    0.23    0.51
   3   1  -4    0.24    0.58
   3   1  -4    0.29    0.62
  -3  -1   4    0.27    0.53
   3   0  -4  837.90   53.78
  -3   0   4  772.84   53.68
   3   0  -4  785.95   53.60
   3   0  -4  768.71   53.63
  -3   1   4  206.92   14.79
  -3   1   4  171.24   14.24
   3  -1  -4  188.60   14.27
   3  -1  -4  181.32   14.29
   3  -2  -4   59.94    5.37
  -3   2   4   65.02    5.78
  -3   2   4   61.05    5.61
   3  -2  -4   58.30    5.55
   3  -2  -4   67.08    5.81
   3  -3  -4   -0.47    1.05
  -3   3   4    0.41    0.98
  -3   3   4    0.72    0.85
   3  -3  -4    0.62    0.84
   3  -4  -4    0.54    0.98
  -3   4   4   -0.37    0.73
   3  -4  -4    0.61    0.73
  -3   5   4   -0.77    0.86
   3  -5  -4   -0.30    0.77
  -3   6   4    3.49    1.32
  -3   7   4   17.08    2.59
   3  -7  -4   25.35    3.76
  -3   7   4   18.73    4.71
  -3   8   4   20.34    2.78
  -3  -9   5    7.45    2.32
  -3  -8   5   23.56    3.12
  -3  -8   5   24.56    3.52
  -3  -7   5    4.72    1.49
  -3  -7   5    5.94    1.06
   3   6  -5    0.44    0.80
  -3  -6   5   -0.41    0.98
  -3  -6   5    0.46    0.69
  -3  -6   5    0.10    0.41
   3   6  -5   -1.07    0.98
   3   6  -5   -1.03    1.39
   3   5  -5   24.82    3.18
  -3  -5   5   24.02    3.10
  -3  -5   5   21.07    2.14
   3   5  -5   39.13    3.54
   3   5  -5   33.85    3.60
   3   4  -5    1.21    0.82
  -3  -4   5    0.40    0.86
   3   4  -5    1.87    0.93
  -3  -4   5    0.86    0.58
   3   4  -5    0.33    0.70
   3   4  -5    0.79    0.98
  -3  -3   5  174.52   14.24
   3   3  -5  201.72   14.11
   3   3  -5  219.17   14.16
   3   3  -5  182.00   13.34
  -3  -3   5  190.33   13.56
  -3  -2   5   30.35    2.80
   3   2  -5   25.86    2.62
  -3  -2   5   26.53    2.79
   3   2  -5   30.65    3.09
   3   2  -5   31.31    2.64
  -3  -2   5   21.74    3.12
  -3  -1   5   39.41    3.65
   3   1  -5   35.23    3.54
  -3  -1   5   39.74    4.25
   3   1  -5   36.25    3.76
  -3  -1   5   46.75    3.95
   3   1  -5   41.24    3.61
  -3   0   5  569.70   38.80
   3   0  -5  629.24   38.90
   3   0  -5  539.32   38.72
   3   0  -5  530.98   38.68
   3  -1  -5   18.35    2.43
  -3   1   5   17.49    2.70
   3  -1  -5   22.94    2.71
  -3   1   5   28.25    2.94
   3  -1  -5   27.96    2.91
  -3   1   5   16.00    2.43
  -3   2   5   27.18    3.35
   3  -2  -5   34.33    3.55
  -3   2   5   31.01    3.58
   3  -2  -5   30.89    3.30
   3  -2  -5   31.01    3.54
  -3   3   5    0.86    0.96
   3  -3  -5    0.48    1.02
   3  -3  -5    0.93    0.73
  -3   3   5    1.13    0.94
   3  -4  -5   10.84    2.21
   3  -4  -5    6.35    1.47
  -3   4   5    8.67    1.72
   3  -5  -5   32.18    3.43
  -3   5   5   37.75    3.92
  -3   6   5    0.42    1.12
  -3   7   5   20.09    2.77
  -3   7   5   12.05    4.15
  -3   8   5    8.36    1.85
  -3  -9   6    5.95    2.12
  -3  -8   6   22.96    3.17
  -3  -7   6    3.81    0.87
  -3  -7   6    0.90    1.03
   3   6  -6    9.40    1.89
   3   6  -6    8.41    1.95
  -3  -6   6   10.54    1.95
  -3  -6   6    7.61    1.29
   3   6  -6    8.16    2.08
  -3  -6   6    6.12    0.99
   3   5  -6   -0.42    0.88
  -3  -5   6   -0.43    1.02
   3   5  -6    0.45    0.83
  -3  -5   6   -0.78    0.65
   3   5  -6    0.43    0.79
  -3  -5   6   -1.00    0.54
  -3  -4   6    1.43    0.74
  -3  -4   6    0.43    1.06
   3   4  -6   -0.38    0.74
  -3  -4   6    0.59    0.57
   3   4  -6    1.42    0.80
   3   4  -6    0.39    0.59
  -3  -3   6   43.17    3.84
  -3  -3   6   52.69    4.65
   3   3  -6   41.94    4.12
  -3  -3   6   47.70    4.09
   3   3  -6   44.60    4.08
   3   3  -6   35.68    3.37
   3   2  -6   49.15    4.59
  -3  -2   6   48.30    4.87
   3   2  -6   48.25    4.03
  -3  -2   6   45.94    4.31
  -3  -2   6   52.41    4.60
   3   2  -6   48.83    4.57
   3   2  -6   48.58    4.11
   3   1  -6    0.51    0.67
   3   1  -6    1.87    0.88
   3   1  -6    1.56    0.81
  -3  -1   6    1.59    0.90
  -3  -1   6    1.38    0.93
  -3   0   6   67.08    6.26
   3   0  -6   72.36    6.12
  -3   0   6   86.98    6.53
   3   0  -6   73.35    6.15
   3   0  -6   70.35    6.10
   3  -1  -6  290.70   21.31
  -3   1   6  329.17   21.56
   3  -1  -6  299.23   21.29
  -3   1   6  298.76   21.74
   3  -1  -6  285.08   21.08
  -3   2   6  114.85    9.72
   3  -2  -6  104.97    9.14
   3  -2  -6  113.68    9.51
  -3   3   6   17.35    2.75
   3  -3  -6   26.47    3.22
   3  -3  -6   18.85    2.53
  -3   3   6   26.16    3.02
   3  -4  -6    2.17    1.24
   3  -4  -6    5.57    1.23
  -3   4   6    3.73    1.23
   3  -5  -6   11.74    1.80
  -3   5   6   13.46    2.24
  -3   6   6   15.00    2.49
  -3   6   6   17.52    3.73
  -3   7   6    2.13    1.24
  -3   7   6    0.91    2.97
  -3   8   6    2.66    1.34
  -3  -8   7    2.97    1.30
  -3  -7   7   13.74    2.42
  -3  -6   7    3.60    1.33
  -3  -6   7    5.25    1.10
   3   6  -7    1.55    1.36
   3   6  -7    4.57    1.59
   3   6  -7    2.95    1.24
   3   5  -7    6.62    1.55
  -3  -5   7    4.55    1.16
  -3  -5   7    3.08    1.36
   3   5  -7    5.02    1.60
  -3  -5   7    5.57    1.03
   3   5  -7    4.76    1.48
   3   4  -7  156.24   11.28
  -3  -4   7  165.05   11.59
   3   4  -7  121.03   10.94
  -3  -4   7  137.27   10.51
   3   4  -7  127.96   11.09
  -3  -4   7  174.39   11.05
  -3  -3   7   11.90    2.19
   3   3  -7   10.19    1.34
   3   3  -7   12.13    1.98
  -3  -3   7   12.49    1.73
   3   3  -7   10.56    1.80
  -3  -3   7   11.00    1.76
   3   2  -7    4.03    1.23
   3   2  -7    4.25    1.22
  -3  -2   7    4.89    1.42
  -3  -2   7    6.64    1.34
   3   2  -7    5.72    1.07
   3   2  -7    6.26    1.42
  -3  -2   7    5.37    1.33
   3   1  -7   16.27    2.07
   3   1  -7   20.90    2.50
   3   1  -7   19.62    2.59
   3   1  -7   12.83    2.03
  -3  -1   7   17.39    2.37
  -3  -1   7   18.86    2.49
  -3   0   7  352.32   22.30
   3   0  -7  292.74   21.50
  -3   0   7  342.21   21.93
  -3   0   7  289.54   21.72
   3   0  -7  282.97   21.40
   3   0  -7  290.18   21.38
  -3   1   7    5.53    1.71
   3  -1  -7    8.28    1.60
   3  -1  -7    6.99    1.57
   3  -1  -7    6.05    1.51
  -3   1   7    5.87    1.44
   3  -2  -7   10.40    1.90
   3  -2  -7   10.94    1.82
  -3   2   7   11.68    2.16
   3  -3  -7    1.88    1.14
  -3   3   7    6.38    1.51
   3  -3  -7    5.84    1.28
  -3   3   7    0.88    1.21
   3  -4  -7   10.54    1.73
   3  -4  -7    6.88    1.88
  -3   4   7   11.72    2.00
  -3   5   7    9.03    1.97
  -3   6   7   26.24    4.68
  -3   6   7   22.31    3.07
  -3   7   7   27.44    4.94
  -3   7   7   25.23    3.39
  -3  -8   8    0.52    1.16
  -3  -7   8   38.64    4.56
   3   7  -8   47.22    5.05
  -3  -6   8   -0.24    0.72
   3   6  -8    1.02    1.27
   3   6  -8    1.03    1.16
  -3  -6   8    0.48    1.01
  -3  -5   8    1.86    1.22
  -3  -5   8    2.79    0.92
  -3  -5   8    1.37    0.72
   3   5  -8    1.84    1.15
   3   5  -8    3.07    1.32
   3   5  -8    3.69    1.30
   3   4  -8   19.76    2.83
   3   4  -8   24.35    2.06
  -3  -4   8   31.09    3.45
   3   4  -8   20.32    2.79
   3   4  -8   22.71    2.96
  -3  -4   8   28.56    2.97
  -3  -4   8   21.60    2.47
  -3  -3   8   55.71    4.56
  -3  -3   8   38.30    4.03
   3   3  -8   42.03    3.70
  -3  -3   8   50.86    4.85
   3   3  -8   48.58    4.47
   3   3  -8   47.43    4.54
   3   2  -8   34.72    3.32
  -3  -2   8   31.71    3.58
  -3  -2   8   40.09    3.86
   3   2  -8   35.01    3.84
  -3  -2   8   42.42    4.29
   3   1  -8    5.21    1.17
  -3  -1   8    4.49    1.32
  -3  -1   8    5.31    1.45
   3   1  -8    4.30    1.16
   3   0  -8   -0.34    0.67
  -3   0   8   -1.59    0.84
   3   0  -8    0.31    0.79
  -3   0   8   -0.42    1.03
  -3   0   8    0.47    1.11
  -3   1   8  156.22   10.88
   3  -1  -8  118.70   10.20
  -3   1   8  121.32   10.68
  -3   1   8  140.97   10.94
   3  -1  -8  142.28   10.55
  -3   2   8   52.55    5.53
   3  -2  -8   60.02    5.47
  -3   3   8    1.42    1.01
   3  -3  -8    1.43    1.01
  -3   3   8    2.68    1.16
   3  -4  -8   39.51    4.46
  -3   4   8   31.84    3.94
  -3   4   8   38.37    4.19
  -3   5   8    3.85    1.42
  -3   6   8   24.52    3.33
  -3   6   8   31.43    5.05
  -3   7   8   64.20    6.23
  -3  -8   9    3.71    1.83
  -3  -7   9    2.58    1.50
   3   7  -9    1.81    1.28
  -3  -6   9    7.49    1.37
   3   6  -9    9.75    2.25
  -3  -6   9    7.99    2.08
   3   5  -9   48.88    5.23
  -3  -5   9   56.47    4.90
  -3  -5   9   60.89    5.67
   3   5  -9   65.19    5.75
   3   5  -9   46.55    5.22
  -3  -4   9    3.18    1.04
  -3  -4   9    1.42    0.88
  -3  -4   9    1.44    1.25
   3   4  -9    1.71    1.12
   3   4  -9    1.94    0.53
   3   4  -9    0.39    0.93
   3   4  -9    3.33    1.24
   3   3  -9   59.87    5.18
  -3  -3   9   49.55    5.38
   3   3  -9   53.50    4.99
  -3  -3   9   47.43    4.83
   3   3  -9   60.94    4.56
  -3  -3   9   54.36    5.09
   3   3  -9   64.22    5.46
  -3  -2   9   11.18    2.02
  -3  -2   9    8.18    1.64
   3   2  -9    6.13    1.22
  -3  -2   9    6.07    1.46
   3   2  -9    6.40    1.53
   3   1  -9    0.30    0.64
   3   1  -9    1.38    0.85
  -3  -1   9   -0.41    0.87
  -3   0   9   35.28    3.81
   3   0  -9   28.69    3.27
  -3   0   9   24.72    3.52
  -3   0   9   27.99    3.39
   3   0  -9   30.79    3.21
  -3   1   9   36.21    4.01
   3  -1  -9   35.42    3.90
  -3   1   9   41.11    4.44
  -3   2   9    0.90    0.96
  -3   2   9    0.50    1.12
   3  -2  -9    0.42    0.84
  -3   3   9    5.44    1.73
   3  -3  -9    5.76    1.69
  -3   4   9   34.73    4.19
  -3   4   9   34.36    4.09
   3  -4  -9   42.23    4.55
  -3   5   9    0.50    0.98
   3  -5  -9    0.59    1.16
  -3   6   9   30.78    5.28
  -3   6   9   38.81    4.32
  -3  -8  10   -0.55    1.38
  -3  -7  10   25.28    3.67
   3   7 -10   30.02    4.00
  -3  -6  10    5.37    1.18
   3   6 -10    2.83    1.60
  -3  -6  10    1.56    1.19
   3   5 -10   63.33    5.95
   3   5 -10   57.33    5.86
  -3  -5  10   61.79    5.48
   3   5 -10   71.16    6.35
  -3  -5  10   64.09    6.21
  -3  -4  10    4.40    1.18
   3   4 -10    4.29    1.29
  -3  -4  10    3.99    1.51
   3   4 -10    3.34    0.62
   3   4 -10    3.71    1.17
   3   4 -10    3.18    1.29
  -3  -4  10    1.87    0.99
  -3  -3  10    4.93    1.59
   3   3 -10    5.44    0.98
   3   3 -10    2.73    1.14
   3   3 -10    3.46    1.32
  -3  -3  10    2.35    1.13
   3   3 -10    3.61    1.21
  -3  -3  10    6.06    1.38
  -3  -2  10   13.11    2.04
   3   2 -10    9.98    1.61
  -3  -2  10   12.66    2.40
   3   2 -10   12.75    2.24
  -3  -2  10   11.69    2.02
   3   1 -10    0.28    0.67
  -3  -1  10    0.41    0.92
  -3  -1  10   -0.44    1.13
  -3   0  10   23.83    3.38
   3   0 -10   33.12    3.37
   3   0 -10   33.62    3.48
  -3   0  10   34.22    3.97
  -3   1  10    4.55    1.57
   3  -1 -10    6.54    1.57
  -3   1  10    6.61    1.98
  -3   2  10    0.49    1.31
   3  -2 -10    2.23    1.20
  -3   2  10    2.05    1.28
  -3   3  10   44.53    5.06
   3  -3 -10   49.04    4.96
   3  -4 -10    0.53    0.97
  -3   4  10    1.87    1.31
  -3   4  10    0.52    1.03
   3  -5 -10    7.06    1.98
  -3   5  10    9.09    2.02
  -3   5  10    6.29    2.45
  -3   6  10    3.03    2.21
   3   7 -11    5.86    1.93
  -3  -7  11    6.17    2.05
   3   6 -11   -0.59    1.17
  -3  -6  11   -0.55    1.42
   3   5 -11   13.26    2.38
  -3  -5  11   18.70    3.00
  -3  -5  11   22.96    2.53
   3   5 -11   20.64    3.00
  -3  -5  11   18.37    3.01
   3   4 -11    1.88    1.17
  -3  -4  11    5.01    1.40
   3   4 -11    3.85    1.43
  -3  -4  11    3.66    1.64
   3   4 -11    5.32    0.81
   3   4 -11    8.53    1.62
  -3  -4  11    6.46    1.47
   3   3 -11   42.56    4.44
  -3  -3  11   50.30    5.22
   3   3 -11   48.84    4.49
  -3  -3  11   47.11    4.64
  -3  -3  11   49.35    4.63
   3   3 -11   45.73    4.81
   3   3 -11   48.79    4.07
   3   2 -11    2.53    0.88
   3   2 -11    1.93    1.15
  -3  -2  11    1.59    1.08
  -3  -2  11    2.87    1.11
   3   2 -11    0.90    0.72
  -3  -1  11    1.00    1.19
  -3  -1  11    0.88    1.14
   3   1 -11    0.88    0.79
   3   0 -11  155.46   13.09
  -3   0  11  180.40   13.90
   3  -1 -11    1.69    1.10
  -3   1  11    1.58    1.31
  -3   1  11    0.49    1.15
   3  -2 -11    1.83    1.03
  -3   2  11    1.58    1.43
  -3   2  11    1.53    1.33
  -3   3  11    0.53    1.19
   3  -3 -11    1.49    1.11
   3  -4 -11   29.42    4.00
  -3   4  11   35.40    4.24
  -3   4  11   43.51    4.52
  -3   5  11    2.05    2.65
  -3   5  11   -0.54    1.35
  -3   6  11   -1.44    2.22
   3   6 -12   62.55    6.10
  -3  -6  12   44.10    5.43
   3   5 -12   25.50    3.58
  -3  -5  12   30.98    3.16
  -3  -5  12   21.31    3.41
  -3  -4  12   27.42    3.80
   3   4 -12   28.11    3.29
   3   4 -12   31.10    3.80
   3   4 -12   26.98    3.21
  -3  -4  12   31.64    3.36
   3   3 -12    1.95    1.02
   3   3 -12    2.96    1.44
  -3  -3  12    2.38    1.20
  -3  -3  12    3.22    1.51
   3   3 -12    3.57    0.96
   3   3 -12    4.06    1.18
   3   2 -12    0.26    0.70
  -3  -2  12    1.32    0.98
   3   2 -12    0.58    0.75
   3   2 -12    1.03    1.15
   3   2 -12   -0.28    0.76
  -3  -1  12    1.56    1.23
  -3  -1  12   -0.46    0.98
   3   1 -12    0.56    1.02
   3   1 -12    0.91    0.75
  -3   0  12    2.46    1.34
   3   0 -12    4.43    1.36
  -3   0  12    1.62    1.35
  -3   1  12    2.58    1.39
   3  -1 -12    0.87    0.92
  -3   1  12    0.55    1.09
  -3   2  12    1.58    1.05
  -3   2  12    1.09    1.35
   3  -2 -12    0.95    1.12
  -3   3  12   10.45    2.26
   3  -3 -12    8.10    1.91
  -3   4  12    1.67    1.40
  -3   4  12    3.55    2.18
   3  -4 -12    3.83    1.75
  -3   4  12    5.27    1.94
  -3   5  12    8.02    2.05
  -3   5  12    5.82    2.51
  -3   6  12   -1.46    2.44
   3   5 -13    0.58    1.06
  -3  -5  13    0.59    1.39
   3   4 -13   38.85    4.38
  -3  -4  13   32.39    3.74
  -3  -4  13   37.47    4.56
  -3  -3  13    1.13    1.33
   3   3 -13    3.70    1.13
  -3  -3  13    0.41    0.97
   3   3 -13    3.15    1.36
  -3  -2  13    5.17    1.46
   3   2 -13    4.89    1.16
   3   2 -13    2.63    0.94
   3   2 -13    3.80    1.48
  -3  -1  13   -1.64    1.35
  -3  -1  13    0.46    0.97
   3   1 -13   -0.52    0.72
   3   1 -13    0.59    1.25
  -3   0  13   39.39    4.53
  -3   0  13   33.50    4.06
  -3   1  13   -1.13    1.46
   3  -1 -13    1.79    1.16
  -3   1  13    1.02    0.94
  -3   2  13    1.68    1.26
  -3   2  13    0.54    1.07
   3  -2 -13    0.49    0.96
  -3   3  13   -0.50    1.54
   3  -3 -13   -0.52    1.10
  -3   3  13    1.13    1.64
  -3   4  13   30.30    4.40
  -3   4  13   26.79    3.92
  -3   5  13   14.52    2.68
  -3  -4  14   -0.42    1.08
  -3  -4  14    1.21    1.69
   3   4 -14   -0.57    1.13
  -3  -3  14   -1.18    1.65
  -3  -3  14    1.31    1.22
   3   3 -14    0.56    1.10
   3   2 -14   -0.25    0.80
  -3  -2  14    0.93    0.98
   3   2 -14    1.14    1.21
   3   1 -14    4.33    1.10
  -3  -1  14    5.11    1.98
  -3   0  14   21.27    3.28
  -3   0  14   18.25    2.92
  -3   1  14    2.90    1.86
  -3   1  14    4.41    1.62
   3  -2 -14    0.98    0.96
  -3   2  14   -1.15    1.67
  -3   2  14   -0.58    1.30
  -3   3  14   24.40    3.76
  -3   4  14   16.36    2.94
  -3  -4  15   12.64    2.32
  -3  -3  15   63.87    6.17
  -3  -2  15   -0.99    1.12
  -3  -1  15    1.05    1.11
  -3  -1  15   -0.59    1.66
  -3   0  15    1.10    1.37
  -3   0  15    1.78    1.78
  -3   1  15    0.60    1.54
  -3   2  15    1.19    1.60
  -3   3  15   53.84    5.94
  -3   4  15    0.58    1.30
  -3  -3  16    6.85    1.92
  -3  -2  16    5.81    1.85
   4   5  16   -0.51    1.08
   4   4  16    2.33    1.26
   4   3  16   36.96    4.12
   4   6  15    4.00    1.83
  -4  -6 -15    3.63    1.41
   4   5  15   10.74    2.41
  -4  -5 -15   10.77    2.02
   4   4  15    0.95    1.13
   4   3  15   36.76    4.03
   4   3  15   34.47    4.01
   4   2  15   26.11    3.10
  -4  -2 -15   22.92    3.43
  -4   0 -15   20.26    3.08
  -4   1 -15   11.78    2.35
  -4  -7 -14    4.84    1.65
   4   6  14   11.82    2.60
  -4  -6 -14   16.61    2.60
   4   5  14    1.09    1.16
  -4  -5 -14    4.03    1.29
   4   5  14    2.06    1.22
   4   4  14    3.42    1.33
  -4  -4 -14    4.27    1.16
   4   4  14    1.35    1.18
   4   3  14   46.20    4.26
  -4  -3 -14   30.04    3.25
  -4  -2 -14   -0.54    1.29
  -4  -2 -14    0.34    0.53
  -4  -1 -14    4.96    1.52
  -4   1 -14   10.90    2.24
  -4   2 -14    9.66    2.26
   4   7  13   13.75    2.88
  -4  -7 -13   17.45    2.79
   4   6  13   37.84    4.58
   4   6  13   33.75    4.34
  -4  -6 -13   32.67    3.89
   4   5  13   11.54    2.43
   4   5  13   10.30    2.26
  -4  -5 -13   10.80    1.88
   4   4  13    2.00    1.40
   4   4  13   -0.46    1.04
   4   4  13    2.03    1.04
   4   3  13    1.20    0.91
   4   3  13    3.05    1.27
  -4  -3 -13    2.06    1.16
  -4  -2 -13   11.15    2.26
  -4  -1 -13   24.39    3.42
  -4   1 -13    0.54    0.90
  -4   2 -13    2.24    1.33
  -4   3 -13   -0.59    1.26
  -4  -8 -12   22.77    3.36
  -4  -7 -12   14.43    2.47
   4   7  12    6.02    2.33
  -4  -6 -12    9.53    1.89
   4   6  12    8.99    2.39
   4   6  12    6.88    2.06
   4   5  12    7.79    1.92
   4   5  12    6.64    1.91
   4   4  12    0.48    0.80
   4   4  12    0.26    0.67
   4   4  12   -1.02    1.26
   4   3  12   84.44    6.76
  -4  -3 -12   81.14    7.49
  -4  -2 -12    7.23    1.83
  -4  -1 -12   24.80    3.46
  -4   0 -12   24.93    2.33
  -4   1 -12   28.16    3.75
  -4   2 -12    0.55    1.17
  -4   3 -12   -1.18    1.25
  -4  -8 -11   16.15    2.90
   4   7  11    7.90    2.41
   4   7  11    7.50    2.16
   4   6  11    7.75    2.10
   4   6  11   14.43    2.74
   4   5  11   29.72    3.70
   4   5  11   25.47    2.75
   4   5  11   32.63    4.04
   4   4  11    8.68    1.76
   4   4  11    4.12    1.08
  -4  -3 -11  108.18    8.52
   4   3  11   89.77    7.41
  -4  -2 -11   -0.49    1.05
   4   2  11    1.99    0.49
  -4  -1 -11   17.86    2.69
  -4   0 -11    1.48    1.23
  -4   1 -11   15.74    1.76
  -4   2 -11    0.55    1.16
  -4   3 -11   17.73    2.93
  -4   4 -11   22.85    3.39
   4   8  10    3.72    1.93
  -4  -8 -10    1.10    1.75
   4   7  10    1.39    1.47
   4   7  10    1.33    1.41
   4   6  10    2.51    1.56
   4   6  10   -0.36    1.02
   4   6  10   -0.59    1.08
   4   5  10    0.53    0.97
   4   5  10   -0.20    0.67
   4   5  10   -0.57    1.20
  -4  -4 -10   -0.45    0.96
   4   4  10   -0.20    0.54
   4   4  10   -0.50    0.91
  -4  -3 -10   36.10    3.91
   4   3  10   28.45    2.91
  -4  -2 -10    4.73    1.44
   4   2  10    3.70    0.73
  -4  -1 -10    9.69    1.94
  -4   0 -10   13.91    2.31
  -4   1 -10    1.13    0.67
   4  -1  10   -0.13    0.45
  -4   2 -10   24.97    3.49
  -4   2 -10   23.81    2.45
   4  -2  10   23.20    2.37
  -4   3 -10   17.46    2.92
  -4   4 -10    0.57    1.05
   4   8   9    3.00    1.78
   4   7   9    1.35    1.34
   4   7   9    1.41    1.49
   4   6   9    5.33    1.81
   4   6   9    5.36    1.36
   4   6   9    6.29    1.92
   4   5   9   27.89    3.49
   4   5   9   26.84    3.62
   4   5   9   22.59    2.29
   4   5   9   23.18    3.01
   4   4   9   -0.50    0.99
  -4  -4  -9   -0.43    0.97
   4   4   9    0.17    0.53
  -4  -3  -9    2.70    1.22
   4   3   9    2.73    0.82
   4   3   9    2.01    0.65
   4   2   9   -0.33    0.82
  -4  -2  -9    0.45    1.11
  -4  -1  -9  114.75    9.50
  -4   0  -9   19.63    2.87
  -4   1  -9  130.15    8.73
   4  -1   9  106.37    8.07
  -4   2  -9   -0.25    0.68
   4  -2   9   -0.60    0.65
  -4   3  -9   -0.56    1.34
   4  -3   9   -0.26    0.71
  -4   3  -9   -0.26    0.65
  -4   4  -9   31.79    4.04
  -4   5  -9    0.59    1.64
   4   8   8    3.02    1.79
   4   7   8   -0.68    1.35
   4   7   8   -0.71    1.40
   4   6   8   17.75    2.99
   4   6   8   21.94    3.44
   4   6   8   20.25    2.61
   4   5   8   38.44    4.60
   4   5   8   45.87    4.74
   4   5   8   50.60    4.37
  -4  -5  -8   45.83    4.25
  -4  -4  -8    8.37    1.81
   4   4   8    3.66    1.30
   4   4   8    5.10    1.74
   4   4   8    5.69    0.93
   4   3   8   39.92    3.64
   4   3   8   45.80    3.66
  -4  -2  -8   50.76    4.98
  -4  -1  -8    1.76    0.94
  -4   0  -8  229.91   17.27
   4  -1   8    6.15    0.94
  -4   1  -8    4.49    1.59
  -4   2  -8    1.44    0.82
   4  -2   8    3.46    0.84
  -4   3  -8    2.19    1.24
   4  -3   8    2.58    1.02
  -4   3  -8    3.88    1.09
  -4   4  -8   29.05    3.81
  -4   5  -8   18.60    3.10
   4   7   7    5.65    2.04
   4   7   7    8.69    1.54
   4   7   7    7.45    2.38
   4   6   7    9.01    1.59
   4   6   7    3.54    1.57
  -4  -6  -7    4.40    1.32
   4   6   7    8.76    2.23
   4   5   7    8.03    2.19
   4   5   7    7.55    1.86
  -4  -5  -7    5.34    1.50
   4   5   7    7.94    1.78
  -4  -4  -7   25.30    3.10
   4   4   7   30.20    3.32
   4   4   7   23.42    2.13
  -4  -3  -7  424.02   31.79
   4   3   7  459.22   32.00
   4   3   7  468.83   30.97
  -4  -2  -7   35.96    3.95
  -4  -1  -7   19.48    2.74
   4   0   7   86.48    6.15
  -4   0  -7  100.40    7.90
   4  -1   7    8.11    1.19
  -4   1  -7    9.42    2.00
  -4   2  -7   12.08    2.02
   4  -2   7   19.32    2.03
  -4   3  -7   15.50    2.18
   4  -3   7   14.26    2.07
  -4   3  -7   17.43    2.70
  -4   4  -7   10.82    1.81
  -4   4  -7    9.93    2.25
  -4   5  -7    5.20    1.71
  -4  -8  -6    1.24    0.87
   4   8   6    2.28    1.80
   4   8   6   -0.74    1.66
   4   7   6   11.22    2.60
  -4  -7  -6    7.53    1.56
   4   7   6   11.78    1.71
   4   7   6   12.74    2.83
   4   6   6    0.33    0.81
   4   6   6    1.17    1.24
  -4  -6  -6    1.04    0.86
   4   6   6    0.62    1.14
   4   5   6    6.99    1.97
  -4  -5  -6    7.90    1.57
   4   5   6   10.33    1.85
  -4  -4  -6    1.47    0.99
   4   4   6    0.63    0.86
   4   4   6   -0.38    1.00
   4   4   6    0.16    0.35
   4   3   6  149.23   11.34
  -4  -3  -6  165.68   12.10
   4   3   6  169.47   12.34
  -4  -2  -6   77.42    6.74
  -4  -1  -6   40.62    4.32
  -4   0  -6  110.48    8.84
   4   0   6  102.09    7.32
  -4   1  -6    0.50    0.91
   4  -1   6    0.19    0.55
   4  -2   6   19.53    2.42
  -4   2  -6   22.93    2.71
  -4   3  -6    7.11    1.50
   4  -3   6    6.58    1.38
  -4   4  -6   18.48    2.88
  -4   5  -6    5.80    1.72
   4   8   5    1.48    1.46
   4   8   5   -0.76    1.51
   4   7   5   19.95    3.42
   4   7   5   23.71    3.61
   4   7   5   23.47    2.44
   4   6   5   25.58    3.72
   4   6   5   31.09    4.09
   4   6   5   28.65    3.04
  -4  -6  -5   20.10    2.68
   4   5   5   43.64    3.99
  -4  -5  -5   31.54    3.55
   4   5   5   35.38    4.33
   4   4   5   44.07    4.11
   4   4   5   53.52    4.92
  -4  -4  -5   48.87    4.50
   4   3   5   46.38    4.21
  -4  -3  -5   52.18    4.77
   4   3   5   53.10    4.95
  -4  -2  -5   54.94    5.12
   4   2   5   52.45    5.23
   4   1   5   63.90    4.50
   4   1   5   65.71    4.51
  -4   0  -5    0.91    0.83
  -4   1  -5  108.62    9.18
  -4   2  -5   40.93    4.52
  -4   2  -5   40.14    4.01
  -4   3  -5  129.21   10.14
  -4   4  -5   32.73    4.00
  -4   5  -5    0.57    1.13
   4   8   4    8.13    2.34
   4   7   4    9.22    2.65
   4   7   4    9.17    1.60
  -4  -7  -4   11.77    1.71
   4   6   4   38.23    4.19
   4   6   4   32.09    3.14
   4   5   4    0.53    1.14
   4   5   4    2.77    1.01
  -4  -5  -4    2.44    0.86
  -4  -4  -4   23.34    2.75
   4   4   4   25.10    2.99
   4   4   4   23.49    2.60
   4   3   4    7.39    1.10
  -4  -3  -4    8.14    1.59
   4   3   4    7.47    1.72
   4   3   4    9.32    1.44
  -4  -2  -4    0.76    0.98
   4   2   4   -0.41    0.97
  -4  -1  -4  188.38   14.20
  -4   0  -4   22.75    3.11
  -4   1  -4   33.34    3.85
  -4   2  -4   35.92    4.12
  -4   2  -4   37.73    3.83
  -4   4  -4  136.15   11.19
  -4   5  -4    0.56    1.03
   4   8   3    0.74    1.65
   4   7   3   50.44    4.34
  -4  -7  -3   43.23    4.13
   4   7   3   54.12    5.80
   4   6   3   72.16    5.93
  -4  -6  -3   71.35    5.68
   4   6   3   55.80    6.48
   4   5   3    1.06    1.20
  -4  -5  -3    2.63    0.91
   4   5   3    2.07    1.07
  -4  -4  -3   -0.32    0.67
   4   4   3    0.72    1.01
   4   4   3   -0.53    0.80
   4   3   3    1.31    0.51
  -4  -3  -3    1.72    0.90
   4   3   3    2.62    0.93
   4   3   3    2.29    1.08
   4   2   3   74.93    5.55
   4   2   3   63.75    4.83
  -4  -2  -3   72.14    6.08
   4   2   3   77.67    6.34
  -4  -1  -3    2.92    1.08
   4   1   3    0.63    0.85
  -4   0  -3    3.46    1.23
  -4   1  -3   36.60    4.03
  -4   2  -3    2.36    1.07
  -4   3  -3   41.87    4.53
   4  -4   3  149.91   12.64
   4  -5   3    0.72    1.43
  -4   5  -3    1.10    0.92
  -4   6  -3    1.17    1.01
   4   8   2    7.32    2.36
   4   8   2    6.00    2.21
  -4  -7  -2   27.56    2.65
   4   7   2   27.18    3.88
   4   7   2   25.83    3.84
   4   7   2   19.97    2.61
  -4  -6  -2    2.31    0.84
   4   6   2    2.21    1.12
   4   6   2    5.46    1.82
   4   6   2    3.99    1.61
   4   5   2   14.88    2.19
   4   5   2   11.59    2.40
  -4  -5  -2   16.12    2.00
  -4  -4  -2    4.69    1.19
   4   4   2    3.39    1.04
   4   3   2    1.78    0.55
   4   3   2    2.78    0.97
   4   3   2    3.76    0.62
   4   3   2    1.46    1.04
   4   2   2   54.52    4.80
   4   2   2   59.87    4.46
  -4  -2  -2   59.17    5.44
   4   2   2   68.50    5.67
   4   1   2    9.48    1.64
  -4  -1  -2    7.92    1.64
   4   0   2  184.83   13.83
  -4   0  -2  184.06   13.93
   4  -1   2   22.15    3.13
  -4   1  -2   26.23    3.17
  -4   2  -2   -0.93    0.98
  -4   3  -2   43.23    4.73
   4  -3   2   43.63    5.04
   4  -4   2   13.77    3.12
  -4   5  -2    4.42    1.51
   4  -5   2    2.84    1.70
  -4   6  -2    3.92    1.34
   4   8   1   48.33    5.81
   4   7   1   51.29    4.43
  -4  -7  -1   45.73    4.05
   4   7   1   43.24    5.49
   4   6   1    2.77    1.01
  -4  -6  -1    1.22    0.65
   4   6   1    4.21    1.56
  -4  -5  -1   14.63    1.89
   4   5   1   12.61    1.96
   4   4   1   -0.17    0.55
   4   4   1   -0.30    0.70
  -4  -4  -1    0.31    0.84
   4   4   1   -0.36    0.71
  -4  -3  -1   27.86    2.94
   4   3   1   31.19    3.14
   4   3   1   21.89    1.89
   4   3   1   25.22    2.79
   4   3   1   24.16    2.23
   4   2   1   57.89    4.64
   4   2   1   53.09    5.21
   4   2   1   56.50    4.44
  -4  -2  -1   58.56    5.26
   4   1   1   60.72    5.51
  -4  -1  -1   71.91    5.95
   4   0   1   73.69    6.22
   4   0   1   68.04    6.02
  -4   0  -1   70.16    6.27
   4  -1   1   15.38    2.54
  -4   1  -1   14.24    2.33
   4  -2   1   49.44    5.55
  -4   2  -1   59.98    5.51
   4  -3   1   22.56    3.54
  -4   3  -1   21.47    3.08
   4  -4   1   14.43    2.98
  -4   5  -1    1.11    1.32
   4  -5   1    2.15    1.69
  -4   6  -1    5.17    1.50
  -4   7  -1   17.29    2.50
   4   8   0   81.19    8.20
   4   7   0   44.25    5.33
  -4  -6   0   11.59    1.57
   4   6   0   10.74    2.38
  -4  -6   0    9.33    2.04
  -4  -5   0    7.01    1.28
   4   5   0    8.15    1.66
  -4  -5   0    7.28    1.80
   4   4   0    0.21    0.56
   4   4   0    0.62    0.77
  -4  -4   0    0.56    0.55
   4   4   0    1.41    0.92
  -4  -4   0    0.47    0.93
   4   3   0  179.55   12.31
  -4  -3   0  157.92   12.54
   4   3   0  158.04   11.38
   4   3   0  154.99   10.87
   4   3   0  172.00   12.02
  -4  -3   0  157.28   11.88
   4   2   0   -0.19    0.70
  -4  -2   0    0.34    0.76
   4   2   0   -0.20    0.62
   4   2   0    1.09    1.02
  -4  -1   0    1.11    0.92
   4   1   0    3.31    1.06
   4   0   0   43.82    3.92
   4   0   0   37.50    3.84
  -4   1   0  101.60    8.03
   4  -1   0   84.94    7.91
  -4   2   0   50.55    5.00
   4  -2   0   44.70    5.15
   4  -3   0    4.83    1.99
  -4   3   0   12.19    2.16
  -4   4   0    5.86    1.80
   4  -4   0    2.68    1.89
  -4   5   0   -0.41    0.93
  -4   6   0   37.13    4.05
  -4   7   0   16.24    2.49
   4   8  -1   52.21    6.25
  -4  -8   1   61.36    5.63
   4   8  -1   51.18    6.22
   4   7  -1    9.34    2.47
  -4  -7   1   12.01    2.27
   4   7  -1   15.89    2.92
  -4  -6   1    8.37    1.23
   4   6  -1    8.91    2.16
  -4  -6   1   10.33    1.99
   4   6  -1   10.08    2.34
  -4  -5   1    9.51    1.46
   4   5  -1    7.19    2.09
  -4  -5   1   14.58    2.32
   4   5  -1   13.86    1.80
   4   4  -1    3.57    1.15
  -4  -4   1    3.64    0.93
   4   4  -1    1.70    0.75
  -4  -4   1    2.81    1.17
  -4  -3   1  187.28   15.21
   4   3  -1  211.30   13.69
  -4  -3   1  193.77   14.54
   4   3  -1  226.04   14.92
   4   3  -1  175.11   14.19
   4   2  -1    2.53    0.82
   4   2  -1    2.59    0.83
  -4  -2   1    2.95    1.00
  -4  -2   1    2.01    1.20
  -4  -1   1   17.86    2.32
   4   1  -1   18.50    2.26
   4   1  -1   13.20    2.01
  -4   0   1   -0.81    0.85
   4   0  -1   -0.34    0.92
   4   0  -1   -0.35    0.94
   4  -1  -1   26.83    3.33
  -4   1   1   22.67    3.00
  -4   2   1   70.12    6.74
   4  -2  -1   85.51    7.36
   4  -3  -1    4.28    1.68
  -4   3   1    5.01    1.43
   4  -4  -1   -0.68    1.97
  -4   4   1   -0.53    0.88
   4  -5  -1    2.22    1.56
  -4   5   1    0.42    0.89
  -4   6   1   22.82    3.01
  -4   7   1    0.42    1.03
  -4  -8   2   16.84    2.59
   4   8  -2   13.47    3.09
   4   8  -2   18.10    3.38
  -4  -7   2    2.78    1.31
   4   7  -2    1.33    1.50
   4   7  -2    5.71    2.02
   4   6  -2    4.43    1.60
  -4  -6   2    8.13    1.93
   4   6  -2    4.71    1.75
  -4  -6   2    6.07    0.99
  -4  -5   2    0.40    0.61
   4   5  -2    1.81    0.93
   4   5  -2    0.51    1.42
  -4  -5   2   -0.48    0.96
  -4  -4   2    2.45    1.37
   4   4  -2    1.07    0.70
  -4  -4   2    1.49    0.75
  -4  -3   2   21.10    2.57
  -4  -3   2   25.27    3.29
   4   3  -2   25.93    2.60
   4   2  -2    0.37    0.95
  -4  -2   2   -1.01    1.13
   4   2  -2   -0.19    0.52
   4   2  -2    0.54    0.75
   4   2  -2    0.54    0.60
  -4  -2   2   -0.33    0.73
  -4  -1   2   25.17    2.86
   4   1  -2   21.69    2.65
  -4  -1   2   25.09    3.35
   4   1  -2   20.45    2.49
   4   0  -2   61.40    5.26
  -4   0   2   58.26    5.40
   4   0  -2   56.53    5.26
  -4   1   2   68.70    6.62
   4  -1  -2   87.19    6.96
  -4   2   2    6.60    1.61
   4  -2  -2    4.03    1.59
  -4   3   2    4.51    1.53
   4  -3  -2    4.67    1.72
  -4   4   2    9.98    2.25
  -4   4   2   17.64    2.50
   4  -4  -2   17.65    3.04
  -4   5   2    2.15    1.16
   4  -5  -2   -0.71    1.41
  -4   6   2   31.16    3.72
  -4   7   2   34.69    3.92
  -4  -8   3    7.97    2.08
   4   8  -3   15.04    3.10
   4   7  -3    1.33    1.22
   4   7  -3    1.91    1.66
  -4  -7   3    1.51    1.46
  -4  -6   3   70.35    6.87
   4   6  -3   71.54    7.04
   4   6  -3   80.38    7.39
   4   6  -3   75.64    6.45
   4   5  -3    2.02    0.91
  -4  -5   3    0.50    1.20
   4   5  -3    2.69    1.28
  -4  -5   3    1.47    0.68
   4   5  -3   -0.51    1.15
   4   4  -3   16.64    2.20
  -4  -4   3   21.15    2.26
  -4  -4   3   18.46    2.93
  -4  -3   3   13.09    1.87
   4   3  -3   15.04    1.92
  -4  -3   3   12.03    2.42
   4   2  -3   27.13    3.05
   4   2  -3   29.52    2.83
  -4  -2   3   34.22    3.30
   4   2  -3   28.82    3.05
  -4  -2   3   29.04    3.74
   4   1  -3   16.74    2.02
   4   1  -3    9.68    1.75
  -4  -1   3   10.24    1.84
  -4  -1   3   14.70    2.49
   4   0  -3   13.79    2.11
   4   0  -3   14.65    2.11
  -4   0   3   13.17    2.22
  -4   1   3  156.44   11.29
   4  -1  -3  126.15   10.86
   4  -2  -3    1.96    1.11
  -4   2   3    1.41    1.12
   4  -3  -3   15.11    2.61
  -4   3   3    9.51    2.11
  -4   3   3   13.63    2.28
   4  -4  -3    8.16    2.17
  -4   4   3    5.80    1.80
  -4   4   3   10.50    1.95
   4  -5  -3    8.93    2.32
  -4   5   3    3.56    1.33
  -4   6   3   42.45    4.59
  -4  -8   4    0.53    1.38
   4   8  -4    1.42    1.50
  -4  -7   4  100.22    8.36
   4   7  -4   77.63    8.36
   4   7  -4   98.30    8.91
   4   6  -4   25.85    3.12
  -4  -6   4   19.81    3.33
   4   6  -4   25.56    3.60
   4   6  -4   22.27    3.46
   4   5  -4    2.69    1.36
   4   5  -4    5.60    1.81
  -4  -5   4    4.70    1.68
   4   5  -4    5.55    1.44
  -4  -4   4    1.10    0.67
  -4  -4   4    1.58    1.37
   4   4  -4    2.28    0.95
  -4  -3   4    1.61    1.27
  -4  -3   4    2.98    0.96
   4   3  -4    0.92    0.66
   4   2  -4   -0.22    0.54
  -4  -2   4   -0.55    1.16
   4   2  -4   -0.55    0.79
  -4  -2   4    1.27    0.79
   4   2  -4    0.33    0.71
   4   1  -4   14.45    1.98
  -4  -1   4   10.51    2.47
   4   1  -4   14.67    2.04
   4   0  -4    5.31    1.43
  -4   0   4    3.99    1.30
  -4   1   4   34.92    3.86
  -4   1   4   31.72    4.13
   4  -1  -4   33.33    3.78
   4  -2  -4   -0.49    0.97
  -4   2   4    0.47    1.06
  -4   2   4    0.45    0.88
   4  -3  -4    4.51    1.68
  -4   3   4    7.56    1.78
  -4   3   4    6.70    1.65
   4  -4  -4    3.78    1.58
  -4   4   4    3.16    1.24
   4  -5  -4    1.38    1.46
  -4   5   4   -0.46    0.98
  -4   6   4   35.40    4.13
   4   8  -5    6.32    2.11
  -4  -8   5    0.56    1.33
   4   7  -5   11.49    2.62
  -4  -7   5    6.70    1.52
   4   7  -5    7.88    2.36
  -4  -7   5    7.17    2.04
   4   6  -5   37.94    5.00
   4   6  -5   53.53    5.59
   4   6  -5   50.69    4.98
  -4  -6   5   51.18    5.38
   4   5  -5   16.08    2.75
   4   5  -5   16.14    2.39
  -4  -5   5   14.60    2.59
   4   5  -5   13.27    2.55
   4   4  -5    8.12    1.66
  -4  -4   5    9.35    2.13
  -4  -3   5   22.75    3.43
  -4  -3   5   26.02    2.81
   4   3  -5   30.68    2.86
   4   3  -5   26.35    3.00
  -4  -2   5   22.57    3.57
   4   2  -5   30.34    2.89
   4   2  -5   29.97    3.37
  -4  -2   5   30.47    3.19
   4   2  -5   28.86    2.99
   4   1  -5   13.41    1.99
   4   1  -5   12.24    1.90
  -4  -1   5   16.22    2.16
  -4   0   5  240.29   17.87
   4   0  -5  233.04   17.01
  -4   0   5  229.16   17.13
   4  -1  -5    5.40    1.50
  -4   1   5    5.90    1.55
  -4   1   5    4.36    1.42
  -4   1   5    4.52    1.78
  -4   2   5   11.93    2.25
   4  -2  -5   11.47    2.13
  -4   3   5   -0.46    0.77
   4  -3  -5    3.32    1.43
  -4   4   5   21.22    3.04
   4  -4  -5   21.90    3.45
   4  -5  -5    2.06    1.55
  -4   5   5    2.39    1.35
  -4  -8   6    1.17    1.58
   4   7  -6    8.82    2.55
   4   7  -6   10.38    2.39
  -4  -7   6    6.26    1.88
  -4  -6   6   76.75    6.08
   4   6  -6   67.25    6.32
   4   6  -6   51.39    6.18
   4   6  -6   64.82    6.68
  -4  -6   6   72.85    6.81
  -4  -5   6   27.24    2.97
  -4  -5   6   19.54    3.19
   4   5  -6   16.07    2.95
   4   5  -6   18.76    3.03
   4   5  -6   24.64    3.04
  -4  -4   6    7.85    2.04
   4   4  -6    9.19    2.03
   4   4  -6    8.36    1.68
   4   3  -6   -1.10    0.78
   4   3  -6    0.23    0.61
  -4  -3   6    0.57    1.21
   4   2  -6    4.74    1.16
   4   2  -6    6.99    1.24
  -4  -2   6    8.15    1.94
   4   2  -6    7.54    1.63
  -4  -1   6   31.48    3.65
   4   1  -6   30.92    3.28
   4   1  -6   29.51    3.25
  -4   0   6   98.67    9.29
  -4   0   6  112.97    8.99
   4   0  -6  105.82    8.53
  -4   1   6   73.32    7.07
   4  -1  -6   65.95    6.34
  -4   1   6   78.23    6.72
  -4   2   6    0.58    1.30
   4  -2  -6    1.43    1.07
   4  -3  -6   46.15    4.84
  -4   3   6   35.02    4.31
  -4   4   6   10.83    2.11
   4  -4  -6    2.42    1.67
  -4   5   6    0.49    1.28
  -4  -8   7   -0.60    1.43
  -4  -7   7    1.18    1.88
   4   7  -7    3.76    2.06
   4   7  -7    2.55    1.45
   4   7  -7    5.42    1.68
   4   6  -7   10.42    2.14
  -4  -6   7    5.82    2.24
   4   6  -7   10.63    2.39
   4   6  -7   14.10    2.75
  -4  -6   7   11.46    1.94
   4   5  -7   21.92    2.81
  -4  -5   7   17.38    2.48
  -4  -5   7   18.50    3.09
   4   5  -7   13.35    2.54
   4   5  -7   12.61    2.48
   4   4  -7    0.82    0.92
  -4  -4   7    0.58    1.14
   4   4  -7    0.96    1.14
  -4  -4   7    0.39    0.83
  -4  -3   7    1.17    1.38
   4   3  -7   -1.19    0.98
  -4  -3   7    0.41    0.82
   4   3  -7    1.40    0.78
   4   2  -7    1.31    0.68
  -4  -2   7    0.43    0.92
   4   2  -7    1.36    0.76
   4   2  -7    2.57    1.16
  -4  -2   7    0.60    1.26
  -4  -1   7  101.50    8.15
   4   1  -7   81.23    7.44
   4   1  -7  104.42    7.75
  -4   0   7  170.14   14.62
   4   0  -7  170.84   13.72
   4  -1  -7    8.00    1.78
  -4   1   7   10.86    2.36
  -4   1   7    7.19    1.87
  -4   2   7    5.29    1.78
   4  -2  -7    3.35    1.32
  -4   3   7    7.06    1.93
   4  -3  -7   10.77    2.21
  -4   4   7    2.03    1.21
   4  -4  -7    3.59    1.56
  -4  -8   8   -0.62    1.40
   4   7  -8   -0.57    1.13
   4   7  -8    5.65    1.99
  -4  -7   8    3.06    1.94
   4   6  -8    6.26    1.93
  -4  -6   8    9.06    2.41
   4   6  -8    6.81    1.75
  -4  -6   8    9.36    1.81
   4   6  -8   12.43    2.52
   4   5  -8    0.50    1.25
  -4  -5   8   -0.38    0.90
   4   5  -8    0.53    1.19
   4   5  -8   -0.94    1.00
  -4  -5   8    1.20    1.19
  -4  -4   8    2.39    1.48
  -4  -4   8    1.20    0.95
   4   4  -8    0.87    0.98
   4   4  -8    1.42    1.18
   4   4  -8    1.99    1.34
  -4  -3   8   -0.60    1.27
   4   3  -8    0.46    0.69
  -4  -3   8    0.42    0.84
   4   3  -8    2.56    1.23
  -4  -2   8   20.59    3.29
   4   2  -8   19.18    2.33
  -4  -2   8   19.15    2.77
   4   2  -8   17.94    2.72
   4   1  -8   41.37    3.92
  -4  -1   8   33.47    4.08
   4   0  -8   31.27    3.72
  -4   0   8   37.08    4.69
  -4   0   8   42.67    4.42
   4  -1  -8   14.58    2.46
  -4   1   8   19.58    3.34
   4  -2  -8    2.85    1.37
  -4   2   8   10.76    2.34
  -4   3   8    6.78    1.82
   4  -3  -8    5.36    1.68
  -4   3   8    2.95    1.68
  -4   4   8    2.08    1.29
   4  -4  -8    0.59    1.09
  -4  -7   9    1.27    1.44
   4   7  -9    1.24    1.54
   4   6  -9    3.48    1.63
   4   6  -9    2.26    1.65
   4   6  -9    1.65    1.31
  -4  -6   9    1.89    1.89
  -4  -5   9    0.62    1.34
  -4  -5   9    4.35    1.34
   4   5  -9    3.02    1.57
   4   5  -9    7.40    1.82
   4   5  -9    4.46    1.45
  -4  -4   9   22.63    2.91
  -4  -4   9   20.44    3.29
   4   4  -9   28.42    3.39
   4   4  -9   18.78    2.85
   4   4  -9   15.31    2.69
  -4  -3   9    4.92    1.82
   4   3  -9    4.98    1.11
   4   3  -9    5.45    1.70
  -4  -3   9    5.30    1.52
   4   3  -9    7.84    1.79
  -4  -2   9   62.37    5.72
   4   2  -9   64.61    5.85
  -4  -2   9   47.05    5.82
   4   2  -9   53.54    4.94
  -4  -1   9   38.60    4.37
   4   1  -9   38.63    3.96
   4   0  -9    2.02    1.18
  -4   0   9    3.86    1.93
  -4   0   9    2.54    1.48
  -4   1   9    9.45    2.17
   4  -1  -9   13.30    2.29
  -4   2   9   13.65    2.83
   4  -2  -9   17.75    2.67
  -4   3   9   -0.54    1.14
  -4   3   9    1.21    1.63
   4  -3  -9    0.53    1.18
   4   6 -10    4.62    1.70
   4   6 -10    7.23    2.01
   4   6 -10    2.82    1.43
  -4  -5  10    2.81    1.41
   4   5 -10    7.32    1.78
   4   5 -10    4.02    1.67
  -4  -5  10    7.75    2.39
   4   5 -10    6.30    1.83
  -4  -4  10    0.43    1.01
   4   4 -10   -0.49    1.17
  -4  -4  10    0.64    1.65
   4   4 -10   -0.92    1.08
   4   4 -10    0.48    1.25
  -4  -3  10    2.55    1.58
  -4  -3  10    2.73    1.23
   4   3 -10    1.34    1.11
   4   3 -10    1.46    1.32
  -4  -2  10   15.88    2.55
   4   2 -10   16.07    2.70
   4   2 -10   11.57    1.88
  -4  -1  10    0.64    1.53
   4   1 -10    3.72    1.23
  -4   0  10   11.01    2.32
  -4   0  10   17.79    3.20
   4   0 -10   13.01    2.23
  -4   1  10   -1.62    1.28
  -4   1  10    0.66    1.40
   4  -1 -10    0.45    0.96
  -4   2  10   13.14    2.50
   4  -2 -10   11.80    2.31
  -4   2  10   15.01    3.09
   4  -3 -10    5.84    1.82
  -4   3  10    6.18    2.34
   4   5 -11    0.55    1.17
  -4  -5  11    2.09    1.22
   4   5 -11    2.01    1.51
  -4  -4  11   -0.66    1.86
  -4  -4  11    0.89    1.10
   4   4 -11   -0.52    1.04
   4   4 -11   -0.45    1.11
   4   4 -11   -1.87    1.26
  -4  -3  11   27.48    4.25
  -4  -3  11   36.14    3.99
   4   3 -11   29.49    3.89
   4   3 -11   31.12    3.76
   4   3 -11   33.35    3.77
   4   2 -11   19.17    3.12
  -4  -2  11   20.16    3.00
   4   1 -11    1.19    1.33
  -4  -1  11    1.30    1.69
  -4  -1  11   -0.52    1.22
   4   0 -11   -0.42    0.95
  -4   0  11    1.33    1.79
  -4   0  11    0.54    1.06
   4  -1 -11    0.47    1.16
  -4   1  11   -0.67    1.95
  -4   1  11    1.68    1.26
   4  -2 -11   18.00    2.81
  -4   2  11   16.83    3.42
  -4   3  11    3.15    1.89
   4   5 -12    4.37    1.69
  -4  -4  12    2.32    1.35
   4   4 -12    1.32    1.32
   4   3 -12    2.75    1.44
  -4  -3  12    2.93    1.43
   4   3 -12    3.27    1.54
   4   2 -12    3.47    1.39
  -4  -2  12    3.62    1.66
   4   2 -12    5.67    1.60
  -4  -1  12    0.67    1.79
   4   1 -12   -1.25    1.14
  -4  -1  12    0.54    1.15
  -4   0  12    0.57    1.20
   4   0 -12    0.44    0.99
  -4   0  12    0.67    1.82
   4  -1 -12   -0.47    1.06
  -4   1  12    0.69    1.62
  -4   2  12   40.60    5.20
  -4  -4  13    0.46    1.20
  -4  -3  13    2.55    1.43
  -4  -2  13   -0.54    0.99
   5   4  15   15.09    2.83
   5   4  14    4.85    1.77
   5   4  14    1.74    1.24
   5   3  14    2.58    1.51
   5   5  13   15.22    3.03
   5   5  13   16.41    3.03
   5   4  13    6.65    2.08
   5   5  12   41.63    4.96
   5   5  12   38.86    4.95
  -5  -4 -12   -0.55    1.08
   5   4  12    0.57    1.49
  -5  -3 -12    1.10    1.31
  -5  -2 -12   32.23    4.11
  -5  -6 -11    1.06    1.18
   5   6  11    0.66    1.40
   5   5  11   23.07    3.78
  -5  -5 -11   30.01    3.72
   5   5  11   21.03    3.56
   5   4  11   13.50    2.67
  -5  -4 -11    7.32    1.94
  -5  -3 -11   19.96    3.12
  -5  -2 -11    1.66    1.24
  -5  -1 -11    2.32    1.44
  -5   0 -11    2.42    1.44
  -5  -7 -10    1.44    1.14
   5   6  10   15.00    3.00
   5   6  10   13.33    2.94
  -5  -6 -10   11.33    2.28
   5   5  10    4.67    2.19
   5   5  10    1.88    1.63
  -5  -5 -10    3.43    1.39
   5   4  10    3.01    1.69
  -5  -4 -10    0.50    1.07
  -5  -3 -10   -1.04    1.17
  -5  -2 -10    0.55    1.01
  -5  -1 -10   55.88    5.85
  -5   0 -10    4.83    1.78
  -5   1 -10   19.90    3.38
  -5  -7  -9    0.44    0.80
  -5  -6  -9    4.94    1.60
   5   6   9    7.93    2.50
   5   6   9    8.73    2.59
  -5  -5  -9    0.93    0.98
   5   5   9    0.63    1.49
  -5  -4  -9   14.60    2.42
  -5  -3  -9    9.12    2.09
  -5  -2  -9   10.70    2.20
  -5  -1  -9    6.75    1.89
  -5   0  -9    7.20    1.91
  -5   1  -9    7.66    2.09
  -5  -7  -8   10.76    2.01
  -5  -6  -8    2.55    1.15
   5   6   8   -0.72    1.53
   5   6   8    4.73    2.09
  -5  -5  -8    8.47    1.79
   5   5   8    8.93    2.31
  -5  -4  -8    0.47    0.85
  -5  -3  -8    1.49    1.18
  -5  -2  -8   49.73    5.07
   5   2   8   42.32    4.05
  -5  -1  -8    3.36    1.41
  -5   0  -8   29.34    3.87
  -5   1  -8    0.62    1.24
  -5   2  -8   14.29    2.75
   5   6   7   24.50    3.77
   5   6   7   19.66    3.65
  -5  -6  -7   18.04    2.65
   5   5   7    0.64    1.17
  -5  -5  -7    0.42    0.90
  -5  -4  -7   -0.46    0.97
   5   3   7   15.08    2.04
  -5  -3  -7   18.81    2.77
  -5  -2  -7   53.28    5.47
  -5  -1  -7    0.56    0.93
  -5   0  -7    1.19    1.41
  -5   1  -7   -0.60    1.28
  -5   2  -7    1.85    1.23
   5   6   6    0.72    1.20
  -5  -6  -6    1.94    1.09
   5   5   6    1.92    1.73
  -5  -5  -6    0.41    0.88
   5   4   6   19.41    2.34
  -5  -4  -6   18.08    2.67
  -5  -3  -6   36.06    4.04
   5   3   6   34.02    3.14
   5   3   6   29.80    3.30
  -5  -2  -6  193.06   14.89
  -5  -1  -6   36.37    4.45
  -5   0  -6   -0.58    0.97
  -5   1  -6   48.54    5.34
  -5   2  -6   -0.61    1.44
   5   6   5    4.99    1.96
   5   6   5    6.76    2.24
  -5  -6  -5    5.93    1.39
   5   5   5   -0.64    1.26
  -5  -5  -5   -0.80    0.99
   5   4   5   -0.29    1.01
  -5  -4  -5    1.30    1.17
   5   3   5  310.08   21.99
  -5  -3  -5  344.68   23.40
   5   3   5  323.21   22.57
   5   2   5   12.10    1.88
  -5  -2  -5   13.35    2.48
   5   1   5   21.33    2.94
  -5  -1  -5   27.11    3.51
  -5   0  -5   13.26    2.60
  -5   1  -5    8.67    2.06
  -5   2  -5    0.60    1.01
   5  -3   5    1.35    1.60
   5   6   4    2.69    1.81
  -5  -6  -4    0.37    0.72
   5   5   4   10.81    2.62
  -5  -5  -4    7.16    1.66
  -5  -4  -4   18.16    2.68
   5   3   4   26.62    2.48
  -5  -3  -4   30.39    3.68
   5   2   4    7.30    1.40
  -5  -2  -4    8.05    2.05
  -5  -1  -4   15.65    2.56
   5   1   4   11.09    1.20
   5   1   4   14.11    2.14
   5   0   4   17.48    2.76
  -5   0  -4   20.61    2.97
   5  -1   4    9.17    2.05
  -5   1  -4    7.41    2.03
   5  -2   4    6.70    1.95
  -5   2  -4    9.51    2.28
   5  -3   4    2.68    1.83
  -5   3  -4    6.95    1.92
  -5  -6  -3   26.05    3.07
   5   6   3   21.10    3.68
   5   6   3   28.70    4.15
  -5  -5  -3    3.59    1.32
   5   5   3    2.54    1.44
  -5  -4  -3    9.49    1.85
  -5  -3  -3    8.23    1.81
   5   3   3    4.53    0.84
   5   2   3   40.21    3.40
  -5  -2  -3   48.17    4.48
   5   1   3    4.47    1.38
  -5  -1  -3    2.52    1.43
   5   0   3    7.76    2.11
  -5   0  -3   10.64    2.22
   5  -1   3   -0.54    1.44
  -5   1  -3    0.56    1.03
   5  -2   3    1.21    1.44
  -5   2  -3    4.17    1.62
  -5   3  -3   46.20    5.49
   5  -3   3   56.23    6.06
   5   6   2    1.33    1.65
   5   6   2    0.70    1.38
   5   5   2    3.79    1.74
  -5  -5  -2    6.40    1.58
  -5  -4  -2   35.50    3.88
   5   3   2    1.88    0.54
   5   3   2    1.10    0.49
  -5  -2  -2    0.46    1.04
   5   2   2    0.27    0.48
   5   2   2   -0.48    0.79
   5   1   2    1.38    1.01
  -5  -1  -2    3.45    1.29
   5   0   2   -2.75    2.19
  -5   0  -2    1.05    1.11
   5  -1   2   -0.54    1.52
  -5   1  -2    6.13    1.67
   5  -2   2    3.08    1.68
  -5   2  -2    5.34    1.90
   5  -3   2    6.15    2.42
  -5   3  -2    5.48    1.80
   5   6   1   16.66    3.18
  -5  -5  -1    3.15    1.07
  -5  -4  -1   28.19    3.09
   5   4   1   19.49    2.10
   5   3   1    0.16    0.50
  -5  -3  -1    0.84    1.04
   5   3   1    0.92    0.46
   5   2   1    0.23    0.71
   5   2   1   -0.18    0.52
  -5  -1  -1   10.67    2.08
   5   1   1    8.21    1.67
   5   0   1   36.98    4.28
  -5   0  -1   41.26    4.51
  -5   1  -1    1.67    1.10
   5  -1   1   -1.61    1.39
  -5   2  -1   -1.17    1.16
   5  -2   1   -1.25    1.62
  -5   3  -1   10.19    2.24
   5  -3   1    4.17    2.13
   5   6   0    8.30    2.32
  -5  -5   0   26.59    2.99
  -5  -4   0    1.48    0.96
   5   4   0    0.63    0.67
   5   3   0   10.99    1.25
  -5  -3   0   15.88    2.35
   5   3   0   15.92    1.70
   5   2   0    9.52    1.47
   5   2   0    8.84    1.40
  -5  -2   0    8.88    1.83
   5   1   0    2.61    1.03
  -5  -1   0    4.85    1.55
   5   0   0   69.04    6.82
  -5   0   0   95.83    7.68
  -5   1   0   33.45    4.15
   5  -1   0   37.24    4.22
   5  -2   0   -0.60    1.18
  -5   2   0   -0.57    1.13
   5  -3   0    3.36    2.15
  -5   3   0    5.53    1.75
   5   6  -1    1.96    1.77
   5   6  -1    1.38    1.46
   5   5  -1    4.26    1.12
   5   5  -1    4.38    1.78
  -5  -5   1    6.23    1.43
   5   4  -1    1.01    0.70
  -5  -4   1   -0.36    0.93
   5   3  -1   21.82    2.44
   5   3  -1   20.97    1.93
   5   2  -1   12.13    1.76
   5   2  -1   12.19    1.75
  -5  -1   1   28.64    3.65
   5   1  -1   29.91    3.26
   5   0  -1    3.68    1.31
  -5   0   1    3.03    1.38
   5  -1  -1    0.49    1.32
  -5   1   1   -0.53    1.06
   5  -2  -1    6.24    1.82
  -5   2   1    2.89    1.32
   5  -3  -1   -0.65    1.67
   5   6  -2    3.27    1.83
  -5  -6   2    1.78    1.60
   5   6  -2    1.38    1.46
   5   5  -2   14.81    2.04
  -5  -5   2    8.45    2.46
   5   5  -2   17.54    3.06
  -5  -4   2   -1.23    1.39
   5   4  -2   -0.28    0.59
  -5  -4   2   -0.33    0.75
  -5  -3   2    9.84    1.81
   5   3  -2    7.33    1.41
   5   2  -2   16.65    2.10
   5   2  -2   18.64    2.34
  -5  -1   2   87.10    7.68
   5   1  -2   87.90    7.22
  -5   0   2    7.03    1.77
   5   0  -2    5.13    1.58
  -5   1   2   13.10    2.49
   5  -1  -2   12.16    2.31
  -5   2   2    0.57    1.28
   5  -2  -2    1.14    1.28
  -5   3   2   -0.53    1.11
   5  -3  -2   -0.64    1.27
  -5  -7   3   -0.60    1.28
   5   6  -3    3.91    2.08
  -5  -6   3    3.66    1.78
   5   6  -3    4.14    1.88
   5   6  -3    3.62    1.27
   5   5  -3    2.37    0.99
   5   5  -3    1.26    1.63
  -5  -5   3    0.62    1.31
  -5  -4   3   17.68    3.17
   5   4  -3   18.44    2.36
  -5  -4   3   20.43    2.51
  -5  -3   3    4.54    1.93
   5   3  -3   10.06    1.56
  -5  -3   3    4.88    1.47
   5   2  -3    6.39    1.28
  -5  -2   3    6.63    2.26
  -5  -2   3    6.76    1.61
   5   2  -3    6.63    1.55
   5   1  -3   28.42    3.15
  -5  -1   3   28.25    3.61
   5   0  -3   14.98    2.35
  -5   0   3   14.04    2.47
  -5   1   3    0.53    0.98
   5  -1  -3    1.41    1.05
  -5   2   3   -1.13    1.19
   5  -2  -3   -0.56    1.03
   5  -3  -3   -0.64    1.35
  -5  -7   4    1.86    1.74
   5   6  -4    3.91    1.90
  -5  -6   4    6.87    2.34
   5   6  -4    1.38    1.88
   5   6  -4    2.80    1.22
   5   5  -4    0.75    0.84
  -5  -5   4   -1.26    1.70
   5   5  -4   -0.63    1.69
   5   4  -4    2.74    1.17
  -5  -4   4    4.50    1.81
  -5  -3   4   45.93    4.48
   5   3  -4   44.18    4.37
  -5  -3   4   45.64    5.43
   5   2  -4   23.13    2.50
  -5  -2   4   18.98    3.45
   5   2  -4   19.82    2.74
  -5  -2   4   27.05    3.21
  -5  -1   4   17.90    2.70
   5   1  -4   20.88    2.54
  -5   0   4   -1.47    1.10
   5   0  -4    0.79    1.02
  -5   1   4    0.53    0.88
   5  -1  -4    0.93    0.98
  -5   2   4    1.68    1.33
  -5   2   4    1.63    1.22
   5  -2  -4    2.15    1.34
   5  -3  -4    3.08    1.67
   5   6  -5   39.03    5.27
   5   6  -5   49.06    5.62
   5   6  -5   41.83    4.50
  -5  -6   5   40.74    5.23
   5   5  -5    0.63    1.48
   5   5  -5    1.63    1.15
  -5  -5   5    4.72    2.08
   5   5  -5   -0.66    1.40
   5   4  -5    1.12    0.93
  -5  -4   5    2.68    1.81
  -5  -3   5    3.45    1.07
  -5  -3   5    1.34    1.59
   5   3  -5    0.74    1.00
  -5  -2   5   35.41    3.59
  -5  -2   5   24.84    3.98
   5   2  -5   29.72    2.97
   5   2  -5   24.03    3.19
  -5  -1   5    1.75    1.04
   5   1  -5    1.33    0.83
  -5   0   5    3.25    1.35
  -5   0   5    0.48    0.96
   5   0  -5    0.78    1.01
  -5   1   5    1.57    1.30
   5  -1  -5    0.92    1.09
   5  -2  -5    0.53    1.26
  -5  -6   6   15.03    2.43
   5   6  -6   11.54    2.25
  -5  -5   6    4.24    2.19
   5   5  -6   -0.66    1.42
  -5  -5   6    7.42    1.82
   5   5  -6    5.72    1.66
   5   5  -6    5.64    2.06
  -5  -4   6    7.13    2.66
   5   4  -6    9.91    2.54
  -5  -4   6    6.33    1.78
   5   4  -6    7.70    1.68
   5   3  -6    6.01    1.58
  -5  -3   6    7.08    1.82
  -5  -3   6    5.71    2.36
   5   2  -6    8.20    1.81
  -5  -2   6   11.56    2.24
   5   2  -6    8.19    1.45
  -5  -1   6    2.15    1.34
   5   1  -6    1.02    0.85
  -5   0   6    0.55    1.08
  -5   0   6    1.45    1.95
   5   0  -6    0.79    0.89
   5  -1  -6    2.75    1.25
   5  -2  -6   -1.58    1.18
   5   6  -7   -0.49    1.10
   5   5  -7    0.66    1.20
   5   5  -7   -0.63    1.48
   5   5  -7   -0.46    1.04
  -5  -5   7    0.46    1.15
   5   4  -7    1.23    1.59
  -5  -4   7   -0.97    1.09
   5   4  -7   -0.43    1.08
  -5  -3   7   37.93    4.43
  -5  -3   7   34.84    5.21
   5   3  -7   41.89    4.30
   5   2  -7    7.40    1.81
  -5  -2   7    2.96    2.24
  -5  -2   7    6.31    1.76
   5   1  -7    7.04    1.60
  -5  -1   7    9.22    2.05
  -5   0   7   13.94    3.32
   5   0  -7   19.99    2.72
   5  -1  -7    9.51    2.07
   5  -2  -7    1.04    1.16
   5   5  -8   -0.49    1.16
   5   5  -8    0.65    1.29
   5   5  -8   -1.23    1.31
  -5  -5   8   -0.47    1.17
   5   4  -8    2.42    1.78
   5   4  -8    6.51    1.77
  -5  -4   8    5.88    1.75
   5   3  -8   28.23    3.60
  -5  -3   8   30.25    3.82
   5   2  -8    1.97    1.52
  -5  -2   8    1.07    1.20
   5   1  -8    5.36    1.87
   5   1  -8   10.68    1.83
   5   0  -8   15.81    2.49
   5  -1  -8   23.71    3.29
   5   5  -9    1.28    1.59
   5   5  -9    0.61    1.57
  -5  -5   9    1.45    1.26
   5   4  -9   30.31    4.10
   5   4  -9   25.27    3.50
   5   4  -9   27.82    3.98
   5   3  -9    9.38    2.15
   5   2  -9    7.31    1.97
   5   1  -9    1.11    1.00
   5   1  -9   -0.56    1.12
   5   0  -9   59.41    5.69
   5  -1  -9   19.25    2.92
   5   4 -10    9.26    2.29
   5   3 -10    1.14    1.42
   5   0 -10   22.27    3.14
   5   3 -11    5.45    1.90
   6  -1   7   24.79    3.62
  -6  -5  -6   13.17    2.46
  -6  -4  -6   23.68    3.42
   6  -1   6   -0.57    1.21
  -6  -4  -5   16.59    2.80
  -6  -3  -5    2.16    1.52
   6  -1   5    0.57    1.21
  -6  -4  -4   -0.50    1.29
  -6  -3  -4   72.51    6.96
  -6  -2  -4    0.57    1.20
   6  -1   4    2.88    1.38
  -6  -4  -3   13.60    2.44
  -6  -3  -3   33.04    4.11
  -6  -2  -3   43.11    4.98
   6  -1   3   -1.10    1.37
  -6  -4  -2    3.81    1.40
  -6  -3  -2   37.10    4.40
  -6  -2  -2   14.96    2.77
   6  -1   2    0.52    1.18
  -6  -3  -1    3.10    1.46
  -6  -2  -1   24.96    3.54
   6  -1   1    2.58    1.40
  -6  -3   0    5.53    1.72
  -6  -2   0    6.49    1.86
   6  -1   0   -0.51    1.26
  -6  -2   1   12.54    2.49
  -6  -2   2    0.52    1.29


TITL OriGi81 in P-1
REM P-1 (#2 in standard setting)
CELL 0.71073   4.309702   7.771431  14.588047  87.3480  82.0550  77.8728
ZERR    2.00   0.000158   0.000242   0.000696   0.0033   0.0036   0.0029
LATT  1
SFAC C H O F
UNIT 44.00 8.00 8.00 20.00
REM  CrysAlisPro recorded range (K): Min=149.9; max=150.3; aver:150.1
TEMP -123
SIZE 0.13 0.19 0.30
TREF
HKLF 4
END
_computing_structure_solution     'SHELXT 2014/4 (Sheldrick, 2014)'
;
_shelx_hkl_checksum                25953
_olex2_submission_special_instructions  'No special instructions were received'
_oxdiff_exptl_absorpt_empirical_details
;
Empirical correction (ABSPACK) includes:
- Absorption correction using spherical harmonics
- Frame scaling
;
_oxdiff_exptl_absorpt_empirical_full_max  1.620
_oxdiff_exptl_absorpt_empirical_full_min  0.765
