# Supplementary material for: Enhancing the Solid-State Emission of Carbonyl-Containing Compounds by Means of Introducing a Bifuran Core
Source: ACS Appl Opt Mater. 2025 Apr 21;3(5):1044–9. doi: 10.1021/acsaom.5c00106 (PMC12105016; doi:10.1021/acsaom.5c00106)
Supplement: Supplementary file 5 [file ot5c00106_si_005.cif]

data_origi135_auto
_audit_creation_date               2024-03-03
_audit_creation_method
;
Olex2 1.5-ac6-015
(compiled 2023.12.04 svn.r209d9fb2 for Rigaku Oxford Diffraction, GUI svn.r6873)
;
_shelx_SHELXL_version_number       '2016/6'
_audit_contact_author_address      ?
_audit_contact_author_email        ?
_audit_contact_author_name         ''
_audit_contact_author_phone        ?
_publ_contact_author_id_orcid      ?
_publ_section_references
;
Dolomanov, O.V., Bourhis, L.J., Gildea, R.J, Howard, J.A.K. & Puschmann, H.
 (2009), J. Appl. Cryst. 42, 339-341.

Sheldrick, G.M. (2015). Acta Cryst. A71, 3-8.

Sheldrick, G.M. (2015). Acta Cryst. C71, 3-8.
;
_chemical_name_common              ?
_chemical_name_systematic          ?
_chemical_formula_moiety           'C22 H4 F10 O2 S2'
_chemical_formula_sum              'C22 H4 F10 O2 S2'
_chemical_formula_weight           554.37
_chemical_melting_point            ?
_chemical_oxdiff_formula           C22H4O2S2F10
_chemical_oxdiff_usercomment       2TCOPFB
loop_
  _atom_type_symbol
  _atom_type_description
  _atom_type_scat_dispersion_real
  _atom_type_scat_dispersion_imag
  _atom_type_scat_source
 'C' 'C' 0.0033 0.0016 'International Tables Vol C Tables 4.2.6.8 and 6.1.1.4'
 'H' 'H' 0.0000 0.0000 'International Tables Vol C Tables 4.2.6.8 and 6.1.1.4'
 'O' 'O' 0.0106 0.0060 'International Tables Vol C Tables 4.2.6.8 and 6.1.1.4'
 'F' 'F' 0.0171 0.0103 'International Tables Vol C Tables 4.2.6.8 and 6.1.1.4'
 'S' 'S' 0.1246 0.1234 'International Tables Vol C Tables 4.2.6.8 and 6.1.1.4'

_shelx_space_group_comment
;
The symmetry employed for this shelxl refinement is uniquely defined
by the following loop, which should always be used as a source of
symmetry information in preference to the above space-group names.
They are only intended as comments.
;
_space_group_crystal_system        'triclinic'
_space_group_IT_number             2
_space_group_name_H-M_alt          'P -1'
_space_group_name_Hall             '-P 1'
loop_
  _space_group_symop_operation_xyz
 'x, y, z'
 '-x, -y, -z'

_cell_length_a                     4.17930(10)
_cell_length_b                     5.9316(2)
_cell_length_c                     19.6451(5)
_cell_angle_alpha                  86.130(2)
_cell_angle_beta                   87.547(2)
_cell_angle_gamma                  83.389(3)
_cell_volume                       482.36(2)
_cell_formula_units_Z              1
_cell_measurement_reflns_used      6819
_cell_measurement_temperature      200.00(10)
_cell_measurement_theta_max        32.2760
_cell_measurement_theta_min        3.1070
_shelx_estimated_absorpt_T_max     0.954
_shelx_estimated_absorpt_T_min     0.837
_exptl_absorpt_coefficient_mu      0.394
_exptl_absorpt_correction_T_max    1.000
_exptl_absorpt_correction_T_min    0.557
_exptl_absorpt_correction_type     gaussian
_exptl_absorpt_process_details
;
CrysAlisPro 1.171.43.112a (Rigaku Oxford Diffraction, 2024)
Numerical absorption correction based on gaussian integration over
a multifaceted crystal model
Empirical absorption correction using spherical harmonics,
implemented in SCALE3 ABSPACK scaling algorithm.
;
_exptl_absorpt_special_details     ?
_exptl_crystal_colour              yellow
_exptl_crystal_colour_primary      yellow
_exptl_crystal_density_diffrn      1.908
_exptl_crystal_density_meas        ?
_exptl_crystal_density_method      ?
_exptl_crystal_description         prism
_exptl_crystal_F_000               274
loop_
  _exptl_crystal_face_index_h
  _exptl_crystal_face_index_k
  _exptl_crystal_face_index_l
  _exptl_crystal_face_perp_dist
 0 0 1 0.0430
 0 0 -1 0.0748
 6 1 1 0.1172
 3 8 2 0.1563
 -6 0 0 0.1344
 -3 -8 -2 0.1670
 5 -3 0 0.1607
 -6 0 -10 0.1370
 -5 -2 -18 0.1204
 2 4 -21 0.1408
 5 5 -3 0.1494
 -5 -5 5 0.1578
 -4 -1 -20 0.1151
 -5 -5 -14 0.1372
 2 0 -25 0.1039
 -1 -3 -27 0.1154
 5 4 0 0.1423

_exptl_crystal_size_max            0.47
_exptl_crystal_size_mid            0.26
_exptl_crystal_size_min            0.12
loop_
  _exptl_oxdiff_crystal_face_indexfrac_h
  _exptl_oxdiff_crystal_face_indexfrac_k
  _exptl_oxdiff_crystal_face_indexfrac_l
  _exptl_oxdiff_crystal_face_x
  _exptl_oxdiff_crystal_face_y
  _exptl_oxdiff_crystal_face_z
 -0.0002 -0.0005 0.9995 0.0003 -0.0362 -0.0004
 0.0002 0.0005 -0.9995 -0.0003 0.0362 0.0004
 5.8909 1.0620 0.7488 0.4229 0.0107 0.9061
 2.7724 7.7829 2.1596 -0.5907 -0.0159 0.8067
 -5.8507 0.0153 -0.4782 -0.5361 -0.0137 -0.8440
 -3.0130 -7.6310 -2.1417 0.5523 0.0149 -0.8335
 5.3393 -2.6366 -0.2143 0.7736 0.0200 0.6333
 -5.5261 0.2022 -9.7287 -0.5296 0.3241 -0.7839
 -4.5918 -1.5273 -18.1980 -0.2593 0.6252 -0.7362
 1.7618 4.4806 -21.1297 -0.3320 0.8018 0.4969
 5.0809 4.8264 -2.5026 -0.0605 0.1471 0.9873
 -4.8983 -4.9719 4.7150 0.0937 -0.2271 -0.9693
 -4.2992 -1.4426 -19.7434 -0.2423 0.6832 -0.6889
 -4.5293 -4.6132 -13.8160 0.0827 0.4480 -0.8902
 2.4579 0.4485 -24.5936 0.1681 0.9063 0.3878
 -1.1821 -2.6718 -26.5276 0.1736 0.9379 -0.3004
 5.3258 4.3747 -0.1483 0.0116 0.0604 0.9981

_exptl_transmission_factor_max     ?
_exptl_transmission_factor_min     ?
_diffrn_reflns_av_R_equivalents    0.0286
_diffrn_reflns_av_unetI/netI       0.0243
_diffrn_reflns_Laue_measured_fraction_full  0.999
_diffrn_reflns_Laue_measured_fraction_max  0.863
_diffrn_reflns_limit_h_max         5
_diffrn_reflns_limit_h_min         -5
_diffrn_reflns_limit_k_max         8
_diffrn_reflns_limit_k_min         -8
_diffrn_reflns_limit_l_max         29
_diffrn_reflns_limit_l_min         -28
_diffrn_reflns_number              13055
_diffrn_reflns_point_group_measured_fraction_full  0.999
_diffrn_reflns_point_group_measured_fraction_max  0.863
_diffrn_reflns_theta_full          25.242
_diffrn_reflns_theta_max           32.223
_diffrn_reflns_theta_min           3.120
_diffrn_ambient_environment        N~2~
_diffrn_ambient_temperature        200.00(10)
_diffrn_detector                   'Hybrid Pixel Array Detector'
_diffrn_detector_area_resol_mean   10.0000
_diffrn_detector_type              HyPix
_diffrn_measured_fraction_theta_full  0.999
_diffrn_measured_fraction_theta_max  0.863
_diffrn_measurement_details
;
List of Runs (angles in degrees, time in seconds):

  # Type    Start    End  Width  t~exp~   \w     \q     \k     \f   Frames
--------------------------------------------------------------------------
  1  \w    -83.00 -13.00   0.50    0.75    --   -9.62 -37.00 150.00  140
  2  \w    -60.00   3.00   0.50    0.75    --   -9.62 -37.00  30.00  126
  3  \w    -81.00  13.00   0.50    0.75    --   -9.62 -77.00 -60.00  188
  4  \w    -22.00  23.00   0.50    0.75    --   -9.62 -99.00 -30.00   90
  5  \w    -29.00  -3.00   0.50    0.75    --    8.37 -95.00  -6.78   52
  6  \w     15.00  40.00   0.50    0.75    --    8.37 -95.00  -6.78   50
  7  \w    -22.00  64.00   0.50    0.75    --   -9.62  37.00-120.00  172
  8  \w    -21.00  52.00   0.50    0.75    --   -9.62  37.00 -30.00  146
  9  \w    -21.00  56.00   0.50    0.75    --   -9.62  37.00  60.00  154
 10  \w    -21.00  62.00   0.50    0.75    --   -9.62  37.00 150.00  166
 11  \w     -6.00  31.00   0.50    0.75    --   -9.62  94.00  80.40   74
 12  \w    -40.00 -13.00   0.50    0.75    --   -9.62  94.00  80.40   54
 13  \w    -63.00 -18.00   0.50    0.75    --   -9.62 135.00 136.25   90
;
_diffrn_measurement_device         'four-circle diffractometer'
_diffrn_measurement_device_type   
 'XtaLAB Synergy, Single source at offset/far, HyPix'
_diffrn_measurement_method         '\w scans'
_diffrn_orient_matrix_type        
 'CrysAlisPro convention (1999,Acta A55,543-557)'
_diffrn_orient_matrix_UB_11        0.0913199000
_diffrn_orient_matrix_UB_12        -0.1085155000
_diffrn_orient_matrix_UB_13        0.0003142000
_diffrn_orient_matrix_UB_21        0.0053134000
_diffrn_orient_matrix_UB_22        0.0061132000
_diffrn_orient_matrix_UB_23        -0.0362075000
_diffrn_orient_matrix_UB_31        0.1444308000
_diffrn_orient_matrix_UB_32        0.0523103000
_diffrn_orient_matrix_UB_33        -0.0003813000
_diffrn_radiation_monochromator    mirror
_diffrn_radiation_probe            x-ray
_diffrn_radiation_type             'Mo K\a'
_diffrn_radiation_wavelength       0.71073
_diffrn_source                     'micro-focus sealed X-ray tube'
_diffrn_source_type                'PhotonJet (Mo) X-ray Source'
_reflns_Friedel_coverage           0.000
_reflns_Friedel_fraction_full      .
_reflns_Friedel_fraction_max       .
_reflns_number_gt                  2439
_reflns_number_total               2957
_reflns_special_details
;
 Reflections were merged by SHELXL according to the crystal
 class for the calculation of statistics and refinement.
 
 _reflns_Friedel_fraction is defined as the number of unique
 Friedel pairs measured divided by the number that would be
 possible theoretically, ignoring centric projections and
 systematic absences.
;
_reflns_threshold_expression       'I > 2\s(I)'
_computing_cell_refinement         'CrysAlisPro 1.171.43.112a (Rigaku OD, 2024)'
_computing_data_collection        
 'CrysAlisPro system (CCD 43.112a 64-bit (release 01-03-2024))'
_computing_data_reduction          'CrysAlisPro 1.171.43.112a (Rigaku OD, 2024)'
_computing_molecular_graphics      'Olex2 1.5-ac6-015 (Dolomanov et al., 2009)'
_computing_publication_material    'Olex2 1.5-ac6-015 (Dolomanov et al., 2009)'
_computing_structure_refinement    'SHELXL 2016/6 (Sheldrick, 2015)'
_computing_structure_solution      'SHELXT 2014/4 (Sheldrick, 2014)'
_refine_diff_density_max           0.394
_refine_diff_density_min           -0.236
_refine_diff_density_rms           0.058
_refine_ls_extinction_coef         .
_refine_ls_extinction_method       none
_refine_ls_goodness_of_fit_ref     1.065
_refine_ls_hydrogen_treatment      constr
_refine_ls_matrix_type             full
_refine_ls_number_parameters       163
_refine_ls_number_reflns           2957
_refine_ls_number_restraints       0
_refine_ls_R_factor_all            0.0465
_refine_ls_R_factor_gt             0.0378
_refine_ls_restrained_S_all        1.065
_refine_ls_shift/su_max            0.001
_refine_ls_shift/su_mean           0.000
_refine_ls_structure_factor_coef   Fsqd
_refine_ls_weighting_details      
 'w=1/[\s^2^(Fo^2^)+(0.0501P)^2^+0.1764P] where P=(Fo^2^+2Fc^2^)/3'
_refine_ls_weighting_scheme        calc
_refine_ls_wR_factor_gt            0.0999
_refine_ls_wR_factor_ref           0.1049
_refine_special_details            ?
_olex2_refinement_description
;
1. Fixed Uiso
 At 1.2 times of:
  All C(H) groups
2.a Aromatic/amide H refined with riding coordinates:
 C2(H2), C3(H3)
;
_atom_sites_solution_hydrogens     geom
_atom_sites_solution_primary       dual
_atom_sites_solution_secondary     ?
loop_
  _atom_site_label
  _atom_site_type_symbol
  _atom_site_fract_x
  _atom_site_fract_y
  _atom_site_fract_z
  _atom_site_U_iso_or_equiv
  _atom_site_adp_type
  _atom_site_occupancy
  _atom_site_site_symmetry_order
  _atom_site_calc_flag
  _atom_site_refinement_flags_posn
  _atom_site_refinement_flags_adp
  _atom_site_refinement_flags_occupancy
  _atom_site_disorder_assembly
  _atom_site_disorder_group
 S1 S 0.31235(10) 0.29690(6) 0.93585(2) 0.03015(12) Uani 1 1 d . . . . .
 F1 F 0.6927(3) 0.70682(16) 0.71188(5) 0.0393(2) Uani 1 1 d . . . . .
 F2 F 0.8584(3) 0.63098(19) 0.58210(5) 0.0439(3) Uani 1 1 d . . . . .
 F3 F 0.6673(3) 0.2701(2) 0.52377(5) 0.0461(3) Uani 1 1 d . . . . .
 F4 F 0.2973(3) -0.01447(18) 0.59739(5) 0.0431(3) Uani 1 1 d . . . . .
 F5 F 0.1394(2) 0.05329(16) 0.72791(5) 0.0365(2) Uani 1 1 d . . . . .
 O1 O 0.1796(4) 0.6048(2) 0.81346(6) 0.0460(3) Uani 1 1 d . . . . .
 C1 C 0.5020(4) 0.0356(2) 0.96384(6) 0.0244(3) Uani 1 1 d . . . . .
 C2 C 0.6485(4) -0.0818(2) 0.91068(7) 0.0292(3) Uani 1 1 d . . . . .
 H2 H 0.766356 -0.228232 0.916442 0.035 Uiso 1 1 calc R U . . .
 C3 C 0.6050(4) 0.0383(2) 0.84691(7) 0.0278(3) Uani 1 1 d . . . . .
 H3 H 0.689592 -0.018002 0.804906 0.033 Uiso 1 1 calc R U . . .
 C4 C 0.4260(4) 0.2466(2) 0.85222(7) 0.0261(3) Uani 1 1 d . . . . .
 C5 C 0.3263(4) 0.4233(3) 0.79985(7) 0.0285(3) Uani 1 1 d . . . . .
 C6 C 0.4186(3) 0.3784(2) 0.72581(7) 0.0242(3) Uani 1 1 d . . . . .
 C7 C 0.5927(4) 0.5259(2) 0.68582(7) 0.0263(3) Uani 1 1 d . . . . .
 C8 C 0.6796(4) 0.4899(3) 0.61842(7) 0.0289(3) Uani 1 1 d . . . . .
 C9 C 0.5845(4) 0.3065(3) 0.58857(7) 0.0301(3) Uani 1 1 d . . . . .
 C10 C 0.4023(4) 0.1599(2) 0.62620(7) 0.0279(3) Uani 1 1 d . . . . .
 C11 C 0.3229(3) 0.1965(2) 0.69395(7) 0.0252(3) Uani 1 1 d . . . . .

loop_
  _atom_site_aniso_label
  _atom_site_aniso_U_11
  _atom_site_aniso_U_22
  _atom_site_aniso_U_33
  _atom_site_aniso_U_23
  _atom_site_aniso_U_13
  _atom_site_aniso_U_12
 S1 0.0448(2) 0.02737(19) 0.01562(16) -0.00221(12) 0.00249(14) 0.00643(15)
 F1 0.0517(6) 0.0307(5) 0.0384(5) -0.0049(4) -0.0075(4) -0.0122(4)
 F2 0.0454(6) 0.0477(6) 0.0377(5) 0.0114(4) 0.0098(4) -0.0136(5)
 F3 0.0614(7) 0.0562(7) 0.0182(4) -0.0057(4) 0.0091(4) 0.0024(5)
 F4 0.0598(7) 0.0360(5) 0.0363(5) -0.0146(4) -0.0077(5) -0.0081(5)
 F5 0.0437(5) 0.0328(5) 0.0335(5) 0.0031(4) 0.0048(4) -0.0125(4)
 O1 0.0730(9) 0.0340(6) 0.0247(6) -0.0019(5) 0.0012(6) 0.0198(6)
 C1 0.0335(7) 0.0230(6) 0.0161(6) -0.0005(5) 0.0013(5) -0.0014(5)
 C2 0.0427(8) 0.0243(7) 0.0185(6) -0.0012(5) 0.0040(5) 0.0029(6)
 C3 0.0413(8) 0.0256(7) 0.0152(6) -0.0014(5) 0.0035(5) -0.0004(6)
 C4 0.0351(7) 0.0263(7) 0.0157(6) -0.0018(5) 0.0021(5) 0.0005(5)
 C5 0.0392(8) 0.0275(7) 0.0172(6) -0.0012(5) -0.0001(5) 0.0023(6)
 C6 0.0311(7) 0.0234(6) 0.0166(6) -0.0001(5) -0.0011(5) 0.0030(5)
 C7 0.0314(7) 0.0244(7) 0.0232(6) -0.0011(5) -0.0034(5) -0.0024(5)
 C8 0.0293(7) 0.0319(7) 0.0241(7) 0.0052(6) 0.0022(5) -0.0021(6)
 C9 0.0352(8) 0.0373(8) 0.0156(6) -0.0017(5) 0.0017(5) 0.0045(6)
 C10 0.0350(8) 0.0261(7) 0.0224(6) -0.0055(5) -0.0031(5) 0.0003(6)
 C11 0.0290(7) 0.0240(6) 0.0219(6) 0.0013(5) 0.0007(5) -0.0014(5)

_geom_special_details
;
 All esds (except the esd in the dihedral angle between two l.s. planes)
 are estimated using the full covariance matrix.  The cell esds are taken
 into account individually in the estimation of esds in distances, angles
 and torsion angles; correlations between esds in cell parameters are only
 used when they are defined by crystal symmetry.  An approximate (isotropic)
 treatment of cell esds is used for estimating esds involving l.s. planes.
;
loop_
  _geom_bond_atom_site_label_1
  _geom_bond_atom_site_label_2
  _geom_bond_distance
  _geom_bond_site_symmetry_2
  _geom_bond_publ_flag
 S1 C1 1.7239(14) . ?
 S1 C4 1.7264(14) . ?
 F1 C7 1.3354(17) . ?
 F2 C8 1.3361(17) . ?
 F3 C9 1.3302(16) . ?
 F4 C10 1.3369(17) . ?
 F5 C11 1.3361(16) . ?
 O1 C5 1.2161(19) . ?
 C1 C1 1.455(3) 2_657 ?
 C1 C2 1.3770(19) . ?
 C2 H2 0.9500 . ?
 C2 C3 1.4069(19) . ?
 C3 H3 0.9500 . ?
 C3 C4 1.377(2) . ?
 C4 C5 1.4565(19) . ?
 C5 C6 1.5217(19) . ?
 C6 C7 1.385(2) . ?
 C6 C11 1.388(2) . ?
 C7 C8 1.382(2) . ?
 C8 C9 1.375(2) . ?
 C9 C10 1.378(2) . ?
 C10 C11 1.383(2) . ?

loop_
  _geom_angle_atom_site_label_1
  _geom_angle_atom_site_label_2
  _geom_angle_atom_site_label_3
  _geom_angle
  _geom_angle_site_symmetry_1
  _geom_angle_site_symmetry_3
  _geom_angle_publ_flag
 C1 S1 C4 91.16(7) . . ?
 C1 C1 S1 120.45(14) 2_657 . ?
 C2 C1 S1 111.77(10) . . ?
 C2 C1 C1 127.77(17) . 2_657 ?
 C1 C2 H2 123.6 . . ?
 C1 C2 C3 112.75(13) . . ?
 C3 C2 H2 123.6 . . ?
 C2 C3 H3 123.8 . . ?
 C4 C3 C2 112.41(12) . . ?
 C4 C3 H3 123.8 . . ?
 C3 C4 S1 111.90(10) . . ?
 C3 C4 C5 130.51(13) . . ?
 C5 C4 S1 117.58(11) . . ?
 O1 C5 C4 122.41(13) . . ?
 O1 C5 C6 119.57(13) . . ?
 C4 C5 C6 118.01(12) . . ?
 C7 C6 C5 120.74(13) . . ?
 C7 C6 C11 116.57(12) . . ?
 C11 C6 C5 122.63(13) . . ?
 F1 C7 C6 120.84(13) . . ?
 F1 C7 C8 117.06(13) . . ?
 C8 C7 C6 122.06(13) . . ?
 F2 C8 C7 120.46(14) . . ?
 F2 C8 C9 119.62(13) . . ?
 C9 C8 C7 119.92(14) . . ?
 F3 C9 C8 120.40(14) . . ?
 F3 C9 C10 119.97(14) . . ?
 C8 C9 C10 119.63(13) . . ?
 F4 C10 C9 120.53(13) . . ?
 F4 C10 C11 119.90(14) . . ?
 C9 C10 C11 119.56(14) . . ?
 F5 C11 C6 120.33(12) . . ?
 F5 C11 C10 117.44(13) . . ?
 C10 C11 C6 122.20(13) . . ?

_shelx_res_file
;
TITL origi135_auto_a.res in P-1
    origi135_auto.res
    created by SHELXL-2016/6 at 14:15:18 on 03-Mar-2024
REM Old TITL OriGi135_auto in P-1
REM SHELXT solution in P-1
REM R1 0.163, Rweak 0.006, Alpha 0.031, Orientation as input
REM Formula found by SHELXT: C11 O F5 S
CELL 0.71073 4.1793 5.9316 19.6451 86.13 87.547 83.389
ZERR 1 0.0001 0.0002 0.0005 0.002 0.002 0.003
LATT 1
SFAC C H O F S
UNIT 22 4 2 10 2

L.S. 10
PLAN  5
SIZE 0.12 0.26 0.47
TEMP -73
BOND $H
list 4
fmap 2 53
ACTA
OMIT 0 0 2
REM <olex2.extras>
REM <HklSrc "%.\\OriGi135_auto.hkl">
REM </olex2.extras>

WGHT    0.050100    0.176400
FVAR       0.99214
S1    5    0.312346    0.296896    0.935848    11.00000    0.04482    0.02737 =
         0.01562   -0.00221    0.00249    0.00643
F1    4    0.692711    0.706818    0.711876    11.00000    0.05167    0.03065 =
         0.03839   -0.00495   -0.00751   -0.01223
F2    4    0.858359    0.630978    0.582096    11.00000    0.04543    0.04770 =
         0.03769    0.01137    0.00982   -0.01365
F3    4    0.667331    0.270074    0.523772    11.00000    0.06136    0.05617 =
         0.01825   -0.00571    0.00915    0.00235
F4    4    0.297328   -0.014467    0.597394    11.00000    0.05981    0.03596 =
         0.03627   -0.01462   -0.00774   -0.00806
F5    4    0.139355    0.053291    0.727914    11.00000    0.04370    0.03284 =
         0.03349    0.00309    0.00485   -0.01246
O1    3    0.179635    0.604758    0.813461    11.00000    0.07301    0.03396 =
         0.02473   -0.00188    0.00123    0.01976
C1    1    0.501999    0.035628    0.963835    11.00000    0.03347    0.02303 =
         0.01606   -0.00047    0.00131   -0.00138
C2    1    0.648526   -0.081828    0.910676    11.00000    0.04269    0.02434 =
         0.01852   -0.00117    0.00404    0.00287
AFIX  43
H2    2    0.766356   -0.228232    0.916442    11.00000   -1.20000
AFIX   0
C3    1    0.604968    0.038298    0.846909    11.00000    0.04134    0.02558 =
         0.01519   -0.00137    0.00354   -0.00039
AFIX  43
H3    2    0.689592   -0.018002    0.804906    11.00000   -1.20000
AFIX   0
C4    1    0.425951    0.246577    0.852219    11.00000    0.03514    0.02627 =
         0.01570   -0.00177    0.00208    0.00055
C5    1    0.326316    0.423292    0.799847    11.00000    0.03921    0.02747 =
         0.01718   -0.00119   -0.00008    0.00233
C6    1    0.418579    0.378432    0.725812    11.00000    0.03109    0.02340 =
         0.01664   -0.00013   -0.00106    0.00298
C7    1    0.592709    0.525949    0.685820    11.00000    0.03140    0.02440 =
         0.02321   -0.00108   -0.00344   -0.00236
C8    1    0.679630    0.489908    0.618423    11.00000    0.02926    0.03188 =
         0.02413    0.00523    0.00217   -0.00208
C9    1    0.584469    0.306526    0.588572    11.00000    0.03523    0.03732 =
         0.01555   -0.00172    0.00171    0.00447
C10   1    0.402339    0.159893    0.626201    11.00000    0.03499    0.02609 =
         0.02240   -0.00550   -0.00312    0.00033
C11   1    0.322905    0.196524    0.693953    11.00000    0.02897    0.02404 =
         0.02185    0.00128    0.00074   -0.00143
HKLF 4


REM  origi135_auto_a.res in P-1
REM R1 =  0.0378 for    2439 Fo > 4sig(Fo)  and  0.0465 for all    2957 data
REM    163 parameters refined using      0 restraints

END

WGHT      0.0499      0.1776

REM Highest difference peak  0.394,  deepest hole -0.236,  1-sigma level  0.058
Q1    1   0.6812  0.0181  0.8801  11.00000  0.05    0.39
Q2    1   0.5773 -0.0387  0.9386  11.00000  0.05    0.37
Q3    1   0.6862  0.4837  0.6585  11.00000  0.05    0.37
Q4    1   0.3901  0.1590  0.6607  11.00000  0.05    0.33
Q5    1   0.3648  0.2837  0.7129  11.00000  0.05    0.32
;
_shelx_res_checksum                87162
_shelx_hkl_file
;
   0   0  -2    0.03    0.04
   0   0   2    0.03    0.03
   0   0   3  396.18    6.67
   0   0   3  394.58    6.51
   0   0  -3  393.95    6.83
   0   0   3  399.69    6.88
   0   0  -3  382.83    7.61
   0   0   3  374.35    7.45
   0   0   4  269.27    6.57
   0   0  -4  279.70    6.78
   0   0  -4  269.89    6.50
   0   0  -4  271.82    7.48
   0   0   4  270.50    7.39
   0   0  -5    5.85    0.71
   0   0   5    7.14    0.73
   0   0   5    7.39    1.02
   0   0  -5    7.61    0.72
   0   0  -5    5.86    0.94
   0   0   6 1149.56   24.90
   0   0  -6 1155.14   25.09
   0   0  -6 1214.88   24.82
   0   0  -6 1140.62   26.37
   0   0   6 1118.81   26.18
   0   0   7  399.73    9.81
   0   0  -7  382.95    9.88
   0   0  -7  403.52    9.64
   0   0  -7  382.61   11.25
   0   0   8 1272.99   27.72
   0   0  -8 1261.47   27.84
   0   0  -8 1233.95   29.64
   0   0  -8 1283.96   27.46
   0   0   8 1262.22   29.38
   0   0   9 5142.54  105.25
   0   0  -9 5008.00  104.87
   0   0   9 5272.75  107.37
   0   0  -9 5303.18  105.50
   0   0   9 5247.90  105.82
   0   0  -9 5111.38  107.79
   0   0 -10  581.84   14.31
   0   0  10  561.44   14.59
   0   0  10  574.84   14.14
   0   0  10  570.78   16.30
   0   0 -10  594.44   14.78
   0   0  10  578.06   15.06
   0   0 -10  565.15   16.70
   0   0 -11   16.41    2.33
   0   0  11   12.41    2.02
   0   0  11   16.77    1.59
   0   0 -11   14.22    1.55
   0   0  11   15.39    1.66
   0   0 -11   16.00    1.70
   0   0  11   12.15    1.66
   0   0  12   10.51    1.46
   0   0  12   11.76    2.09
   0   0 -12   12.11    2.07
   0   0  12   14.38    1.54
   0   0 -12   13.14    1.65
   0   0  12   10.77    1.62
   0   0 -12   12.50    1.54
   0   0  13    7.48    1.33
   0   0 -13    8.32    1.30
   0   0 -13    7.43    1.75
   0   0  13    7.69    1.26
   0   0  13    8.05    1.86
   0   0 -13    9.97    2.11
   0   0  13    7.00    1.43
   0   0 -13    9.57    1.48
   0   0 -14  129.22    5.89
   0   0  14  147.34    7.49
   0   0 -14  117.62    7.28
   0   0  14  137.05    6.31
   0   0 -14  124.54    5.54
   0   0  14  131.29    5.92
   0   0 -14  143.15    7.85
   0   0  14  136.00    5.64
   0   0  15  453.56   14.09
   0   0 -15  505.37   13.85
   0   0  15  493.57   16.19
   0   0 -15  469.37   17.07
   0   0  15  485.69   14.74
   0   0  15  481.29   13.63
   0   0 -15  495.36   14.37
   0   0 -16   17.78    2.18
   0   0  16   16.19    2.18
   0   0 -16   15.70    2.89
   0   0  16   15.88    2.00
   0   0  16   20.99    2.66
   0   0 -16   20.81    2.45
   0   0  16   19.58    2.96
   0   0  17   28.72    3.72
   0   0 -17   37.36    4.46
   0   0  17   35.84    3.55
   0   0  17   35.12    3.02
   0   0 -17   43.37    3.64
   0   0  17   38.57    3.42
   0   0 -17   36.70    3.12
   0   0 -18   61.37    4.23
   0   0  18   59.38    4.42
   0   0  18   69.99    5.02
   0   0 -18   65.19    6.08
   0   0  18   70.22    4.40
   0   0  18   61.48    5.44
   0   0 -18   70.07    4.76
   0   0 -19  127.31    6.72
   0   0  19  109.06    6.60
   0   0 -19  112.43    8.19
   0   0  19  113.30    5.98
   0   0  19  126.50    6.77
   0   0 -19  113.32    6.02
   0   0 -20   20.29    3.67
   0   0  20   24.88    2.82
   0   0 -20   18.23    2.72
   0   0 -20   17.69    2.46
   0   0  20   17.38    2.68
   0   0 -21    9.73    2.74
   0   0  21    9.87    1.91
   0   0 -21   13.97    2.49
   0   0  21    8.90    2.02
   0   0 -22    6.35    2.52
   0   0  22    7.54    1.81
   0   0 -22    6.82    1.93
   0   0  22    6.32    1.90
   0   0 -23  166.78    8.80
   0   0  23  169.63    8.29
   0   0  23  151.74    8.51
   0   0 -23  169.39   11.05
   0   0  24  114.53    6.97
   0   0 -24  122.48    9.69
   0   0  25    2.35    1.31
   0   0 -25    3.57    1.94
   0   0  26   11.64    2.50
   0   0 -26   13.31    3.63
   0   0  27    3.92    1.67
   0   0 -27    4.57    2.43
   0  -1  27   58.24    5.15
   0  -1  27   64.14    5.80
   0   1 -26   51.68    5.23
   0  -1  26   46.76    4.46
   0  -1  26   42.13    4.71
   0   1 -26   52.34    6.79
   0  -1  25  171.27    8.65
   0  -1  25  176.92    9.31
   0   1 -25  168.43   12.02
   0   1 -24   52.17    5.07
   0   1 -24   46.91    6.23
   0  -1  24   50.44    4.37
   0  -1  24   52.67    4.80
   0   1 -23    7.18    2.76
   0  -1  23    7.71    1.86
   0   1 -23   10.72    2.41
   0  -1  23    7.04    1.95
   0   1 -22    0.69    1.33
   0  -1  22    1.21    1.05
   0   1 -22    0.39    1.18
   0  -1  22    2.44    1.30
   0   1 -21  116.80    6.83
   0  -1  21  105.67    5.88
   0  -1  21  107.75    6.33
   0   1 -21  111.48    8.91
   0   1 -20  101.77    6.22
   0  -1  20  104.76    5.65
   0  -1  20   96.40    5.82
   0   1 -20   94.11    8.08
   0   1 -19  110.79    6.41
   0   1 -19  108.67    8.44
   0  -1  19  122.74    5.97
   0  -1  19  101.80    5.76
   0   1 -19  101.51    6.20
   0  -1  18   12.32    1.98
   0   1 -18   17.87    3.38
   0  -1  18   15.11    2.03
   0   1 -18   18.88    2.59
   0  -1  18   11.87    2.33
   0   1 -18   13.39    2.24
   0  -1  17  300.00   12.35
   0   1 -17  293.26   13.94
   0  -1  17  294.37   11.59
   0  -1  17  285.97    9.81
   0   1 -17  283.58   10.75
   0  -1  17  279.38   10.06
   0   1 -17  298.07   10.88
   0  -1  16  625.71   19.21
   0  -1  16  599.81   18.14
   0   1 -16  598.41   21.05
   0  -1  16  572.84   15.95
   0   1 -16  596.06   17.25
   0  -1  16  575.75   16.32
   0   1 -16  592.38   17.23
   0  -1  15   38.35    3.99
   0  -1  15   51.70    4.20
   0   1 -15   49.88    5.02
   0  -1  15   43.73    3.06
   0   1 -15   38.81    3.37
   0  -1  15   44.69    3.28
   0   1 -15   46.81    3.63
   0  -1  14   61.33    4.80
   0   1 -14   59.91    4.04
   0   1 -14   55.77    5.23
   0  -1  14   48.42    4.02
   0   1 -14   62.45    4.09
   0  -1  14   60.26    3.64
   0  -1  14   64.83    3.67
   0  -1  13  176.36    8.23
   0   1 -13  169.18    7.12
   0   1 -13  162.64    8.89
   0  -1  13  163.73    7.48
   0   1 -13  181.64    7.25
   0  -1  13  188.49    6.77
   0  -1  13  178.47    6.59
   0   1 -12 1145.37   27.73
   0  -1  12 1124.19   28.26
   0  -1  12 1174.64   26.73
   0   1 -12 1140.76   27.57
   0  -1  12 1143.25   26.69
   0   1 -11   50.80    3.36
   0  -1  11   48.19    2.87
   0   1 -11   49.91    3.25
   0  -1  11   42.45    3.60
   0   1 -10  108.82    5.02
   0   1 -10  111.22    4.91
   0  -1  10  109.07    4.42
   0  -1  10  106.00    5.58
   0   1  -9  965.49   23.11
   0   1  -9  996.74   22.89
   0  -1   9  989.20   22.13
   0  -1   9  926.06   23.93
   0   1  -8  903.52   22.06
   0  -1   8  961.39   23.15
   0   1  -8  969.37   21.93
   0  -1   8  930.31   21.23
   0  -1   7    2.16    0.56
   0   1  -7    2.39    0.71
   0   1  -7    3.60    0.33
   0  -1   7    3.38    0.95
   0   1  -7    3.40    0.75
   0   1  -6  226.57    5.24
   0  -1   6  233.02    6.54
   0  -1   6  236.84    7.51
   0   1  -6  227.71    7.06
   0  -1   6  214.05    7.06
   0  -1   5  722.47   16.44
   0  -1   5  732.99   17.23
   0   1  -5  725.69   15.30
   0  -1   5  721.42   17.11
   0   1  -5  710.24   17.01
   0  -1   4  428.86   10.74
   0  -1   4  455.30   11.14
   0   1  -4  450.92   11.22
   0  -1   4  451.14   11.27
   0  -1   3  474.35   11.53
   0  -1   3  467.76   11.12
   0   1  -3  460.28   11.45
   0  -1   3  470.00   11.46
   0  -1   2   11.56    1.12
   0   1  -2   12.83    1.20
   0   1  -2   10.87    1.03
   0  -1   2   10.93    1.05
   0  -1   2   11.31    0.87
   0  -1   1   94.58    3.39
   0   1  -1   82.81    3.22
   0   1  -1   82.16    3.04
   0   1  -1   87.15    3.37
   0  -1   1   83.12    3.31
   0   1   0   34.05    1.87
   0  -1   0   35.35    1.88
   0   1   0   31.48    1.85
   0  -1   0   31.52    1.91
   0  -1   0   34.62    1.51
   0  -1  -1 2022.44   40.62
   0  -1  -1 1958.05   41.22
   0   1   1 1962.41   41.30
   0   1   1 1990.72   41.43
   0  -1  -1 1953.14   41.51
   0  -1  -2  610.34   13.61
   0  -1  -2  602.27   13.86
   0   1   2  591.80   14.04
   0   1   3 1355.72   29.80
   0  -1  -3 1386.62   29.49
   0  -1  -3 1416.66   29.31
   0  -1  -4  110.39    3.86
   0   1   4  107.64    3.97
   0  -1  -4  102.39    3.66
   0  -1  -4  104.16    3.53
   0  -1  -5   45.90    2.58
   0  -1  -5   52.57    2.30
   0   1   5   48.77    2.56
   0   1   6   12.64    1.13
   0  -1  -6   15.26    1.59
   0  -1  -6   12.17    1.05
   0   1   6   10.72    1.21
   0  -1  -7  822.77   20.74
   0  -1  -7  843.94   18.99
   0   1   7  830.41   20.13
   0   1   8  602.40   13.99
   0  -1  -8  571.30   15.60
   0  -1  -8  580.87   13.56
   0   1   9  315.39    8.65
   0  -1  -9  296.82   10.09
   0   1   9  284.99    8.79
   0  -1  -9  307.81    8.15
   0   1   9  280.27    9.10
   0   1  10 1248.40   27.16
   0  -1 -10 1189.92   26.35
   0   1  10 1142.56   27.33
   0  -1 -10 1208.83   29.32
   0  -1 -11   71.08    4.81
   0   1  11   80.67    4.14
   0  -1 -11   85.10    3.63
   0  -1 -11   84.58    3.98
   0   1  11   83.55    4.02
   0  -1 -12  818.58   22.66
   0   1  12  892.53   20.95
   0   1  12  852.78   22.60
   0  -1 -12  861.48   19.86
   0  -1 -12  834.81   20.38
   0   1  12  823.21   20.98
   0  -1 -13   33.33    3.35
   0   1  13   31.60    2.68
   0   1  13   27.42    3.09
   0  -1 -13   37.99    2.48
   0  -1 -13   30.82    2.44
   0   1  13   32.79    2.75
   0  -1 -14  276.28   11.34
   0  -1 -14  283.55    9.10
   0   1  14  290.15    9.72
   0   1  14  291.43   11.21
   0   1  14  271.42    9.66
   0  -1 -14  299.95    8.90
   0  -1 -15   29.15    3.53
   0  -1 -15   28.23    2.50
   0   1  15   27.85    2.72
   0  -1 -15   26.86    2.31
   0   1  15   29.76    3.49
   0   1  15   29.76    2.82
   0   1  15   25.31    1.84
   0  -1 -16  195.99    9.73
   0   1  16  219.68    9.87
   0  -1 -16  200.77    7.56
   0   1  16  192.78    6.01
   0  -1 -16  207.99    7.42
   0   1  16  211.86    8.29
   0   1  16  197.80    8.19
   0  -1 -17    3.06    1.45
   0  -1 -17    1.96    1.00
   0   1  17    1.67    0.51
   0   1  17    2.73    1.87
   0   1  17    1.89    1.10
   0  -1 -17    1.41    0.91
   0   1  17    2.00    0.95
   0  -1 -18    1.86    1.27
   0  -1 -18    1.63    0.89
   0   1  18    1.35    0.46
   0   1  18    0.29    0.99
   0   1  18    0.91    0.92
   0   1  18    1.65    1.48
   0   1  19   53.64    4.35
   0  -1 -19   54.22    3.97
   0   1  19   53.73    2.15
   0  -1 -19   49.86    5.19
   0   1  19   52.40    4.25
   0   1  20  400.38    8.86
   0   1  20  437.95   14.48
   0  -1 -20  412.27   16.63
   0   1  21   30.99    3.43
   0  -1 -21   30.73    4.35
   0   1  22   98.86    6.44
   0  -1 -22  100.22    7.97
   0   1  23   49.44    4.64
   0  -1 -23   52.41    5.87
   0   1  24    0.42    1.14
   0  -1 -24   -0.63    1.81
   0  -1 -25   18.33    3.58
   0   1  25   23.18    3.63
   0   1  25   24.15    3.53
   0   1  26   49.72    5.35
   0   1  26   52.72    5.15
   0  -1 -26   44.80    6.05
   0   1  27    2.39    1.65
   0  -1 -27    1.40    2.13
   0  -1 -28   32.58    5.38
   0  -2  27   43.97    4.67
   0  -2  26  109.45    7.16
   0   2 -25   84.99    6.74
   0   2 -25   80.13    8.63
   0  -2  25   92.75    6.05
   0  -2  25   81.97    6.01
   0   2 -24   10.41    3.45
   0  -2  24   13.50    2.36
   0   2 -24   20.86    3.45
   0  -2  24   16.68    2.69
   0   2 -23   84.33    6.30
   0  -2  23   64.84    4.89
   0  -2  23   65.35    5.06
   0   2 -23   68.99    7.64
   0   2 -22   95.18    6.66
   0  -2  22  103.46    5.90
   0  -2  22   83.85    5.62
   0   2 -22   92.05    8.58
   0   2 -21   56.54    4.98
   0  -2  21   43.39    3.73
   0  -2  21   44.44    3.92
   0   2 -21   40.39    5.74
   0   2 -20   43.70    4.32
   0   2 -20   40.20    5.63
   0  -2  20   48.23    3.82
   0  -2  20   41.68    3.73
   0   2 -19    2.66    2.02
   0  -2  19    1.07    0.93
   0   2 -19    2.21    1.37
   0  -2  19   -0.27    1.21
   0   2 -18   34.89    4.85
   0  -2  18   40.51    3.35
   0  -2  18   33.76    3.14
   0   2 -18   36.96    3.84
   0  -2  17  583.30   19.13
   0  -2  17  575.65   16.35
   0   2 -17  608.82   18.24
   0  -2  17  560.97   18.83
   0   2 -17  553.16   21.60
   0   2 -17  596.84   19.48
   0  -2  17  575.43   16.44
   0   2 -16    2.78    1.71
   0  -2  16    2.04    1.13
   0  -2  16    2.31    1.52
   0   2 -16    4.29    1.58
   0   2 -16    5.71    2.19
   0  -2  16    2.65    1.06
   0  -2  16    3.06    1.64
   0   2 -15   10.56    2.30
   0  -2  15   12.17    1.80
   0  -2  15   10.57    2.33
   0   2 -15    6.98    1.76
   0   2 -15    5.93    2.20
   0  -2  15   12.02    1.85
   0  -2  15   10.80    2.38
   0   2 -14  602.71   21.40
   0  -2  14  656.18   19.45
   0   2 -14  633.67   18.71
   0   2 -14  656.52   19.77
   0  -2  14  651.71   16.99
   0  -2  14  663.76   17.56
   0   2 -14  609.52   19.95
   0   2 -13  205.43   10.63
   0  -2  13  219.15    9.32
   0   2 -13  226.32    8.98
   0   2 -13  215.77    9.41
   0  -2  13  201.39    7.44
   0  -2  13  198.76    7.72
   0   2 -13  209.17    9.70
   0   2 -12   86.72    6.44
   0  -2  12   79.94    5.18
   0  -2  12   87.83    4.37
   0   2 -12   89.33    5.20
   0   2 -12   74.11    5.45
   0   2 -12   81.20    5.33
   0  -2  11    0.91    0.60
   0   2 -11    2.09    0.94
   0  -2  11    2.74    1.14
   0   2 -11    1.58    1.10
   0   2 -11    1.36    0.33
   0   2 -11    1.20    0.96
   0  -2  10    4.59    1.06
   0   2 -10    2.56    1.06
   0   2 -10    2.96    1.03
   0   2 -10    3.17    1.18
   0  -2  10    5.01    1.30
   0   2 -10    3.93    0.56
   0  -2   9   36.44    2.65
   0   2  -9   37.03    3.21
   0  -2   9   39.39    3.17
   0  -2   9   37.26    3.22
   0   2  -9   39.12    3.11
   0   2  -9   35.71    3.23
   0   2  -9   34.09    1.77
   0   2  -8   84.31    4.76
   0  -2   8   86.89    4.58
   0   2  -8   88.36    4.70
   0  -2   8   81.76    4.74
   0  -2   8   84.86    4.16
   0   2  -8   83.92    3.18
   0  -2   7    2.52    0.97
   0   2  -7    5.24    1.19
   0   2  -7    4.00    0.72
   0   2  -7    4.65    1.10
   0  -2   7    2.02    0.89
   0  -2   7    3.97    0.94
   0  -2   6   92.55    4.21
   0   2  -6   85.30    4.41
   0  -2   6   89.61    4.65
   0   2  -6   83.03    4.13
   0  -2   5 2455.60   54.27
   0  -2   5 2501.25   52.78
   0   2  -5 2574.44   53.15
   0  -2   5 2519.53   54.24
   0   2  -5 2501.06   53.93
   0  -2   4    2.26    0.63
   0   2  -4    3.00    0.71
   0  -2   4    3.14    1.01
   0  -2   4    3.06    0.97
   0  -2   4    2.64    0.85
   0  -2   3  455.15   12.99
   0   2  -3  461.21   11.56
   0  -2   3  436.34   12.95
   0   2  -3  464.95   11.06
   0  -2   3  446.71   10.83
   0   2  -2    1.36    0.41
   0  -2   2    0.92    0.34
   0  -2   2    1.01    0.58
   0   2  -2    2.04    0.55
   0  -2   2    0.78    0.65
   0   2  -1  459.70   12.70
   0  -2   1  432.08   12.65
   0   2  -1  423.62   12.69
   0  -2   1  448.08   12.94
   0  -2   1  460.95    9.90
   0   2  -1  451.13    9.91
   0   2  -1  465.01   11.30
   0  -2   1  428.96   11.13
   0   2  -1  468.09   11.39
   0  -2   0    3.89    0.76
   0  -2   0    4.39    1.10
   0   2   0    3.44    0.90
   0   2   0    5.70    1.15
   0  -2   0    4.34    1.03
   0   2   0    4.85    0.68
   0   2   0    3.50    0.69
   0   2   1  342.67   10.46
   0  -2  -1  350.55   10.31
   0   2   1  331.99   10.35
   0  -2  -1  329.90   10.57
   0   2   1  352.33    8.05
   0  -2  -1  330.09    9.25
   0   2   1  350.59    9.13
   0  -2  -2 2001.81   45.28
   0   2   2 2077.86   43.16
   0  -2  -2 2027.69   43.52
   0  -2  -2 2150.66   44.70
   0   2   2 1977.39   44.87
   0  -2  -3   91.52    4.04
   0   2   3   97.81    3.86
   0   2   3   97.56    3.03
   0  -2  -3   96.14    4.90
   0   2   3   98.90    4.75
   0  -2  -3   90.54    4.32
   0  -2  -4  664.78   16.59
   0   2   4  630.30   17.15
   0   2   4  664.38   14.92
   0  -2  -4  662.12   16.48
   0  -2  -5  362.05   10.00
   0   2   5  365.49   10.80
   0  -2  -5  361.09   10.15
   0   2   5  370.20    8.98
   0  -2  -6   99.07    4.43
   0   2   6   88.22    4.79
   0  -2  -6   98.65    4.32
   0  -2  -6  100.91    3.22
   0   2   6   99.87    4.10
   0  -2  -6   97.45    4.69
   0   2   7  323.61   10.96
   0  -2  -7  337.38   10.08
   0  -2  -7  343.76    9.83
   0  -2  -7  360.20    9.01
   0   2   7  362.14   10.16
   0  -2  -7  352.67   11.06
   0  -2  -8 1339.29   29.89
   0   2   8 1286.01   31.23
   0   2   8 1335.00   30.13
   0  -2  -8 1293.93   29.31
   0  -2  -8 1322.32   28.92
   0   2   9   52.79    3.80
   0   2   9   56.02    3.55
   0   2   9   59.98    3.16
   0  -2  -9   57.16    3.11
   0  -2  -9   62.27    3.28
   0   2  10  366.01   12.57
   0   2  10  388.67   12.05
   0   2  10  403.51   10.94
   0  -2 -10  393.40   11.36
   0  -2 -10  391.59   10.71
   0   2  11   95.42    5.28
   0  -2 -11  102.27    4.34
   0   2  11   99.88    5.68
   0  -2 -11   97.35    4.94
   0   2  11   97.65    2.65
   0   2  11   96.98    5.27
   0   2  11  107.77    4.57
   0  -2 -12  236.19    8.90
   0  -2 -12  247.83    8.56
   0   2  12  266.94    8.23
   0   2  12  257.13    9.63
   0  -2 -12  248.21    7.81
   0   2  12  236.86    9.40
   0  -2 -13  157.43    7.11
   0  -2 -13  145.19    6.32
   0   2  13  167.38    6.30
   0   2  13  159.82    7.52
   0   2  13  156.52    7.35
   0  -2 -13  159.62    5.86
   0  -2 -14  142.57    7.06
   0  -2 -14  154.28    6.49
   0   2  14  155.73    6.24
   0   2  14  159.48    7.60
   0  -2 -14  145.28    5.69
   0   2  14  145.98    7.26
   0  -2 -15   75.86    5.19
   0  -2 -15   83.18    4.65
   0   2  15   92.65    4.73
   0   2  15   87.25    5.78
   0  -2 -15   80.22    4.12
   0   2  15   85.45    5.42
   0  -2 -16  297.09   11.62
   0  -2 -16  289.21    9.97
   0   2  16  305.63   10.16
   0   2  16  304.70   11.54
   0  -2 -16  287.43    9.26
   0   2  16  298.06   11.83
   0   2  17  426.54   14.84
   0  -2 -17  387.79   12.35
   0  -2 -17  398.29   14.40
   0   2  17  406.61   12.61
   0  -2 -17  398.27   11.71
   0  -2 -18   22.59    2.51
   0  -2 -18   17.18    2.87
   0   2  18   23.12    2.26
   0   2  18   16.49    2.94
   0  -2 -18   20.67    2.22
   0   2  18   19.75    2.91
   0   2  18   19.14    2.48
   0  -2 -19   78.91    6.11
   0   2  19   81.96    4.14
   0  -2 -19   76.82    4.48
   0   2  19   81.08    5.08
   0   2  19   79.27    5.78
   0  -2 -20    0.45    0.97
   0   2  20    2.45    1.30
   0   2  20    1.12    0.72
   0   2  20    0.59    0.98
   0   2  21   46.39    2.84
   0  -2 -21   44.51    4.91
   0   2  22  121.58    7.68
   0   2  22  114.93    5.24
   0   2  22  114.42    4.49
   0  -2 -22  121.77    8.33
   0   2  23   19.92    3.32
   0   2  23   20.21    2.14
   0   2  23   19.49    1.58
   0  -2 -23   18.04    3.36
   0  -2 -24   58.85    6.00
   0   2  24   60.32    5.56
   0   2  24   49.33    3.48
   0  -2 -25   62.52    6.45
   0   2  25   52.17    5.32
   0   2  25   53.21    5.84
   0   2  26   28.04    4.07
   0  -2 -26   19.22    3.72
   0   2  27    0.54    1.46
   0  -2 -27   -0.62    1.58
   0  -3  26   54.85    4.86
   0  -3  25    1.11    1.23
   0  -3  24   -0.71    1.22
   0  -3  24   -0.35    1.39
   0  -3  23   13.18    2.36
   0  -3  23   17.27    2.62
   0   3 -23   15.02    4.02
   0   3 -23   21.07    3.47
   0  -3  22    3.88    1.49
   0  -3  22    3.61    1.41
   0   3 -22    0.81    1.73
   0   3 -22    2.73    1.86
   0  -3  21   -1.23    1.48
   0  -3  21   -0.96    1.06
   0   3 -21   -0.78    1.30
   0   3 -21   -0.89    1.86
   0   3 -20   12.53    2.70
   0  -3  20   15.90    2.38
   0  -3  20   12.81    2.24
   0   3 -19    0.84    1.34
   0  -3  19    2.14    1.13
   0  -3  19    1.40    1.23
   0   3 -18   95.33    6.72
   0  -3  18  106.62    6.01
   0  -3  18  102.40    5.63
   0   3 -17  746.34   22.34
   0  -3  17  728.36   20.36
   0  -3  17  719.33   19.70
   0  -3  16  289.74   11.96
   0  -3  16  286.72   10.17
   0   3 -16  293.67   11.96
   0  -3  16  283.98   10.52
   0  -3  15  216.96    8.48
   0  -3  15  212.67    9.81
   0   3 -15  220.48    9.92
   0   3 -15  220.75   11.05
   0  -3  14   67.70    4.31
   0   3 -14   64.06    5.59
   0   3 -14   76.60    5.45
   0  -3  14   62.42    4.85
   0   3 -13   13.66    1.17
   0  -3  13   12.86    2.29
   0  -3  13   14.19    2.07
   0   3 -13   15.11    2.46
   0  -3  13   11.22    2.39
   0   3 -13   18.91    3.03
   0   3 -13    9.97    2.48
   0   3 -12  110.31    6.42
   0  -3  12  111.15    5.63
   0  -3  12  109.45    6.75
   0   3 -12  116.39    7.84
   0  -3  12  108.95    6.12
   0   3 -12  108.58    7.18
   0   3 -12  117.80    4.09
   0   3 -11  249.13    9.91
   0  -3  11  240.56    9.22
   0  -3  11  224.53    8.63
   0   3 -11  227.61   11.17
   0  -3  11  208.46    9.67
   0   3 -11  242.82    9.91
   0   3 -11  239.50    6.98
   0   3 -11  231.84   10.52
   0   3 -10    9.33    1.20
   0  -3  10    9.31    1.70
   0   3 -10    7.34    1.70
   0  -3  10   10.45    1.77
   0   3 -10    6.38    1.88
   0   3 -10   10.77    2.20
   0  -3  10    8.47    1.90
   0   3 -10    9.15    1.88
   0  -3   9 1400.22   33.35
   0   3  -9 1461.58   33.96
   0  -3   9 1462.15   33.05
   0   3  -9 1385.35   35.45
   0   3  -9 1392.42   31.22
   0  -3   9 1408.05   34.95
   0   3  -9 1415.91   36.32
   0   3  -9 1388.77   34.25
   0  -3   8  758.34   20.26
   0   3  -8  775.14   20.15
   0  -3   8  763.95   19.41
   0   3  -8  774.09   22.06
   0   3  -8  774.80   18.66
   0   3  -8  725.35   20.68
   0   3  -8  763.37   22.28
   0  -3   8  787.24   21.56
   0   3  -7  533.87   14.49
   0  -3   7  520.50   13.80
   0  -3   7  486.87   15.62
   0   3  -7  487.17   16.23
   0   3  -7  503.25   13.63
   0   3  -7  522.07   16.38
   0  -3   6  474.55   12.42
   0  -3   6  443.37   14.65
   0   3  -6  463.76   13.27
   0   3  -6  484.90   15.00
   0   3  -6  450.48   12.80
   0  -3   5   17.20    1.62
   0  -3   5   19.34    2.58
   0   3  -5   22.54    2.16
   0   3  -5   15.00    1.66
   0   3  -5   16.33    2.13
   0  -3   5   23.00    2.82
   0  -3   4    0.60    0.81
   0  -3   4    1.21    0.82
   0   3  -4    1.36    0.57
   0  -3   4    1.10    0.51
   0   3  -4    0.24    0.51
   0   3  -4   -0.18    0.61
   0   3  -3 1119.81   25.99
   0  -3   3 1111.71   28.45
   0  -3   3 1150.08   24.27
   0   3  -3 1091.06   24.32
   0   3  -3 1151.85   26.90
   0  -3   3 1088.55   28.43
   0   3  -2  399.69   11.14
   0  -3   2  402.98    9.30
   0  -3   2  387.36   13.23
   0   3  -2  377.77    9.24
   0   3  -2  395.62   11.35
   0   3  -2  389.54   12.94
   0  -3   2  385.12   13.04
   0  -3   1   68.97    4.66
   0   3  -1   57.36    4.31
   0  -3   1   71.16    4.90
   0   3  -1   66.25    4.05
   0   3  -1   75.79    3.64
   0  -3   1   66.53    3.48
   0   3  -1   70.36    3.66
   0  -3   0 1922.59   45.52
   0   3   0 1979.26   45.93
   0  -3   0 2009.90   46.50
   0   3   0 2006.09   42.48
   0   3   0 2017.14   43.20
   0  -3   0 2023.59   43.26
   0   3   1   28.26    3.09
   0  -3  -1   30.28    3.01
   0   3   1   26.95    2.94
   0  -3  -1   30.44    3.22
   0   3   1   27.47    1.69
   0   3   1   26.36    2.21
   0  -3  -1   24.79    2.21
   0  -3  -2   18.28    2.52
   0   3   2   19.61    2.51
   0  -3  -2   22.22    2.59
   0  -3  -2   23.59    2.18
   0   3   2   22.77    2.04
   0  -3  -3 2044.91   44.77
   0   3   3 1990.02   45.51
   0   3   3 1902.54   39.51
   0  -3  -3 2052.18   46.15
   0   3   3 2039.57   42.63
   0  -3  -3 2007.24   43.36
   0   3   4  400.22   13.52
   0  -3  -4  373.25   12.40
   0  -3  -4  405.71   12.06
   0  -3  -4  391.28   13.81
   0   3   4  405.78    9.41
   0  -3  -5   11.82    1.75
   0  -3  -5   10.64    2.07
   0  -3  -5   11.77    1.82
   0   3   5   12.01    2.14
   0   3   5   11.93    1.18
   0  -3  -6 1202.95   29.58
   0   3   6 1245.55   26.88
   0   3   6 1201.77   31.01
   0  -3  -6 1228.00   29.40
   0  -3  -6 1218.42   25.26
   0  -3  -6 1202.94   31.40
   0   3   7    8.60    1.23
   0  -3  -7    9.19    1.56
   0   3   7    8.73    1.86
   0  -3  -7   11.01    1.79
   0  -3  -7   10.55    1.66
   0   3   8    0.25    0.25
   0  -3  -8    0.46    0.59
   0   3   8    0.35    0.58
   0   3   8    0.32    0.64
   0  -3  -8   -0.29    0.73
   0  -3  -8    0.64    0.54
   0   3   9  177.58    5.18
   0  -3  -9  183.97    8.35
   0   3   9  184.22    6.85
   0  -3  -9  175.73    7.24
   0   3   9  184.92    8.82
   0  -3  -9  191.02    5.26
   0  -3  -9  173.28    6.89
   0   3  10    0.10    0.41
   0   3  10    1.24    0.87
   0  -3 -10   -0.11    0.35
   0  -3 -10    0.46    0.76
   0   3  10   -0.37    0.80
   0  -3 -10    0.33    0.64
   0  -3 -10   -0.21    0.65
   0   3  11    8.73    1.17
   0   3  11    6.65    1.49
   0  -3 -11    7.84    1.15
   0   3  11    4.28    1.59
   0  -3 -11   10.97    2.15
   0  -3 -11   10.33    1.53
   0   3  12 1101.29   27.31
   0   3  12 1151.25   26.21
   0  -3 -12 1097.80   25.61
   0  -3 -12 1103.75   29.57
   0   3  12 1090.81   25.07
   0  -3 -12 1065.21   26.07
   0  -3 -13  551.74   15.31
   0  -3 -13  564.92   16.46
   0  -3 -13  561.69   15.40
   0  -3 -13  569.46   18.72
   0   3  13  590.00   15.09
   0   3  13  576.12   16.99
   0  -3 -14  210.24    7.94
   0  -3 -14  222.18   10.40
   0   3  14  212.46    7.66
   0  -3 -14  215.05    7.63
   0  -3 -14  216.37    8.55
   0   3  14  191.74    8.72
   0  -3 -15  381.82   12.29
   0  -3 -15  398.25   15.19
   0   3  15  402.49   11.80
   0  -3 -15  363.50   11.34
   0  -3 -15  399.36   12.75
   0   3  15  389.57   13.49
   0  -3 -16   58.26    4.20
   0  -3 -16   55.15    4.08
   0   3  16   55.91    4.74
   0  -3 -16   58.79    5.47
   0   3  16   59.79    3.92
   0  -3 -16   62.54    3.76
   0  -3 -17    0.90    0.81
   0  -3 -17    0.97    1.04
   0   3  17    1.38    1.01
   0   3  17    2.53    1.55
   0  -3 -17    0.61    0.73
   0  -3 -18   11.34    2.07
   0   3  18   10.66    2.23
   0  -3 -18   11.66    1.72
   0   3  18    9.05    1.77
   0  -3 -18    8.65    2.30
   0   3  19    1.07    0.86
   0   3  19    2.35    1.30
   0  -3 -19    2.44    1.30
   0  -3 -19    1.60    1.44
   0   3  20   29.80    3.04
   0   3  20   33.21    3.27
   0  -3 -20   33.14    3.80
   0  -3 -20   29.99    4.31
   0  -3 -21   42.32    4.38
   0  -3 -21   49.21    5.54
   0   3  21   40.18    3.43
   0  -3 -22   12.06    2.96
   0  -3 -22   11.28    2.39
   0   3  22   12.13    1.84
   0  -3 -23  223.42   12.49
   0  -3 -23  193.18   10.15
   0   3  23  201.42    7.67
   0  -3 -24  119.44    9.30
   0  -3 -24  130.33    8.29
   0   3  24  116.19    5.36
   0  -3 -25   12.20    3.06
   0  -4  24    0.35    1.47
   0  -4  23   14.95    2.52
   0  -4  22   57.32    4.90
   0  -4  22   61.29    4.81
   0  -4  21    4.13    1.50
   0   4 -21    7.34    2.30
   0  -4  21    5.33    1.67
   0   4 -21    5.81    2.52
   0  -4  20   29.53    3.29
   0   4 -20   27.22    5.07
   0   4 -20   32.25    4.28
   0  -4  20   30.29    3.51
   0  -4  19   36.22    3.52
   0  -4  19   43.71    4.18
   0   4 -19   29.28    5.07
   0   4 -19   43.94    4.90
   0   4 -18    2.21    1.87
   0  -4  18    3.06    1.42
   0   4 -18    4.62    2.08
   0  -4  18    2.10    1.32
   0   4 -17    0.45    1.55
   0  -4  17   -0.30    1.03
   0   4 -17   -1.41    1.91
   0  -4  16    5.60    1.58
   0   4 -16    1.34    1.58
   0   4 -16    3.05    1.62
   0  -4  16    3.39    1.98
   0  -4  15   11.75    2.29
   0  -4  15   15.61    2.63
   0   4 -15   16.07    2.91
   0   4 -15   17.20    3.58
   0   4 -15   16.05    1.47
   0  -4  14  137.68    7.32
   0   4 -14  134.45    9.49
   0  -4  14  127.09    6.68
   0   4 -14  136.88    7.95
   0   4 -14  141.08    5.01
   0  -4  13  235.94    9.65
   0  -4  13  219.68    9.24
   0   4 -13  221.20   12.03
   0   4 -13  232.75   10.55
   0   4 -13  229.31    7.34
   0  -4  12   10.61    1.97
   0   4 -12   12.82    2.82
   0   4 -12   13.18    1.59
   0   4 -12   11.83    2.85
   0  -4  12   10.30    1.95
   0  -4  11   21.58    2.56
   0   4 -11   21.15    3.51
   0   4 -11   21.02    3.56
   0   4 -11   23.03    2.15
   0  -4  11   24.38    2.91
   0  -4  10    1.92    1.11
   0   4 -10    2.80    1.49
   0   4 -10    2.74    0.92
   0   4 -10    1.75    1.09
   0  -4  10    2.83    1.17
   0   4 -10    0.94    1.27
   0   4  -9  226.78   11.16
   0  -4   9  229.47    9.61
   0   4  -9  216.26    8.93
   0   4  -9  216.90   10.69
   0  -4   9  237.14    8.41
   0   4  -9  220.66    8.11
   0  -4   8   11.05    1.64
   0   4  -8   14.43    2.56
   0   4  -8   11.91    1.80
   0   4  -8    8.43    1.71
   0   4  -8   10.72    2.43
   0  -4   8   10.28    2.20
   0  -4   7   68.61    3.75
   0   4  -7   54.49    3.97
   0   4  -7   67.11    5.22
   0   4  -7   74.77    4.47
   0  -4   7   66.94    5.33
   0   4  -7   64.65    5.66
   0  -4   6    0.47    0.56
   0  -4   6    0.39    1.06
   0   4  -6   -0.43    1.30
   0   4  -6    0.34    0.79
   0   4  -6   -0.48    0.89
   0  -4   5  554.63   18.76
   0  -4   5  621.89   14.79
   0   4  -5  577.64   16.33
   0   4  -5  596.22   17.85
   0   4  -5  578.99   17.72
   0  -4   4   62.99    5.29
   0  -4   4   62.76    5.16
   0  -4   4   62.12    2.96
   0   4  -4   53.72    4.11
   0   4  -4   60.85    4.54
   0   4  -4   68.79    4.09
   0   4  -3   13.39    1.86
   0  -4   3   17.33    1.40
   0  -4   3   19.88    2.93
   0  -4   3   19.39    2.95
   0   4  -3   17.13    2.39
   0   4  -3   20.07    2.32
   0  -4   2   34.31    3.79
   0  -4   2   41.02    4.21
   0   4  -2   36.35    2.98
   0   4  -2   35.84    3.40
   0   4  -2   38.83    3.03
   0   4  -1    4.55    1.03
   0   4  -1    3.84    1.65
   0  -4   1    5.51    1.66
   0  -4   1    3.35    1.56
   0   4  -1    4.48    1.41
   0   4  -1    5.76    1.30
   0  -4   0  298.40   12.18
   0  -4   0  313.78   13.01
   0   4   0  321.25   11.44
   0   4   0  344.15    9.64
   0   4   0  312.60   10.17
   0  -4   0  314.03   10.27
   0   4   0  319.68   12.72
   0  -4  -1   -0.22    0.83
   0  -4  -1   -0.43    1.16
   0   4   1    0.39    1.26
   0  -4  -1   -0.35    1.30
   0   4   1    1.43    0.53
   0   4   1    0.20    0.99
   0   4   2  527.04   17.51
   0  -4  -2  523.08   14.93
   0   4   2  492.63   14.18
   0  -4  -2  489.26   17.55
   0  -4  -2  535.61   16.80
   0   4   3  272.96   11.59
   0  -4  -3  250.82    9.36
   0   4   3  254.11    8.84
   0  -4  -3  273.61   11.95
   0  -4  -3  264.55   10.72
   0   4   4   11.10    2.24
   0  -4  -4    8.83    1.81
   0  -4  -4    7.36    1.48
   0  -4  -4   10.18    2.37
   0  -4  -5   32.76    3.08
   0  -4  -5   35.56    4.08
   0   4   5   34.41    3.91
   0  -4  -5   31.34    3.31
   0   4   5   30.69    1.48
   0   4   6   73.56    2.92
   0  -4  -6   69.97    4.73
   0   4   6   70.02    5.68
   0  -4  -6   71.94    5.01
   0  -4  -6   64.95    3.03
   0  -4  -6   79.27    6.18
   0   4   7  162.84    5.31
   0  -4  -7  153.52    7.48
   0  -4  -7  163.04    7.79
   0   4   7  168.06    9.15
   0  -4  -7  146.49    4.43
   0  -4  -7  156.37    9.08
   0   4   8   38.99    4.36
   0  -4  -8   34.42    3.39
   0   4   8   34.28    2.39
   0  -4  -8   42.17    4.69
   0  -4  -8   31.72    3.17
   0  -4  -8   31.68    3.40
   0   4   9   36.50    4.29
   0  -4  -9   34.75    3.38
   0   4   9   35.24    2.60
   0  -4  -9   35.03    3.28
   0  -4  -9   26.84    3.30
   0   4  10   93.54    6.99
   0  -4 -10   86.65    5.31
   0   4  10   91.19    4.54
   0  -4 -10   81.94    5.04
   0  -4 -10   84.93    6.08
   0   4  11 1064.87   31.34
   0  -4 -11 1106.03   27.76
   0   4  11 1095.63   26.32
   0  -4 -11 1066.92   27.14
   0  -4 -11 1140.91   30.38
   0  -4 -12  142.20    7.05
   0   4  12  155.09    9.45
   0  -4 -12  153.09    8.75
   0  -4 -12  144.84    6.75
   0   4  12  147.61    6.57
   0  -4 -13  172.51    4.79
   0  -4 -13  202.24   10.36
   0  -4 -13  190.43    7.77
   0   4  13  185.44    5.40
   0   4  13  206.04    8.03
   0   4  14  220.49    8.19
   0   4  14  212.49    8.76
   0  -4 -14  227.21   11.26
   0   4  14  215.56    6.54
   0  -4 -14  200.56    8.16
   0   4  15   17.52    2.51
   0  -4 -15   15.90    2.09
   0  -4 -15   12.73    2.91
   0   4  15   16.12    1.73
   0   4  15   19.97    2.34
   0   4  16    9.08    1.98
   0   4  16   11.86    1.61
   0  -4 -16   12.75    2.80
   0   4  16   11.37    1.89
   0  -4 -16   11.72    1.83
   0   4  17   21.49    2.22
   0   4  17   20.27    2.40
   0   4  17   19.67    2.87
   0  -4 -17   18.82    3.38
   0   4  18   26.89    3.34
   0   4  18   19.56    2.29
   0  -4 -18   21.33    3.70
   0   4  18   22.56    2.54
   0   4  19  119.66    6.17
   0   4  19  138.86    7.48
   0  -4 -19  128.84    9.15
   0   4  19  124.34    6.05
   0   4  20  192.93    9.07
   0  -4 -20  194.22   11.59
   0   4  20  184.83    7.87
   0   4  21    2.65    1.31
   0  -4 -21    2.58    2.15
   0   4  22   19.18    2.70
   0  -4 -22   23.35    4.12
   0   4  23    4.13    1.45
   0  -4 -23    6.20    2.48
   0   4  24   91.67    5.51
   0  -5  22    3.05    1.60
   0  -5  21    2.34    1.54
   0  -5  20   15.66    2.58
   0  -5  19    1.34    1.20
   0  -5  19    1.53    1.60
   0   5 -19    2.07    1.92
   0   5 -19    3.23    2.19
   0   5 -18    2.02    1.81
   0  -5  18    1.01    1.11
   0   5 -18    3.11    2.11
   0   5 -17   20.22    3.56
   0   5 -17   13.36    3.43
   0  -5  17   17.14    2.64
   0   5 -16   29.70    4.82
   0  -5  16   23.09    3.01
   0  -5  15  109.08    6.48
   0   5 -15  103.57    4.65
   0   5 -15  103.66    8.78
   0   5 -15   93.26    6.68
   0  -5  14    0.70    1.26
   0  -5  14    0.65    1.16
   0   5 -14    0.64    1.06
   0   5 -14    0.18    0.70
   0   5 -14    0.39    1.12
   0  -5  13   74.37    5.49
   0   5 -13   79.19    4.31
   0   5 -13   79.05    7.24
   0   5 -13   66.01    5.34
   0  -5  13   67.14    4.98
   0  -5  12   -0.56    1.00
   0   5 -12   -0.57    1.64
   0  -5  12    1.10    1.22
   0   5 -12   -0.35    0.90
   0   5 -12   -0.22    0.67
   0  -5  11    6.72    1.69
   0   5 -11    9.63    2.72
   0  -5  11   13.56    2.49
   0   5 -11    9.73    2.07
   0   5 -11   10.00    1.79
   0   5 -10   23.79    2.66
   0  -5  10   18.79    2.36
   0   5 -10   20.04    3.39
   0  -5  10   26.23    3.44
   0   5 -10   17.97    2.67
   0   5 -10   27.73    3.65
   0   5  -9   -0.31    0.84
   0   5  -9   -0.55    0.79
   0  -5   9   -0.22    0.78
   0   5  -9    0.47    1.19
   0  -5   9    0.46    1.47
   0   5  -9    0.41    1.25
   0   5  -8    5.32    1.56
   0   5  -8    7.64    1.76
   0  -5   8    6.49    1.31
   0   5  -8    5.26    1.74
   0  -5   8    6.10    2.12
   0   5  -8    4.79    1.73
   0   5  -7   22.70    2.71
   0   5  -7   26.59    3.40
   0  -5   7   26.25    3.95
   0   5  -7   22.61    3.78
   0  -5   7   25.27    2.30
   0   5  -7   26.19    3.41
   0   5  -7   25.29    3.04
   0   5  -6  117.58    6.19
   0  -5   6  116.90    8.12
   0   5  -6  121.62    8.43
   0  -5   6  124.51    4.96
   0   5  -6  109.43    6.86
   0   5  -6  129.06    7.40
   0   5  -6  125.51    6.78
   0   5  -5  127.60    7.02
   0   5  -5  116.07    7.02
   0  -5   5  115.86    4.43
   0   5  -5  116.91    6.05
   0  -5   5  124.62    8.29
   0   5  -5  116.16    8.21
   0  -5   4   47.09    5.15
   0   5  -4   39.28    3.45
   0   5  -4   53.77    4.28
   0   5  -4   51.23    4.51
   0   5  -4   45.76    5.14
   0   5  -3   85.76    5.95
   0   5  -3   97.61    5.59
   0  -5   3   82.98    6.84
   0   5  -3   77.68    4.79
   0  -5   2  313.38   13.77
   0   5  -2  304.14   10.64
   0   5  -2  332.82   12.58
   0   5  -2  334.51   11.05
   0  -5   2  299.61   13.86
   0  -5   1  125.66    8.11
   0   5  -1  131.75    8.34
   0   5  -1  137.16    6.00
   0   5  -1  129.19    7.31
   0  -5   1  139.16    9.02
   0   5  -1  128.65    6.26
   0  -5   0   28.55    3.98
   0   5   0   36.66    4.44
   0   5   0   42.16    2.86
   0   5   0   42.90    4.17
   0   5   0   33.79    3.05
   0  -5   0   35.22    4.58
   0  -5  -1    1.60    0.99
   0   5   1    3.96    1.84
   0  -5  -1    3.88    1.60
   0   5   1    2.12    1.01
   0  -5  -1    2.16    1.47
   0   5   1    3.67    1.49
   0   5   2    3.99    1.21
   0  -5  -2    4.75    1.37
   0   5   2    4.03    0.64
   0  -5  -2    5.45    2.22
   0   5   2    3.51    1.86
   0  -5  -2    4.21    1.81
   0  -5  -2    3.57    0.55
   0  -5  -3   57.79    5.19
   0   5   3   44.72    5.05
   0  -5  -3   53.83    5.69
   0  -5  -3   60.29    4.41
   0   5   3   57.81    3.93
   0  -5  -4   75.96    5.97
   0   5   4   68.55    6.28
   0  -5  -4   74.41    6.67
   0  -5  -4   80.55    5.22
   0  -5  -5  496.80   16.70
   0  -5  -5  458.43   15.08
   0  -5  -5  482.81   18.75
   0  -5  -6   52.29    4.75
   0  -5  -6   59.63    4.65
   0  -5  -6   47.96    3.05
   0  -5  -6   48.06    5.54
   0  -5  -7  290.48   11.52
   0   5   7  258.75   12.84
   0  -5  -7  284.34    7.66
   0  -5  -7  289.42   13.77
   0  -5  -7  281.32   11.04
   0   5   8  116.95    8.48
   0  -5  -8  114.78    7.02
   0  -5  -8  124.44    7.27
   0   5   8  120.63    4.08
   0  -5  -8  124.85    9.03
   0   5   9  188.13   11.14
   0  -5  -9  198.92    9.77
   0   5   9  207.93    6.42
   0  -5  -9  201.94    9.25
   0  -5 -10   31.28    3.85
   0   5  10   31.51    2.40
   0  -5 -10   34.99    3.58
   0   5  11    9.12    2.68
   0  -5 -11   12.25    2.65
   0  -5 -11    6.74    1.72
   0   5  11    9.04    1.48
   0   5  12    4.37    2.08
   0  -5 -12    4.69    1.53
   0  -5 -12    7.20    2.11
   0   5  12    4.15    1.16
   0  -5 -13  116.04    8.18
   0   5  13  124.76    5.86
   0  -5 -14  225.98   11.90
   0   5  14  219.07    8.59
   0   5  15    0.77    1.13
   0   5  15    2.64    1.41
   0  -5 -15   -1.13    1.54
   0  -5 -16   21.79    4.34
   0   5  16   14.02    2.31
   0   5  16   19.06    2.66
   0  -5 -16   20.18    3.75
   0  -5 -17   73.31    7.84
   0   5  17   66.18    4.94
   0   5  17   58.72    4.27
   0  -5 -18   96.12    8.22
   0   5  18   91.34    6.01
   0   5  18   84.23    6.48
   0  -5 -19   22.07    4.17
   0   5  19   11.27    2.65
   0  -5 -20   22.80    4.20
   0   5  20    8.91    2.35
   0  -5 -21   12.84    3.29
   0   5  21   13.14    2.69
   0  -5 -22   69.89    7.50
   0   5  22   56.78    5.11
   0   5  23    1.87    1.35
   0  -6  18   92.31    6.28
   0  -6  17   86.73    6.22
   0   6 -17  103.24    9.44
   0  -6  16   11.91    2.54
   0   6 -16    6.62    2.65
   0   6 -15   18.60    3.52
   0  -6  15   16.61    2.91
   0   6 -15   17.56    4.00
   0   6 -14   89.58    8.10
   0   6 -14   98.05    7.49
   0  -6  14   79.12    6.09
   0  -6  13    9.61    2.45
   0   6 -13   10.79    2.99
   0   6 -13    9.42    2.57
   0   6 -13   11.36    1.98
   0   6 -12   70.24    6.91
   0   6 -12   66.36    6.06
   0  -6  12   56.74    5.32
   0   6 -12   60.10    5.11
   0   6 -12   70.57    4.69
   0   6 -11  180.00   10.62
   0   6 -11  172.93    9.71
   0  -6  11  149.97    8.81
   0   6 -11  160.96    7.51
   0   6 -10    5.85    2.05
   0  -6  10    2.73    1.75
   0   6 -10    5.72    1.74
   0   6 -10    7.47    1.75
   0   6 -10   10.95    2.67
   0   6  -9   97.49    7.43
   0   6  -9  107.64    7.43
   0  -6   9   94.26    7.64
   0   6  -9   82.72    5.68
   0   6  -8   49.69    4.96
   0   6  -8   42.03    4.85
   0   6  -8   45.59    4.32
   0  -6   8   52.42    5.76
   0   6  -8   40.49    3.85
   0   6  -7    6.41    2.15
   0   6  -7    1.87    1.52
   0  -6   7    3.98    2.04
   0   6  -7    0.92    1.25
   0   6  -7    4.35    1.77
   0   6  -6  118.36    7.26
   0  -6   6  144.72    9.54
   0   6  -6  132.05    7.75
   0   6  -6  126.79    7.92
   0   6  -5   69.28    5.66
   0  -6   5   91.39    7.69
   0   6  -5   67.13    4.89
   0   6  -5   85.18    5.87
   0   6  -5   72.54    6.09
   0   6  -4  140.18    8.29
   0  -6   4  140.79    9.73
   0   6  -4  121.44    6.63
   0   6  -4  152.18    7.77
   0   6  -4  141.57    8.42
   0   6  -3  892.78   25.85
   0   6  -3  884.95   23.44
   0   6  -3  860.17   25.42
   0   6  -3  811.26   22.53
   0  -6   3  856.61   28.40
   0   6  -2   49.49    5.03
   0   6  -2   58.68    4.21
   0  -6   2   60.49    6.67
   0   6  -1  124.12    7.69
   0  -6   1  116.85    8.91
   0  -6   0    2.64    0.82
   0   6   0    2.91    1.77
   0  -6   0    1.90    1.83
   0   6   0    2.17    1.61
   0   6   0    0.78    1.68
   0  -6  -1    3.21    0.73
   0   6   1    4.26    0.83
   0   6   1    7.80    2.16
   0   6   1    3.10    1.29
   0  -6  -1    6.45    2.40
   0   6   1    5.33    2.27
   0   6   2   -1.80    2.08
   0   6   2   -1.81    1.14
   0   6   2   -2.17    1.56
   0  -6  -2   -0.66    1.54
   0  -6  -2   -0.31    1.03
   0  -6  -3   56.02    4.55
   0   6   3   56.80    5.23
   0  -6  -3   64.85    6.79
   0   6   3   68.15    6.76
   0  -6  -4    0.34    1.03
   0  -6  -4   -0.67    1.57
   0   6   4    0.62    1.78
   0  -6  -5    1.07    1.08
   0   6   5    0.63    1.91
   0  -6  -5   -2.03    1.95
   0  -6  -5    1.14    1.03
   0  -6  -6  384.70   17.66
   0   6   6  371.41   17.02
   0  -6  -6  364.06   13.63
   0  -6  -6  361.71   11.09
   0  -6  -7    4.17    2.22
   0   6   7    4.54    2.25
   0  -6  -7    7.92    1.36
   0   6   8   74.21    7.38
   0  -6  -8   83.82    6.18
   0  -6  -8   88.63    8.30
   0   6   9    7.45    2.68
   0  -6  -9    9.92    2.31
   0  -6  -9    4.34    2.41
   0   6  10   24.96    4.45
   0  -6 -10   28.25    3.80
   0   6  11    0.62    0.51
   0  -6 -11    0.96    1.13
   0   6  11    0.71    1.52
   0   6  12   56.25    6.56
   0   6  12   42.10    2.69
   0  -6 -12   52.39    5.38
   0  -6 -13   17.22    3.36
   0   6  13   15.85    1.84
   0  -6 -14   41.94    5.14
   0  -6 -15    0.59    1.51
   0  -6 -16   21.76    3.93
   0  -6 -16   13.86    4.25
   0   6  16   14.44    3.11
   0  -6 -17    8.42    2.79
   0  -6 -17    8.86    3.51
   0   6  17   15.40    3.20
   0  -6 -18   37.70    5.46
   0  -6 -18   42.50    6.71
   0   6  18   40.21    4.97
   0  -6 -19   18.15    3.97
   0   6  19   13.57    3.14
   0  -6 -20   53.37    6.55
   0   6  20   39.84    4.92
   0   6  21   90.58    7.07
   0   6  22   19.42    3.34
   0   7 -15   32.92    5.32
   0   7 -14    7.51    2.94
   0   7 -13    0.65    1.65
   0  -7  13    0.47    1.49
   0  -7  12    3.40    1.87
   0   7 -12    9.86    2.84
   0   7 -11    3.72    2.39
   0   7 -11    0.34    0.92
   0  -7  11   -1.00    1.52
   0   7 -11   -0.58    1.68
   0   7 -10    0.53    1.68
   0   7 -10    1.80    1.29
   0  -7  10   -0.52    1.58
   0   7 -10    0.55    1.18
   0   7  -9    1.57    1.88
   0   7  -9    4.12    1.98
   0  -7   9    3.76    2.17
   0   7  -9    2.67    1.64
   0   7  -8   57.26    5.55
   0   7  -8   50.92    5.46
   0  -7   8   44.05    5.73
   0   7  -8   45.96    4.62
   0   7  -7   58.29    5.85
   0   7  -7   53.60    5.34
   0  -7   7   58.03    6.50
   0   7  -7   51.95    5.09
   0   7  -6   60.48    5.44
   0   7  -6   56.26    5.71
   0   7  -6   48.64    5.10
   0  -7   6   64.52    6.91
   0   7  -5    1.02    1.62
   0   7  -5    0.75    1.30
   0   7  -5    3.73    1.85
   0  -7   5   -0.68    1.95
   0   7  -4    3.87    1.92
   0  -7   4    2.07    1.87
   0   7  -4    1.51    1.81
   0  -7   3   32.93    5.21
   0   7  -3   31.71    3.30
   0   7  -3   31.94    4.39
   0   7  -3   36.15    4.49
   0  -7   2    0.71    2.27
   0   7  -2    0.27    1.41
   0   7  -2    2.56    1.63
   0   7  -2    1.00    1.44
   0  -7   1   -0.72    2.59
   0   7  -1   -0.27    1.03
   0   7  -1    0.52    1.33
   0   7  -1    0.17    0.67
   0   7  -1   -0.50    1.58
   0  -7   0   23.29    4.44
   0   7   0   26.72    3.91
   0   7   0   19.95    2.55
   0   7   0   19.15    1.66
   0   7   0   26.61    4.04
   0   7   1   40.91    4.79
   0   7   1   35.10    4.64
   0  -7  -1   39.09    5.71
   0   7   2   72.31    6.22
   0   7   2   65.55    7.07
   0   7   2   59.49    6.02
   0  -7  -2   66.63    7.44
   0   7   3   33.73    5.30
   0   7   3   29.43    4.17
   0   7   3   31.92    4.46
   0  -7  -3   26.62    4.88
   0  -7  -4    7.16    1.79
   0   7   4    5.40    2.06
   0   7   4    7.85    2.99
   0  -7  -4    4.64    2.57
   0  -7  -4    6.35    1.89
   0   7   5   27.02    3.92
   0   7   5   24.64    4.64
   0  -7  -5   20.36    4.34
   0  -7  -5   22.91    3.32
   0   7   6   17.71    3.32
   0  -7  -6   19.83    4.25
   0  -7  -6    8.10    2.08
   0   7   6   16.19    3.75
   0  -7  -7   16.08    4.17
   0  -7  -7   20.61    3.13
   0   7   7   19.47    4.15
   0  -7  -8   17.14    4.23
   0  -7  -8   15.72    2.81
   0   7   8   18.32    4.22
   0   7   9   56.06    6.87
   0  -7  -9   40.50    4.57
   0  -7  -9   52.30    6.92
   0   7  10    8.71    3.32
   0   7  10   15.94    3.47
   0  -7 -10   12.67    3.81
   0  -7 -10   17.23    3.11
   0   7  11   33.13    4.59
   0   7  11   24.26    4.82
   0  -7 -11   25.42    3.73
   0   7  12    1.72    1.65
   0   7  12   -0.83    1.77
   0  -7 -12    1.55    1.56
   0   7  13   -0.57    1.46
   0  -7 -13    0.54    1.47
   0   7  14   27.01    4.33
   0  -7 -14   19.91    3.69
   0  -7 -15   17.31    3.55
   0  -7 -16    0.62    1.47
   0  -7 -17   80.64    7.71
   0  -7 -18    6.09    2.60
   0   8  -9    0.84    1.34
   0   8  -8   32.30    4.25
   0   8  -7    2.79    1.78
   0   8  -6   -0.49    1.61
   0   8  -5   -0.51    1.54
   0   8  -4   40.99    5.08
   0   8  -4   36.52    4.84
   0   8  -3   61.10    6.21
   0   8  -3   70.58    6.59
   0   8  -2   15.63    3.41
   0   8  -2   19.71    3.69
   0   8  -1   59.99    6.17
   0   8  -1   57.18    6.05
   0   8   0    4.65    2.37
   0   8   0   10.88    2.86
   0   8   1    1.62    1.95
   0   8   2    8.62    2.69
   0   8   3    3.75    2.12
   0   8   4    6.41    2.41
   0   8   5   56.94    5.89
   0   8   6   31.29    4.45
   0   8   7   34.41    4.65
   0   8   8   18.48    3.60
   0   8   9    4.74    2.32
   0   8  10    3.69    2.15
   0   8  11    9.46    2.77
   1  -8   3   12.59    3.03
   1  -8   4    2.86    1.90
   1  -8   5    2.38    2.21
   1  -7 -15   -0.71    1.81
   1  -7 -14    4.12    2.09
   1  -7 -13   17.11    3.80
   1  -7 -12   13.96    3.46
   1  -7 -12   19.01    4.77
   1  -7 -11   42.65    6.55
  -1   7  11   45.20    6.37
   1  -7 -11   44.71    5.58
   1  -7 -10    6.50    2.48
  -1   7  10    7.24    2.89
   1  -7 -10    8.74    3.46
   1  -7  -9   14.84    3.21
  -1   7   9   11.87    3.57
   1  -7  -9   13.76    4.05
   1  -7  -8    0.55    1.49
  -1   7   8    3.10    2.35
   1  -7  -8    1.69    2.57
   1  -7  -7    1.06    1.77
  -1   7   7    1.52    2.31
   1  -7  -7   -0.83    2.26
   1  -7  -6  100.25    7.71
  -1   7   6  114.22    9.75
   1  -7  -6  120.80   10.35
   1  -7  -5   80.60    6.80
  -1   7   5   74.92    7.84
   1  -7  -4   -0.98    1.76
   1  -7  -4   -0.32    1.06
  -1   7   4   -0.72    2.94
   1  -7  -3  152.81    8.25
  -1   7   3  171.85   11.72
   1  -7  -3  152.65    9.19
   1  -7  -2   54.85    4.96
  -1   7   2   70.55    6.80
  -1   7   2   54.31    6.72
  -1   7   1    2.40    1.82
   1  -7  -1    1.64    1.31
  -1   7   0   -1.20    1.99
   1  -7   0    1.32    1.40
  -1   7  -1    6.29    1.31
   1  -7   1    7.47    2.33
  -1   7  -1    7.77    2.69
  -1   7  -2    4.05    1.37
   1  -7   2    7.38    2.59
   1  -7   2    5.08    2.88
  -1   7  -2    4.18    2.69
  -1   7  -3  279.23   10.73
  -1   7  -3  289.42   14.25
   1  -7   3  296.96   15.71
   1  -7   3  294.35   13.83
  -1   7  -4   33.33    3.75
   1  -7   4   35.09    4.88
   1  -7   4   41.70    5.92
  -1   7  -4   34.04    5.14
  -1   7  -5    3.59    2.57
  -1   7  -5    3.74    1.69
   1  -7   5    8.36    3.34
  -1   7  -6  290.04   14.46
  -1   7  -6  284.00   12.41
   1  -7   6  295.60   15.40
  -1   7  -7    3.59    2.76
  -1   7  -7    5.88    2.08
   1  -7   7    3.37    2.90
  -1   7  -8   37.78    5.13
   1  -7   8   31.22    4.98
  -1   7  -8   32.80    4.38
  -1   7  -9    4.81    2.38
  -1   7  -9    5.00    1.95
  -1   7  -9    3.69    1.83
   1  -7   9    5.91    2.47
  -1   7 -10    0.86    1.23
  -1   7 -10    0.56    1.71
  -1   7 -11    6.59    2.58
  -1   7 -12   50.67    6.16
  -1   7 -13    2.00    2.12
  -1   7 -14    5.58    2.42
   1  -6 -18    4.73    2.27
   1  -6 -17   15.97    3.80
   1  -6 -17   14.27    4.12
  -1   6  16   58.94    7.37
   1  -6 -16   50.74    7.05
   1  -6 -16   46.93    6.14
   1  -6 -15   35.14    5.92
   1  -6 -15   36.03    5.39
  -1   6  15   37.28    5.76
  -1   6  14   57.91    7.09
   1  -6 -14   64.55    6.95
   1  -6 -14   69.56    7.94
  -1   6  13   60.16    7.07
   1  -6 -13   51.64    6.81
   1  -6 -13   54.05    6.16
  -1   6  12    7.49    2.60
   1  -6 -12    8.11    2.68
   1  -6 -12   11.22    3.44
  -1   6  11    0.73    1.56
   1  -6 -11   -0.78    2.13
   1  -6 -11    0.60    1.52
  -1   6  11    1.97    1.07
  -1   6  10    0.71    1.67
   1  -6 -10   -0.77    2.21
  -1   6  10   -0.16    0.79
   1  -6 -10    1.14    1.45
  -1   6   9   81.96    7.76
   1  -6  -9   75.11    7.83
   1  -6  -9   62.96    6.17
  -1   6   9   62.31    3.34
  -1   6   9   61.59    3.44
  -1   6   8   47.55    5.96
   1  -6  -8   53.80    6.57
   1  -6  -8   53.96    5.48
  -1   6   8   38.81    2.34
  -1   6   8   38.78    2.44
  -1   6   7   32.58    5.01
   1  -6  -7   34.06    5.32
  -1   6   7   22.19    1.58
  -1   6   7   24.71    1.61
   1  -6  -7   37.41    4.59
  -1   6   6   59.54    6.57
   1  -6  -6   44.70    5.03
   1  -6  -6   49.99    6.32
   1  -6  -5    1.44    1.60
  -1   6   5    4.49    2.13
   1  -6  -5    7.01    1.64
  -1   6   5    7.10    1.93
   1  -6  -5    1.41    2.03
   1  -6  -4    2.59    1.14
   1  -6  -4    2.34    1.49
  -1   6   4    1.13    1.30
  -1   6   4    5.04    2.18
   1  -6  -3   50.23    5.17
  -1   6   3   58.44    4.98
   1  -6  -3   61.07    4.69
  -1   6   3   68.16    6.80
  -1   6   2    0.61    1.85
   1  -6  -2   -0.45    1.65
   1  -6  -2    1.02    1.27
  -1   6   1   43.21    5.48
  -1   6   1   44.00    4.54
   1  -6  -1   42.59    4.70
  -1   6   1   46.83    2.81
   1  -6  -1   52.76    4.67
  -1   6   0   80.73    7.44
  -1   6   0   99.84    7.60
  -1   6   0   94.66    4.67
   1  -6   0   90.42    3.85
   1  -6   0   94.80    6.54
  -1   6   0   83.81    6.24
  -1   6  -1   32.19    2.99
   1  -6   1   41.96    4.42
   1  -6   1   31.38    2.53
  -1   6  -1   37.13    4.75
  -1   6  -1   33.11    4.08
   1  -6   2   13.37    1.87
  -1   6  -2   11.28    2.88
  -1   6  -2   11.22    1.94
   1  -6   2   11.09    2.67
  -1   6  -2   11.87    2.56
   1  -6   3   27.66    4.53
  -1   6  -3   25.73    4.07
  -1   6  -3   15.60    2.50
  -1   6  -3   15.23    2.85
   1  -6   3   20.24    2.41
  -1   6  -4   69.84    5.31
  -1   6  -4   71.32    6.47
   1  -6   4   76.86    4.87
  -1   6  -4   72.18    5.79
   1  -6   4   72.69    7.15
   1  -6   5   -1.23    1.76
  -1   6  -5   -0.39    1.11
  -1   6  -5    1.03    0.80
   1  -6   5    1.92    1.23
   1  -6   6   11.56    2.12
  -1   6  -6    8.85    1.53
  -1   6  -6    7.52    2.17
  -1   6  -6   10.78    2.89
  -1   6  -6   10.93    2.56
   1  -6   6   10.27    2.91
  -1   6  -7   90.05    4.90
   1  -6   7   93.37    8.00
   1  -6   7  103.89    6.40
  -1   6  -7   93.66    6.87
  -1   6  -7   95.80    7.54
  -1   6  -7  114.02    7.61
  -1   6  -8  106.70    7.84
   1  -6   8  105.22    8.42
  -1   6  -9   80.50    7.04
   1  -6   9   69.98    6.50
  -1   6 -10   20.18    3.75
   1  -6  10   21.16    3.66
  -1   6 -11    4.17    2.06
   1  -6  11    4.54    2.06
  -1   6 -11    2.88    1.51
  -1   6 -12    2.52    1.81
   1  -6  12    2.96    1.77
  -1   6 -12    1.00    1.28
  -1   6 -13    0.66    1.56
   1  -6  13    1.45    1.31
  -1   6 -13    3.05    1.40
  -1   6 -14   13.39    3.22
  -1   6 -14   15.30    3.61
   1  -6  14   14.17    3.06
  -1   6 -15    0.73    1.71
   1  -6  15    2.78    1.66
  -1   6 -16  140.91   11.11
  -1   6 -17   48.01    6.57
   1  -5 -21   -0.86    2.19
   1  -5 -20  111.03   10.29
   1  -5 -20  135.66   10.77
  -1   5  20  126.15   10.62
   1  -5 -19  132.44   11.13
   1  -5 -19  163.64   11.64
  -1   5  19  159.93   11.71
   1  -5 -18   31.87    5.47
   1  -5 -18   27.60    4.79
  -1   5  18   29.27    5.05
   1  -5 -17   39.04    5.61
  -1   5  17   40.97    4.32
   1  -5 -17   41.54    6.09
  -1   5  17   45.01    6.12
  -1   5  16   35.74    5.32
  -1   5  16   27.27    3.35
   1  -5 -16   31.20    5.27
   1  -5 -16   27.97    4.69
  -1   5  15    1.42    1.66
  -1   5  15    1.59    1.39
   1  -5 -15    1.52    1.94
   1  -5 -15    0.67    1.71
  -1   5  14   -0.69    1.32
  -1   5  14   -0.30    1.31
   1  -5 -14    0.74    2.13
   1  -5 -14   -1.29    1.64
  -1   5  13   73.91    7.19
  -1   5  13   70.18    4.85
   1  -5 -13   68.74    7.34
   1  -5 -13   69.57    6.89
  -1   5  12    2.58    1.86
  -1   5  12    1.54    1.35
   1  -5 -12    5.33    2.27
   1  -5 -12    0.69    1.49
  -1   5  11  224.17    8.64
  -1   5  11  227.14   12.64
   1  -5 -11  224.48   13.02
   1  -5 -11  224.30   11.96
  -1   5  10    2.18    1.20
  -1   5  10    1.23    1.44
   1  -5 -10    1.31    1.99
   1  -5 -10    4.85    1.93
   1  -5  -9    2.55    1.84
   1  -5  -9    3.18    0.80
  -1   5   9    4.79    1.40
  -1   5   9    8.37    2.63
   1  -5  -9    5.67    2.04
  -1   5   8  227.70   12.27
  -1   5   8  227.47    7.86
   1  -5  -8  214.30   11.11
   1  -5  -8  213.27   12.26
  -1   5   7  102.04    8.00
   1  -5  -7   96.31    7.14
   1  -5  -7  119.64    8.89
  -1   5   7  103.71    4.73
   1  -5  -6    1.90    1.46
  -1   5   6    1.65    1.50
  -1   5   6    0.74    0.73
  -1   5   6    0.34    0.76
   1  -5  -6    0.45    1.15
   1  -5  -6   -1.20    1.41
  -1   5   6    1.04    1.15
  -1   5   5   15.26    2.48
   1  -5  -5    9.27    2.33
   1  -5  -5   12.32    1.89
  -1   5   5   12.91    1.61
  -1   5   5   12.57    1.51
   1  -5  -5   15.96    3.41
  -1   5   5   12.96    2.85
   1  -5  -5   12.44    2.40
  -1   5   4  170.44    5.77
   1  -5  -4  189.94    9.39
   1  -5  -4  171.22    9.35
  -1   5   4  173.96    8.53
   1  -5  -4  189.61    7.76
  -1   5   4  193.57   10.77
   1  -5  -3   44.46    3.70
   1  -5  -3   44.62    4.69
  -1   5   3   45.99    4.27
  -1   5   3   38.16    2.28
   1  -5  -3   46.10    4.59
  -1   5   3   37.04    4.62
  -1   5   3   32.67    1.84
  -1   5   3   37.20    1.78
   1  -5  -2    1.17    0.98
   1  -5  -2    0.81    1.17
  -1   5   2    1.42    1.18
  -1   5   2   -0.20    0.96
   1  -5  -2    0.41    1.32
  -1   5   2   -0.51    1.30
  -1   5   2    1.26    0.59
  -1   5   1   -0.36    1.33
   1  -5  -1   -0.40    1.32
   1  -5  -1   -0.32    0.91
   1  -5  -1    0.22    0.48
  -1   5   1   -1.00    1.73
   1  -5  -1   -1.28    1.92
  -1   5   1   -0.51    1.68
  -1   5   1    0.50    0.55
  -1   5   0   31.04    2.13
   1  -5   0   34.38    4.19
  -1   5   0   37.64    3.92
   1  -5   0   34.88    4.00
  -1   5   0   34.16    4.43
   1  -5   0   37.78    3.83
   1  -5   0   40.05    2.61
  -1   5   0   31.36    4.25
  -1   5  -1  227.81   11.75
  -1   5  -1  202.23    6.48
   1  -5   1  206.47   10.53
  -1   5  -1  204.95    9.59
  -1   5  -1  210.34   10.94
   1  -5   1  215.94    7.35
   1  -5   2   10.83    1.67
   1  -5   2    6.36    2.32
  -1   5  -2   10.67    1.47
  -1   5  -2   12.67    3.09
  -1   5  -2    9.84    2.47
  -1   5  -2   12.13    2.63
  -1   5  -3   14.52    2.77
  -1   5  -3   25.55    2.19
   1  -5   3   19.09    3.48
  -1   5  -3   17.49    3.44
   1  -5   3   20.57    2.39
  -1   5  -4  127.69    5.42
   1  -5   4  127.25    6.13
   1  -5   4  117.23    8.18
   1  -5   4  121.06    8.48
  -1   5  -4  110.14    7.07
  -1   5  -5  265.40    8.97
   1  -5   5  277.38   10.03
   1  -5   5  256.70   12.50
  -1   5  -5  239.24   10.88
   1  -5   5  258.84   12.82
   1  -5   6   74.09    4.94
   1  -5   6   58.05    5.82
  -1   5  -6   71.25    5.56
  -1   5  -6   66.33    4.22
   1  -5   7    0.51    1.38
  -1   5  -7    1.23    0.94
   1  -5   7    0.61    0.97
  -1   5  -7    0.39    1.19
   1  -5   8   41.41    3.96
   1  -5   8   42.20    4.90
   1  -5   8   31.47    3.24
  -1   5  -8   35.91    3.36
  -1   5  -8   31.87    3.78
  -1   5  -9    6.21    1.53
   1  -5   9    2.04    1.19
  -1   5  -9    1.24    1.44
   1  -5   9    3.63    1.63
  -1   5  -9    3.83    1.78
  -1   5 -10   28.48    3.92
  -1   5 -10   30.53    3.41
   1  -5  10   27.87    3.25
   1  -5  10   28.55    3.87
  -1   5 -10   30.69    3.90
   1  -5  11  257.52   11.71
   1  -5  11  262.27   10.69
  -1   5 -11  267.44   10.99
  -1   5 -11  261.63   12.33
  -1   5 -11  228.12   11.27
   1  -5  12   27.63    3.72
  -1   5 -12   25.84    4.23
  -1   5 -12   26.05    3.59
   1  -5  12   28.52    3.55
  -1   5 -12   26.10    3.90
   1  -5  13   40.27    4.40
  -1   5 -13   58.67    5.19
   1  -5  13   45.29    4.39
  -1   5 -13   42.50    5.49
  -1   5 -13   41.74    4.92
  -1   5 -13   46.30    3.77
   1  -5  14   66.35    5.51
  -1   5 -14   58.17    5.69
  -1   5 -14   59.42    6.67
  -1   5 -14   54.70    3.90
  -1   5 -14   58.83    5.44
  -1   5 -15   37.16    5.35
  -1   5 -15   42.94    5.07
  -1   5 -15   34.48    4.51
   1  -5  15   33.81    4.02
  -1   5 -16   22.00    4.30
  -1   5 -16   19.91    3.51
   1  -5  16   25.17    3.47
  -1   5 -16   17.84    3.38
   1  -5  17    0.80    1.54
  -1   5 -17    1.53    1.94
  -1   5 -17    0.52    1.79
  -1   5 -18   33.43    5.45
   1  -5  18   34.43    4.03
  -1   5 -18   36.78    4.75
   1  -5  19  140.72    8.19
  -1   5 -19  152.78   11.99
  -1   4  22    9.74    3.14
   1  -4 -22    6.20    2.79
  -1   4  21   18.87    4.03
   1  -4 -21   28.67    5.14
  -1   4  20  323.39   16.18
   1  -4 -20  307.17   16.09
   1  -4 -19   17.06    3.82
  -1   4  19   21.09    4.10
   1  -4 -18   42.58    3.39
   1  -4 -18   49.61    6.02
  -1   4  18   47.44    5.83
  -1   4  17   43.82    4.48
  -1   4  17   32.49    4.79
   1  -4 -17   30.11    2.73
   1  -4 -17   41.27    5.46
   1  -4 -16   67.98    6.80
  -1   4  16   67.87    5.41
  -1   4  16   78.89    7.16
   1  -4 -16   60.27    3.58
   1  -4 -16   55.10    6.43
   1  -4 -15    1.93    1.86
  -1   4  15    5.95    2.05
  -1   4  15    4.77    1.98
   1  -4 -15    5.55    2.14
  -1   4  14  265.75   13.47
   1  -4 -14  265.47   14.03
   1  -4 -14  295.12   14.15
  -1   4  14  275.12   11.08
  -1   4  13   42.52    5.15
  -1   4  13   33.27    3.58
   1  -4 -13   31.69    4.54
  -1   4  12  247.02   12.22
  -1   4  12  239.54    9.44
   1  -4 -12  242.75    9.50
   1  -4 -12  247.40   12.69
   1  -4 -12  242.92   12.09
  -1   4  11 1446.65   34.53
   1  -4 -11 1416.68   38.83
   1  -4 -11 1441.83   34.68
  -1   4  11 1388.66   38.78
   1  -4 -11 1424.18   34.85
   1  -4 -11 1447.10   39.98
  -1   4  10  406.81   16.33
   1  -4 -10  409.16   13.43
   1  -4 -10  391.99   13.52
   1  -4 -10  416.85   16.97
   1  -4 -10  392.25   15.93
  -1   4  10  399.96   12.85
   1  -4  -9   12.32    1.22
  -1   4   9   14.22    2.84
   1  -4  -9   12.76    2.17
   1  -4  -9   17.84    3.10
   1  -4  -9   17.27    2.50
   1  -4  -9   12.66    2.83
  -1   4   9   14.51    2.08
   1  -4  -8   98.78    5.88
  -1   4   8  110.65    7.60
   1  -4  -8  103.66    7.17
   1  -4  -8  116.03    6.46
   1  -4  -8  106.06    7.77
   1  -4  -8  115.42    4.25
  -1   4   8  113.80    5.58
   1  -4  -7   60.61    5.65
   1  -4  -7   52.12    4.34
  -1   4   7   46.32    4.73
   1  -4  -7   55.99    4.33
   1  -4  -7   52.22    4.96
  -1   4   7   46.18    4.06
   1  -4  -6  630.74   18.76
  -1   4   6  681.78   21.46
   1  -4  -6  622.55   21.26
  -1   4   6  648.89   18.96
   1  -4  -6  619.18   20.21
   1  -4  -5  653.99   18.95
  -1   4   5  640.79   20.76
  -1   4   5  637.07   18.74
   1  -4  -5  592.46   19.60
   1  -4  -5  654.96   21.44
   1  -4  -4   24.50    3.22
  -1   4   4   27.40    3.67
   1  -4  -4   31.87    3.38
   1  -4  -4   25.88    2.43
   1  -4  -4   24.88    3.70
  -1   4   4   35.66    3.49
  -1   4   3  200.75    7.00
   1  -4  -3  221.99    9.41
   1  -4  -3  211.55    7.95
  -1   4   3  216.65   10.29
  -1   4   3  205.73    6.08
  -1   4   3  199.90    8.98
   1  -4  -3  196.49    9.44
   1  -4  -2   58.42    4.90
  -1   4   2   59.02    4.64
   1  -4  -2   65.71    4.96
  -1   4   2   68.51    3.52
  -1   4   2   59.48    5.20
  -1   4   2   68.82    5.57
   1  -4  -2   71.83    4.41
  -1   4   1  635.30   18.73
   1  -4  -1  605.02   19.09
  -1   4   1  620.84   15.52
   1  -4  -1  676.76   19.72
  -1   4   1  654.71   20.59
  -1   4   1  650.25   20.40
   1  -4  -1  631.96   15.16
   1  -4  -1  625.61   17.91
  -1   4   0   16.51    3.01
   1  -4   0   17.00    2.72
  -1   4   0   19.69    1.86
  -1   4   0   13.19    2.60
   1  -4   0   17.88    2.92
   1  -4   0   21.79    1.90
   1  -4   0   22.14    2.69
  -1   4   0   17.84    2.74
   1  -4   1   31.44    3.53
  -1   4  -1   35.36    3.60
  -1   4  -1   27.66    2.22
   1  -4   1   33.93    3.79
   1  -4   1   35.26    2.56
  -1   4  -1   25.52    3.57
  -1   4  -1   34.61    3.88
   1  -4   2    0.18    0.80
  -1   4  -2   -0.39    1.33
  -1   4  -2   -0.75    0.94
  -1   4  -2    0.43    1.50
  -1   4  -2   -1.30    1.97
  -1   4  -3 1053.20   28.05
  -1   4  -3 1060.80   24.99
  -1   4  -3 1114.59   30.47
   1  -4   3 1091.43   25.82
   1  -4   3 1080.25   29.37
  -1   4  -4  162.08    8.12
  -1   4  -4  173.46    9.45
   1  -4   4  178.39    9.12
   1  -4   4  165.11    6.96
  -1   4  -4  173.77    6.64
  -1   4  -5   15.86    2.59
  -1   4  -5   19.63    3.32
   1  -4   5   15.29    2.78
  -1   4  -5   14.25    2.65
  -1   4  -5   14.88    2.02
   1  -4   5   17.08    2.20
   1  -4   5   11.62    2.42
   1  -4   5   15.38    2.10
   1  -4   6  132.69    6.33
  -1   4  -6  148.34    6.51
   1  -4   6  127.61    8.02
  -1   4  -6  134.08    8.38
  -1   4  -6  151.14    8.17
  -1   4  -6  128.23    7.19
   1  -4   6  136.75    8.01
   1  -4   7  118.76    6.04
  -1   4  -7  123.75    6.00
  -1   4  -7  127.14    7.47
  -1   4  -7  104.11    7.46
   1  -4   7  107.50    7.15
  -1   4  -7   97.03    6.43
   1  -4   7  124.99    7.68
  -1   4  -8   18.46    3.39
  -1   4  -8   19.48    3.02
  -1   4  -8   21.22    2.57
   1  -4   8   18.25    2.44
   1  -4   8   24.58    3.46
  -1   4  -8   17.79    2.82
   1  -4   8   21.48    3.06
  -1   4  -9  191.07    9.26
  -1   4  -9  187.89    9.42
  -1   4  -9  183.63   10.48
   1  -4   9  193.25   10.04
   1  -4   9  179.91    9.08
  -1   4  -9  186.05    8.25
   1  -4   9  187.62    8.33
  -1   4 -10   53.03    4.82
   1  -4  10   50.91    4.64
  -1   4 -10   58.53    5.08
  -1   4 -10   52.99    5.55
   1  -4  10   59.11    5.63
   1  -4  10   58.06    4.52
  -1   4 -10   51.59    4.36
  -1   4 -11    0.35    1.01
   1  -4  11    0.64    1.02
  -1   4 -11    0.42    1.14
   1  -4  11    0.46    1.09
  -1   4 -11    0.40    0.86
   1  -4  11    0.37    1.07
  -1   4 -12  194.38    9.92
  -1   4 -12  197.32    9.99
   1  -4  12  200.89    9.41
   1  -4  12  200.84    9.30
  -1   4 -12  209.26    9.72
  -1   4 -13    7.77    2.16
   1  -4  13    7.25    1.91
  -1   4 -13    6.95    2.13
  -1   4 -13    6.88    1.98
   1  -4  13    8.16    2.13
   1  -4  14   10.78    2.22
  -1   4 -14   15.94    2.90
   1  -4  14    8.56    2.33
  -1   4 -14   12.32    2.71
  -1   4 -14   11.29    1.58
   1  -4  15  122.68    7.04
  -1   4 -15  116.42    7.69
  -1   4 -15  123.66    7.97
  -1   4 -15  109.21    4.58
   1  -4  15  112.87    7.26
  -1   4 -16   -0.98    1.82
  -1   4 -16    2.72    1.74
   1  -4  16    0.36    1.68
  -1   4 -16    2.65    0.73
  -1   4 -17    7.75    2.53
   1  -4  17    5.39    1.89
  -1   4 -18  302.01   13.38
  -1   4 -18  303.03   16.22
   1  -4  18  296.07   11.87
  -1   4 -18  301.49   14.10
  -1   4 -19   46.46    5.06
  -1   4 -19   38.88    5.34
  -1   4 -19   56.33    6.94
   1  -4  19   41.12    4.18
   1  -4  20    1.10    1.69
   1  -4  20    3.84    1.54
  -1   4 -20    6.50    2.81
  -1   4 -20    7.38    2.63
  -1   4 -20   -1.79    3.63
  -1   4 -21    5.01    2.15
   1  -4  21    5.34    1.81
   1  -4  21    1.86    1.95
  -1   4 -21    1.68    2.14
   1  -4  22    1.43    1.23
   1  -4  22   -0.38    1.46
   1  -3 -24  109.66    9.46
  -1   3  24  113.85    9.37
   1  -3 -23   54.30    6.58
  -1   3  23   64.14    6.89
   1  -3 -22   38.65    5.54
  -1   3  22   42.68    5.47
   1  -3 -21   17.01    3.82
  -1   3  21   15.56    3.45
   1  -3 -20   39.45    5.33
  -1   3  20   35.93    4.97
   1  -3 -19    1.27    1.83
  -1   3  19   -0.58    1.35
  -1   3  18  215.26   11.73
   1  -3 -18  225.04   12.39
  -1   3  17   80.58    6.77
   1  -3 -17   83.35    7.26
  -1   3  17   63.91    2.30
  -1   3  17   90.79    6.48
  -1   3  16  102.42    5.75
   1  -3 -16  117.92    8.37
   1  -3 -16  103.37    5.61
  -1   3  16  101.68    7.47
   1  -3 -16  110.14    6.02
  -1   3  16  113.96    7.09
  -1   3  15   24.60    2.90
   1  -3 -15   24.69    3.83
   1  -3 -15   25.26    2.83
  -1   3  15   25.11    3.38
  -1   3  15   25.88    3.78
   1  -3 -15   24.83    2.64
   1  -3 -15   25.85    2.81
   1  -3 -14   -0.53    1.01
   1  -3 -14   -0.24    1.13
   1  -3 -14   -0.55    0.88
  -1   3  14    0.35    1.06
  -1   3  14    0.47    1.01
  -1   3  14   -0.27    0.99
   1  -3 -14    0.25    0.64
   1  -3 -13    1.01    1.19
   1  -3 -13    2.85    1.14
   1  -3 -13    3.06    1.23
  -1   3  13    4.03    1.55
   1  -3 -13    3.86    1.21
  -1   3  13    4.50    1.39
  -1   3  13    1.64    1.14
   1  -3 -12   21.71    2.27
  -1   3  12   19.79    3.09
  -1   3  12   21.11    2.79
   1  -3 -12   24.14    3.58
   1  -3 -12   20.15    2.38
   1  -3 -11  202.12    7.12
  -1   3  11  207.14    8.75
  -1   3  11  193.99    9.62
   1  -3 -11  186.08    9.96
   1  -3 -11  198.87    8.01
   1  -3 -10  260.28    8.16
  -1   3  10  263.40   11.38
  -1   3  10  288.03   10.32
   1  -3 -10  254.91   11.64
   1  -3 -10  267.16   11.88
   1  -3 -10  266.86    9.54
   1  -3  -9  608.39   16.85
  -1   3   9  606.12   19.31
   1  -3  -9  598.41   19.71
   1  -3  -9  602.84   17.16
  -1   3   9  655.39   17.63
   1  -3  -9  605.57   19.71
   1  -3  -8   77.70    3.34
   1  -3  -8   97.95    6.37
  -1   3   8   94.75    6.13
   1  -3  -8   88.90    4.82
   1  -3  -8   88.02    6.13
   1  -3  -8   91.14    5.08
  -1   3   7   12.56    1.07
   1  -3  -7   12.41    1.27
   1  -3  -7   12.56    2.36
  -1   3   7   12.72    2.04
   1  -3  -7    9.26    2.09
   1  -3  -7   10.23    1.65
  -1   3   7   13.60    2.34
   1  -3  -7   11.66    1.86
  -1   3   7   12.45    1.27
   1  -3  -6  570.09   15.87
  -1   3   6  571.82   17.66
  -1   3   6  545.63   13.08
   1  -3  -6  543.72   17.48
  -1   3   6  548.18   16.29
  -1   3   6  540.38   12.40
   1  -3  -6  545.80   16.07
   1  -3  -6  575.74   18.11
   1  -3  -5   32.55    3.46
  -1   3   5   33.58    3.12
   1  -3  -5   30.65    3.45
  -1   3   5   34.60    3.52
   1  -3  -5   31.48    2.90
  -1   3   5   27.86    1.83
  -1   3   5   28.52    1.54
  -1   3   4    9.34    1.04
  -1   3   4   10.51    1.90
   1  -3  -4    8.29    1.68
   1  -3  -4   10.73    2.10
   1  -3  -4   13.56    2.22
  -1   3   4   10.85    1.85
  -1   3   3   16.00    2.20
   1  -3  -3   14.93    2.28
   1  -3  -3   19.36    2.79
   1  -3  -3   15.33    2.11
  -1   3   3   16.92    2.38
   1  -3  -3   17.97    1.91
  -1   3   3   17.55    1.46
   1  -3  -2  158.66    7.12
   1  -3  -2  151.35    6.25
  -1   3   2  173.71    7.47
   1  -3  -2  144.61    7.27
  -1   3   2  167.34    7.87
  -1   3   2  154.39    7.48
  -1   3   1  963.50   25.26
   1  -3  -1  939.68   24.19
  -1   3   1  938.90   21.91
  -1   3   1  925.21   24.07
   1  -3  -1  927.25   24.58
  -1   3   1  934.09   24.81
   1  -3  -1  920.13   20.97
   1  -3  -1  913.68   22.91
  -1   3   0   56.54    4.44
   1  -3   0   50.51    3.94
  -1   3   0   53.14    3.08
  -1   3   0   49.93    4.08
   1  -3   0   51.62    3.61
   1  -3   0   54.51    2.87
  -1   3   0   47.80    3.84
   1  -3   1  610.55   17.92
  -1   3  -1  643.91   18.03
   1  -3   1  642.80   15.72
   1  -3   1  613.98   18.02
  -1   3  -1  613.93   18.23
  -1   3  -1  635.68   15.72
  -1   3  -1  637.78   19.01
   1  -3   2    1.35    0.94
  -1   3  -2   -0.27    1.20
  -1   3  -2    0.91    0.63
   1  -3   2    0.58    0.96
  -1   3  -2    0.58    0.88
   1  -3   2    1.79    0.70
  -1   3  -2    3.75    1.35
  -1   3  -3    6.09    1.48
   1  -3   3    3.25    1.24
  -1   3  -3    6.59    1.17
  -1   3  -3    9.41    2.09
   1  -3   3    7.27    1.25
   1  -3   4   16.51    1.95
  -1   3  -4   23.67    2.14
   1  -3   4   18.88    2.56
  -1   3  -4   21.21    2.56
   1  -3   4   19.33    2.08
  -1   3  -4   19.49    2.59
  -1   3  -4   17.88    2.66
   1  -3   5   32.66    2.80
  -1   3  -5   31.68    2.61
  -1   3  -5   28.50    3.37
  -1   3  -5   32.78    3.35
  -1   3  -5   32.26    3.24
   1  -3   5   33.02    3.41
  -1   3  -6  588.98   16.05
   1  -3   6  595.15   16.37
  -1   3  -6  598.62   17.89
  -1   3  -6  603.22   18.72
   1  -3   6  570.43   17.98
  -1   3  -6  579.52   17.41
   1  -3   6  564.33   17.75
  -1   3  -7    0.38    0.96
  -1   3  -7   -0.33    1.05
  -1   3  -7    0.24    0.83
   1  -3   7   -0.24    0.84
   1  -3   7   -0.62    0.94
  -1   3  -7    0.31    0.93
   1  -3   7    1.00    0.96
  -1   3  -8  398.77   14.48
  -1   3  -8  357.67   12.97
  -1   3  -8  384.17   13.43
   1  -3   8  410.98   13.42
  -1   3  -8  378.72   12.45
   1  -3   8  387.88   12.51
   1  -3   8  362.66   13.45
  -1   3  -9  189.63    9.57
  -1   3  -9  183.97    8.69
   1  -3   9  191.23    8.47
   1  -3   9  179.49    8.80
  -1   3  -9  193.29    8.85
  -1   3  -9  192.89    8.33
   1  -3   9  191.60    8.09
   1  -3  10   20.28    2.59
  -1   3 -10   20.84    2.83
   1  -3  10   20.52    2.63
  -1   3 -10   15.94    2.45
  -1   3 -10   16.66    2.85
   1  -3  10   19.25    2.90
  -1   3 -11   18.22    2.72
   1  -3  11   20.80    2.72
  -1   3 -11   21.31    2.90
   1  -3  11   16.56    2.38
  -1   3 -11   21.69    3.35
  -1   3 -12   14.51    2.51
   1  -3  12   16.21    2.36
   1  -3  12   20.39    2.78
  -1   3 -12   16.33    2.63
  -1   3 -13   91.30    6.27
   1  -3  13   88.57    5.92
   1  -3  13   95.73    5.70
  -1   3 -13   93.28    6.16
   1  -3  14  223.82    9.21
  -1   3 -14  217.45   10.28
   1  -3  14  197.44    9.55
  -1   3 -14  211.70    6.39
  -1   3 -14  217.60    9.98
   1  -3  15  251.67    9.78
  -1   3 -15  231.41   10.39
   1  -3  15  224.64   10.35
  -1   3 -15  229.04   11.05
  -1   3 -15  218.35    6.01
  -1   3 -16   18.91    3.28
  -1   3 -16   13.46    0.73
  -1   3 -16   18.21    3.05
   1  -3  16   17.74    2.65
  -1   3 -17  201.47   10.76
  -1   3 -17  198.82    9.88
   1  -3  17  204.53    8.94
  -1   3 -18    7.96    2.60
  -1   3 -18    7.55    2.09
   1  -3  18    5.29    1.65
   1  -3  18    2.90    1.45
   1  -3  19  250.20   10.10
  -1   3 -19  233.07   12.50
  -1   3 -19  245.76   11.34
   1  -3  19  245.63   10.18
  -1   3 -20   33.60    4.80
  -1   3 -20   25.20    3.66
   1  -3  20   23.51    2.90
   1  -3  20   27.92    3.45
  -1   3 -21   27.92    3.96
   1  -3  21   23.17    2.89
   1  -3  21   20.55    2.99
   1  -3  22   43.97    4.33
  -1   3 -22   43.88    4.84
   1  -3  22   38.94    3.77
  -1   3 -22   41.71    5.64
   1  -3  23   69.79    5.57
   1  -3  23   68.47    5.05
  -1   3 -23   70.44    6.16
  -1   3 -23   73.01    8.25
   1  -3  24   10.77    2.40
   1  -3  24    4.87    1.68
   1  -2 -25  112.86    8.59
  -1   2  25  120.19    8.92
  -1   2  25  115.76    9.04
   1  -2 -24   -0.56    1.52
  -1   2  24   -0.59    1.50
  -1   2  24    1.15    1.74
   1  -2 -24   -0.69    1.32
   1  -2 -23   67.30    6.33
  -1   2  23   61.71    6.24
  -1   2  23   55.42    5.87
   1  -2 -23   50.27    6.10
  -1   2  22  101.39    7.75
  -1   2  22  116.26    8.36
   1  -2 -22  104.24    7.83
  -1   2  22  107.78    5.02
   1  -2 -22  104.40    8.53
  -1   2  21   97.74    7.51
   1  -2 -21  106.94    7.64
  -1   2  21   92.11    4.56
   1  -2 -21   81.41    7.39
  -1   2  21  105.94    7.64
  -1   2  20   32.70    4.28
   1  -2 -20   30.51    4.08
  -1   2  20   30.61    2.55
   1  -2 -20   33.54    4.70
  -1   2  20   37.13    4.48
   1  -2 -19   80.09    4.79
  -1   2  19   71.76    6.18
   1  -2 -19   72.66    6.02
  -1   2  19   78.74    4.07
   1  -2 -19   79.11    6.97
  -1   2  19   80.46    6.42
  -1   2  18    2.74    1.45
   1  -2 -18    2.35    0.98
   1  -2 -18    1.26    1.07
  -1   2  18    0.92    1.16
  -1   2  18    2.97    0.94
   1  -2 -18    4.87    1.87
   1  -2 -17  143.11    6.38
  -1   2  17  128.18    7.91
   1  -2 -17  140.99    8.96
   1  -2 -17  142.93    6.38
  -1   2  17  149.75    8.59
  -1   2  17  144.15    6.90
   1  -2 -17  136.61    7.90
  -1   2  17  135.11    5.41
  -1   2  17  150.96    8.50
   1  -2 -16   51.77    3.57
  -1   2  16   55.38    4.92
  -1   2  16   58.42    4.14
   1  -2 -16   51.02    5.17
   1  -2 -16   48.55    3.48
  -1   2  16   46.69    4.61
   1  -2 -16   52.93    4.65
  -1   2  16   51.63    4.89
  -1   2  16   46.51    2.90
  -1   2  15   26.35    3.38
  -1   2  15   20.11    2.46
   1  -2 -15   29.38    3.89
   1  -2 -15   25.45    2.47
  -1   2  15   24.29    3.23
   1  -2 -15   25.48    3.18
  -1   2  15   25.10    3.28
   1  -2 -15   24.11    2.44
  -1   2  15   22.20    1.94
  -1   2  14    8.25    1.73
   1  -2 -14   13.56    2.61
   1  -2 -14    8.68    1.41
   1  -2 -14    7.33    1.44
   1  -2 -14   11.39    2.10
  -1   2  14    9.97    2.09
  -1   2  14    6.29    1.71
  -1   2  14    9.76    1.31
  -1   2  13  124.50    5.94
  -1   2  13  109.21    6.60
   1  -2 -13  113.10    5.44
   1  -2 -13  118.93    7.44
  -1   2  13  119.30    6.85
   1  -2 -13  112.29    5.28
  -1   2  12   82.31    4.62
  -1   2  12   69.57    5.05
   1  -2 -12   73.95    4.19
   1  -2 -12   79.29    5.84
  -1   2  12   73.52    5.15
   1  -2 -12   67.73    3.92
  -1   2  11   83.64    4.61
   1  -2 -11   80.58    5.78
   1  -2 -11   71.31    4.18
  -1   2  11   69.94    4.84
   1  -2 -11   73.11    4.02
  -1   2  11   71.68    4.92
   1  -2 -10    9.82    1.59
  -1   2  10    7.43    1.60
  -1   2  10    6.63    1.55
   1  -2 -10    5.94    1.68
   1  -2 -10    8.56    1.40
  -1   2   9  440.29   12.34
   1  -2  -9  426.64   12.37
  -1   2   9  415.65   13.61
   1  -2  -9  439.46   14.78
   1  -2  -9  407.29   12.11
  -1   2   8   42.09    2.84
  -1   2   8   45.70    3.59
   1  -2  -8   37.61    2.81
   1  -2  -8   41.83    3.81
   1  -2  -8   42.73    2.85
   1  -2  -7    7.47    1.67
  -1   2   7    4.85    0.97
   1  -2  -7    6.06    1.06
   1  -2  -7    7.57    1.19
  -1   2   7    6.15    1.31
   1  -2  -7    7.15    1.25
  -1   2   7    6.50    0.97
   1  -2  -6  469.25   15.20
  -1   2   6  484.92   12.71
  -1   2   6  507.71   14.68
   1  -2  -6  491.26   13.34
   1  -2  -6  505.18   12.82
   1  -2  -6  496.63   12.21
  -1   2   6  507.07   12.53
   1  -2  -6  496.79   13.78
   1  -2  -6  519.00   15.17
  -1   2   5   49.98    2.67
  -1   2   5   41.03    3.22
   1  -2  -5   48.18    3.00
   1  -2  -5   46.76    3.59
   1  -2  -5   44.81    3.10
   1  -2  -5   41.29    3.50
   1  -2  -5   46.14    2.47
  -1   2   5   46.96    2.65
  -1   2   4  504.11   14.60
   1  -2  -4  513.19   13.74
   1  -2  -4  515.56   15.04
  -1   2   4  518.37   12.71
   1  -2  -4  527.88   15.44
  -1   2   4  505.35   12.33
  -1   2   4  524.50   13.15
  -1   2   3   65.19    3.92
   1  -2  -3   62.40    3.53
   1  -2  -3   61.57    4.02
  -1   2   3   62.36    2.96
  -1   2   3   63.57    2.77
   1  -2  -3   65.91    4.26
   1  -2  -2  262.82    8.14
  -1   2   2  270.87    7.40
  -1   2   2  276.19    9.19
   1  -2  -2  267.86    8.64
   1  -2  -2  270.96    9.58
   1  -2  -2  252.27    9.29
  -1   2   2  262.03    9.17
   1  -2  -1    1.65    0.81
   1  -2  -1    1.64    0.72
  -1   2   1    2.03    0.92
   1  -2  -1    1.29    0.64
  -1   2   1    1.04    0.72
  -1   2   1    1.50    0.54
   1  -2  -1    1.78    0.55
  -1   2   0   19.21    1.80
   1  -2   0   20.18    2.04
   1  -2   0   21.23    2.01
   1  -2   0   18.88    1.59
  -1   2   0   20.12    2.26
   1  -2   0   22.12    2.32
  -1   2   0   18.24    2.00
  -1   2  -1  362.08   10.00
   1  -2   1  340.09   10.58
  -1   2  -1  350.50   10.69
   1  -2   1  355.82   11.21
   1  -2   1  348.89   10.67
   1  -2   1  336.47    9.52
  -1   2  -1  350.41   11.30
  -1   2  -2 1181.84   28.65
   1  -2   2 1158.48   28.01
   1  -2   2 1188.94   27.75
  -1   2  -2 1188.77   27.59
   1  -2   2 1153.02   26.51
   1  -2   2 1184.40   27.95
  -1   2  -2 1191.84   26.71
   1  -2   3 1146.81   27.01
   1  -2   3 1097.77   25.92
  -1   2  -3 1128.16   27.79
  -1   2  -3 1140.17   25.86
   1  -2   3 1144.48   26.36
   1  -2   4  114.77    5.43
   1  -2   4  108.83    4.95
  -1   2  -4  121.55    5.97
   1  -2   4  111.56    5.07
  -1   2  -4  108.88    4.80
  -1   2  -5  321.38   10.92
  -1   2  -5  299.20   10.40
  -1   2  -5  297.57    9.42
   1  -2   5  320.20    9.95
   1  -2   5  304.17   10.24
  -1   2  -6   32.38    2.94
   1  -2   6   33.73    2.95
   1  -2   6   30.66    2.82
  -1   2  -6   38.05    3.32
  -1   2  -6   35.20    2.77
   1  -2   6   39.76    3.00
  -1   2  -6   27.77    2.74
   1  -2   7    0.22    0.64
  -1   2  -7    0.88    0.70
  -1   2  -7   -0.26    0.60
  -1   2  -7    1.15    0.78
   1  -2   7    0.23    0.58
   1  -2   8  190.97    7.63
   1  -2   8  194.75    7.84
  -1   2  -8  202.57    7.98
  -1   2  -8  191.64    8.46
  -1   2  -8  201.27    8.20
   1  -2   9   92.59    4.95
  -1   2  -9   94.98    5.38
   1  -2   9   91.60    5.22
  -1   2  -9   94.19    5.75
  -1   2  -9   91.11    5.26
   1  -2  10   45.27    3.37
   1  -2  10   38.05    3.43
  -1   2 -10   43.96    3.75
  -1   2 -10   44.41    4.09
  -1   2 -10   43.93    3.63
   1  -2  11 1640.81   37.97
  -1   2 -11 1615.03   39.56
   1  -2  11 1652.74   39.11
  -1   2 -11 1697.83   40.47
  -1   2 -11 1665.00   39.07
   1  -2  12   61.21    4.07
   1  -2  12   67.98    4.87
  -1   2 -12   59.98    4.76
  -1   2 -12   51.39    4.70
  -1   2 -12   59.26    4.40
  -1   2 -13   89.75    5.63
  -1   2 -13  100.46    6.49
   1  -2  13  100.80    5.40
   1  -2  14    1.02    0.98
   1  -2  14    1.47    1.37
  -1   2 -14    0.94    1.09
   1  -2  14    0.71    1.02
  -1   2 -14    2.39    1.43
   1  -2  15   34.36    3.11
   1  -2  15   22.30    3.25
  -1   2 -15   35.37    3.53
  -1   2 -15   23.06    3.43
   1  -2  15   32.11    3.73
  -1   2 -16   28.47    3.33
   1  -2  16   22.48    3.38
   1  -2  16   27.82    2.70
  -1   2 -16   31.80    3.93
   1  -2  16   22.89    3.36
   1  -2  16   26.52    2.93
  -1   2 -17   28.03    3.36
   1  -2  17   20.53    3.30
   1  -2  17   26.54    2.70
  -1   2 -17   22.22    3.56
   1  -2  17   23.38    2.82
  -1   2 -18   35.35    4.62
   1  -2  18   33.55    3.10
   1  -2  18   36.77    3.49
  -1   2 -18   39.20    4.05
  -1   2 -19   86.82    7.37
   1  -2  19   95.27    5.26
   1  -2  19   92.49    5.74
  -1   2 -19   95.46    6.36
   1  -2  20  151.39    6.90
  -1   2 -20  149.60    9.75
   1  -2  20  152.49    7.65
  -1   2 -20  145.37    8.05
   1  -2  21    0.53    0.96
  -1   2 -21    0.78    1.36
  -1   2 -21    1.20    1.73
  -1   2 -22    2.52    1.82
  -1   2 -22   -0.75    1.77
   1  -2  22   -0.28    0.96
   1  -2  22    0.36    1.16
  -1   2 -22    0.81    1.28
  -1   2 -23   -0.66    1.54
  -1   2 -23   -0.41    1.37
   1  -2  23   -0.58    1.11
  -1   2 -23   -0.78    1.98
   1  -2  23    0.38    1.16
  -1   2 -24   15.66    2.94
   1  -2  24   15.97    2.45
  -1   2 -24   15.30    3.72
   1  -2  24   10.82    2.51
  -1   2 -25    1.74    1.67
   1  -2  25    1.57    1.32
   1  -2  25   -0.42    1.21
   1  -2  26    6.56    1.76
   1  -1 -27   94.44    8.60
   1  -1 -26   17.07    3.84
  -1   1  26   21.69    3.66
  -1   1  25   19.61    3.54
  -1   1  25   14.63    3.03
   1  -1 -25   21.78    4.02
   1  -1 -25   20.00    4.06
  -1   1  24   44.29    5.03
   1  -1 -24   38.84    5.43
  -1   1  24   43.67    5.09
   1  -1 -24   52.43    6.05
  -1   1  23  105.60    3.90
  -1   1  23  119.73    8.04
  -1   1  23  135.85    8.42
   1  -1 -23  119.87    8.95
   1  -1 -23  129.68    9.18
   1  -1 -22   39.33    5.19
  -1   1  22   47.90    4.87
  -1   1  22   56.93    5.28
  -1   1  21   19.68    3.10
  -1   1  21   17.13    2.94
   1  -1 -21   13.47    3.16
  -1   1  20  119.19    7.49
   1  -1 -20  118.73    5.87
   1  -1 -20  114.61    8.27
  -1   1  20  119.12    7.43
  -1   1  19    5.51    1.69
   1  -1 -19    5.09    1.95
  -1   1  19    1.99    1.21
   1  -1 -19    3.07    1.08
  -1   1  18  258.10   10.87
   1  -1 -18  244.77    8.64
  -1   1  18  231.79   10.56
   1  -1 -18  251.32   12.02
  -1   1  18  258.81   10.18
  -1   1  17    3.24    1.20
   1  -1 -17    3.19    1.10
   1  -1 -17    4.91    1.19
  -1   1  17    3.17    1.27
  -1   1  17    4.19    1.85
   1  -1 -17    3.65    1.52
  -1   1  17    2.88    1.30
  -1   1  16  401.83   12.97
   1  -1 -16  403.05   11.72
  -1   1  16  380.98   13.74
  -1   1  16  410.13   15.06
   1  -1 -16  405.69   12.22
   1  -1 -16  410.68   15.30
  -1   1  16  379.38   13.71
   1  -1 -15   47.68    3.15
  -1   1  15   52.79    4.25
  -1   1  15   57.81    4.89
   1  -1 -15   52.91    3.50
   1  -1 -15   51.76    4.73
  -1   1  15   54.06    3.93
  -1   1  14 1283.87   30.08
  -1   1  14 1252.12   32.43
  -1   1  14 1211.79   31.00
   1  -1 -14 1210.96   32.43
   1  -1 -14 1246.76   28.62
   1  -1 -14 1279.56   29.11
  -1   1  13    0.27    0.69
   1  -1 -13    0.33    0.58
  -1   1  13   -0.34    1.08
   1  -1 -13    0.69    0.88
  -1   1  13    0.66    0.82
   1  -1 -13    0.53    0.64
   1  -1 -12  158.68    6.08
   1  -1 -12  159.75    5.89
  -1   1  12  169.52    7.29
   1  -1 -12  164.57    7.92
  -1   1  12  160.31    6.55
  -1   1  12  164.48    7.90
   1  -1 -11    1.33    0.62
  -1   1  11    0.75    0.54
  -1   1  11    0.94    0.60
   1  -1 -11    0.32    0.43
   1  -1 -11    0.30    0.57
   1  -1 -10    0.54    0.64
   1  -1 -10    0.43    0.46
   1  -1 -10   -0.31    0.66
  -1   1  10    0.22    0.46
  -1   1  10   -0.14    0.40
  -1   1  10    0.24    0.64
   1  -1 -10    0.61    0.53
   1  -1  -9  579.38   17.17
  -1   1   9  591.91   15.64
   1  -1  -9  572.19   14.47
  -1   1   9  592.07   14.40
   1  -1  -9  610.07   14.72
   1  -1  -9  570.70   16.52
  -1   1   9  596.08   16.31
   1  -1  -8 2904.54   62.70
  -1   1   8 2862.10   60.63
   1  -1  -8 2789.16   59.60
  -1   1   8 2895.73   61.36
   1  -1  -8 2938.66   59.82
  -1   1   8 2821.38   61.09
  -1   1   8 2811.04   59.31
  -1   1   7  662.88   15.73
  -1   1   7  659.62   17.06
   1  -1  -7  680.67   16.15
  -1   1   7  654.18   17.14
   1  -1  -7  657.74   18.19
  -1   1   7  653.28   16.62
   1  -1  -6  874.75   22.21
   1  -1  -6  883.51   21.06
  -1   1   6  881.63   20.60
  -1   1   6  864.04   20.85
   1  -1  -6  858.21   20.12
  -1   1   6  861.71   21.03
  -1   1   6  859.82   19.71
   1  -1  -5 2681.98   55.49
   1  -1  -5 2590.25   54.28
  -1   1   5 2630.07   55.10
  -1   1   5 2653.44   55.29
   1  -1  -5 2697.85   56.91
  -1   1   5 2576.06   55.88
   1  -1  -5 2607.68   54.79
  -1   1   5 2538.48   55.64
   1  -1  -4  664.40   15.94
   1  -1  -4  639.78   15.14
   1  -1  -4  625.65   15.82
   1  -1  -4  642.70   16.97
  -1   1   4  656.61   16.58
  -1   1   4  647.22   15.64
  -1   1   3  122.85    4.50
   1  -1  -3  119.11    4.08
  -1   1   3  118.75    4.54
   1  -1  -3  120.38    4.27
   1  -1  -3  119.54    4.65
   1  -1  -3  115.72    5.22
  -1   1   3  119.91    5.11
   1  -1  -2  651.12   16.93
  -1   1   2  672.63   16.73
   1  -1  -2  650.07   15.18
  -1   1   2  654.36   15.64
  -1   1   2  695.92   15.97
  -1   1   2  655.90   15.53
   1  -1  -2  663.94   15.98
  -1   1   2  665.01   15.90
   1  -1  -1  698.52   15.65
  -1   1   1  685.21   15.97
  -1   1   1  665.70   15.84
  -1   1   1  682.24   16.29
   1  -1  -1  639.35   16.26
  -1   1   1  710.81   17.12
   1  -1  -1  689.33   17.22
   1  -1   0 1744.91   36.38
   1  -1   0 1729.49   36.72
   1  -1   0 1702.33   37.11
  -1   1   0 1686.19   36.42
  -1   1   0 1725.96   37.14
  -1   1   0 1727.30   37.74
   1  -1   0 1748.25   38.00
   1  -1   1 2198.12   46.33
   1  -1   1 2228.44   47.33
   1  -1   1 2240.17   46.81
  -1   1  -1 2237.68   47.24
  -1   1  -1 2212.02   46.30
   1  -1   1 2226.85   47.79
  -1   1  -1 2245.34   47.74
   1  -1   2 9999.00  199.36
   1  -1   2 9993.91  199.59
   1  -1   2 9874.81  198.90
  -1   1  -2 9877.67  199.31
   1  -1   2 9830.76  198.30
  -1   1  -2 9966.82  199.70
   1  -1   3 7012.17  143.14
   1  -1   3 7046.35  142.25
  -1   1  -3 7139.65  143.57
  -1   1  -3 7046.95  143.06
   1  -1   3 7075.72  142.83
   1  -1   3 7062.69  143.61
   1  -1   4   13.94    1.75
   1  -1   4   11.91    1.39
  -1   1  -4   10.38    1.43
   1  -1   4    9.14    1.38
   1  -1   4   11.04    1.49
   1  -1   5 1171.26   27.04
   1  -1   5 1153.77   26.95
  -1   1  -5 1164.37   26.93
   1  -1   5 1173.59   26.35
  -1   1  -5 1150.03   26.78
   1  -1   6 1259.50   27.49
  -1   1  -6 1193.34   28.19
  -1   1  -6 1220.69   27.99
   1  -1   6 1172.84   28.17
  -1   1  -7  136.61    5.74
   1  -1   7  131.94    5.17
  -1   1  -7  129.89    5.53
   1  -1   7  128.25    5.78
   1  -1   8  175.86    6.31
  -1   1  -8  178.31    6.98
  -1   1  -8  174.01    6.69
   1  -1   8  172.02    7.08
  -1   1  -9  312.36   10.45
   1  -1   9  322.92    9.80
  -1   1  -9  327.24   10.23
   1  -1   9  310.68   10.51
   1  -1   9  333.75   10.92
   1  -1  10    4.97    1.33
  -1   1 -10    8.42    1.45
   1  -1  10    6.25    1.48
   1  -1  10    7.78    1.28
   1  -1  11  112.29    6.12
  -1   1 -11  142.96    6.03
   1  -1  11  135.02    6.33
  -1   1 -11  123.65    3.28
   1  -1  11  119.09    5.31
   1  -1  12  792.01   18.38
   1  -1  12  794.71   20.45
  -1   1 -12  786.66   18.98
   1  -1  12  761.21   19.55
   1  -1  13  120.73    6.36
   1  -1  13  128.01    5.67
   1  -1  13  121.46    5.04
  -1   1 -13  114.11    5.75
   1  -1  13  115.17    6.58
   1  -1  14  288.25    9.66
  -1   1 -14  264.75   10.54
   1  -1  14  281.75    8.73
  -1   1 -14  270.96    9.82
   1  -1  14  279.52   11.18
   1  -1  15  327.21   12.08
  -1   1 -15  321.43   12.13
   1  -1  15  346.08   11.21
   1  -1  15  334.17   10.17
  -1   1 -15  339.65   11.53
   1  -1  15  330.05   12.86
   1  -1  16  110.33    6.52
   1  -1  16  117.90    5.94
  -1   1 -16  107.92    6.49
   1  -1  16  117.30    5.19
  -1   1 -16  106.57    5.94
   1  -1  16  112.56    7.19
   1  -1  17   28.24    2.92
  -1   1 -17   23.15    3.09
   1  -1  17   24.13    3.41
   1  -1  17   25.94    3.38
   1  -1  17   22.92    2.26
  -1   1 -17   28.58    3.09
   1  -1  18   90.97    4.68
   1  -1  18   91.55    5.49
   1  -1  18   88.30    6.17
  -1   1 -18   84.64    5.44
   1  -1  19   29.09    3.73
  -1   1 -19   33.32    3.47
   1  -1  19   36.83    2.98
   1  -1  19   28.24    3.18
  -1   1 -20   22.86    2.94
   1  -1  20   31.34    2.87
   1  -1  20   25.30    3.09
  -1   1 -21  138.46    7.35
   1  -1  21  125.19    7.16
   1  -1  21  136.90    6.35
  -1   1 -22    3.17    1.66
   1  -1  22    4.95    1.37
   1  -1  22    4.49    1.65
   1  -1  23   85.70    5.15
  -1   1 -23   77.86    5.66
   1  -1  23   75.59    5.87
  -1   1 -23   70.46    7.44
   1  -1  24   59.95    4.51
  -1   1 -24   71.44    5.52
   1  -1  24   56.78    5.16
  -1   1 -24   53.72    6.90
   1  -1  25   69.97    4.91
  -1   1 -25   73.15    5.77
   1  -1  25   61.76    5.60
  -1   1 -25   69.62    7.83
  -1   1 -26   53.75    5.15
   1  -1  26   46.11    4.89
   1  -1  26   54.60    4.50
   1  -1  27   40.86    5.32
   1  -1  27   45.22    4.25
  -1   1 -27   53.43    5.19
   1  -1  28    4.54    2.31
   1   0 -26   23.69    4.32
  -1   0  26   26.93    3.86
  -1   0  25   25.29    3.66
   1   0 -25   25.60    4.63
  -1   0  24   72.34    5.93
   1   0 -24   67.19    7.22
  -1   0  23   17.82    2.95
   1   0 -23    8.86    3.22
  -1   0  22    2.82    1.50
   1   0 -22    2.62    1.78
  -1   0  21   80.68    5.85
   1   0 -21   86.09    7.74
   1   0 -21   86.13    5.25
   1   0 -20  169.90   10.61
   1   0 -20  189.25    7.44
  -1   0  20  173.74    8.24
   1   0 -19  176.67   10.53
   1   0 -19  172.00    7.03
  -1   0  19  170.17    8.09
  -1   0  19  147.90    4.26
  -1   0  18   52.92    2.23
  -1   0  18   69.22    5.05
   1   0 -18   61.38    6.05
  -1   0  18   62.01    4.56
   1   0 -18   60.91    3.87
   1   0 -17    0.20    0.64
   1   0 -17   -1.03    1.11
  -1   0  17    0.31    1.25
  -1   0  17   -0.42    1.85
   1   0 -16   92.86    7.10
  -1   0  16   82.44    6.23
  -1   0  16   95.14    5.65
   1   0 -16   89.87    4.49
   1   0 -15  239.24    7.87
   1   0 -15  215.96   10.92
  -1   0  15  221.68   10.35
  -1   0  15  246.98    9.44
   1   0 -15  237.46    8.57
  -1   0  14  172.36    8.67
   1   0 -14  194.03    7.29
   1   0 -14  188.69    6.53
   1   0 -14  180.26    9.51
   1   0 -13    1.72    0.71
   1   0 -13    1.11    0.84
  -1   0  13    0.68    1.13
   1   0 -13    1.60    1.08
   1   0 -13    1.54    0.74
   1   0 -12   82.50    4.89
  -1   0  12   70.31    5.05
   1   0 -12   81.43    4.10
   1   0 -12   78.21    3.51
   1   0 -12   65.63    5.20
  -1   0  11  632.72   17.06
   1   0 -11  705.50   18.31
   1   0 -11  694.26   16.77
  -1   0  11  620.86   18.64
   1   0 -11  651.61   15.61
   1   0 -11  645.16   19.71
  -1   0  10  237.69    8.12
   1   0 -10  274.00    9.18
   1   0 -10  253.33    7.84
  -1   0  10  238.29    9.43
   1   0 -10  244.29    7.01
   1   0 -10  251.30   10.10
  -1   0   9 1028.30   24.19
  -1   0   9 1044.71   24.54
   1   0  -9 1101.92   23.91
   1   0  -9 1031.17   22.79
   1   0  -9 1018.58   26.65
  -1   0   9 1021.69   26.27
  -1   0   8   55.15    3.06
   1   0  -8   55.77    2.44
  -1   0   8   60.84    3.32
   1   0  -8   65.86    3.07
   1   0  -8   63.25    4.24
   1   0  -7   -0.24    0.56
  -1   0   7    0.40    0.46
   1   0  -7    0.11    0.37
  -1   0   7    1.13    0.68
   1   0  -7    0.35    0.34
   1   0  -6 1867.64   38.69
   1   0  -6 1910.17   42.27
  -1   0   6 1878.52   40.06
   1   0  -6 1872.38   39.73
  -1   0   6 1944.34   40.40
  -1   0   5   35.14    2.04
  -1   0   5   39.54    2.27
   1   0  -5   34.52    1.51
   1   0  -4    0.68    0.49
  -1   0   4    0.25    0.36
  -1   0   4    0.21    0.31
  -1   0   4    0.29    0.28
  -1   0   3    0.59    0.30
   1   0  -3    0.31    0.33
  -1   0   3    0.24    0.36
   1   0  -2 1273.07   27.52
  -1   0   2 1254.07   26.83
   1   0  -2 1270.08   28.27
  -1   0   2 1286.40   27.82
  -1   0   1  881.23   19.77
  -1   0   1  885.19   19.01
   1   0  -1  885.51   19.87
  -1   0   1  906.85   20.52
  -1   0   1  867.78   20.02
  -1   0   0 5659.74  115.34
   1   0   0 5755.29  114.97
  -1   0   0 5675.92  113.88
  -1   0   0 5725.34  115.10
  -1   0   0 5693.00  113.49
  -1   0  -1  197.25    6.01
   1   0   1  191.99    4.90
  -1   0  -1  205.59    6.45
   1   0   1  212.36    6.31
  -1   0  -1  202.88    6.24
  -1   0  -1  198.17    5.33
  -1   0  -2  366.62    9.67
   1   0   2  373.99    9.89
  -1   0  -2  379.49    9.94
  -1   0  -2  357.80    8.88
  -1   0  -2  378.19    9.69
  -1   0  -2  353.53    9.92
   1   0   2  366.37   10.04
   1   0   3  601.90   15.05
  -1   0  -3  602.21   15.02
   1   0   3  620.24   15.02
  -1   0  -3  626.84   14.83
  -1   0  -3  617.28   15.01
  -1   0  -3  604.61   14.03
  -1   0  -4  733.01   17.39
   1   0   4  700.78   17.46
  -1   0  -4  722.69   16.23
  -1   0  -4  714.51   17.41
   1   0   4  726.83   17.48
  -1   0  -4  720.87   17.20
  -1   0  -4  727.23   16.50
   1   0   5  383.15   10.62
  -1   0  -5  358.72   10.45
  -1   0  -5  367.41    9.37
   1   0   5  383.33   10.68
  -1   0  -5  375.09    9.71
  -1   0  -6  823.70   19.12
   1   0   6  840.16   18.82
   1   0   6  806.64   18.80
  -1   0  -6  843.26   18.56
   1   0   6  812.61   20.00
  -1   0  -6  822.78   20.00
   1   0   6  809.32   20.09
  -1   0  -6  810.43   17.58
   1   0   7   34.26    2.15
  -1   0  -7   34.77    2.27
   1   0   7   32.33    2.18
  -1   0  -7   31.02    1.95
  -1   0  -7   33.68    2.65
   1   0   7   29.47    2.45
   1   0   7   31.16    1.61
   1   0   7   33.37    2.58
  -1   0  -7   34.23    1.56
   1   0   8  179.85    5.88
  -1   0  -8  170.60    5.94
  -1   0  -8  156.50    5.34
   1   0   8  155.90    5.71
   1   0   8  168.71    6.74
  -1   0  -8  168.29    6.81
   1   0   8  155.49    4.83
   1   0   8  168.65    6.55
  -1   0  -8  159.91    4.43
   1   0   9   60.06    3.92
  -1   0  -9   60.77    4.05
   1   0   9   60.93    3.36
   1   0   9   60.78    2.63
  -1   0  -9   59.41    3.34
   1   0   9   66.47    3.42
  -1   0  -9   61.18    3.07
  -1   0  -9   60.69    2.28
   1   0  10  149.33    6.82
  -1   0 -10  147.42    6.96
   1   0  10  149.93    5.87
  -1   0 -10  160.20    6.12
   1   0  10  151.49    5.92
   1   0  10  159.97    4.95
  -1   0 -10  153.73    5.53
  -1   0 -10  145.20    4.29
  -1   0 -11    1.48    1.10
   1   0  11    3.00    1.20
  -1   0 -11    2.87    0.83
   1   0  11    1.90    0.86
   1   0  11    3.76    0.97
   1   0  11    2.57    0.64
  -1   0 -12   65.86    3.65
   1   0  12   70.39    4.05
   1   0  12   68.11    4.05
  -1   0 -12   76.01    5.14
   1   0  12   74.32    4.94
   1   0  12   75.15    3.29
  -1   0 -13 1099.75   25.20
   1   0  13 1056.10   25.84
   1   0  13 1002.52   25.67
   1   0  13 1049.65   27.69
  -1   0 -13 1055.25   28.15
   1   0  13 1087.20   24.08
  -1   0 -14  315.88   10.09
   1   0  14  326.70   10.79
   1   0  14  319.53   10.82
   1   0  14  336.59   12.43
  -1   0 -14  311.01   12.44
   1   0  14  330.96    9.34
  -1   0 -15  274.35    9.45
   1   0  15  296.34   10.36
   1   0  15  291.76   10.33
  -1   0 -15  287.29   12.10
   1   0  15  299.07   11.82
   1   0  15  286.76    8.77
  -1   0 -16  296.04    9.95
   1   0  16  298.36   10.72
  -1   0 -16  303.05   10.76
   1   0  16  292.37   10.77
  -1   0 -16  301.05   12.67
   1   0  16  302.00   12.20
   1   0  16  295.14    9.17
  -1   0 -17   62.42    4.17
   1   0  17   68.61    4.73
  -1   0 -17   74.60    4.92
   1   0  17   77.68    5.11
   1   0  17   69.26    3.85
  -1   0 -17   82.74    6.37
   1   0  17   76.45    5.93
   1   0  18  227.57    9.46
  -1   0 -18  239.11    9.55
   1   0  18  209.75    7.76
   1   0  18  211.77    9.30
  -1   0 -18  211.76    8.43
  -1   0 -18  239.28   11.54
   1   0  19    1.01    1.12
   1   0  19    0.44    0.69
   1   0  19    1.69    1.37
  -1   0 -19    2.14    1.12
  -1   0 -19   -1.04    2.12
   1   0  20   77.18    5.56
   1   0  20   73.07    5.48
   1   0  20   78.63    4.59
  -1   0 -20   76.59    4.93
  -1   0 -20   78.91    6.83
   1   0  21   47.48    4.48
   1   0  21   46.33    3.61
   1   0  21   46.57    4.54
  -1   0 -21   48.46    4.07
  -1   0 -21   43.19    5.34
   1   0  22    8.92    2.21
   1   0  22   10.87    1.91
  -1   0 -22   13.41    2.40
  -1   0 -22    7.96    2.70
   1   0  23  167.58    9.11
   1   0  23  177.94    7.90
   1   0  23  164.05    9.27
  -1   0 -23  191.79    8.87
  -1   0 -23  182.82   11.40
  -1   0 -24    2.67    2.32
   1   0  24    2.27    1.85
  -1   0 -24    6.24    2.66
   1   0  24    5.20    2.04
  -1   0 -24    3.62    1.71
   1   0  24    4.04    1.46
   1   0  25   91.16    5.86
  -1   0 -25   87.90    8.45
   1   0  25   87.21    6.80
   1   0  25   96.74    7.14
  -1   0 -25  105.34    6.75
   1   0  26   56.57    4.74
  -1   0 -26   59.72    7.19
  -1   0 -26   56.67    5.11
   1   0  26   64.90    6.02
   1   0  26   56.86    5.52
   1   0  27   35.19    4.48
   1   0  27   39.24    4.02
   1   0  28    7.79    2.22
   1   1 -25    1.58    2.01
  -1  -1  25    1.69    1.28
   1   1 -24   36.09    5.61
  -1  -1  24   35.79    4.00
  -1  -1  23   90.77    6.21
   1   1 -23   76.49    7.90
   1   1 -23   88.50    6.81
  -1  -1  22  172.38    8.61
   1   1 -22  162.35   11.43
   1   1 -22  184.11    9.69
   1   1 -21   66.66    7.07
  -1  -1  21   54.88    4.54
   1   1 -21   78.63    5.30
   1   1 -21   74.58    5.82
  -1  -1  21   66.29    4.96
   1   1 -20    5.27    2.19
   1   1 -20    0.59    1.03
   1   1 -20    2.41    1.49
  -1  -1  20    0.96    1.15
  -1  -1  20    1.77    1.20
   1   1 -19   -0.63    1.71
   1   1 -19    0.56    0.89
   1   1 -19    0.76    1.37
  -1  -1  19    0.90    1.00
  -1  -1  19    1.37    0.91
   1   1 -18    1.04    0.97
  -1  -1  18   -0.51    1.03
   1   1 -18   -0.36    1.30
   1   1 -18   -0.60    1.41
   1   1 -17   56.88    3.93
  -1  -1  17   49.78    3.53
  -1  -1  17   33.80    1.66
  -1  -1  17   36.49    4.48
   1   1 -17   57.88    4.59
   1   1 -17   51.36    5.64
   1   1 -16   11.75    1.84
  -1  -1  16   13.84    1.83
  -1  -1  16   13.13    1.09
  -1  -1  16   16.12    3.03
   1   1 -16   20.28    2.76
   1   1 -16   14.59    3.08
  -1  -1  15   90.31    3.22
  -1  -1  15   96.14    4.66
   1   1 -15   93.43    4.84
  -1  -1  15   89.11    6.31
   1   1 -15   92.83    5.61
   1   1 -15  100.50    7.44
  -1  -1  14  620.68   14.28
   1   1 -14  650.31   16.66
  -1  -1  14  634.57   16.20
  -1  -1  14  609.63   19.43
   1   1 -14  654.49   18.20
   1   1 -14  636.33   21.26
   1   1 -13  164.35    7.25
  -1  -1  13  172.18    6.08
   1   1 -13  164.19    6.28
  -1  -1  13  162.59    4.87
  -1  -1  13  158.63    8.06
  -1  -1  13  173.49    6.73
   1   1 -13  172.28    9.41
  -1  -1  12   53.45    2.35
  -1  -1  12   57.17    4.44
  -1  -1  12   51.72    2.89
   1   1 -12   56.78    3.21
   1   1 -12   51.23    4.80
  -1  -1  12   54.38    3.37
   1   1 -12   50.77    3.66
  -1  -1  12   58.75    4.04
  -1  -1  11    9.64    0.97
  -1  -1  11   11.05    2.02
   1   1 -11   11.07    1.34
  -1  -1  11    8.70    1.12
   1   1 -11    8.59    1.96
  -1  -1  11    8.78    1.34
   1   1 -11   11.40    1.69
  -1  -1  11   13.61    1.94
   1   1 -10   22.29    1.78
  -1  -1  10   25.69    1.72
   1   1 -10   21.71    2.94
  -1  -1  10   16.73    2.36
  -1  -1  10   21.90    1.46
  -1  -1  10   23.57    2.05
   1   1 -10   26.70    2.43
  -1  -1  10   23.21    2.38
   1   1  -9  202.10    6.22
  -1  -1   9  210.34    5.90
   1   1  -9  202.93    9.08
  -1  -1   9  206.62    8.81
  -1  -1   9  212.14    8.39
  -1  -1   9  191.31    5.63
  -1  -1   9  203.02    6.76
   1   1  -9  200.79    7.29
  -1  -1   9  204.96    7.55
   1   1  -8  102.87    3.72
  -1  -1   8   98.89    3.35
  -1  -1   8   96.26    5.55
   1   1  -8   96.06    5.74
  -1  -1   8   92.05    3.37
  -1  -1   8  100.17    4.18
  -1  -1   8  104.14    4.77
   1   1  -8   95.70    4.51
  -1  -1   7  712.92   19.62
   1   1  -7  712.14   19.92
  -1  -1   7  725.87   15.77
   1   1  -7  712.66   16.20
  -1  -1   7  740.24   17.15
  -1  -1   7  756.43   18.03
  -1  -1   7  704.87   16.13
   1   1  -6 1635.40   34.74
  -1  -1   6 1577.02   33.40
  -1  -1   6 1670.50   37.61
   1   1  -6 1637.80   37.89
  -1  -1   6 1719.62   34.97
  -1  -1   6 1708.02   35.78
  -1  -1   6 1588.49   34.12
  -1  -1   5    1.42    0.45
   1   1  -5    0.89    0.44
  -1  -1   5    0.97    0.25
  -1  -1   5    0.43    0.51
   1   1  -5    0.46    0.55
  -1  -1   5    1.23    0.46
  -1  -1   5    1.07    0.51
   1   1  -4   37.01    2.07
  -1  -1   4   40.53    1.31
  -1  -1   4   39.35    2.02
  -1  -1   4   36.41    1.89
  -1  -1   4   41.88    2.96
   1   1  -4   37.75    1.97
  -1  -1   4   38.76    2.26
  -1  -1   3   63.40    2.54
   1   1  -3   58.84    2.54
  -1  -1   3   62.43    3.49
  -1  -1   3   66.79    2.83
   1   1  -3   60.66    2.48
  -1  -1   3   61.70    2.25
  -1  -1   2 2737.77   53.14
   1   1  -2 2522.96   52.69
  -1  -1   2 2633.92   52.54
  -1  -1   2 2623.34   52.70
   1   1  -2 2501.60   52.64
   1   1  -2 2437.30   54.66
  -1  -1   2 2599.89   54.83
  -1  -1   1  490.47   11.22
  -1  -1   1  489.32   11.74
   1   1  -1  486.06   11.49
  -1  -1   1  509.09   11.22
  -1  -1   1  472.16   10.92
   1   1  -1  496.62   11.00
  -1  -1   0 2661.33   53.33
   1   1   0 2713.29   54.32
  -1  -1   0 2681.11   55.59
  -1  -1   0 2660.98   54.36
  -1  -1   0 2680.67   54.34
  -1  -1   0 2681.48   54.84
   1   1   0 2540.62   53.66
  -1  -1   0 2635.97   53.49
  -1  -1   0 2668.31   53.66
  -1  -1  -1 2514.64   50.92
  -1  -1  -1 2514.62   50.74
  -1  -1  -1 2525.98   51.35
  -1  -1  -1 2515.68   51.54
   1   1   1 2536.49   51.49
  -1  -1  -1 2555.82   52.62
  -1  -1  -1 2532.23   51.90
   1   1   1 2495.02   51.38
  -1  -1  -1 2466.12   50.25
  -1  -1  -1 2486.15   52.31
   1   1   2 5107.16  103.40
  -1  -1  -2 5149.04  103.10
  -1  -1  -2 5125.90  104.37
  -1  -1  -2 5113.75  103.62
  -1  -1  -2 5138.72  103.48
  -1  -1  -2 5205.27  104.19
  -1  -1  -2 5120.67  102.88
   1   1   3 1584.56   33.47
  -1  -1  -3 1592.23   32.98
  -1  -1  -3 1566.71   34.27
  -1  -1  -3 1590.20   33.46
  -1  -1  -3 1576.80   34.13
  -1  -1  -3 1593.21   33.07
  -1  -1  -4 1647.64   35.27
  -1  -1  -4 1687.86   33.82
   1   1   4 1651.68   35.67
  -1  -1  -4 1718.26   35.02
  -1  -1  -4 1708.28   36.52
   1   1   4 1686.01   35.70
  -1  -1  -4 1689.87   35.56
  -1  -1  -4 1713.37   36.40
   1   1   5   16.77    1.25
  -1  -1  -5   16.22    1.30
  -1  -1  -5   13.60    0.67
  -1  -1  -5   15.28    1.56
  -1  -1  -5   13.24    1.21
   1   1   5   15.12    1.32
  -1  -1  -5   14.08    0.67
  -1  -1  -5   14.63    1.30
  -1  -1  -5   16.06    1.57
  -1  -1  -6   51.24    2.52
   1   1   6   51.81    2.36
  -1  -1  -6   48.02    1.64
  -1  -1  -6   51.21    1.75
  -1  -1  -6   48.01    2.98
  -1  -1  -6   52.13    2.55
   1   1   6   47.56    2.56
   1   1   6   46.20    1.84
   1   1   6   47.74    1.96
   1   1   6   47.03    2.94
  -1  -1  -6   46.35    2.48
  -1  -1  -7 1279.53   27.96
   1   1   7 1302.01   27.54
  -1  -1  -7 1240.29   26.48
  -1  -1  -7 1291.31   26.75
  -1  -1  -7 1291.79   29.58
  -1  -1  -7 1288.33   28.20
   1   1   7 1317.38   28.45
   1   1   7 1284.91   27.01
   1   1   7 1282.54   27.10
   1   1   7 1350.76   29.53
   1   1   8 1697.40   35.44
  -1  -1  -8 1646.35   35.94
  -1  -1  -8 1658.44   34.68
  -1  -1  -8 1697.71   34.93
  -1  -1  -8 1701.19   38.08
   1   1   8 1626.35   37.04
  -1  -1  -8 1749.30   36.39
   1   1   8 1710.53   36.66
   1   1   8 1666.45   35.21
   1   1   8 1669.09   35.25
   1   1   8 1703.80   36.37
   1   1   8 1678.09   37.66
   1   1   9  307.31    8.03
  -1  -1  -9  310.25    7.65
  -1  -1  -9  308.49    7.89
  -1  -1  -9  295.25   10.23
  -1  -1  -9  302.32    8.84
   1   1   9  296.65    9.52
   1   1   9  322.43    9.37
   1   1   9  297.00    8.14
   1   1   9  298.46    8.09
   1   1   9  301.68    8.93
   1   1   9  305.96   10.03
   1   1  10  239.89    6.67
  -1  -1 -10  242.10    6.51
  -1  -1 -10  235.72    9.05
  -1  -1 -10  243.04    7.67
   1   1  10  223.90    8.22
   1   1  10  246.47    8.08
  -1  -1 -10  241.52    6.79
   1   1  10  223.62    6.97
   1   1  10  229.21    7.64
   1   1  10  247.54    8.88
   1   1  10  232.79    6.94
   1   1  11  539.32   12.74
  -1  -1 -11  507.24   15.97
   1   1  11  542.46   15.85
   1   1  11  528.69   15.05
  -1  -1 -11  546.14   14.16
   1   1  11  544.04   14.72
  -1  -1 -11  548.34   13.24
   1   1  11  529.77   13.56
   1   1  11  529.81   14.25
   1   1  11  521.77   15.41
   1   1  11  529.34   13.36
   1   1  12   22.01    1.52
  -1  -1 -12   18.54    1.71
  -1  -1 -12   20.74    2.71
   1   1  12   22.35    2.66
  -1  -1 -12   21.56    2.07
   1   1  12   20.33    2.32
   1   1  12   20.96    1.94
   1   1  12   22.64    2.57
   1   1  12   22.42    2.16
   1   1  12   17.58    1.69
   1   1  13    0.55    0.84
   1   1  13   -0.16    0.46
   1   1  13    2.64    1.10
  -1  -1 -13    0.34    0.80
   1   1  13    0.30    1.01
   1   1  13    0.62    0.59
   1   1  13    0.70    0.58
  -1  -1 -13    2.02    0.83
   1   1  13    0.46    0.38
   1   1  14  140.97    4.50
   1   1  14  135.07    5.85
  -1  -1 -14  127.83    7.36
   1   1  14  150.39    7.56
   1   1  14  138.76    6.78
  -1  -1 -14  152.27    5.80
   1   1  14  137.97    6.19
   1   1  14  147.53    5.71
   1   1  15   22.37    2.35
   1   1  15   18.58    2.51
   1   1  15   16.97    2.71
  -1  -1 -15   23.80    3.21
   1   1  15   17.62    1.94
  -1  -1 -15   21.29    2.15
   1   1  15   13.58    1.95
   1   1  16   29.34    3.25
  -1  -1 -16   34.27    2.84
  -1  -1 -16   25.92    3.51
   1   1  16   29.03    3.56
   1   1  16   30.36    2.88
   1   1  16   30.49    2.99
   1   1  16   30.89    2.64
   1   1  17  188.77    7.89
  -1  -1 -17  214.39    7.78
   1   1  17  196.30    9.55
   1   1  17  187.90    8.81
  -1  -1 -17  188.66    9.94
   1   1  17  181.93    7.35
   1   1  17  184.49    7.91
   1   1  18   -0.27    0.95
   1   1  18    1.85    1.18
  -1  -1 -18    1.33    1.08
   1   1  18    0.65    0.89
  -1  -1 -18    0.49    1.32
   1   1  18    0.41    1.47
   1   1  18   -0.24    0.66
   1   1  18   -0.27    0.93
  -1  -1 -18    0.24    0.86
   1   1  19    9.46    1.87
   1   1  19   10.21    2.27
   1   1  19    8.30    1.94
  -1  -1 -19    5.17    2.23
   1   1  19    7.00    1.50
   1   1  19    8.93    1.80
  -1  -1 -19   10.61    1.87
  -1  -1 -20   74.34    4.79
   1   1  20   69.73    4.61
   1   1  20   74.92    5.80
   1   1  20   65.89    5.19
  -1  -1 -20   57.45    5.97
   1   1  20   63.85    4.78
   1   1  20   62.74    4.69
   1   1  21    8.37    1.84
   1   1  21   12.78    2.65
   1   1  21    6.19    1.83
  -1  -1 -21   10.41    2.84
   1   1  21   10.61    1.89
   1   1  21   10.42    2.17
   1   1  22   11.86    2.22
   1   1  22   18.16    3.11
   1   1  22   17.95    2.97
  -1  -1 -22   18.85    3.75
   1   1  22   18.25    2.80
   1   1  22   16.60    2.52
  -1  -1 -23   50.47    5.80
   1   1  23   43.30    4.56
  -1  -1 -23   38.16    5.29
   1   1  23   45.81    4.12
   1   1  23   48.11    4.38
   1   1  24    9.44    2.03
   1   1  24    7.68    2.26
   1   1  24    6.31    1.76
  -1  -1 -24   10.29    2.96
   1   1  25  127.01    8.37
   1   1  25  133.78    7.50
   1   1  25  121.14    7.17
  -1  -1 -25  109.86    9.19
   1   1  26   21.42    3.60
   1   1  26   24.03    3.20
  -1  -1 -26   24.33    4.64
   1   1  26   18.61    3.01
  -1  -1 -27    1.44    1.83
   1   1  27    2.44    1.41
   1   1  28    2.12    1.57
   1   1  29    8.79    2.47
  -1  -2  25   80.37    5.74
   1   2 -24   14.01    3.72
   1   2 -24   18.50    3.41
  -1  -2  24   17.89    2.89
  -1  -2  24   12.45    2.37
  -1  -2  23  192.82    8.79
  -1  -2  23  204.49    9.52
   1   2 -23  190.22   13.21
   1   2 -22   78.64    6.34
  -1  -2  22   63.06    4.68
  -1  -2  22   66.13    5.03
   1   2 -22   67.14    7.64
   1   2 -21   43.38    4.55
   1   2 -21   36.43    5.58
  -1  -2  21   37.35    3.46
  -1  -2  21   40.55    3.91
   1   2 -20    5.00    2.17
   1   2 -20    7.36    2.00
  -1  -2  20    4.67    1.39
   1   2 -19   76.66    5.72
   1   2 -19   79.36    7.63
   1   2 -19   74.68    6.00
  -1  -2  19   71.48    4.45
   1   2 -18    0.65    1.66
   1   2 -18    0.40    1.23
   1   2 -18   -0.37    1.00
  -1  -2  18    0.45    0.65
   1   2 -17  437.19   18.93
   1   2 -17  483.07   15.68
   1   2 -17  462.90   16.02
  -1  -2  17  451.27   13.17
   1   2 -16   11.22    3.13
   1   2 -16   18.23    2.72
  -1  -2  16   19.07    3.00
   1   2 -16   16.98    2.78
  -1  -2  16   20.46    3.30
  -1  -2  16   20.29    2.09
  -1  -2  15   13.92    1.73
   1   2 -15   10.07    2.80
   1   2 -15   15.14    2.47
  -1  -2  15   13.70    2.53
   1   2 -15   14.31    2.55
  -1  -2  15    9.29    2.72
  -1  -2  15   15.71    2.09
   1   2 -14 2505.44   57.44
   1   2 -14 2446.73   61.83
  -1  -2  14 2632.70   58.52
  -1  -2  14 2570.32   54.43
  -1  -2  14 2677.76   59.22
   1   2 -14 2522.30   57.90
  -1  -2  14 2576.84   56.02
   1   2 -13  294.38   10.62
   1   2 -13  251.99   12.51
  -1  -2  13  306.07   11.24
  -1  -2  13  278.89    8.41
  -1  -2  13  271.24   11.16
   1   2 -13  276.25   10.63
  -1  -2  13  285.38    9.64
   1   2 -12  325.27   11.38
  -1  -2  12  330.97   12.32
   1   2 -12  321.51   13.83
  -1  -2  12  345.35   12.15
  -1  -2  12  342.12    9.42
   1   2 -12  346.87   11.85
  -1  -2  12  347.85   10.78
  -1  -2  11  509.67   15.76
  -1  -2  11  500.27   12.46
   1   2 -11  492.89   14.92
  -1  -2  11  520.55   14.10
  -1  -2  11  485.25   12.60
   1   2 -11  490.92   17.45
  -1  -2  11  477.98   15.07
  -1  -2  10   -0.14    0.39
  -1  -2  10    0.28    0.76
  -1  -2  10    0.58    0.49
  -1  -2  10   -0.26    0.88
  -1  -2  10   -0.19    0.53
   1   2 -10    1.00    0.76
  -1  -2   9    0.55    0.57
  -1  -2   9    0.78    0.79
  -1  -2   9    0.87    0.41
  -1  -2   9    0.25    0.81
   1   2  -9    0.24    0.60
  -1  -2   9    0.54    0.55
  -1  -2   8  517.95   15.70
  -1  -2   8  565.95   13.34
   1   2  -8  580.60   15.69
  -1  -2   8  547.77   13.92
  -1  -2   8  558.02   15.54
  -1  -2   7  639.87   17.50
  -1  -2   7  639.06   18.73
  -1  -2   7  626.19   17.00
   1   2  -7  665.63   17.26
   1   2  -7  636.08   15.12
  -1  -2   7  657.53   15.82
  -1  -2   7  647.27   15.08
  -1  -2   6    2.42    0.65
   1   2  -6    1.64    0.55
  -1  -2   6    2.07    0.70
  -1  -2   6    1.11    0.92
   1   2  -6    1.01    0.75
  -1  -2   6    3.42    1.00
  -1  -2   5 1775.80   38.46
   1   2  -5 1788.27   37.87
  -1  -2   5 1783.77   38.85
   1   2  -5 1838.08   39.81
  -1  -2   5 1716.65   40.86
  -1  -2   5 1784.02   39.18
  -1  -2   4 1793.32   38.38
   1   2  -4 1770.29   37.80
   1   2  -4 1765.80   38.45
  -1  -2   4 1785.82   40.43
  -1  -2   4 1753.72   38.67
   1   2  -4 1819.50   39.37
  -1  -2   4 1767.96   38.72
  -1  -2   3  178.22    6.24
   1   2  -3  187.85    5.99
  -1  -2   3  194.52    7.18
   1   2  -3  193.69    6.16
  -1  -2   3  195.76    7.43
  -1  -2   3  184.47    6.28
   1   2  -3  197.97    6.91
  -1  -2   3  196.48    6.68
  -1  -2   2  798.58   19.32
   1   2  -2  799.71   18.47
  -1  -2   2  807.22   19.86
   1   2  -2  821.54   19.47
  -1  -2   2  780.18   19.85
  -1  -2   2  792.56   18.50
   1   2  -2  773.59   18.15
  -1  -2   1  656.07   16.61
   1   2  -1  657.76   15.85
   1   2  -1  651.46   16.75
  -1  -2   1  671.86   16.98
   1   2  -1  659.00   16.52
  -1  -2   1  652.46   16.69
  -1  -2   1  665.15   15.53
   1   2  -1  655.49   15.18
   1   2   0  306.47    8.55
   1   2   0  295.92    8.97
  -1  -2   0  298.22    9.20
   1   2   0  291.06    9.07
  -1  -2   0  295.51    9.17
   1   2   0  287.95    7.57
  -1  -2   0  293.75    8.94
  -1  -2   0  296.06    7.91
  -1  -2  -1  237.62    8.06
  -1  -2  -1  238.01    7.82
   1   2   1  235.54    6.15
   1   2   1  234.71    7.85
   1   2   1  237.67    7.29
  -1  -2  -1  232.49    7.51
   1   2   1  237.40    7.51
  -1  -2  -1  233.01    6.70
  -1  -2  -2  430.71   12.05
   1   2   2  449.08   10.11
   1   2   2  450.05   12.40
   1   2   2  445.70   11.74
  -1  -2  -2  450.61   12.04
  -1  -2  -2  444.07   11.60
  -1  -2  -2  426.31   10.94
  -1  -2  -3  193.55    6.77
  -1  -2  -3  194.08    6.35
   1   2   3  202.87    7.18
  -1  -2  -3  198.28    6.76
  -1  -2  -3  200.21    5.92
   1   2   3  201.68    5.01
  -1  -2  -3  190.55    5.87
   1   2   3  198.41    6.16
  -1  -2  -3  192.13    6.32
  -1  -2  -4  694.36   16.92
   1   2   4  715.34   17.73
  -1  -2  -4  679.51   16.43
  -1  -2  -4  677.34   15.65
   1   2   4  682.13   14.61
  -1  -2  -4  669.32   16.46
  -1  -2  -4  684.57   16.14
   1   2   4  696.18   16.37
  -1  -2  -5  489.53   12.90
   1   2   5  520.52   13.98
   1   2   5  473.32   12.61
  -1  -2  -5  501.86   12.70
  -1  -2  -5  509.55   12.72
   1   2   5  491.12   12.72
  -1  -2  -5  484.81   12.72
   1   2   6 1490.43   31.79
  -1  -2  -6 1448.74   31.53
  -1  -2  -6 1470.31   31.90
   1   2   6 1457.72   31.81
  -1  -2  -6 1457.04   31.69
  -1  -2  -6 1464.15   31.72
   1   2   6 1467.53   33.05
   1   2   6 1354.34   29.23
   1   2   6 1444.51   31.88
  -1  -2  -6 1444.60   30.43
   1   2   7   75.83    3.77
  -1  -2  -7   73.75    2.94
  -1  -2  -7   76.66    3.96
   1   2   7   65.70    3.66
  -1  -2  -7   72.06    3.63
   1   2   7   72.64    4.17
  -1  -2  -7   78.19    3.65
   1   2   7   71.48    2.38
   1   2   7   70.22    2.80
   1   2   7   74.14    3.69
  -1  -2  -7   71.15    2.92
   1   2   8   37.89    2.71
   1   2   8   40.42    2.84
  -1  -2  -8   34.16    2.81
  -1  -2  -8   40.82    2.69
   1   2   8   38.22    3.06
   1   2   8   35.48    1.70
   1   2   8   34.31    1.86
   1   2   8   38.94    2.60
  -1  -2  -8   38.29    1.99
   1   2   9  963.73   20.68
  -1  -2  -9  913.47   22.51
   1   2   9  931.65   23.97
  -1  -2  -9  960.39   23.79
   1   2   9  938.70   23.38
   1   2   9  974.82   23.12
   1   2   9  967.66   20.85
   1   2   9  956.79   22.44
  -1  -2  -9  939.36   20.86
   1   2  10  280.81    7.45
  -1  -2 -10  273.12    8.81
   1   2  10  274.75    9.95
   1   2  10  292.05    9.79
  -1  -2 -10  273.69    9.87
   1   2  10  261.82    9.10
   1   2  10  276.18    8.55
  -1  -2 -10  263.93    7.31
   1   2  11  116.30    4.33
  -1  -2 -11  127.05    5.42
   1   2  11  125.30    6.36
  -1  -2 -11  118.57    6.20
   1   2  11  123.49    6.09
   1   2  11  121.62    5.76
   1   2  11  128.50    5.16
  -1  -2 -11  121.93    4.21
   1   2  12  367.10   10.03
  -1  -2 -12  381.32   11.34
   1   2  12  379.12   12.77
  -1  -2 -12  370.72   12.82
   1   2  12  376.98   12.48
   1   2  12  383.69   12.04
   1   2  12  367.71   10.70
  -1  -2 -12  371.64    9.64
   1   2  13  342.65    9.66
  -1  -2 -13  333.50   12.39
   1   2  13  338.82   11.99
  -1  -2 -13  331.27   10.63
   1   2  13  338.12   12.21
   1   2  13  343.19   11.54
  -1  -2 -13  344.07    9.15
   1   2  13  343.31    9.97
   1   2  14   51.39    3.10
   1   2  14   48.71    4.21
  -1  -2 -14   54.21    4.58
  -1  -2 -14   60.15    3.81
   1   2  14   58.95    4.60
   1   2  14   53.81    3.12
  -1  -2 -14   49.07    2.69
   1   2  14   47.04    3.82
   1   2  14   50.74    3.64
   1   2  15 1195.79   29.95
   1   2  15 1188.01   30.71
  -1  -2 -15 1144.49   31.31
   1   2  15 1191.95   29.01
   1   2  15 1195.58   31.01
   1   2  15 1194.75   27.52
  -1  -2 -15 1199.37   26.67
   1   2  15 1192.83   27.08
   1   2  16    1.90    1.13
  -1  -2 -16    0.30    0.73
   1   2  16   -0.71    1.86
  -1  -2 -16   -0.42    1.32
   1   2  16    3.08    1.51
   1   2  16    1.10    1.12
   1   2  16    0.78    0.93
   1   2  16    0.60    0.72
   1   2  17   23.72    3.06
   1   2  17   18.70    2.51
  -1  -2 -17   21.38    2.12
  -1  -2 -17   25.93    3.69
   1   2  17   20.89    3.23
   1   2  17   25.99    3.36
   1   2  17   21.86    2.44
   1   2  17   26.58    2.10
   1   2  18  177.20    6.55
   1   2  18  171.49    8.47
   1   2  18  161.60    8.81
   1   2  18  170.84    7.87
   1   2  18  175.81    9.16
  -1  -2 -18  169.68    6.41
  -1  -2 -18  158.27    9.41
   1   2  18  179.06    7.30
   1   2  18  177.06    6.01
   1   2  19    1.24    1.04
   1   2  19    1.08    1.19
   1   2  19    0.79    0.56
   1   2  19    0.86    1.23
   1   2  19   -0.19    0.71
   1   2  19    1.29    0.98
   1   2  20   42.82    4.02
   1   2  20   44.21    4.71
   1   2  20   40.25    2.44
  -1  -2 -20   38.77    4.97
   1   2  20   39.01    4.20
   1   2  20   41.76    3.12
   1   2  20   36.74    3.40
   1   2  21  105.22    5.99
  -1  -2 -21  104.39    8.05
   1   2  21  106.05    6.45
   1   2  21   98.19    7.41
   1   2  21  109.04    5.23
  -1  -2 -22  105.23    7.90
   1   2  22   94.35    5.83
   1   2  22   87.17    6.14
   1   2  22   99.66    7.47
  -1  -2 -23   48.80    5.68
   1   2  23   55.34    4.50
   1   2  23   49.40    4.66
   1   2  23   48.38    5.28
  -1  -2 -24   72.68    6.97
   1   2  24   71.13    6.57
   1   2  24   72.01    5.68
  -1  -2 -25    0.61    1.55
   1   2  25   -0.56    1.51
   1   2  25    1.28    1.29
  -1  -2 -26    5.69    2.51
   1   2  26    6.93    2.60
   1   2  26    5.75    2.00
  -1  -2 -27   -0.65    1.65
  -1  -2 -28   16.73    3.97
   1   3 -23  125.29    8.33
   1   3 -23  108.29    9.95
  -1  -3  23  113.69    6.86
  -1  -3  23   98.09    5.90
   1   3 -22   14.02    3.80
  -1  -3  22   11.25    2.35
  -1  -3  22   13.06    2.18
   1   3 -22    9.89    2.57
   1   3 -21   30.22    5.21
   1   3 -21   32.24    4.11
  -1  -3  21   29.24    2.99
  -1  -3  20   12.90    2.01
   1   3 -20   13.77    3.61
   1   3 -20   20.10    3.23
   1   3 -19  175.38   12.01
   1   3 -19  194.27    9.75
  -1  -3  19  174.95    7.32
   1   3 -18    5.67    1.87
  -1  -3  18    6.17    1.45
   1   3 -17    0.46    1.60
   1   3 -17    1.17    1.18
  -1  -3  17   -0.21    0.77
  -1  -3  16   26.36    2.42
   1   3 -16   31.26    3.61
  -1  -3  16   27.58    3.78
  -1  -3  16   25.78    2.83
   1   3 -16   21.16    3.32
  -1  -3  15    3.90    1.80
  -1  -3  15    1.93    1.03
   1   3 -15    2.53    1.72
  -1  -3  15    4.43    1.12
  -1  -3  14   61.60    5.19
  -1  -3  14   72.67    3.83
  -1  -3  14   58.33    5.11
  -1  -3  14   69.70    4.60
   1   3 -14   63.19    5.44
  -1  -3  13  200.32    9.08
  -1  -3  13  173.06    6.51
  -1  -3  13  178.98    8.94
  -1  -3  13  171.94    7.53
   1   3 -13  191.02    9.32
  -1  -3  12  114.63    6.61
  -1  -3  12  113.15    4.97
  -1  -3  12  111.20    6.72
  -1  -3  12  107.91    5.66
   1   3 -12  113.04    6.87
   1   3 -11   77.58    5.53
   1   3 -11   75.06    6.35
  -1  -3  11   80.10    5.52
  -1  -3  11   80.52    3.97
  -1  -3  11   78.88    5.22
  -1  -3  10  281.14   10.15
  -1  -3  10  261.64    8.34
   1   3 -10  266.44   10.80
   1   3 -10  246.63   11.63
  -1  -3  10  252.41   10.21
   1   3 -10  255.34    7.82
   1   3  -9    9.23    2.18
  -1  -3   9   10.69    1.46
   1   3  -9   10.96    1.32
   1   3  -9    8.23    1.91
  -1  -3   9    9.79    1.83
  -1  -3   9   10.48    1.98
  -1  -3   8    3.89    0.95
  -1  -3   8    3.53    1.22
   1   3  -8    3.92    1.55
   1   3  -8    2.88    1.34
  -1  -3   8    5.92    1.56
   1   3  -8    3.05    1.09
   1   3  -8    3.69    0.84
   1   3  -7   28.38    2.19
  -1  -3   7   24.77    2.46
   1   3  -7   25.88    2.60
   1   3  -7   27.83    3.08
  -1  -3   7   21.33    2.39
  -1  -3   7   22.04    2.56
   1   3  -7   25.21    3.21
   1   3  -6    1.61    0.66
  -1  -3   6    1.57    1.08
  -1  -3   6    2.11    0.82
   1   3  -6    2.25    0.89
  -1  -3   6    2.50    0.99
  -1  -3   6    1.49    0.86
   1   3  -6    1.79    0.99
   1   3  -6    3.39    1.30
   1   3  -5   60.52    3.39
  -1  -3   5   53.51    4.24
  -1  -3   5   60.47    3.41
   1   3  -5   55.58    3.56
   1   3  -5   51.13    4.23
  -1  -3   5   50.34    3.61
   1   3  -5   50.38    4.08
  -1  -3   5   55.10    3.89
   1   3  -4 1095.21   26.01
  -1  -3   4 1110.42   28.54
  -1  -3   4 1129.51   25.58
   1   3  -4 1100.15   28.08
  -1  -3   4 1062.15   27.44
  -1  -3   4 1141.02   28.23
   1   3  -4 1152.92   26.49
   1   3  -4 1099.53   28.18
  -1  -3   4 1112.82   26.97
   1   3  -4 1134.88   23.86
   1   3  -3   21.87    2.06
  -1  -3   3   19.66    2.57
  -1  -3   3   20.00    1.76
   1   3  -3   22.92    1.19
   1   3  -3   20.50    2.63
  -1  -3   3   22.07    2.51
  -1  -3   3   20.23    2.38
  -1  -3   3   26.40    2.48
   1   3  -3   23.27    2.15
   1   3  -2  445.51   12.53
  -1  -3   2  441.47   14.08
   1   3  -2  431.62   13.70
  -1  -3   2  427.37   13.76
  -1  -3   2  434.44   13.15
  -1  -3   2  447.84   12.68
   1   3  -2  443.92   12.17
  -1  -3   1    1.04    0.66
   1   3  -1    0.58    0.49
   1   3  -1    0.20    0.44
  -1  -3   1   -0.27    0.82
   1   3  -1    0.16    0.46
  -1  -3   1   -0.28    0.76
   1   3  -1    1.03    0.86
  -1  -3   0    4.15    0.99
   1   3   0    4.20    1.09
   1   3   0    4.64    1.01
  -1  -3   0    3.15    1.10
   1   3   0    1.36    0.87
  -1  -3   0    3.95    0.70
  -1  -3   0    3.98    1.22
   1   3   0    3.27    0.81
  -1  -3  -1   70.71    2.35
  -1  -3  -1   71.26    2.67
  -1  -3  -1   68.24    4.41
  -1  -3  -1   70.56    3.73
   1   3   1   75.29    3.50
   1   3   1   74.50    4.73
   1   3   1   66.26    3.63
   1   3   1   72.48    4.07
  -1  -3  -1   70.41    4.67
  -1  -3  -2   30.87    1.69
  -1  -3  -2   25.42    1.51
  -1  -3  -2   30.49    2.89
   1   3   2   26.21    2.43
   1   3   2   30.33    3.01
  -1  -3  -2   30.65    3.10
   1   3   2   30.03    2.06
  -1  -3  -2   33.68    2.39
  -1  -3  -3  889.55   20.33
   1   3   3  879.10   19.84
  -1  -3  -3  868.84   23.38
  -1  -3  -3  802.75   19.44
  -1  -3  -3  869.89   18.92
  -1  -3  -3  884.71   22.47
   1   3   3  871.72   23.04
   1   3   3  908.01   21.93
  -1  -3  -3  848.49   20.15
   1   3   4    0.24    0.53
  -1  -3  -4    0.12    0.39
  -1  -3  -4   -0.53    0.59
  -1  -3  -4    0.10    0.46
   1   3   4    0.29    0.69
  -1  -3  -4    0.47    0.60
  -1  -3  -4   -0.31    0.73
   1   3   5  133.30    4.83
  -1  -3  -5  134.09    4.76
  -1  -3  -5  132.35    6.11
   1   3   5  137.33    6.88
  -1  -3  -5  129.85    4.85
  -1  -3  -5  133.61    4.49
  -1  -3  -5  129.93    5.10
  -1  -3  -5  133.35    4.82
  -1  -3  -6  350.70    9.77
  -1  -3  -6  365.34    9.91
  -1  -3  -6  374.89    9.23
   1   3   6  369.55   12.79
  -1  -3  -6  365.19   11.51
  -1  -3  -6  363.09   10.10
   1   3   6  379.73   10.28
  -1  -3  -7  147.17    5.16
   1   3   7  143.03    6.34
  -1  -3  -7  144.32    5.53
   1   3   7  129.75    5.32
  -1  -3  -7  135.26    6.10
   1   3   7  134.59    7.11
  -1  -3  -7  137.14    5.99
  -1  -3  -8  190.93    7.28
  -1  -3  -8  200.51    7.46
   1   3   8  180.20    8.49
   1   3   8  184.45    6.79
  -1  -3  -8  186.23    6.88
   1   3   8  196.28    7.64
  -1  -3  -8  180.28    5.12
  -1  -3  -8  176.00    6.36
   1   3   9   42.16    2.80
  -1  -3  -9   43.33    3.18
  -1  -3  -9   39.53    3.00
   1   3   9   36.34    3.67
   1   3   9   45.24    3.17
  -1  -3  -9   43.18    3.14
   1   3   9   38.21    2.13
   1   3   9   42.97    3.29
  -1  -3  -9   41.26    2.65
   1   3  10  180.61    6.76
  -1  -3 -10  173.32    7.18
  -1  -3 -10  176.27    7.06
  -1  -3 -10  186.60    7.50
   1   3  10  192.33    7.38
   1   3  10  174.30    5.49
   1   3  10  187.40    7.52
  -1  -3 -10  188.74    6.32
   1   3  11  173.41    6.73
   1   3  11  175.07    7.27
  -1  -3 -11  157.76    7.24
  -1  -3 -11  181.56    7.26
   1   3  11  181.60    8.83
   1   3  11  156.55    5.28
   1   3  11  187.65    7.40
  -1  -3 -11  177.00    6.00
   1   3  12  553.89   15.02
   1   3  12  542.64   15.79
  -1  -3 -12  528.37   15.25
   1   3  12  531.61   17.62
   1   3  12  503.21   12.95
  -1  -3 -12  526.75   16.07
   1   3  12  549.95   15.34
  -1  -3 -12  538.35   13.52
   1   3  13  224.40    8.47
   1   3  13  226.31    9.16
  -1  -3 -13  230.05    8.70
   1   3  13  211.56   10.25
   1   3  13  225.80    7.00
  -1  -3 -13  213.52    9.30
   1   3  13  233.88    8.60
  -1  -3 -13  230.37    7.16
   1   3  14   47.13    3.71
   1   3  14   45.83    4.03
  -1  -3 -14   54.81    3.94
   1   3  14   56.17    5.06
   1   3  14   45.70    2.88
  -1  -3 -14   49.54    4.39
   1   3  14   52.09    3.71
  -1  -3 -14   45.21    2.77
   1   3  15  136.43    6.69
   1   3  15  132.13    7.21
  -1  -3 -15  132.54    6.45
   1   3  15  129.70    8.03
   1   3  15  140.86    6.30
  -1  -3 -15  138.44    7.71
   1   3  15  130.88    5.37
  -1  -3 -15  134.53    5.15
   1   3  16  909.11   21.65
   1   3  16  913.41   24.94
  -1  -3 -16  867.53   21.01
   1   3  16  886.45   26.76
   1   3  16  916.37   23.92
   1   3  16  911.32   22.76
  -1  -3 -16  884.18   25.63
   1   3  17   18.23    2.62
  -1  -3 -17   20.01    1.96
  -1  -3 -17   18.49    3.24
   1   3  17   15.35    2.70
   1   3  17   19.31    3.20
   1   3  17   18.63    2.25
   1   3  17   18.01    2.04
   1   3  18  110.63    7.08
   1   3  18  126.24    5.78
  -1  -3 -18  115.85    5.04
  -1  -3 -18  115.42    7.72
   1   3  18  117.88    8.11
   1   3  18  126.53    6.87
   1   3  18  119.50    5.51
   1   3  19   21.90    2.97
  -1  -3 -19   19.90    2.18
   1   3  19   26.75    4.02
   1   3  19   26.28    2.53
   1   3  19   28.69    2.75
   1   3  20  126.40    5.58
  -1  -3 -20  108.46    5.17
   1   3  20  119.64    7.02
   1   3  20  125.66    8.66
  -1  -3 -20  106.14    7.16
   1   3  20  112.94    5.73
   1   3  21   12.70    2.11
   1   3  21   16.31    2.77
   1   3  21   10.81    2.85
  -1  -3 -21    7.90    2.20
  -1  -3 -21    9.75    1.65
   1   3  21   14.09    1.84
   1   3  22   13.80    2.26
   1   3  22   10.63    2.90
   1   3  22   13.07    1.71
  -1  -3 -22   12.47    2.71
   1   3  23   39.74    5.12
   1   3  23   28.33    2.42
  -1  -3 -23   30.53    4.25
   1   3  24    1.90    1.92
  -1  -3 -24    5.05    2.17
   1   3  25  138.04    9.98
   1   4 -21   -0.49    1.75
  -1  -4  21    0.26    1.49
   1   4 -21   -0.84    1.40
   1   4 -20    1.42    1.64
   1   4 -20    1.62    1.90
  -1  -4  20    2.52    1.34
   1   4 -19   11.66    3.43
  -1  -4  19    8.95    1.73
  -1  -4  18   34.50    3.00
   1   4 -18   32.78    5.29
  -1  -4  18   27.09    3.24
  -1  -4  17   23.86    2.49
   1   4 -17   25.61    4.56
  -1  -4  17   28.66    3.31
  -1  -4  16   30.08    2.76
  -1  -4  16   32.10    3.45
   1   4 -16   27.79    4.59
   1   4 -15   89.64    7.90
  -1  -4  15  100.52    6.82
  -1  -4  15   93.96    5.72
  -1  -4  15   93.42    4.91
  -1  -4  14   43.45    4.39
   1   4 -14   38.74    4.69
  -1  -4  14   48.12    3.43
   1   4 -14   44.03    5.42
  -1  -4  13    0.68    1.30
  -1  -4  13    0.44    0.67
   1   4 -13   -0.38    1.26
   1   4 -13   -0.48    1.37
   1   4 -13    0.58    1.24
   1   4 -12   67.35    5.16
  -1  -4  12   65.94    4.10
   1   4 -12   67.34    3.65
  -1  -4  12   68.16    4.96
   1   4 -12   58.96    5.60
   1   4 -12   60.26    6.06
   1   4 -11   50.11    4.43
  -1  -4  11   56.46    4.40
  -1  -4  11   55.37    3.79
   1   4 -11   58.16    3.42
  -1  -4  11   53.21    5.19
   1   4 -11   55.41    5.35
   1   4 -11   50.17    5.34
  -1  -4  11   62.12    5.17
   1   4 -10   14.63    2.91
  -1  -4  10   19.03    2.32
  -1  -4  10   19.40    2.51
  -1  -4  10   18.24    3.16
  -1  -4  10   17.89    2.81
   1   4 -10   21.02    2.94
   1   4 -10   21.25    3.35
   1   4 -10   17.28    1.97
  -1  -4   9  619.21   16.63
  -1  -4   9  532.19   16.09
   1   4  -9  581.96   19.80
  -1  -4   9  587.35   18.29
  -1  -4   9  567.71   19.37
   1   4  -9  578.50   17.56
   1   4  -9  566.73   19.17
   1   4  -9  572.32   15.40
   1   4  -8   78.10    5.15
  -1  -4   8   76.77    4.52
   1   4  -8   75.30    6.06
  -1  -4   8   71.00    5.23
   1   4  -8   73.82    3.87
  -1  -4   8   82.19    6.19
   1   4  -8   80.39    6.04
  -1  -4   8   76.53    5.28
   1   4  -8   72.58    4.11
   1   4  -7  226.55    9.10
  -1  -4   7  218.58    7.90
   1   4  -7  204.92   10.11
  -1  -4   7  230.34    9.68
   1   4  -7  212.99    7.07
  -1  -4   7  196.25   10.02
   1   4  -7  217.71   10.25
  -1  -4   7  220.33    9.60
   1   4  -7  223.10    8.04
  -1  -4   6  180.48    6.67
  -1  -4   6  167.75    8.11
   1   4  -6  173.98    8.92
   1   4  -6  198.00    8.13
   1   4  -6  181.51    5.99
  -1  -4   6  179.57    9.24
  -1  -4   6  177.46    8.55
   1   4  -6  185.59    9.17
   1   4  -6  181.23    7.24
   1   4  -5   10.04    1.83
   1   4  -5   12.85    1.27
  -1  -4   5   13.32    1.58
   1   4  -5   10.65    2.09
  -1  -4   5   15.05    2.65
   1   4  -5   11.76    1.79
   1   4  -5   11.82    2.49
  -1  -4   5   15.39    2.43
   1   4  -4    3.75    0.67
   1   4  -4    3.58    1.08
  -1  -4   4    5.03    1.62
  -1  -4   4    4.12    0.86
   1   4  -4    5.32    1.33
   1   4  -4    6.28    1.62
  -1  -4   4    6.45    1.76
   1   4  -4    4.49    1.69
  -1  -4   3   39.18    3.94
  -1  -4   3   40.03    2.15
   1   4  -3   31.00    3.67
  -1  -4   3   39.96    4.08
   1   4  -3   40.44    3.23
   1   4  -3   39.41    3.19
   1   4  -2    0.82    0.39
   1   4  -2    0.76    0.65
  -1  -4   2   -0.37    1.12
   1   4  -2    0.93    0.74
  -1  -4   2    0.38    1.09
   1   4  -2    0.36    1.14
  -1  -4   2    2.11    0.54
   1   4  -1  216.60    9.56
  -1  -4   1  207.61    5.01
  -1  -4   1  216.84    9.75
   1   4  -1  225.51    8.00
   1   4  -1  212.81    7.99
   1   4  -1  221.88    8.49
  -1  -4   1  226.67   10.05
  -1  -4   0  710.64   21.36
  -1  -4   0  746.17   19.10
   1   4   0  727.30   18.85
   1   4   0  750.88   20.08
   1   4   0  760.93   19.00
  -1  -4   0  717.58   21.94
  -1  -4  -1  114.79    7.21
  -1  -4  -1  119.17    6.90
   1   4   1  123.33    5.50
  -1  -4  -1  122.84    5.41
   1   4   1  131.27    7.42
  -1  -4  -1  120.14    3.91
   1   4   1  126.41    5.38
   1   4   1  128.90    6.43
  -1  -4  -2  137.48    7.93
  -1  -4  -2  125.71    7.10
   1   4   2  138.87    5.84
  -1  -4  -2  145.60    5.71
   1   4   2  135.07    7.68
   1   4   2  154.61    5.73
   1   4   2  149.08    7.03
  -1  -4  -2  137.15    4.74
  -1  -4  -3    3.62    0.82
  -1  -4  -3    3.28    1.47
  -1  -4  -3    1.67    0.65
   1   4   3    4.65    1.49
  -1  -4  -3    0.33    1.29
   1   4   3    3.98    1.01
  -1  -4  -3    1.89    0.74
   1   4   3    3.50    1.15
  -1  -4  -4   -0.13    0.46
   1   4   4    0.37    0.67
  -1  -4  -4   -0.16    0.48
  -1  -4  -4    0.39    0.42
  -1  -4  -4   -0.32    1.25
   1   4   4   -0.39    1.07
  -1  -4  -4    0.84    0.90
   1   4   4    0.59    0.81
  -1  -4  -5  146.53    5.92
   1   4   5  160.91    8.53
  -1  -4  -5  156.69    4.64
  -1  -4  -5  149.20    7.49
  -1  -4  -5  150.92    5.25
  -1  -4  -5  159.37    8.78
  -1  -4  -5  164.08    5.38
   1   4   5  162.64    6.19
  -1  -4  -6   99.70    4.86
  -1  -4  -6   93.60    3.78
   1   4   6   92.21    6.43
  -1  -4  -6   99.74    5.82
  -1  -4  -6   89.48    3.71
  -1  -4  -6   97.93    3.79
  -1  -4  -6   94.81    6.77
  -1  -4  -6   99.68    3.77
  -1  -4  -7  357.56    9.18
  -1  -4  -7  373.81   11.58
   1   4   7  364.44   10.05
  -1  -4  -7  352.57   12.38
   1   4   7  378.51   14.47
  -1  -4  -7  360.99    9.35
  -1  -4  -7  365.86    9.94
  -1  -4  -7  349.27   14.31
   1   4   8  401.90   15.09
  -1  -4  -8  381.50   12.76
   1   4   8  375.54   13.03
  -1  -4  -8  364.37   10.60
   1   4   8  377.30   10.70
  -1  -4  -8  372.15   12.15
  -1  -4  -9   47.78    3.42
  -1  -4  -9   47.51    3.79
  -1  -4  -9   41.35    3.53
   1   4   9   48.48    4.78
  -1  -4  -9   37.68    3.48
  -1  -4  -9   36.26    1.52
  -1  -4  -9   42.00    3.01
   1   4   9   46.89    3.96
  -1  -4  -9   38.83    2.22
   1   4   9   44.47    3.01
  -1  -4 -10   76.03    4.19
  -1  -4 -10   63.68    4.63
  -1  -4 -10   65.75    4.45
  -1  -4 -10   69.33    4.56
   1   4  10   72.75    5.92
  -1  -4 -10   63.43    3.95
   1   4  10   68.34    4.02
  -1  -4 -10   60.41    2.95
   1   4  10   66.58    4.76
   1   4  11    1.85    0.75
  -1  -4 -11    1.62    1.12
  -1  -4 -11    2.06    0.89
  -1  -4 -11    1.11    1.00
   1   4  11    1.11    0.83
  -1  -4 -11    1.67    0.89
   1   4  11    1.43    1.12
  -1  -4 -11    4.08    1.25
   1   4  11    2.82    1.17
  -1  -4 -11    1.64    0.64
  -1  -4 -12   -0.35    0.94
  -1  -4 -12    0.60    0.54
  -1  -4 -12    2.52    1.14
   1   4  12    0.24    0.74
  -1  -4 -12    0.27    0.73
   1   4  12    0.49    0.95
   1   4  12    0.80    0.64
   1   4  12   -0.31    0.85
  -1  -4 -13    8.53    1.96
  -1  -4 -13   10.00    1.51
  -1  -4 -13    9.64    1.86
   1   4  13    9.76    1.82
   1   4  13    9.73    2.42
   1   4  13   10.61    1.33
   1   4  13   10.91    1.97
   1   4  14   75.92    4.33
   1   4  14   71.04    3.60
  -1  -4 -14   70.25    5.59
   1   4  14   75.07    4.97
   1   4  14   84.59    5.33
  -1  -4 -14   74.35    4.03
  -1  -4 -15   10.45    2.35
   1   4  15   12.60    1.87
   1   4  15    9.68    2.00
   1   4  15    8.86    1.38
   1   4  15   10.41    2.69
   1   4  15    9.84    1.95
  -1  -4 -15   11.47    1.57
  -1  -4 -16    2.34    0.90
   1   4  16    2.30    0.92
  -1  -4 -16    3.54    1.59
   1   4  16    1.67    0.95
   1   4  16    1.29    1.16
   1   4  16    2.27    1.44
  -1  -4 -16    1.80    0.88
   1   4  16    2.73    1.13
  -1  -4 -17  105.75    5.72
   1   4  17  107.69    4.96
  -1  -4 -17  123.50    7.90
  -1  -4 -17  100.18    4.79
   1   4  17  122.58    7.01
   1   4  17  114.73    8.50
   1   4  17  103.13    6.02
   1   4  17  113.11    5.97
  -1  -4 -18    0.83    0.88
  -1  -4 -18    0.49    1.25
   1   4  18    0.55    0.98
   1   4  18    0.36    1.20
   1   4  18    0.61    1.31
  -1  -4 -18    0.37    0.75
   1   4  18    0.38    0.77
   1   4  18    0.88    0.93
  -1  -4 -19    0.89    0.86
   1   4  19    0.58    0.93
   1   4  19    0.40    0.84
   1   4  19    0.63    1.48
  -1  -4 -19    0.51    1.10
  -1  -4 -19    0.38    0.81
   1   4  19   -0.86    1.07
  -1  -4 -20    4.83    2.19
   1   4  20    4.69    1.30
   1   4  20    4.56    2.08
  -1  -4 -20    4.12    1.49
   1   4  20    4.17    1.51
   1   4  20    5.55    1.73
   1   4  21    1.35    1.58
  -1  -4 -21   -0.56    1.20
   1   4  21    0.27    0.85
   1   4  22    8.33    2.83
  -1  -4 -22    8.18    2.51
   1   4  22    6.84    1.60
   1   4  23   62.22    6.96
  -1  -4 -23   60.19    6.39
   1   4  23   58.25    4.16
  -1  -4 -24   60.61    6.51
   1   4  24   72.06    7.65
  -1  -5  19   19.29    2.45
   1   5 -19   25.16    4.94
  -1  -5  18    0.77    1.13
   1   5 -18   -0.48    1.73
  -1  -5  18   -0.37    1.08
   1   5 -18    0.78    1.67
  -1  -5  17   48.36    3.79
  -1  -5  17   45.23    4.29
   1   5 -17   50.46    5.22
   1   5 -17   44.02    5.94
   1   5 -16    5.08    2.22
  -1  -5  16    3.91    1.60
   1   5 -16    4.28    2.17
  -1  -5  16    3.64    1.32
  -1  -5  15   -0.26    1.04
   1   5 -15   -0.68    1.46
   1   5 -15    0.45    1.43
   1   5 -14    3.26    1.27
  -1  -5  14    2.69    1.07
   1   5 -14    4.58    1.19
  -1  -5  14    3.66    1.69
   1   5 -14    8.41    2.64
   1   5 -14    7.00    2.34
   1   5 -13    7.15    1.67
  -1  -5  13    6.36    1.64
   1   5 -13    5.65    1.29
   1   5 -13    7.38    2.58
   1   5 -13    5.90    1.94
  -1  -5  13    7.75    2.02
  -1  -5  12   22.62    2.96
   1   5 -12   19.26    3.65
   1   5 -12   16.18    2.05
   1   5 -12   17.78    2.37
  -1  -5  12   23.72    2.88
   1   5 -12   24.87    3.46
   1   5 -11  437.04   13.47
  -1  -5  11  422.35   14.26
   1   5 -11  460.64   16.05
   1   5 -11  457.59   18.22
   1   5 -11  470.98   13.47
  -1  -5  11  467.60   14.18
   1   5 -10   23.69    2.44
  -1  -5  10   18.09    2.63
   1   5 -10   21.48    2.46
   1   5 -10   18.91    3.44
   1   5 -10   16.39    2.79
   1   5 -10   28.55    4.22
  -1  -5  10   24.23    2.67
  -1  -5   9   78.15    4.43
   1   5  -9   73.58    4.55
   1   5  -9   64.96    3.91
   1   5  -9   72.88    5.44
   1   5  -9   76.80    6.59
  -1  -5   9   69.12    5.55
   1   5  -9   77.14    6.51
  -1  -5   8   38.27    2.97
   1   5  -8   36.01    3.21
   1   5  -8   30.58    2.48
   1   5  -8   31.70    3.62
   1   5  -8   31.56    4.05
  -1  -5   8   33.41    4.02
   1   5  -8   31.43    4.25
   1   5  -7   28.08    2.24
  -1  -5   7   31.14    2.51
   1   5  -7   35.31    3.26
  -1  -5   7   35.93    4.18
   1   5  -7   40.64    4.77
   1   5  -7   35.64    3.67
   1   5  -7   35.19    4.17
   1   5  -6   15.57    1.61
  -1  -5   6   18.86    1.81
   1   5  -6   19.66    2.52
  -1  -5   6   17.67    3.11
   1   5  -6   17.78    2.68
   1   5  -6   16.83    2.96
   1   5  -6   19.32    3.52
  -1  -5   6   18.39    3.16
   1   5  -5   49.30    2.73
  -1  -5   5   56.78    2.80
   1   5  -5   64.28    4.52
  -1  -5   5   68.49    5.92
  -1  -5   5   71.33    5.86
   1   5  -5   75.29    6.43
   1   5  -5   60.63    4.69
   1   5  -5   69.58    5.48
   1   5  -4   18.78    1.56
  -1  -5   4   26.68    1.58
   1   5  -4   29.81    3.13
  -1  -5   4   24.59    3.80
   1   5  -4   21.66    2.90
  -1  -5   4   31.36    4.04
   1   5  -4   24.87    3.88
   1   5  -3  114.55    7.84
   1   5  -3  111.53    6.21
  -1  -5   3  119.91    7.83
   1   5  -3  116.15    6.22
  -1  -5   3  115.02    7.67
   1   5  -2 1295.97   34.40
  -1  -5   2 1246.17   34.02
   1   5  -2 1225.95   30.68
  -1  -5   2 1220.18   34.23
   1   5  -2 1235.58   31.46
   1   5  -2 1222.32   30.75
  -1  -5   1  638.97   20.66
   1   5  -1  604.81   18.56
   1   5  -1  613.78   17.52
   1   5  -1  614.64   17.79
  -1  -5   1  626.87   21.29
   1   5   0   30.77    2.84
   1   5   0   34.70    3.66
  -1  -5   0   25.09    3.79
   1   5   0   36.94    4.42
   1   5   0   39.09    3.52
  -1  -5   0   30.76    4.32
  -1  -5  -1   65.63    5.63
   1   5   1   67.09    5.10
   1   5   1   63.28    3.83
   1   5   1   60.91    5.74
   1   5   1   68.10    4.57
  -1  -5  -1   65.29    6.07
  -1  -5  -2  141.06    9.01
  -1  -5  -2  140.93    8.15
   1   5   2  148.63    7.71
   1   5   2  133.66    8.59
   1   5   2  146.77    6.75
  -1  -5  -2  132.14    5.01
  -1  -5  -3  138.79    5.39
  -1  -5  -3  140.16    8.98
  -1  -5  -3  148.88    8.17
   1   5   3  147.94    7.80
   1   5   3  149.13    9.02
  -1  -5  -3  133.66    5.14
   1   5   3  137.19    6.52
  -1  -5  -4   97.72    4.59
  -1  -5  -4  103.94    7.71
  -1  -5  -4   98.05    6.45
   1   5   4   95.90    7.24
  -1  -5  -4   90.96    3.78
   1   5   4   99.61    6.36
   1   5   4   92.56    5.17
  -1  -5  -5   -0.21    0.66
  -1  -5  -5    0.09    0.48
   1   5   5   -0.74    1.07
  -1  -5  -5   -0.76    1.79
   1   5   5   -1.51    1.94
   1   5   5   -0.75    1.01
  -1  -5  -5    0.54    1.15
  -1  -5  -6  153.33    9.62
   1   5   6  164.27    7.01
  -1  -5  -6  136.32    6.29
  -1  -5  -6  165.94    8.31
   1   5   6  142.71    9.07
  -1  -5  -7  191.95    9.10
  -1  -5  -7  175.15   10.67
   1   5   7  189.49   10.66
  -1  -5  -7  189.44    5.99
  -1  -5  -7  182.04    7.67
  -1  -5  -8    9.76    1.10
  -1  -5  -8   12.48    2.04
  -1  -5  -8    8.52    2.05
   1   5   8    9.64    2.58
   1   5   8   17.16    2.82
  -1  -5  -8    9.24    2.55
  -1  -5  -9  213.82    8.99
   1   5   9  212.32    6.78
  -1  -5  -9  208.41    9.36
   1   5   9  201.05   11.28
  -1  -5  -9  214.07   11.95
   1   5   9  205.94    9.75
  -1  -5 -10    4.65    1.69
  -1  -5 -10    4.85    2.18
   1   5  10    1.97    0.90
   1   5  10    3.40    1.89
  -1  -5 -10    1.95    1.07
   1   5  10    2.69    1.48
   1   5  11  225.79   12.22
   1   5  11  207.02    7.60
  -1  -5 -11  218.99    9.80
  -1  -5 -11  205.33   12.06
  -1  -5 -11  206.74    8.44
   1   5  11  210.55    9.90
   1   5  12  193.82   11.49
   1   5  12  206.96    7.80
  -1  -5 -12  189.96    9.39
  -1  -5 -12  184.80   11.46
  -1  -5 -12  182.41    7.81
   1   5  12  185.53    9.20
   1   5  13  151.89    5.99
  -1  -5 -13  172.68    9.17
   1   5  13  176.25    7.41
   1   5  13  180.52   11.02
   1   5  13  172.14    8.72
  -1  -5 -13  163.58    7.17
  -1  -5 -14    2.64    1.52
   1   5  14    1.84    1.26
   1   5  14    0.38    1.10
   1   5  14    3.17    1.83
  -1  -5 -14    4.08    1.32
   1   5  14    1.92    0.96
  -1  -5 -15   -0.47    1.18
   1   5  15    0.85    1.12
   1   5  15    0.38    1.15
   1   5  15    1.31    1.54
  -1  -5 -15   -0.69    0.82
   1   5  15    0.64    0.73
  -1  -5 -16    3.92    1.76
   1   5  16    1.89    1.31
   1   5  16    0.68    1.30
   1   5  16    2.31    1.02
  -1  -5 -16    0.22    0.79
   1   5  16    2.43    1.27
  -1  -5 -17   37.57    4.72
   1   5  17   42.99    4.03
   1   5  17   48.22    6.01
   1   5  17   32.95    2.69
   1   5  17   38.41    4.02
   1   5  18    4.45    1.83
   1   5  18    5.04    2.40
  -1  -5 -18    4.31    2.01
   1   5  18    7.34    1.93
   1   5  19    5.92    2.85
  -1  -5 -19    9.58    2.54
   1   5  19    8.66    2.08
  -1  -5 -20   65.91    6.69
   1   5  20   59.48    7.06
   1   5  20   68.36    5.26
  -1  -5 -21   70.44    6.90
   1   5  21   60.75    4.95
   1   5  21   62.64    7.32
   1   5  22   26.92    3.25
   1   5  22   20.93    4.40
  -1  -5 -22   24.12    4.21
  -1  -5 -23    9.84    2.89
   1   5  23    6.25    1.90
   1   6 -17   -0.77    1.81
   1   6 -16    7.47    2.49
  -1  -6  16    4.46    1.49
   1   6 -16    7.40    2.93
   1   6 -15   11.22    2.78
   1   6 -15    8.50    2.89
  -1  -6  15   13.52    2.26
   1   6 -14   42.29    4.86
   1   6 -14   46.03    6.02
  -1  -6  14   45.91    4.09
   1   6 -13   18.26    2.33
   1   6 -13   16.62    3.22
   1   6 -13   21.97    4.04
  -1  -6  13   19.19    2.79
   1   6 -12   22.66    2.64
  -1  -6  12   27.20    3.31
   1   6 -12   25.25    3.80
   1   6 -12   20.35    3.82
   1   6 -11    4.81    1.47
  -1  -6  11    2.87    1.50
   1   6 -11    2.63    1.52
   1   6 -11    2.35    1.70
   1   6 -10    3.23    1.10
  -1  -6  10    2.62    1.39
   1   6 -10    2.25    1.15
   1   6 -10    2.13    1.58
   1   6 -10    2.81    2.02
   1   6  -9    4.82    1.85
   1   6  -9    2.36    1.17
  -1  -6   9    2.46    1.57
   1   6  -9    1.64    0.86
   1   6  -9    0.41    1.53
   1   6  -8   -0.93    1.11
  -1  -6   8    0.51    1.37
   1   6  -8   -0.16    0.66
   1   6  -8    0.51    1.38
   1   6  -7    1.30    0.99
  -1  -6   7    1.04    1.49
   1   6  -7    0.69    0.61
   1   6  -7    0.78    1.30
   1   6  -6    4.07    1.53
  -1  -6   6    4.26    2.11
   1   6  -6    1.52    0.73
   1   6  -6    7.63    2.14
   1   6  -5   67.02    5.04
  -1  -6   5   79.10    6.88
   1   6  -5   73.16    5.42
   1   6  -4   27.38    3.44
  -1  -6   4   25.19    4.16
   1   6  -4   25.44    3.29
   1   6  -3  202.11    9.19
  -1  -6   3  176.04   10.82
   1   6  -3  178.56    9.10
   1   6  -3  199.30    9.03
   1   6  -2   12.22    2.40
  -1  -6   2   11.65    3.07
   1   6  -2    9.44    1.97
   1   6  -2   13.53    2.50
   1   6  -1  328.14   12.17
  -1  -6   1  304.05   14.81
   1   6  -1  319.44   11.17
   1   6  -1  325.69   12.94
  -1  -6   0    7.29    2.68
   1   6   0   10.56    2.34
   1   6   0    9.23    1.65
   1   6   0    6.35    1.96
   1   6   1   37.68    4.95
   1   6   1   47.18    4.65
  -1  -6  -1   47.67    5.74
   1   6   1   45.20    4.13
  -1  -6  -2    1.88    1.80
   1   6   2    2.11    1.46
   1   6   2    0.58    1.93
  -1  -6  -2    1.86    0.80
   1   6   2    3.55    1.39
  -1  -6  -3   28.41    4.44
   1   6   3   29.05    3.68
   1   6   3   28.31    4.30
   1   6   3   31.44    3.35
  -1  -6  -3   20.44    1.73
  -1  -6  -4    0.77    0.72
  -1  -6  -4    0.64    1.37
   1   6   4    2.17    1.32
   1   6   4    1.20    1.72
  -1  -6  -4    1.88    0.55
   1   6   4    2.81    1.34
  -1  -6  -5    3.23    1.86
   1   6   5    3.06    1.68
   1   6   5    4.85    2.10
   1   6   5    4.94    1.48
  -1  -6  -5    4.37    1.19
  -1  -6  -6   13.75    3.33
   1   6   6    8.38    2.29
   1   6   6    9.87    2.91
   1   6   6   14.67    2.36
  -1  -6  -6   10.74    1.80
  -1  -6  -7  172.97   11.25
   1   6   7  160.24   10.70
  -1  -6  -7  163.69    5.89
  -1  -6  -7  159.83    7.30
   1   6   7  179.59    8.05
  -1  -6  -8  217.66   12.92
   1   6   8  218.09    9.07
   1   6   8  207.61   12.34
  -1  -6  -8  205.14    6.28
  -1  -6  -8  209.43    8.82
  -1  -6  -9   22.46    1.46
  -1  -6  -9   33.90    5.08
   1   6   9   29.95    4.79
   1   6   9   34.66    3.51
  -1  -6  -9   29.67    3.31
   1   6   9   33.13    4.02
  -1  -6 -10   65.91    5.14
   1   6  10   73.88    7.20
  -1  -6 -10   78.89    7.88
   1   6  10   75.89    6.06
   1   6  11   17.70    3.76
   1   6  11   12.55    2.63
  -1  -6 -11   12.75    2.40
  -1  -6 -11   17.61    3.99
   1   6  12   34.86    5.22
   1   6  12   30.56    3.95
  -1  -6 -12   28.18    3.64
  -1  -6 -12   35.47    5.55
  -1  -6 -13   42.50    6.21
   1   6  13   40.04    2.89
   1   6  13   41.61    5.73
   1   6  13   41.72    4.56
  -1  -6 -13   35.27    4.24
   1   6  14   12.10    2.56
   1   6  14   16.25    3.76
  -1  -6 -14   15.06    3.81
   1   6  14   11.13    1.73
  -1  -6 -14   11.02    2.54
  -1  -6 -15   29.25    5.34
   1   6  15   41.08    4.52
   1   6  15   42.62    5.94
  -1  -6 -15   42.06    4.83
  -1  -6 -16   -0.83    2.11
   1   6  16   -0.44    1.48
   1   6  16    1.57    1.84
  -1  -6 -16    0.52    1.49
  -1  -6 -17   23.87    4.93
   1   6  17   23.95    4.62
  -1  -6 -17   17.49    3.50
   1   6  17   22.01    3.38
   1   6  18   66.24    7.73
   1   6  18   71.80    5.98
  -1  -6 -18   66.57    6.63
  -1  -6 -18   64.58    7.88
  -1  -6 -19    2.40    1.91
   1   6  19    1.71    1.70
   1   6  19    0.84    1.80
   1   6  20   61.06    5.56
  -1  -6 -20   66.24    6.85
   1   6  21    8.21    2.34
  -1  -6 -21    6.50    2.65
   1   6  22   28.59    3.74
   1   6  23   15.95    2.98
   1   7 -14    0.70    1.91
  -1  -7  13    3.03    1.59
  -1  -7  12   21.47    3.19
   1   7 -12   13.25    3.07
  -1  -7  11    6.24    2.26
   1   7 -11    6.47    1.78
   1   7 -11    8.18    2.70
  -1  -7  10    6.96    2.17
   1   7 -10    5.85    1.68
   1   7 -10    7.08    2.31
  -1  -7   9   63.42    6.54
   1   7  -9   65.21    5.06
   1   7  -9   63.45    5.79
  -1  -7   8   66.29    6.80
   1   7  -8   70.72    5.43
   1   7  -8   65.50    5.85
  -1  -7   7   36.22    5.12
   1   7  -7   30.07    3.61
   1   7  -7   29.92    3.92
  -1  -7   6    7.44    2.92
   1   7  -6    5.91    1.90
   1   7  -6   10.10    2.39
   1   7  -6    7.33    2.20
  -1  -7   5    0.64    1.73
   1   7  -5    1.22    1.36
   1   7  -5    5.31    1.88
   1   7  -5    0.85    1.41
  -1  -7   4    5.86    2.58
   1   7  -4    5.01    2.01
   1   7  -4    8.86    2.26
   1   7  -4    6.68    2.02
  -1  -7   3   79.90    7.62
   1   7  -3   70.90    5.29
   1   7  -3   80.86    6.22
   1   7  -3   67.77    5.58
  -1  -7   2   -0.68    2.44
   1   7  -2    3.23    1.78
   1   7  -2    3.13    1.66
   1   7  -2    3.79    1.37
  -1  -7   1   14.44    3.63
   1   7  -1   17.47    2.92
   1   7  -1   14.64    2.76
   1   7  -1   19.72    2.34
  -1  -7   0   44.11    5.90
   1   7   0   51.85    5.16
   1   7   0   47.25    4.58
  -1  -7  -1    9.25    3.13
   1   7   1    7.13    2.24
   1   7   1    8.82    2.25
  -1  -7  -2    2.90    2.09
   1   7   2    0.75    1.20
   1   7   2    2.41    1.79
  -1  -7  -3    3.68    2.45
   1   7   3    6.69    1.89
   1   7   3    5.36    2.14
   1   7   3    5.44    2.53
  -1  -7  -4   27.53    4.92
   1   7   4   28.20    3.50
   1   7   4   25.58    3.78
   1   7   4   21.46    4.23
  -1  -7  -5   14.28    3.68
   1   7   5    9.14    3.03
   1   7   5    9.39    2.17
   1   7   5   14.36    3.01
   1   7   6   27.83    4.85
   1   7   6   39.77    4.07
  -1  -7  -6   41.79    6.19
   1   7   6   42.35    4.79
  -1  -7  -7    3.08    2.34
   1   7   7    5.07    2.60
   1   7   7    5.95    1.81
  -1  -7  -8    7.04    2.81
   1   7   8    5.90    2.56
   1   7   8   13.45    2.51
  -1  -7  -9   -0.80    2.02
   1   7   9   -0.34    1.42
   1   7   9   -0.75    1.61
   1   7  10    0.77    1.64
  -1  -7 -10    4.05    2.58
   1   7  10    4.37    1.71
   1   7  10    2.52    1.53
   1   7  11   21.01    4.30
  -1  -7 -11   17.36    4.29
   1   7  11   15.94    2.61
   1   7  11   20.19    3.48
   1   7  12    0.79    1.87
  -1  -7 -12   -0.84    2.43
   1   7  12    0.33    1.26
   1   7  12    1.51    1.68
   1   7  13   -0.81    1.74
  -1  -7 -13   -0.86    2.03
   1   7  13   -0.33    1.36
   1   7  13    1.01    1.61
   1   7  14   44.38    5.12
   1   7  14   39.80    6.12
   1   7  15   21.63    3.54
   1   8  -9    7.59    2.10
  -1  -8   9    7.59    2.57
   1   8  -8   16.75    3.01
   1   8  -7   18.37    3.07
   1   8  -7   15.01    3.17
   1   8  -6   35.89    4.33
   1   8  -6   28.97    4.10
   1   8  -5   20.98    3.36
   1   8  -5   21.97    3.72
   1   8  -4    5.22    2.04
   1   8  -4    5.07    2.17
  -1  -8   3    1.48    2.13
   1   8  -3    2.92    1.81
   1   8  -3    2.73    2.31
  -1  -8   2   18.13    4.37
   1   8  -2   20.95    3.51
   1   8  -2   18.39    3.30
  -1  -8   1    7.70    2.96
   1   8  -1    8.68    2.64
   1   8  -1   11.05    2.69
  -1  -8   0    2.34    2.48
   1   8   0   -0.52    1.50
   1   8   0   -0.43    1.45
  -1  -8  -1   21.33    4.57
   1   8   1   21.09    3.60
   1   8   1   21.80    3.48
  -1  -8  -2    0.80    2.31
   1   8   2    1.26    1.40
  -1  -8  -3   47.22    6.69
   1   8   3   44.93    4.67
  -1  -8  -4   65.39    7.89
   1   8   4   63.92    5.47
   1   8   5   -0.79    1.61
   1   8   6   12.05    2.49
   1   8   7   21.33    3.26
   1   8   8   -0.37    1.56
   2  -7 -10    0.71    1.80
   2  -7  -9    7.60    2.82
  -2   7   8   23.95    4.71
   2  -7  -8   16.09    3.83
  -2   7   7   31.81    5.37
   2  -7  -7   27.79    5.23
   2  -7  -7   20.30    4.25
  -2   7   6  118.37    9.86
   2  -7  -6  106.11    9.68
   2  -7  -5   48.12    5.86
  -2   7   5   42.38    5.98
   2  -7  -5   53.87    6.87
   2  -7  -4    0.61    1.76
  -2   7   4    1.43    2.06
   2  -7  -4   -0.78    2.12
   2  -7  -3    1.20    1.99
  -2   7   3    0.70    1.78
   2  -7  -3    0.77    2.10
  -2   7   2    9.61    2.95
   2  -7  -2   10.65    3.51
   2  -7  -1    2.26    1.56
   2  -7  -1    3.00    2.59
  -2   7   0    2.79    2.60
   2  -7   0    2.39    1.83
   2  -7   0    0.74    2.24
  -2   7  -1    3.47    2.58
   2  -7   1    2.51    1.87
   2  -7   1    2.92    2.53
  -2   7  -2   40.68    5.78
   2  -7   2   33.14    5.50
   2  -7   2   42.12    5.26
   2  -7   3   88.10    7.56
   2  -7   4   19.51    3.80
   2  -7   5    6.57    2.43
   2  -7   6   22.91    4.10
  -2   7  -7   50.84    5.59
   2  -7   7   55.76    6.51
  -2   7  -8   69.47    6.72
  -2   7  -9    0.57    1.55
  -2   7 -10    5.45    2.40
  -2   7 -11    3.83    2.29
  -2   7 -12    8.70    2.95
   2  -6 -16    7.66    3.27
   2  -6 -15    0.84    2.13
   2  -6 -15    0.82    1.58
   2  -6 -14    0.83    2.24
   2  -6 -14   -2.39    2.41
  -2   6  14   -0.79    1.86
   2  -6 -13   -0.81    2.34
   2  -6 -13    1.53    2.08
  -2   6  13    0.77    1.81
   2  -6 -12    3.99    2.96
   2  -6 -12    3.70    2.36
  -2   6  12    4.51    2.29
   2  -6 -11   10.97    3.69
  -2   6  11    7.37    2.83
   2  -6 -11   12.90    3.58
   2  -6 -10  125.03    9.97
   2  -6 -10  144.75   11.14
  -2   6  10  122.84    9.87
  -2   6  10  120.25    6.84
  -2   6   9   12.90    2.39
  -2   6   9   15.45    3.58
   2  -6  -9   10.11    3.11
   2  -6  -8   59.52    6.58
   2  -6  -8   67.60    7.58
  -2   6   8   51.54    6.38
  -2   6   8   46.27    3.95
  -2   6   7    2.85    1.25
   2  -6  -7    3.81    2.02
   2  -6  -7    2.91    2.31
   2  -6  -7    2.91    1.37
  -2   6   7    4.05    1.95
   2  -6  -6   19.22    4.18
  -2   6   6   21.83    2.66
  -2   6   6   25.77    4.37
   2  -6  -6   25.91    4.37
   2  -6  -5   37.37    5.13
   2  -6  -5   35.67    5.38
  -2   6   5   38.80    5.35
  -2   6   5   35.64    3.17
  -2   6   4   30.53    3.07
   2  -6  -4   42.56    5.46
  -2   6   4   43.71    5.68
   2  -6  -4   36.49    5.45
  -2   6   3   80.27    4.77
   2  -6  -3  104.56    8.86
  -2   6   3  100.66    8.27
   2  -6  -3  104.34    8.34
  -2   6   3   96.10    4.14
  -2   6   2   30.58    3.02
  -2   6   2   41.98    5.62
  -2   6   2   40.81    2.89
   2  -6  -2   34.94    5.33
   2  -6  -2   31.31    5.06
   2  -6  -1   77.15    7.04
  -2   6   1   72.54    4.36
   2  -6  -1   89.57    8.20
   2  -6  -1   87.27    6.52
  -2   6   1   71.64    4.32
  -2   6   1   89.64    7.67
   2  -6   0   32.72    5.02
  -2   6   0   27.98    2.72
   2  -6   0   36.49    4.28
   2  -6   1    3.23    2.15
   2  -6   1    2.31    1.78
  -2   6  -1    0.21    1.35
   2  -6   2   18.53    3.89
   2  -6   2   13.11    2.85
  -2   6  -2   11.59    1.95
   2  -6   3   61.24    6.66
  -2   6  -3   49.40    3.86
   2  -6   3   52.88    5.60
   2  -6   4   27.45    4.55
   2  -6   4   25.53    4.05
  -2   6  -4   25.50    2.91
   2  -6   5   99.75    8.33
   2  -6   5   85.98    7.35
  -2   6  -5   83.12    5.33
   2  -6   6   64.62    6.74
  -2   6  -6   61.97    4.72
   2  -6   6   73.36    6.96
  -2   6  -7   28.28    3.31
  -2   6  -7   24.83    4.29
   2  -6   7   33.04    4.82
   2  -6   8   15.59    3.45
   2  -6   8   14.33    3.31
  -2   6  -8   10.97    2.25
  -2   6  -8   17.37    3.63
   2  -6   9   -0.65    1.52
   2  -6   9   -0.56    1.33
  -2   6  -9    0.68    1.39
  -2   6  -9   -0.62    1.68
   2  -6  10   15.38    3.65
   2  -6  10   18.83    3.66
  -2   6 -10   20.69    3.10
  -2   6 -10   20.44    3.96
   2  -6  11   12.41    3.31
   2  -6  11    1.63    1.66
  -2   6 -11   10.49    3.24
  -2   6 -11    6.92    2.06
  -2   6 -12    0.81    1.60
   2  -6  12   -0.71    1.93
  -2   6 -13   -0.43    1.54
  -2   6 -14   27.84    3.99
  -2   6 -15   11.33    2.69
  -2   6 -15   14.32    3.84
   2  -5 -20  136.14   11.18
   2  -5 -19   64.27    7.72
  -2   5  18    2.35    2.25
   2  -5 -18    1.71    2.32
   2  -5 -18    3.13    2.49
  -2   5  17   20.54    4.27
   2  -5 -17   17.46    4.31
   2  -5 -17   19.18    4.31
  -2   5  16   -0.74    1.88
   2  -5 -16    0.81    2.05
   2  -5 -16    3.01    2.60
   2  -5 -15   84.71    8.49
  -2   5  15   75.40    7.71
   2  -5 -15  100.97    9.05
   2  -5 -14   97.19    9.21
  -2   5  14  104.75    8.95
   2  -5 -14  126.18   10.02
  -2   5  13  103.22    8.67
   2  -5 -13  107.73    9.17
  -2   5  13   89.81    6.45
   2  -5 -13   99.55    9.01
   2  -5 -12   11.70    3.31
  -2   5  12   11.67    2.57
  -2   5  12   11.94    3.19
   2  -5 -12   11.31    3.19
  -2   5  11  275.11   14.17
  -2   5  11  240.17   10.64
   2  -5 -11  237.75   13.62
   2  -5 -11  246.20   13.85
   2  -5 -10    9.85    1.69
   2  -5 -10   15.14    3.85
  -2   5  10   12.60    3.15
   2  -5 -10   11.80    3.39
   2  -5  -9  170.42   11.06
   2  -5  -9  165.14   10.72
  -2   5   9  167.26   10.58
   2  -5  -9  157.89    6.70
  -2   5   8  144.24    9.61
   2  -5  -8  159.66   10.66
   2  -5  -8  147.07    6.39
   2  -5  -8  129.10    9.33
   2  -5  -7   88.65    7.60
  -2   5   7   75.01    3.48
   2  -5  -7   89.63    7.98
   2  -5  -7   83.82    4.95
   2  -5  -6  120.49    8.79
   2  -5  -6  110.80    8.86
  -2   5   6  132.76    8.96
  -2   5   6  114.16    6.44
  -2   5   6  106.34    4.50
  -2   5   5  109.60    6.21
  -2   5   5  117.05    8.45
   2  -5  -5  112.05    8.78
   2  -5  -5   99.47    7.99
   2  -5  -4    8.26    2.60
  -2   5   4   14.60    3.08
  -2   5   4    8.13    1.99
  -2   5   4    8.39    1.39
   2  -5  -4   10.58    3.15
   2  -5  -3   23.19    3.83
  -2   5   3   19.36    2.65
  -2   5   3   23.26    3.79
  -2   5   3   19.19    2.12
   2  -5  -3   23.14    3.95
   2  -5  -2   37.15    4.78
   2  -5  -2   37.28    4.19
  -2   5   2   29.88    3.26
  -2   5   2   34.62    4.63
   2  -5  -2   40.55    5.22
  -2   5   2   39.10    3.11
  -2   5   1   72.07    4.72
   2  -5  -1   76.04    5.97
   2  -5  -1   56.84    6.01
   2  -5  -1   73.13    6.82
  -2   5   1   82.43    6.77
   2  -5  -1   78.07    5.86
  -2   5   0   43.44    3.70
   2  -5   0   38.90    4.40
   2  -5   0   43.55    5.16
   2  -5   0   47.57    5.57
  -2   5   0   39.87    4.78
   2  -5   0   45.03    4.45
   2  -5   1    0.55    1.68
   2  -5   1    3.74    1.74
   2  -5   1    3.59    1.24
   2  -5   1    3.84    1.88
   2  -5   2  188.40    9.84
  -2   5  -2  169.00    7.46
   2  -5   2  171.73    9.33
   2  -5   2  178.97    7.84
   2  -5   2  200.39   11.20
   2  -5   3   31.59    4.06
   2  -5   3   38.27    3.54
   2  -5   3   40.10    4.98
   2  -5   3   32.56    4.31
  -2   5  -3   34.81    3.31
  -2   5  -4   24.61    4.00
  -2   5  -4   37.30    3.43
   2  -5   4   36.01    4.42
   2  -5   4   32.17    3.40
   2  -5   4   38.11    5.01
  -2   5  -5   23.96    4.13
   2  -5   5   28.65    4.20
   2  -5   5   21.10    2.87
   2  -5   5   25.65    3.89
  -2   5  -5   24.03    2.87
  -2   5  -6    5.55    2.13
   2  -5   6    3.69    1.89
   2  -5   6    5.26    2.08
  -2   5  -6    4.25    1.43
   2  -5   6    5.76    1.79
  -2   5  -7    1.11    1.60
   2  -5   7    1.10    1.58
  -2   5  -7    0.65    1.08
   2  -5   7    0.72    1.09
   2  -5   8    1.14    1.55
  -2   5  -8    1.66    1.68
   2  -5   8   -0.57    1.10
  -2   5  -8    0.69    1.27
   2  -5   8   -0.50    1.74
  -2   5  -9  141.19    7.87
   2  -5   9  144.82    9.07
  -2   5  -9  158.80    9.92
   2  -5   9  148.25    9.94
  -2   5 -10  245.18   10.95
  -2   5 -10  251.01   12.77
   2  -5  10  243.16   11.86
   2  -5  10  246.36   13.31
  -2   5 -11    1.22    1.91
   2  -5  11    2.42    1.86
   2  -5  11    2.54    1.93
  -2   5 -11    8.31    2.86
  -2   5 -12   35.35    4.38
   2  -5  12   33.42    4.23
   2  -5  12   33.44    5.12
  -2   5 -12   38.16    4.91
  -2   5 -13    5.37    2.15
   2  -5  13    6.59    2.17
   2  -5  13    8.11    2.83
  -2   5 -13    7.20    2.55
  -2   5 -14    1.88    1.69
   2  -5  14   -0.47    1.27
   2  -5  14    2.09    2.11
  -2   5 -14    0.55    1.77
  -2   5 -15    4.44    1.96
   2  -5  15    6.44    2.03
   2  -5  15    3.57    2.57
  -2   5 -15    3.89    2.07
  -2   5 -16    3.10    1.92
   2  -5  16    0.46    1.38
  -2   5 -16    4.44    2.20
   2  -5  16    1.46    2.11
  -2   5 -17   12.95    3.24
  -2   5 -18  186.08   11.17
  -2   5 -19   75.56    7.20
   2  -4 -23    3.78    2.61
   2  -4 -22    5.95    3.03
   2  -4 -21    5.87    2.99
   2  -4 -20    1.44    2.19
   2  -4 -20    5.84    2.89
  -2   4  20    1.46    1.71
   2  -4 -19   70.00    7.47
  -2   4  19   71.15    7.35
   2  -4 -19   66.86    7.83
   2  -4 -18   95.54    8.63
  -2   4  18   73.63    7.46
   2  -4 -18   75.62    8.10
   2  -4 -17  174.64   11.45
   2  -4 -17  167.44   11.77
  -2   4  17  136.05   10.10
   2  -4 -16   15.11    3.69
  -2   4  16   17.27    3.65
   2  -4 -16   23.33    4.47
  -2   4  15   31.80    2.76
  -2   4  15   32.23    4.69
   2  -4 -15   37.98    5.52
   2  -4 -15   36.17    5.03
   2  -4 -14    5.53    2.36
  -2   4  14    8.05    1.43
  -2   4  14    5.30    1.88
   2  -4 -14   10.58    3.11
  -2   4  14    6.61    2.31
   2  -4 -13    7.74    2.50
  -2   4  13    7.16    1.32
  -2   4  13    7.42    2.13
  -2   4  13    9.87    2.68
   2  -4 -13   11.56    3.13
  -2   4  12    5.03    1.07
   2  -4 -12    3.26    1.88
   2  -4 -12    6.94    2.36
  -2   4  12    3.38    1.71
  -2   4  11    0.79    0.73
   2  -4 -11    0.63    1.48
  -2   4  11    0.62    0.84
   2  -4 -11    1.12    1.87
  -2   4  11    1.64    1.66
  -2   4  10  184.85   10.42
  -2   4  10  168.75    6.73
   2  -4 -10  158.90    9.93
  -2   4  10  171.52    6.09
   2  -4 -10  166.30   10.50
   2  -4  -9    2.32    0.97
  -2   4   9    0.88    0.81
  -2   4   9    0.51    1.10
   2  -4  -9    1.14    0.86
   2  -4  -9    2.13    1.61
  -2   4   9    0.78    0.67
   2  -4  -9    1.16    1.58
   2  -4  -8   33.73    4.62
  -2   4   8   34.90    4.38
   2  -4  -8   36.47    3.39
   2  -4  -8   33.44    2.92
  -2   4   8   31.84    2.38
   2  -4  -8   37.42    4.78
  -2   4   8   29.70    2.60
  -2   4   7  162.28    6.53
   2  -4  -7  184.45    7.97
  -2   4   7  183.22    9.95
   2  -4  -7  176.28   10.16
   2  -4  -7  162.28    7.03
  -2   4   7  170.16    6.00
   2  -4  -7  168.69   10.25
  -2   4   7  171.23    9.06
   2  -4  -6  253.54   12.50
  -2   4   6  265.86   11.63
   2  -4  -6  247.22   12.63
  -2   4   6  273.35   12.39
   2  -4  -6  271.01   10.23
  -2   4   5   16.88    2.93
   2  -4  -5   15.36    3.25
  -2   4   5   22.28    3.43
   2  -4  -5   17.47    2.47
  -2   4   5   22.37    2.23
   2  -4  -5   25.14    3.89
  -2   4   4    2.49    1.60
   2  -4  -4   -0.50    1.36
  -2   4   4    1.89    1.28
   2  -4  -4    0.92    0.98
  -2   4   4    1.33    1.12
   2  -4  -4    1.45    1.39
  -2   4   4    1.05    0.73
  -2   4   3  122.20    6.56
   2  -4  -3  126.96    6.82
   2  -4  -3  132.38    8.30
  -2   4   3  119.82    7.63
  -2   4   3  121.74    5.76
  -2   4   3  133.72    7.93
   2  -4  -3  108.25    7.84
   2  -4  -2   47.81    5.17
  -2   4   2   52.12    4.97
  -2   4   2   48.93    4.08
   2  -4  -2   46.60    4.15
   2  -4  -2   54.70    5.37
  -2   4   2   58.51    5.16
  -2   4   2   57.91    3.86
  -2   4   2   46.32    4.82
   2  -4  -1   73.75    5.19
   2  -4  -1   68.77    6.09
  -2   4   1   64.53    5.50
  -2   4   1   72.94    4.87
   2  -4  -1   69.15    5.09
  -2   4   1   68.44    5.61
   2  -4  -1   77.82    6.32
  -2   4   1   74.19    6.08
   2  -4   0    4.63    2.04
  -2   4   0    4.99    1.90
   2  -4   0    5.98    2.03
  -2   4   0    2.12    1.78
  -2   4   0    7.53    1.76
  -2   4   0    2.80    1.54
   2  -4   0    6.11    1.70
   2  -4   0    7.69    1.96
   2  -4   1   18.74    2.81
  -2   4  -1   17.10    3.03
   2  -4   1   15.03    2.98
  -2   4  -1   10.06    2.65
   2  -4   1   14.09    2.81
  -2   4  -1   12.85    2.20
   2  -4   1   13.15    2.04
  -2   4  -1   17.84    2.87
   2  -4   1   13.69    2.47
  -2   4  -2  290.77   12.60
   2  -4   2  314.26   12.18
   2  -4   2  314.57   12.45
   2  -4   2  315.20   10.86
  -2   4  -2  290.77   10.62
   2  -4   2  317.35   13.57
  -2   4  -2  295.43   13.20
  -2   4  -3   24.70    3.66
  -2   4  -3   23.85    3.70
   2  -4   3   28.25    3.96
  -2   4  -3   28.53    3.00
   2  -4   3   29.60    3.71
   2  -4   3   25.48    2.87
   2  -4   3   24.59    3.38
  -2   4  -4    0.88    2.06
   2  -4   4    6.66    1.67
  -2   4  -4    5.36    1.99
   2  -4   4    3.56    1.86
  -2   4  -4    5.33    1.50
   2  -4   4    5.11    1.69
   2  -4   4    3.83    1.91
   2  -4   5  232.20   10.67
  -2   4  -5  230.13   11.13
   2  -4   5  237.65    9.64
   2  -4   5  230.24   11.13
  -2   4  -5  232.23   11.79
   2  -4   5  232.17   11.40
  -2   4  -5  233.28    9.36
  -2   4  -6  207.13    8.91
   2  -4   6  212.60   10.16
  -2   4  -6  195.76   10.20
   2  -4   6  203.70    9.16
   2  -4   6  210.01   10.67
  -2   4  -6  207.84   11.13
   2  -4   6  213.37   10.67
  -2   4  -6  208.01   10.88
  -2   4  -7   94.07    7.07
  -2   4  -7   88.59    7.25
  -2   4  -7   98.73    7.08
   2  -4   7   84.83    6.45
   2  -4   7   89.03    6.46
  -2   4  -7  101.81    6.04
   2  -4   7   87.41    5.91
   2  -4   7   97.06    7.32
  -2   4  -8    1.40    1.55
   2  -4   8   -0.43    1.23
   2  -4   8   -0.43    1.08
  -2   4  -8    1.01    1.17
   2  -4   8    0.73    1.10
  -2   4  -8   -0.48    1.30
   2  -4   8   -1.02    1.55
   2  -4   9  142.20    8.11
   2  -4   9  120.61    7.76
  -2   4  -9  114.49    6.93
   2  -4   9  120.10    7.55
   2  -4   9  125.52    7.50
   2  -4   9  128.82    8.77
  -2   4  -9  133.27    8.45
   2  -4  10   26.34    3.50
   2  -4  10   20.66    3.34
   2  -4  10   19.87    3.29
  -2   4 -10   24.48    3.31
   2  -4  10   26.10    3.57
  -2   4 -10   20.19    3.39
   2  -4  10   20.99    3.78
  -2   4 -11   39.88    4.27
   2  -4  11   39.42    4.40
   2  -4  11   43.01    4.46
   2  -4  11   38.77    4.41
  -2   4 -11   34.24    4.41
   2  -4  11   42.34    5.21
  -2   4 -12    5.10    2.12
   2  -4  12    2.17    1.44
  -2   4 -12    2.90    1.67
   2  -4  12    3.55    1.88
   2  -4  12    3.31    1.49
   2  -4  13  105.63    7.00
  -2   4 -13   98.62    7.04
  -2   4 -13  104.15    7.57
   2  -4  13   99.01    8.27
   2  -4  14  111.69    7.15
   2  -4  14  103.99    8.59
  -2   4 -14   95.49    7.30
  -2   4 -14  108.47    7.65
  -2   4 -15   29.62    4.23
  -2   4 -15   31.32    4.29
   2  -4  15   28.57    3.60
   2  -4  15   30.49    4.82
  -2   4 -16    9.82    3.37
  -2   4 -16   10.81    2.88
   2  -4  16   11.02    2.52
  -2   4 -17   15.72    3.63
  -2   4 -17   23.62    3.80
   2  -4  17   21.38    3.40
  -2   4 -18  128.78    8.49
  -2   4 -18  116.07    8.68
   2  -4  18  110.88    7.27
  -2   4 -19  211.51   11.25
   2  -4  19  210.49   10.33
   2  -4  19  204.43   12.97
  -2   4 -19  188.45   11.57
  -2   4 -20   60.72    6.63
  -2   4 -20   72.29    6.61
   2  -4  21    1.70    1.35
  -2   4 -21    0.64    2.37
   2  -3 -22    4.03    2.68
  -2   3  22    8.20    2.86
   2  -3 -21    2.36    2.00
  -2   3  21   -0.66    1.79
  -2   3  20   60.12    6.55
   2  -3 -20   63.50    7.41
   2  -3 -20   64.31    5.71
   2  -3 -19  130.25    9.34
  -2   3  19  125.97    9.22
   2  -3 -19  118.40    9.93
   2  -3 -19  128.13    7.97
   2  -3 -18  135.02    7.94
   2  -3 -18  138.36    9.46
   2  -3 -18  128.64   10.08
  -2   3  18  106.61    5.29
  -2   3  18  139.03    9.31
   2  -3 -17    5.61    2.52
   2  -3 -17    4.55    2.12
   2  -3 -17    4.74    1.66
  -2   3  17    2.04    0.98
  -2   3  17    1.12    1.42
   2  -3 -16    4.07    2.06
   2  -3 -16    4.41    2.05
   2  -3 -16    4.14    1.35
  -2   3  16    5.02    1.32
  -2   3  16    2.15    1.63
   2  -3 -16    4.52    1.49
  -2   3  15  169.92    6.99
   2  -3 -15  176.69   11.33
   2  -3 -15  184.60    8.03
  -2   3  15  177.26   10.11
   2  -3 -15  189.85    9.01
   2  -3 -15  190.47   10.78
   2  -3 -14   11.43    2.93
   2  -3 -14   10.81    2.67
   2  -3 -14   11.76    2.07
  -2   3  14    9.10    2.55
   2  -3 -14   11.49    2.19
  -2   3  14   12.36    2.73
  -2   3  14   10.66    1.77
   2  -3 -13    2.98    1.51
  -2   3  13    1.33    1.02
  -2   3  13    0.95    1.29
   2  -3 -13   -0.61    1.18
  -2   3  12  147.94    8.65
  -2   3  12  129.12    6.08
  -2   3  12  140.39    6.86
   2  -3 -12  147.41    8.83
   2  -3 -12  153.09    9.87
  -2   3  11  282.10   12.60
  -2   3  11  302.07   10.23
  -2   3  11  314.75   10.92
   2  -3 -11  301.55   13.17
   2  -3 -11  307.76   10.98
   2  -3 -11  324.25   14.70
  -2   3  10  227.44   10.78
  -2   3  10  238.69    8.80
  -2   3  10  234.94    8.98
   2  -3 -10  244.49   11.28
   2  -3 -10  236.59   12.09
   2  -3  -9  102.86    7.06
  -2   3   9  112.91    7.17
  -2   3   9  121.59    5.88
   2  -3  -9  107.57    5.23
  -2   3   9  112.69    5.39
  -2   3   9  111.46    5.70
   2  -3  -9  122.68    8.33
  -2   3   8    9.16    1.81
   2  -3  -8   12.02    1.80
  -2   3   8   15.84    1.98
   2  -3  -8   11.84    2.49
  -2   3   8   12.72    1.88
  -2   3   8   11.93    2.30
   2  -3  -8   10.06    2.65
   2  -3  -7  327.71   14.05
  -2   3   7  327.75   12.82
   2  -3  -7  333.90   10.70
   2  -3  -7  336.23   13.18
  -2   3   7  320.76   10.24
  -2   3   7  326.32   11.10
  -2   3   7  309.51   10.56
   2  -3  -7  317.49   10.57
   2  -3  -6  155.35    9.13
   2  -3  -6  152.32    8.46
   2  -3  -6  169.80    7.11
  -2   3   6  163.76    7.34
  -2   3   6  167.72    6.67
  -2   3   6  185.01    8.81
   2  -3  -6  175.62    7.08
   2  -3  -5  205.32    7.88
  -2   3   5  209.45    9.44
   2  -3  -5  198.54    9.60
   2  -3  -5  201.13   10.28
  -2   3   5  206.89    7.57
  -2   3   5  192.37    7.65
  -2   3   4   56.97    3.69
   2  -3  -4   61.69    4.00
  -2   3   4   59.07    4.73
   2  -3  -4   57.25    4.99
   2  -3  -4   56.39    5.24
   2  -3  -4   67.44    4.68
  -2   3   4   56.19    3.90
  -2   3   3  824.18   20.53
   2  -3  -3  756.02   24.16
   2  -3  -3  824.47   23.65
  -2   3   3  837.05   23.08
   2  -3  -3  825.88   21.20
  -2   3   3  848.54   23.10
  -2   3   3  787.85   21.05
  -2   3   2    0.83    0.95
   2  -3  -2   -0.36    1.16
  -2   3   2    1.71    1.31
   2  -3  -2    0.84    1.34
  -2   3   2   -0.61    1.61
   2  -3  -2    0.25    1.00
  -2   3   2    1.62    0.93
  -2   3   2    0.48    0.83
   2  -3  -1    4.95    1.78
  -2   3   1    8.44    2.00
   2  -3  -1   11.17    2.17
  -2   3   1    5.93    1.76
  -2   3   1    7.93    1.49
   2  -3  -1    9.56    1.80
  -2   3   1    8.47    1.76
   2  -3   0   39.85    4.14
   2  -3   0   39.53    3.61
   2  -3   0   32.75    3.11
  -2   3   0   35.76    3.42
  -2   3   0   39.72    3.66
   2  -3   0   37.99    3.86
  -2   3   0   39.99    3.99
   2  -3   1   13.68    1.96
   2  -3   1   15.58    2.67
  -2   3  -1   15.44    2.54
   2  -3   1   21.36    2.95
  -2   3  -1   11.15    2.20
   2  -3   1   14.85    2.34
  -2   3  -1   17.05    2.35
   2  -3   1   16.21    2.34
  -2   3  -2   46.98    3.87
   2  -3   2   45.54    4.46
  -2   3  -2   42.00    4.23
   2  -3   2   41.05    3.63
   2  -3   2   43.38    4.03
   2  -3   2   42.08    3.47
   2  -3   2   43.60    4.13
  -2   3  -2   39.72    4.15
  -2   3  -3  134.09    6.82
  -2   3  -3  134.55    7.71
   2  -3   3  148.27    7.09
   2  -3   3  141.62    7.72
   2  -3   3  135.54    6.60
  -2   3  -3  143.94    8.05
   2  -3   3  135.70    7.65
  -2   3  -4  121.23    6.37
  -2   3  -4  100.25    6.66
   2  -3   4  113.22    6.36
   2  -3   4  115.84    7.06
   2  -3   4  116.93    6.12
  -2   3  -4  118.07    7.39
   2  -3   4  120.49    7.07
  -2   3  -5  227.89    9.45
   2  -3   5  244.37    9.90
  -2   3  -5  258.54   11.31
   2  -3   5  238.13    9.52
   2  -3   5  226.37   10.61
  -2   3  -5  240.31   10.81
  -2   3  -6  163.96    8.86
  -2   3  -6  171.69    9.21
  -2   3  -6  168.14    7.91
   2  -3   6  175.26    8.23
   2  -3   6  169.56    7.93
   2  -3   6  183.54    9.40
   2  -3   7  137.96    8.26
   2  -3   7  142.85    7.38
  -2   3  -7  130.63    7.85
  -2   3  -7  139.08    8.39
   2  -3   7  138.44    7.70
  -2   3  -7  137.05    7.14
   2  -3   7  139.03    7.38
  -2   3  -7  142.09    8.09
   2  -3   8   84.34    6.38
   2  -3   8   70.03    5.24
  -2   3  -8   73.22    5.80
   2  -3   8   71.95    5.29
  -2   3  -8   80.41    6.29
  -2   3  -8   64.27    5.43
   2  -3   8   77.79    5.82
  -2   3  -8   73.91    5.18
  -2   3  -9   14.09    2.74
   2  -3   9   15.48    2.62
  -2   3  -9   14.07    2.73
   2  -3   9   13.69    2.37
   2  -3   9   14.04    2.54
  -2   3  -9   13.47    2.45
  -2   3  -9   13.67    2.88
   2  -3   9   11.27    2.52
   2  -3   9   12.51    2.32
  -2   3 -10   38.43    4.12
   2  -3  10   40.56    4.06
  -2   3 -10   47.11    5.04
  -2   3 -10   50.45    4.89
   2  -3  10   36.68    3.85
   2  -3  10   40.93    4.18
   2  -3  10   40.02    4.61
   2  -3  10   40.43    4.26
  -2   3 -10   42.15    4.15
  -2   3 -11    5.70    1.80
   2  -3  11    9.16    2.24
  -2   3 -11    8.12    2.21
   2  -3  11   12.23    2.31
  -2   3 -11   10.16    2.26
   2  -3  11    8.12    1.99
   2  -3  11    8.39    2.01
  -2   3 -11    7.34    2.31
   2  -3  11    9.62    2.53
  -2   3 -12   52.60    4.92
   2  -3  12   47.80    4.78
   2  -3  12   48.19    4.34
  -2   3 -12   47.01    4.74
   2  -3  12   53.62    4.78
   2  -3  12   46.11    5.20
   2  -3  12   51.86    4.96
   2  -3  13    2.10    1.26
   2  -3  13    1.74    1.50
  -2   3 -13    3.05    1.78
  -2   3 -13    1.24    1.37
   2  -3  13    3.66    1.51
   2  -3  14  135.84    7.35
  -2   3 -14  127.03    7.75
  -2   3 -14  132.79    8.22
   2  -3  15   -0.71    1.71
  -2   3 -15   -0.97    1.61
  -2   3 -15    0.84    1.07
   2  -3  15    1.30    1.25
  -2   3 -16   16.77    3.30
  -2   3 -16   21.15    3.30
   2  -3  16   21.36    3.88
   2  -3  16   20.98    3.07
   2  -3  17   48.77    5.75
  -2   3 -17   50.98    5.80
   2  -3  17   44.82    4.33
  -2   3 -17   45.19    4.63
   2  -3  18    8.58    2.12
   2  -3  18    9.38    2.82
  -2   3 -18    9.48    2.34
  -2   3 -18    1.67    2.27
   2  -3  19   51.55    4.79
  -2   3 -19   56.46    6.13
   2  -3  19   45.48    5.73
   2  -3  19   51.60    4.25
  -2   3 -19   57.13    5.27
   2  -3  20    5.29    1.65
   2  -3  20    4.59    2.09
  -2   3 -20    2.43    2.26
   2  -3  20    4.27    1.94
  -2   3 -20    7.63    2.32
   2  -3  21    1.77    1.20
   2  -3  21    4.69    2.23
  -2   3 -21    3.16    2.10
   2  -3  21    4.01    1.93
  -2   3 -21    5.45    2.14
   2  -3  22    0.88    1.05
  -2   3 -22   -0.66    1.90
  -2   3 -22    1.85    1.47
   2  -3  23   10.05    2.05
  -2   3 -23    7.02    2.34
   2  -3  24    0.30    0.99
   2  -2 -24  201.50   11.57
  -2   2  23  110.99    8.81
   2  -2 -23  118.44    8.68
   2  -2 -23  128.30   10.41
  -2   2  23  116.47    9.18
  -2   2  22   98.15    8.00
   2  -2 -22  110.59    8.22
  -2   2  22  112.44    8.77
   2  -2 -21   11.26    2.73
  -2   2  21   14.10    3.12
   2  -2 -20   28.97    4.11
  -2   2  20   29.76    4.23
   2  -2 -19   11.01    2.68
  -2   2  19   10.86    2.77
   2  -2 -19   11.89    1.83
  -2   2  18  117.68    8.04
   2  -2 -18  120.60    5.79
   2  -2 -18  127.55    8.24
  -2   2  17   20.60    3.21
   2  -2 -17   25.43    3.58
   2  -2 -17   21.13    2.31
   2  -2 -16   13.37    1.89
  -2   2  16   12.45    2.50
  -2   2  16   12.09    2.62
   2  -2 -16   10.64    2.30
  -2   2  15  211.25   10.30
  -2   2  15  211.48   10.62
   2  -2 -15  217.21    7.94
   2  -2 -15  199.61   10.08
   2  -2 -14   -0.22    0.75
  -2   2  14    0.36    0.84
  -2   2  14   -0.40    1.02
   2  -2 -14    0.41    0.96
  -2   2  14    0.30    1.11
  -2   2  13   39.68    4.11
  -2   2  13   41.75    3.93
   2  -2 -13   48.73    4.48
   2  -2 -13   39.34    3.24
   2  -2 -13   39.52    3.12
  -2   2  12  125.96    6.93
   2  -2 -12  153.35    7.97
   2  -2 -12  140.96    7.73
   2  -2 -12  130.06    6.10
  -2   2  12  130.22    7.39
  -2   2  11  253.14   10.44
   2  -2 -11  248.84   10.48
  -2   2  11  240.60    9.81
   2  -2 -11  232.48   11.72
   2  -2 -11  246.62   10.52
  -2   2  10   61.75    4.66
   2  -2 -10   60.68    4.61
  -2   2  10   55.53    4.28
   2  -2 -10   54.15    5.28
   2  -2 -10   49.33    4.37
  -2   2   9  101.25    5.94
   2  -2  -9   99.39    5.90
  -2   2   9   97.25    5.56
   2  -2  -9   90.57    6.84
   2  -2  -9  111.93    6.31
  -2   2   8 1033.37   26.59
  -2   2   8 1045.03   27.29
   2  -2  -8 1000.98   29.17
  -2   2   8 1022.92   26.00
   2  -2  -8 1018.75   26.63
  -2   2   8 1029.01   25.45
   2  -2  -7   45.50    4.59
  -2   2   7   53.49    4.39
  -2   2   7   41.64    3.56
   2  -2  -7   48.07    3.93
  -2   2   7   49.79    3.83
  -2   2   7   56.97    3.84
   2  -2  -7   45.34    3.33
   2  -2  -6  182.45    7.45
   2  -2  -6  193.15    8.24
  -2   2   6  199.66    7.77
  -2   2   6  197.25    7.84
  -2   2   6  194.50    8.82
   2  -2  -6  217.65   10.18
  -2   2   6  192.95    8.14
  -2   2   5  351.06   12.64
   2  -2  -5  333.22   13.19
  -2   2   5  332.15   11.50
   2  -2  -5  348.57   10.02
  -2   2   5  330.18   11.19
   2  -2  -5  356.05   11.14
   2  -2  -5  347.81   11.79
   2  -2  -5  325.09   10.90
  -2   2   5  349.67   11.37
  -2   2   5  348.03   11.06
  -2   2   4  264.85   10.51
   2  -2  -4  252.92   10.96
  -2   2   4  267.50    9.61
   2  -2  -4  268.68    8.24
  -2   2   4  250.11    9.34
   2  -2  -4  262.62    9.20
   2  -2  -4  256.79    9.73
  -2   2   4  268.60    9.55
  -2   2   4  256.91    9.03
   2  -2  -4  238.51    9.07
  -2   2   3  194.60    8.84
   2  -2  -3  179.90    9.01
  -2   2   3  210.35    8.10
   2  -2  -3  211.61    7.00
  -2   2   3  206.16    8.14
   2  -2  -3  206.35    7.90
  -2   2   3  190.40    7.79
   2  -2  -3  206.18    8.34
  -2   2   3  195.71    7.59
  -2   2   3  200.17    8.10
  -2   2   2  279.54   10.98
   2  -2  -2  273.05   11.30
  -2   2   2  293.27   10.13
   2  -2  -2  293.85    8.83
  -2   2   2  281.20    9.71
   2  -2  -2  279.27    9.73
  -2   2   2  262.86    9.79
   2  -2  -2  274.05    9.99
  -2   2   2  287.49    9.64
  -2   2   2  293.11   10.29
  -2   2   1   58.31    3.82
  -2   2   1   57.25    4.12
   2  -2  -1   60.53    3.44
  -2   2   1   59.56    4.74
   2  -2  -1   58.59    4.82
   2  -2  -1   53.82    3.96
  -2   2   1   55.70    4.00
  -2   2   1   55.99    3.72
   2  -2   0  218.98    9.85
  -2   2   0  239.00    9.90
   2  -2   0  231.24    7.77
  -2   2   0  237.21    9.44
  -2   2   0  225.02    8.20
  -2   2   0  243.79    8.69
  -2   2   0  229.78    9.10
   2  -2   0  228.02    8.95
  -2   2   0  229.55    9.03
   2  -2   1 2187.66   50.97
  -2   2  -1 2231.87   50.71
  -2   2  -1 2236.99   49.94
   2  -2   1 2192.84   47.58
  -2   2  -1 2177.40   47.93
   2  -2   1 2146.53   48.81
  -2   2  -1 2196.01   48.87
  -2   2  -1 2197.75   49.70
   2  -2   1 2205.30   49.23
   2  -2   2   28.14    3.39
  -2   2  -2   25.84    3.25
   2  -2   2   31.30    2.66
  -2   2  -2   27.82    3.11
   2  -2   2   27.85    2.86
  -2   2  -2   27.51    3.08
  -2   2  -2   28.91    2.89
   2  -2   2   28.44    3.06
   2  -2   2   27.47    2.86
   2  -2   3    6.31    1.54
  -2   2  -3    5.90    1.84
   2  -2   3   10.55    2.00
  -2   2  -3    7.70    1.80
   2  -2   3    4.44    1.36
   2  -2   3    8.20    1.74
  -2   2  -3    5.09    1.60
   2  -2   4 1712.83   38.32
   2  -2   4 1661.03   39.49
  -2   2  -4 1679.09   40.20
   2  -2   4 1724.97   40.74
   2  -2   4 1670.56   39.32
  -2   2  -4 1710.13   39.82
   2  -2   5 1207.14   29.52
   2  -2   5 1167.71   30.62
  -2   2  -5 1184.51   29.68
  -2   2  -5 1167.83   30.09
   2  -2   5 1192.96   28.44
   2  -2   6    1.79    1.29
   2  -2   6    2.03    1.25
   2  -2   6    0.98    1.21
  -2   2  -6    0.29    1.02
  -2   2  -6    2.63    1.44
   2  -2   6    0.95    0.91
  -2   2  -7   23.98    2.90
   2  -2   7   28.20    3.28
   2  -2   7   23.58    3.17
   2  -2   7   31.34    3.27
  -2   2  -7   22.89    3.07
   2  -2   7   29.27    2.86
  -2   2  -7   22.61    2.92
  -2   2  -8   69.28    4.88
   2  -2   8   61.09    4.90
  -2   2  -8   65.83    4.80
  -2   2  -8   70.39    5.27
   2  -2   8   57.90    5.03
   2  -2   8   67.58    4.92
   2  -2   8   61.75    4.28
  -2   2  -9  340.10   12.58
   2  -2   9  346.77   13.23
  -2   2  -9  335.50   12.49
  -2   2  -9  356.67   13.39
   2  -2   9  355.13   13.87
   2  -2   9  352.85   12.91
   2  -2   9  370.73   12.21
  -2   2 -10  291.60   12.03
   2  -2  10  300.54   11.83
   2  -2  10  267.72   11.63
  -2   2 -10  284.14   11.43
  -2   2 -10  295.79   11.32
   2  -2  11    6.20    1.72
  -2   2 -11    6.62    1.75
   2  -2  11   12.47    2.44
  -2   2 -11    9.36    2.35
   2  -2  11    9.67    2.30
  -2   2 -11    9.68    2.15
  -2   2 -12   77.46    6.05
   2  -2  12   64.34    5.48
  -2   2 -12   66.55    5.44
   2  -2  12   73.44    5.67
   2  -2  12   63.22    4.67
  -2   2 -12   70.63    5.11
  -2   2 -13   46.71    4.98
   2  -2  13   60.34    4.43
   2  -2  13   61.93    5.29
   2  -2  13   52.92    5.22
  -2   2 -13   53.69    4.54
  -2   2 -13   50.22    4.88
   2  -2  13   49.85    4.92
   2  -2  14  217.16    8.95
   2  -2  14  204.28   10.60
  -2   2 -14  202.65   10.32
  -2   2 -14  200.54    9.23
   2  -2  14  197.63   10.70
  -2   2 -15   28.13    3.93
   2  -2  15   28.17    4.07
  -2   2 -15   23.04    3.22
   2  -2  15   27.83    3.13
   2  -2  16  114.92    6.45
  -2   2 -16  111.70    3.67
  -2   2 -16  123.46    8.28
   2  -2  16  111.01    8.00
  -2   2 -16  113.91    6.87
  -2   2 -17   52.95    5.81
   2  -2  17   71.24    5.07
   2  -2  17   61.89    6.16
   2  -2  17   69.46    4.29
  -2   2 -17   50.95    2.05
  -2   2 -17   65.35    5.08
   2  -2  18   27.95    4.39
   2  -2  18   22.30    2.53
  -2   2 -18   19.00    3.71
   2  -2  18   24.80    3.16
  -2   2 -18   25.99    3.38
   2  -2  19    4.24    1.24
   2  -2  19    7.32    2.48
  -2   2 -19    7.39    2.32
   2  -2  19    2.49    1.60
  -2   2 -19    5.32    1.83
   2  -2  20    0.24    0.79
   2  -2  20    0.58    1.57
  -2   2 -20   -0.59    1.62
   2  -2  20    0.37    1.24
  -2   2 -20    0.78    1.24
   2  -2  21   28.41    4.39
   2  -2  21   26.24    2.79
  -2   2 -21   19.86    3.89
   2  -2  21   16.30    3.04
  -2   2 -21   23.11    3.34
   2  -2  22   15.69    2.22
   2  -2  22   15.16    3.45
  -2   2 -22   11.01    3.12
   2  -2  22    8.10    2.53
  -2   2 -22   13.73    2.70
   2  -2  23    0.51    0.89
   2  -2  23    0.62    1.57
  -2   2 -23    0.67    2.05
   2  -2  23   -0.42    1.22
  -2   2 -23    0.82    1.52
   2  -2  24   58.88    4.35
   2  -2  24   50.53    6.02
  -2   2 -24   67.73    5.62
   2  -2  25   13.60    2.25
  -2   2 -25   15.07    3.02
   2  -2  26    5.47    1.66
   2  -1 -26    0.68    1.73
  -2   1  24   51.62    5.64
  -2   1  24   42.63    5.42
   2  -1 -24   55.98    6.78
  -2   1  23    7.43    2.40
  -2   1  23   14.17    3.11
   2  -1 -23   19.95    4.22
   2  -1 -22   19.98    4.10
  -2   1  22   20.58    3.47
  -2   1  22   22.48    2.94
   2  -1 -21    3.32    2.02
  -2   1  21    6.67    1.82
   2  -1 -21    6.12    1.49
  -2   1  21    6.70    2.20
   2  -1 -20  206.21   12.02
  -2   1  20  172.56    8.36
   2  -1 -20  200.12    7.52
  -2   1  20  203.76   10.46
   2  -1 -19   24.22    2.39
   2  -1 -19   25.24    4.20
  -2   1  19   22.07    3.38
  -2   1  19   21.25    2.83
   2  -1 -18   33.04    2.65
  -2   1  18   36.97    4.13
   2  -1 -18   37.33    4.87
  -2   1  18   33.99    3.34
  -2   1  18   34.49    4.16
  -2   1  17    0.89    1.05
   2  -1 -17    2.30    0.93
   2  -1 -17    2.28    1.55
  -2   1  17    0.39    0.99
   2  -1 -17    5.55    1.94
  -2   1  17    1.65    1.06
   2  -1 -16  170.63   10.10
   2  -1 -16  168.20    6.28
  -2   1  16  164.06    8.48
  -2   1  16  169.39    7.53
   2  -1 -16  160.28    9.37
  -2   1  16  166.75    8.95
   2  -1 -15  107.08    7.83
   2  -1 -15  110.42    4.78
  -2   1  15  116.88    6.79
  -2   1  15  100.94    7.20
  -2   1  15  113.58    5.88
  -2   1  15  105.46    6.96
   2  -1 -15  114.32    7.57
   2  -1 -14   11.08    2.61
   2  -1 -14    8.62    1.55
  -2   1  14    8.45    2.02
   2  -1 -14    7.70    1.27
  -2   1  14   10.63    2.34
  -2   1  14    6.16    1.59
  -2   1  14    7.58    1.58
   2  -1 -14    8.91    2.10
   2  -1 -13    3.85    1.54
  -2   1  13    5.10    1.61
   2  -1 -13    7.03    1.21
  -2   1  13    7.15    1.84
  -2   1  13    3.33    1.17
  -2   1  13    6.87    1.42
   2  -1 -13    6.80    1.83
   2  -1 -12   30.88    3.67
   2  -1 -12   27.11    3.76
   2  -1 -12   31.46    2.30
  -2   1  12   27.74    2.96
  -2   1  12   29.76    3.02
  -2   1  12   29.28    3.41
  -2   1  12   31.71    2.90
  -2   1  12   33.24    3.49
  -2   1  11  170.14    8.07
   2  -1 -11  161.51    5.81
  -2   1  11  154.14    7.14
  -2   1  11  166.90    7.37
  -2   1  11  159.59    8.03
  -2   1  11  156.90    6.78
   2  -1 -11  166.75    8.51
  -2   1  10   54.47    4.23
   2  -1 -10   51.27    2.96
  -2   1  10   48.70    3.65
   2  -1 -10   54.24    4.59
  -2   1  10   50.89    3.79
  -2   1  10   50.62    3.65
  -2   1  10   53.23    4.40
  -2   1   9   43.50    3.69
  -2   1   9   43.72    3.28
  -2   1   9   40.12    3.71
  -2   1   9   38.42    3.31
   2  -1  -9   39.05    3.84
  -2   1   9   43.15    3.32
  -2   1   8  331.77   11.82
  -2   1   8  332.93   10.65
  -2   1   8  317.87   11.44
   2  -1  -8  335.95   10.57
  -2   1   8  337.72   11.65
   2  -1  -8  350.68   12.54
  -2   1   7    6.70    1.64
   2  -1  -7    8.32    1.38
  -2   1   7    5.78    1.16
   2  -1  -7   10.63    1.49
  -2   1   7    7.91    1.62
  -2   1   7    6.54    1.53
   2  -1  -7    6.51    1.58
   2  -1  -6   80.97    5.21
   2  -1  -6   88.03    4.69
   2  -1  -6   81.70    4.11
  -2   1   6   83.04    4.28
  -2   1   6   82.38    5.03
   2  -1  -6   86.92    4.16
  -2   1   6   82.91    4.90
   2  -1  -5   56.52    3.72
  -2   1   5   59.44    3.44
   2  -1  -5   60.11    3.36
  -2   1   5   62.48    4.36
   2  -1  -5   65.29    3.45
  -2   1   4   48.63    3.78
   2  -1  -4   50.47    3.45
   2  -1  -4   43.30    2.79
   2  -1  -4   47.22    2.93
  -2   1   4   41.54    3.61
  -2   1   4   45.93    2.88
  -2   1   3  376.06   12.29
  -2   1   3  358.18   10.19
  -2   1   3  359.02   11.99
   2  -1  -3  358.86   11.37
  -2   1   3  385.74   11.80
   2  -1  -3  359.06   10.19
   2  -1  -3  351.30   10.31
  -2   1   2   16.57    2.27
  -2   1   2   16.34    1.58
  -2   1   2   16.44    2.17
  -2   1   2   18.33    2.14
  -2   1   2   14.60    1.98
   2  -1  -2   16.13    1.97
   2  -1  -2   17.88    1.72
   2  -1  -2   13.60    1.57
  -2   1   2   17.65    1.78
  -2   1   1  166.06    7.49
  -2   1   1  168.00    7.40
   2  -1  -1  169.72    4.97
  -2   1   1  173.76    5.73
   2  -1  -1  162.52    6.00
   2  -1  -1  168.24    5.96
  -2   1   1  163.57    6.09
  -2   1   1  170.04    7.09
  -2   1   0  104.39    5.29
   2  -1   0  102.00    3.53
   2  -1   0  102.46    4.49
  -2   1   0  102.16    3.94
  -2   1   0   99.54    5.57
  -2   1   0  101.19    4.67
   2  -1   0  104.22    4.44
   2  -1   1  210.79    6.06
  -2   1  -1  220.37    8.64
  -2   1  -1  215.14    6.26
  -2   1  -1  216.88    8.25
  -2   1  -1  209.40    7.50
   2  -1   2 2004.48   43.27
  -2   1  -2 1974.62   45.12
   2  -1   2 1937.63   41.34
   2  -1   2 1953.26   44.65
  -2   1  -2 2035.18   43.59
   2  -1   3  134.30    5.54
   2  -1   3  129.29    4.55
  -2   1  -3  128.63    5.74
   2  -1   3  130.27    6.23
  -2   1  -3  126.32    6.32
  -2   1  -3  126.09    6.41
  -2   1  -4  360.27   12.11
   2  -1   4  353.53    9.60
   2  -1   4  360.42   10.71
   2  -1   4  378.20   12.33
  -2   1  -4  340.52   11.89
   2  -1   4  354.00   11.81
  -2   1  -4  357.39   11.22
  -2   1  -5 1826.46   41.45
  -2   1  -5 1849.84   42.73
   2  -1   5 1870.49   40.74
   2  -1   5 1839.47   42.91
   2  -1   5 1815.33   42.24
   2  -1   5 1799.05   43.03
   2  -1   5 1837.28   39.50
  -2   1  -6    6.73    1.64
   2  -1   6    8.20    1.36
   2  -1   6    6.71    1.66
   2  -1   6    5.26    1.04
  -2   1  -6    8.30    1.70
   2  -1   6    6.65    1.46
   2  -1   7   12.26    2.08
   2  -1   7   16.71    2.37
  -2   1  -7   11.15    1.76
  -2   1  -7   12.10    2.03
  -2   1  -7   11.15    1.91
  -2   1  -8    4.62    1.26
   2  -1   8    4.34    1.33
  -2   1  -8    7.99    1.72
   2  -1   8    3.25    1.21
   2  -1   9   74.18    5.31
  -2   1  -9   79.56    5.16
   2  -1   9   89.53    5.68
  -2   1  -9   85.97    4.89
   2  -1  10  159.32    8.16
   2  -1  10  149.97    7.83
   2  -1  10  172.04    8.47
  -2   1 -10  149.26    6.79
   2  -1  11  458.70   16.02
   2  -1  11  452.87   16.03
   2  -1  11  499.28   16.16
  -2   1 -11  465.90   14.28
  -2   1 -12    1.70    1.35
   2  -1  12    5.10    1.68
   2  -1  12    2.26    1.36
  -2   1 -12    3.90    1.32
   2  -1  12    0.38    1.23
   2  -1  13  335.97   13.61
  -2   1 -13  352.61   11.84
   2  -1  13  333.86   11.34
  -2   1 -13  349.57   13.02
   2  -1  13  344.49   13.54
   2  -1  13  339.92   13.32
  -2   1 -13  341.40    8.99
   2  -1  14  352.03   13.85
   2  -1  14  331.18   11.12
  -2   1 -14  321.09   12.71
  -2   1 -14  321.10   11.29
   2  -1  14  302.39    9.45
  -2   1 -14  309.67    8.31
   2  -1  14  319.18   13.11
   2  -1  14  355.83   13.56
   2  -1  15    7.36    2.16
   2  -1  15    5.14    1.75
  -2   1 -15    6.21    2.04
   2  -1  15    5.87    1.57
   2  -1  15    5.88    1.17
   2  -1  15    2.62    1.92
  -2   1 -15    5.29    1.49
  -2   1 -15    4.57    0.77
   2  -1  16    7.11    1.73
   2  -1  16    4.47    1.66
  -2   1 -16    4.33    1.44
  -2   1 -16    4.57    0.72
   2  -1  16    4.69    1.14
  -2   1 -17    5.07    1.62
   2  -1  17    5.01    1.12
   2  -1  17    4.14    1.82
   2  -1  17    5.00    1.62
  -2   1 -18   25.84    3.07
   2  -1  18   26.74    2.36
   2  -1  18   28.40    3.94
   2  -1  18   25.08    3.21
   2  -1  19   77.68    4.23
   2  -1  19   88.59    5.78
   2  -1  19   68.10    6.18
  -2   1 -19   80.86    5.46
   2  -1  20   37.38    2.89
   2  -1  20   38.20    3.94
   2  -1  20   25.46    3.95
  -2   1 -20   36.71    3.70
   2  -1  21  140.98    6.15
  -2   1 -21  139.82    7.45
   2  -1  21  138.17    7.85
   2  -1  21  136.52    8.97
  -2   1 -22    0.34    1.22
   2  -1  22   -0.45    0.77
   2  -1  22   -0.41    1.10
   2  -1  22    0.52    1.42
  -2   1 -23    8.02    2.12
   2  -1  23    7.77    1.64
   2  -1  23    7.28    2.25
   2  -1  23    4.82    2.25
  -2   1 -24   32.86    3.74
   2  -1  24   24.41    2.77
   2  -1  24   18.81    3.20
   2  -1  24   27.38    4.30
   2  -1  25    2.79    2.08
  -2   1 -25    7.69    2.23
   2  -1  25    6.10    1.49
   2  -1  26    9.66    2.84
  -2   1 -26    6.01    2.20
   2  -1  26   10.68    2.03
   2  -1  27    0.58    1.91
  -2   0  24    6.36    2.20
   2   0 -24    6.17    2.63
   2   0 -23    0.66    1.79
   2   0 -22  128.25    9.43
   2   0 -21   47.81    3.60
  -2   0  21   42.96    2.59
   2   0 -20  101.64    8.09
  -2   0  20  102.54    6.47
  -2   0  20   97.93    6.96
  -2   0  20   91.97    4.05
   2   0 -20   92.66    4.94
   2   0 -19   18.97    2.14
  -2   0  19   19.00    2.77
  -2   0  19   21.93    3.24
   2   0 -19   23.47    3.89
  -2   0  18   15.19    2.46
   2   0 -18   15.14    1.85
  -2   0  18   20.88    3.08
   2   0 -18   19.77    3.42
   2   0 -17   34.16    4.39
   2   0 -17   27.51    2.30
  -2   0  17   33.03    3.74
  -2   0  17   25.59    3.12
   2   0 -16   64.17    5.89
  -2   0  16   75.03    5.16
   2   0 -16   75.13    3.76
   2   0 -15  245.89    7.54
  -2   0  15  218.66   11.02
   2   0 -15  243.24   11.52
  -2   0  15  259.25   10.04
  -2   0  15  245.41    9.75
  -2   0  15  230.52    9.97
  -2   0  14   85.81    6.39
   2   0 -14   77.67    3.55
  -2   0  14   85.98    6.32
   2   0 -14   76.36    6.09
  -2   0  14   74.98    5.02
  -2   0  14   80.73    5.15
  -2   0  14   81.78    5.35
  -2   0  13  401.21   13.17
  -2   0  13  399.08   15.15
   2   0 -13  420.47   10.72
   2   0 -13  406.91   15.25
  -2   0  13  430.48   13.51
  -2   0  13  422.68   13.81
  -2   0  12   57.41    4.03
   2   0 -12   57.08    2.66
  -2   0  12   49.00    4.63
   2   0 -12   53.42    4.80
  -2   0  12   54.98    4.01
  -2   0  12   53.25    4.04
  -2   0  11  344.51   11.28
   2   0 -11  350.57   13.20
   2   0 -11  341.02    8.75
  -2   0  11  334.62   13.03
  -2   0  11  350.44   11.56
  -2   0  11  346.24   11.64
   2   0 -11  348.32   13.75
   2   0 -10    0.72    0.97
  -2   0  10    2.24    0.93
   2   0 -10    1.57    0.52
  -2   0  10    1.77    1.13
  -2   0  10    1.31    0.86
  -2   0  10    0.74    0.97
   2   0 -10    0.79    1.01
   2   0  -9    7.18    1.86
   2   0  -9    6.41    1.69
   2   0  -9    8.55    0.88
  -2   0   9    9.81    2.01
  -2   0   9   10.28    1.66
  -2   0   9   10.44    1.68
   2   0  -9    8.35    1.36
  -2   0   9    6.55    1.38
   2   0  -8  373.04   13.06
   2   0  -8  368.74    9.01
  -2   0   8  338.13   12.77
  -2   0   8  388.43   11.99
  -2   0   8  405.65   11.65
   2   0  -8  403.14   14.07
  -2   0   8  373.71   11.61
   2   0  -8  395.71   10.81
   2   0  -7   39.09    3.56
   2   0  -7   35.87    1.72
  -2   0   7   43.83    3.04
   2   0  -7   33.06    3.55
  -2   0   7   36.01    3.05
  -2   0   7   39.21    3.61
  -2   0   7   44.22    3.07
   2   0  -7   43.41    2.62
  -2   0   6 1126.02   29.72
  -2   0   6 1172.12   27.52
   2   0  -6 1162.80   25.14
   2   0  -6 1213.68   26.52
  -2   0   6 1257.33   27.73
   2   0  -6 1171.34   29.51
  -2   0   6 1183.91   28.35
  -2   0   6 1149.15   28.29
   2   0  -6 1208.12   30.51
  -2   0   5   61.53    3.48
   2   0  -5   58.33    2.96
  -2   0   5   65.71    3.68
   2   0  -5   55.43    4.27
   2   0  -5   60.38    2.17
  -2   0   5   51.69    3.64
  -2   0   5   55.15    3.76
   2   0  -5   63.08    4.29
   2   0  -4   -0.30    0.57
  -2   0   4   -0.22    0.77
   2   0  -4    0.26    0.78
  -2   0   4    0.17    0.42
   2   0  -4    0.46    0.42
  -2   0   3  381.76    9.73
   2   0  -3  394.20   12.15
  -2   0   3  423.15   12.44
   2   0  -3  393.25   12.50
   2   0  -3  423.02   10.34
  -2   0   3  413.43   11.18
   2   0  -2    1.58    0.53
   2   0  -2    1.42    0.91
  -2   0   2    1.81    0.44
   2   0  -2    1.78    0.52
  -2   0   2    2.05    0.72
  -2   0   2    0.44    0.79
  -2   0   1    1.31    0.98
   2   0  -1   -0.23    1.10
   2   0  -1    0.91    0.46
   2   0  -1    0.85    0.64
  -2   0   1    1.21    0.33
  -2   0   1    0.64    0.40
   2   0  -1    0.64    0.39
   2   0   0 1032.54   25.21
  -2   0   0 1064.28   25.14
   2   0   0 1029.93   25.17
  -2   0   0 1028.88   22.38
   2   0   0  983.74   22.27
   2   0   0 1047.43   22.26
   2   0   1  173.48    4.92
   2   0   1  166.33    6.88
  -2   0  -1  163.65    6.74
   2   0   1  161.08    5.10
   2   0   1  160.29    6.68
  -2   0  -1  159.86    5.21
  -2   0  -1  170.77    7.50
  -2   0  -2    0.49    0.57
  -2   0  -2   -0.22    0.63
   2   0   2    0.42    0.43
  -2   0  -2    1.10    0.70
  -2   0  -2    1.17    0.51
   2   0   2    0.15    0.29
  -2   0  -3  473.56   13.51
   2   0   3  458.46   11.55
  -2   0  -3  456.48   13.51
  -2   0  -3  450.69   13.81
   2   0   3  458.86   14.01
   2   0   3  458.51   10.69
  -2   0  -3  453.36   14.22
  -2   0  -4   -0.23    0.65
  -2   0  -4   -0.17    0.53
   2   0   4   -0.13    0.40
  -2   0  -4   -0.26    0.60
   2   0   4    0.25    0.68
  -2   0  -4    0.27    0.63
  -2   0  -4   -0.23    0.62
   2   0   5    0.52    0.61
  -2   0  -5    0.52    0.67
  -2   0  -5    0.23    0.59
  -2   0  -5    0.89    0.59
  -2   0  -5    0.71    0.69
   2   0   5    1.12    0.85
  -2   0  -5    0.27    0.68
   2   0   5    1.23    0.54
  -2   0  -6   73.95    4.72
  -2   0  -6   77.93    4.66
   2   0   6   75.11    4.78
  -2   0  -6   76.19    4.76
   2   0   6   75.58    4.98
   2   0   6   72.45    3.59
  -2   0  -6   75.18    4.09
   2   0   7  324.24   11.27
  -2   0  -7  294.37   11.03
  -2   0  -7  304.33    9.10
  -2   0  -7  295.18   10.84
   2   0   7  314.45   11.33
   2   0   7  295.64    8.98
  -2   0  -7  299.81    9.77
   2   0   8  127.92    5.28
  -2   0  -8  131.26    5.91
   2   0   8  127.73    6.69
   2   0   8  130.72    6.60
  -2   0  -8  123.69    5.13
  -2   0  -8  125.95    6.54
   2   0   8  135.92    6.94
  -2   0  -8  123.29    4.65
  -2   0  -9  503.13   14.28
  -2   0  -9  491.28   13.01
   2   0   9  475.83   15.22
  -2   0  -9  466.49   15.19
   2   0   9  489.01   15.67
  -2   0  -9  471.79   12.19
  -2   0 -10  558.92   15.86
  -2   0 -10  574.82   14.46
   2   0  10  538.76   16.65
   2   0  10  512.32   12.44
  -2   0 -10  520.44   16.72
   2   0  10  532.30   17.11
  -2   0 -10  567.61   13.39
  -2   0 -11   75.60    4.73
  -2   0 -11   71.82    3.85
   2   0  11   76.28    5.23
   2   0  11   70.96    2.86
   2   0  11   72.80    5.38
  -2   0 -11   70.12    5.16
  -2   0 -11   78.09    3.35
  -2   0 -12   96.55    5.60
  -2   0 -12   97.66    4.63
   2   0  12  107.80    6.78
  -2   0 -12   98.17    6.31
   2   0  12   91.50    3.46
  -2   0 -12  100.40    3.93
   2   0  12   93.98    5.92
   2   0  13   70.00    5.09
   2   0  13   57.50    5.11
  -2   0 -13   71.27    5.61
  -2   0 -13   61.81    4.61
  -2   0 -13   62.26    3.76
   2   0  13   65.75    2.89
  -2   0 -13   73.34    3.26
   2   0  14    2.75    1.36
  -2   0 -14    0.24    0.54
  -2   0 -14    0.42    1.27
   2   0  14   -0.40    1.77
  -2   0 -14   -0.91    1.19
  -2   0 -14    0.60    0.84
   2   0  14    0.33    0.43
   2   0  14   -0.36    0.91
   2   0  15   66.84    5.56
   2   0  15   68.89    5.34
   2   0  15   62.70    5.54
  -2   0 -15   75.33    6.02
  -2   0 -15   74.18    4.20
   2   0  15   70.95    3.26
  -2   0 -15   69.86    5.07
   2   0  15   67.40    4.60
  -2   0 -15   63.90    3.17
  -2   0 -16   93.39    4.92
   2   0  16  100.29    7.15
  -2   0 -16   91.32    6.96
   2   0  16   84.82    6.05
   2   0  16   89.35    3.93
   2   0  16  100.43    5.76
  -2   0 -17  299.45    9.98
  -2   0 -17  277.17   12.95
   2   0  17  286.99   12.06
   2   0  17  286.61    8.59
   2   0  17  271.72   10.77
  -2   0 -18   50.57    3.78
   2   0  18   62.62    4.83
  -2   0 -18   51.05    5.47
   2   0  18   57.02    3.30
   2   0  18   60.49    5.29
   2   0  19   -0.36    1.04
  -2   0 -19    1.09    1.48
   2   0  19   -0.18    0.59
  -2   0 -19    0.25    0.89
   2   0  19    0.42    1.44
  -2   0 -20   84.92    5.10
   2   0  20   97.86    6.38
  -2   0 -20   96.23    7.70
   2   0  20   74.52    6.08
   2   0  20   82.13    4.37
   2   0  21   24.55    3.42
  -2   0 -21   30.89    3.12
   2   0  21   24.56    3.69
  -2   0 -21   27.63    4.35
   2   0  21   32.38    2.79
   2   0  22   20.03    3.20
  -2   0 -22   25.91    2.98
   2   0  22   17.06    3.08
  -2   0 -22   15.68    3.64
   2   0  22   23.15    2.48
   2   0  23    7.20    2.17
  -2   0 -23   12.72    2.24
  -2   0 -23   11.14    3.21
   2   0  23    9.46    1.75
   2   0  23    5.97    2.17
   2   0  24   39.01    3.42
   2   0  24   41.24    4.82
   2   0  24   52.17    5.26
  -2   0 -24   45.59    4.19
  -2   0 -24   47.84    6.21
  -2   0 -25   33.29    3.62
   2   0  25   23.17    3.43
   2   0  25   34.47    3.34
   2   0  25   29.57    4.24
   2   0  26   83.01    6.46
   2   0  26   78.53    5.23
   2   0  26   72.60    6.57
   2   0  27   28.84    4.26
   2   1 -25   48.41    5.98
   2   1 -24    2.55    1.73
   2   1 -23   55.34    6.17
   2   1 -22  128.45    9.12
   2   1 -21   69.10    4.70
   2   1 -21   71.67    5.60
   2   1 -21   67.61    6.48
  -2  -1  21   78.71    5.94
   2   1 -20   49.84    3.77
  -2  -1  20   38.10    2.49
   2   1 -20   38.11    3.99
   2   1 -20   46.31    5.21
  -2  -1  20   50.34    4.59
   2   1 -19    3.21    1.14
   2   1 -19    2.57    1.56
  -2  -1  19    1.48    1.23
  -2  -1  19    2.57    0.84
   2   1 -18  153.11    6.36
   2   1 -18  143.76    8.77
  -2  -1  18  146.61    7.60
  -2  -1  18  123.15    4.93
   2   1 -17   46.27    3.27
   2   1 -17   50.81    5.09
  -2  -1  17   46.30    4.04
  -2  -1  17   42.77    2.65
   2   1 -16  161.57    6.21
  -2  -1  16  154.63    5.60
   2   1 -16  170.32    9.10
  -2  -1  16  156.76    7.61
   2   1 -15  407.21   11.11
  -2  -1  15  376.63   15.00
  -2  -1  15  386.77   13.58
  -2  -1  15  373.34   10.55
  -2  -1  15  399.35   13.16
   2   1 -15  402.21   14.85
   2   1 -14  142.49    7.91
   2   1 -14  144.00    5.36
  -2  -1  14  127.54    7.93
  -2  -1  14  121.60    8.14
  -2  -1  14  141.44    5.30
  -2  -1  14  151.66    6.98
  -2  -1  14  132.40    7.11
  -2  -1  13   93.18    5.64
   2   1 -13   98.55    4.03
   2   1 -13   97.23    6.34
  -2  -1  13   94.44    6.79
  -2  -1  13   83.48    3.96
  -2  -1  13   94.56    5.26
   2   1 -12 1430.86   30.83
   2   1 -12 1489.80   32.41
   2   1 -12 1419.52   35.54
  -2  -1  12 1346.19   31.41
  -2  -1  12 1493.02   34.49
  -2  -1  12 1431.52   33.53
   2   1 -11  253.03    6.96
   2   1 -11  252.84   10.25
  -2  -1  11  250.31    8.91
  -2  -1  11  246.67    9.43
  -2  -1  11  249.40    7.85
   2   1 -11  269.72    8.22
   2   1 -10   93.65    5.63
  -2  -1  10   94.81    4.81
  -2  -1  10  106.35    5.41
  -2  -1  10   89.73    4.14
   2   1 -10  101.90    4.27
   2   1  -9  202.63    8.48
  -2  -1   9  212.15    7.46
  -2  -1   9  202.44    7.75
   2   1  -9  184.29    9.49
  -2  -1   9  192.28    6.68
   2   1  -9  208.73    6.40
   2   1  -8 1344.04   32.18
   2   1  -8 1349.59   28.78
  -2  -1   8 1355.28   30.42
  -2  -1   8 1323.43   30.93
   2   1  -8 1242.16   34.06
   2   1  -7   24.88    2.62
   2   1  -7   22.40    1.52
  -2  -1   7   24.02    2.07
  -2  -1   7   21.81    2.88
  -2  -1   7   26.79    2.40
   2   1  -7   21.79    2.94
   2   1  -6  679.43   18.31
   2   1  -6  674.19   14.88
  -2  -1   6  691.16   17.34
   2   1  -6  684.70   20.54
  -2  -1   6  692.98   20.07
  -2  -1   6  716.23   16.90
  -2  -1   5  205.09    6.50
   2   1  -5  192.62    8.87
  -2  -1   5  183.79    6.67
   2   1  -5  201.94    7.62
  -2  -1   5  218.69    9.02
  -2  -1   4   44.31    2.45
   2   1  -4   44.36    3.10
  -2  -1   4   36.63    2.64
  -2  -1   4   40.48    3.09
   2   1  -4   37.86    3.57
  -2  -1   4   37.65    2.55
  -2  -1   3  506.55   12.31
  -2  -1   3  518.65   13.48
   2   1  -3  500.79   13.75
  -2  -1   3  521.44   14.39
   2   1  -3  500.46   15.65
  -2  -1   3  487.95   12.72
  -2  -1   2  619.42   14.26
  -2  -1   2  629.04   15.70
   2   1  -2  628.51   15.92
  -2  -1   2  594.26   16.37
  -2  -1   2  615.56   14.72
  -2  -1   2  617.48   17.61
   2   1  -2  577.38   17.80
  -2  -1   1  556.94   13.15
   2   1  -1  557.45   11.93
  -2  -1   1  564.55   15.17
   2   1  -1  567.05   14.38
  -2  -1   1  580.67   14.41
  -2  -1   1  550.77   12.83
  -2  -1   1  545.23   12.59
  -2  -1   1  502.83   11.88
  -2  -1   1  545.01   13.88
  -2  -1   1  522.04   15.89
  -2  -1   0  531.86   12.40
   2   1   0  527.75   13.67
  -2  -1   0  551.59   13.85
   2   1   0  531.98   11.75
  -2  -1   0  495.20   11.72
  -2  -1   0  509.10   14.39
  -2  -1   0  505.55   11.82
  -2  -1   0  534.31   11.86
  -2  -1   0  513.05   13.25
  -2  -1  -1 2907.39   59.89
  -2  -1  -1 2900.46   62.71
  -2  -1  -1 2841.30   62.31
  -2  -1  -1 2816.80   58.67
  -2  -1  -1 2914.26   60.37
   2   1   1 2914.29   58.40
  -2  -1  -1 2838.08   58.39
  -2  -1  -1 2796.33   57.73
  -2  -1  -1 2891.61   57.93
  -2  -1  -1 2854.05   62.42
  -2  -1  -2    0.56    0.32
  -2  -1  -2    1.50    0.93
  -2  -1  -2    0.67    0.76
  -2  -1  -2    2.31    0.63
   2   1   2    1.07    0.53
  -2  -1  -2   -0.29    0.47
  -2  -1  -2    1.68    0.73
  -2  -1  -2   -0.25    1.00
  -2  -1  -2    0.26    1.02
  -2  -1  -3   17.33    1.88
  -2  -1  -3   16.35    1.42
   2   1   3   19.49    1.55
  -2  -1  -3   17.27    2.29
   2   1   3   16.46    1.06
  -2  -1  -3   17.54    1.65
  -2  -1  -3   17.80    2.21
  -2  -1  -4   35.97    3.13
   2   1   4   41.44    3.08
  -2  -1  -4   33.46    2.60
   2   1   4   38.43    2.34
  -2  -1  -4   37.28    2.27
   2   1   4   39.38    1.91
  -2  -1  -4   39.22    3.24
  -2  -1  -4   34.02    2.34
  -2  -1  -5    2.51    0.72
   2   1   5    2.76    0.57
  -2  -1  -5    1.44    0.59
   2   1   5    0.58    0.44
  -2  -1  -5    2.59    1.03
   2   1   5    1.92    0.79
  -2  -1  -5    2.52    0.88
  -2  -1  -5    2.02    0.91
  -2  -1  -6   31.95    3.07
  -2  -1  -6   33.69    2.91
   2   1   6   35.49    2.11
   2   1   6   40.05    2.64
  -2  -1  -6   33.77    2.35
  -2  -1  -6   40.81    3.36
  -2  -1  -6   37.99    1.81
  -2  -1  -6   34.03    2.35
  -2  -1  -7  942.76   24.49
  -2  -1  -7 1012.67   25.54
  -2  -1  -7  976.08   25.27
   2   1   7  953.12   25.52
  -2  -1  -7 1025.14   23.28
   2   1   7 1032.78   23.62
   2   1   7  999.15   22.45
  -2  -1  -7  957.67   22.85
  -2  -1  -7  997.74   21.21
   2   1   8    5.15    1.40
  -2  -1  -8    5.33    1.48
  -2  -1  -8    5.26    1.25
  -2  -1  -8    4.43    1.06
   2   1   8    6.38    1.29
  -2  -1  -8    4.99    1.41
   2   1   8    4.09    1.41
   2   1   8    4.17    0.90
  -2  -1  -8    4.50    0.71
   2   1   9  155.40    6.39
  -2  -1  -9  162.68    6.23
   2   1   9  149.95    5.69
  -2  -1  -9  159.58    7.49
   2   1   9  149.82    7.44
  -2  -1  -9  143.12    4.49
  -2  -1  -9  155.18    5.67
   2   1   9  141.27    7.19
   2   1  10  110.37    6.32
  -2  -1 -10  103.68    3.75
  -2  -1 -10  106.77    6.17
   2   1  10  115.73    6.53
   2   1  10  104.73    5.29
  -2  -1 -10  112.13    5.14
   2   1  10  117.36    4.99
   2   1  10  106.08    3.35
  -2  -1 -10  109.96    4.69
   2   1  11   14.21    2.38
   2   1  11    9.97    0.97
  -2  -1 -11   11.09    1.67
  -2  -1 -11    9.98    2.01
   2   1  11   10.83    2.09
   2   1  11   10.00    1.47
  -2  -1 -11    9.72    1.14
  -2  -1 -11   10.69    1.38
   2   1  12    8.68    2.04
   2   1  12    9.04    1.00
  -2  -1 -12   11.14    1.69
  -2  -1 -12    9.64    2.09
   2   1  12   12.79    2.42
   2   1  12    8.67    1.51
  -2  -1 -12    8.53    1.10
  -2  -1 -12    9.91    1.41
   2   1  13   12.98    1.30
  -2  -1 -13   14.67    1.99
   2   1  13   19.35    2.19
  -2  -1 -13   12.81    1.39
  -2  -1 -13   18.14    2.91
   2   1  13   10.45    2.14
  -2  -1 -13   16.26    1.83
   2   1  13   13.82    2.38
  -2  -1 -14   63.97    3.29
   2   1  14   71.13    4.41
  -2  -1 -14   70.69    4.55
   2   1  14   68.67    5.56
  -2  -1 -14   71.11    5.62
   2   1  14   68.96    5.47
   2   1  14   72.22    3.31
  -2  -1 -15  235.22    7.50
   2   1  15  246.34    9.38
  -2  -1 -15  238.76    9.23
   2   1  15  240.92   11.08
  -2  -1 -15  260.76   11.64
   2   1  15  226.02    9.71
   2   1  15  238.65   10.83
   2   1  15  247.53    7.55
  -2  -1 -16  404.07   11.14
   2   1  16  399.28   13.22
  -2  -1 -16  414.83   13.33
   2   1  16  413.83   15.66
  -2  -1 -16  378.03   15.27
   2   1  16  381.54   13.56
   2   1  16  394.14   14.95
   2   1  16  404.53   11.14
  -2  -1 -17  230.45    7.65
  -2  -1 -17  210.90   11.08
   2   1  17  213.65    9.68
   2   1  17  225.54    9.31
   2   1  17  211.66    7.39
   2   1  17  233.62    9.83
   2   1  17  206.69   10.39
   2   1  18    9.39    1.56
   2   1  18   10.73    2.33
   2   1  18   10.04    2.10
  -2  -1 -18    8.72    2.52
   2   1  18    9.61    2.17
  -2  -1 -18   10.52    1.71
  -2  -1 -19   53.34    5.75
   2   1  19   62.80    5.26
   2   1  19   52.30    4.56
   2   1  19   68.83    5.25
  -2  -1 -19   68.79    4.14
   2   1  19   59.18    3.79
   2   1  20   28.96    2.68
   2   1  20   28.12    3.22
   2   1  20   29.55    3.74
   2   1  20   26.98    3.43
  -2  -1 -20   28.90    4.28
   2   1  20   22.80    3.07
  -2  -1 -20   24.23    2.63
  -2  -1 -21    0.72    1.01
   2   1  21    2.23    1.43
   2   1  21    0.45    1.15
   2   1  21    1.16    1.11
  -2  -1 -21   -0.59    1.89
   2   1  21    1.11    1.12
   2   1  21    0.72    0.70
  -2  -1 -22   18.01    2.46
   2   1  22   13.81    2.87
   2   1  22   15.46    2.80
  -2  -1 -22   11.81    3.28
   2   1  22   14.70    2.67
   2   1  22   13.46    2.05
   2   1  23   54.59    5.52
   2   1  23   69.41    5.74
   2   1  23   60.63    4.35
   2   1  23   57.85    5.12
  -2  -1 -23   50.67    6.19
   2   1  24   31.61    4.35
   2   1  24   27.06    3.84
   2   1  24   20.95    3.27
   2   1  24   27.23    3.07
   2   1  25   11.43    2.17
  -2  -1 -25   13.45    3.47
   2   1  25    9.45    2.49
   2   1  26   20.79    3.77
   2   1  26   24.36    3.07
   2   2 -25   20.43    3.87
   2   2 -24   30.98    4.65
   2   2 -23    4.27    2.46
   2   2 -23    6.28    2.33
  -2  -2  23    5.92    2.11
   2   2 -22   32.24    5.58
  -2  -2  22   26.84    3.55
   2   2 -22   26.74    4.06
   2   2 -21   43.17    6.19
  -2  -2  21   38.83    4.12
   2   2 -21   35.39    4.59
   2   2 -21   40.24    4.92
   2   2 -20   93.25    7.08
   2   2 -20   89.44    8.74
  -2  -2  20   92.61    6.11
   2   2 -20   88.08    6.99
   2   2 -20   79.41    6.33
   2   2 -19   -0.47    1.19
   2   2 -19    4.51    1.89
   2   2 -19    7.42    2.67
  -2  -2  19    1.43    1.32
   2   2 -19    3.06    1.68
  -2  -2  19    4.46    1.55
  -2  -2  18    7.81    1.83
   2   2 -18    8.56    2.91
  -2  -2  18    5.34    1.13
   2   2 -18    5.43    1.84
   2   2 -18    9.33    2.22
  -2  -2  17   16.67    2.43
  -2  -2  17   14.38    1.77
   2   2 -17   13.67    2.70
   2   2 -17   13.81    2.65
  -2  -2  16  104.07    5.76
   2   2 -16   86.44    7.76
  -2  -2  16   81.40    4.17
   2   2 -16   84.15    5.67
   2   2 -16   81.83    5.95
  -2  -2  15   15.48    2.25
   2   2 -15   11.46    2.36
   2   2 -15   11.28    3.52
  -2  -2  15   11.59    1.57
   2   2 -15   14.38    2.54
   2   2 -14   64.47    4.90
  -2  -2  14   56.60    3.01
  -2  -2  14   51.66    5.16
   2   2 -14   56.15    4.36
  -2  -2  14   62.38    4.87
  -2  -2  14   52.58    3.30
  -2  -2  14   58.47    4.11
   2   2 -13  272.59   10.89
  -2  -2  13  282.97    8.01
  -2  -2  13  285.39   12.21
   2   2 -13  284.00   10.36
  -2  -2  13  305.01   11.30
  -2  -2  13  313.45   10.38
  -2  -2  13  288.38    9.06
  -2  -2  12  213.56    7.41
   2   2 -12  199.97    8.79
  -2  -2  12  215.28    6.26
  -2  -2  12  207.72   10.03
   2   2 -12  237.03    9.61
  -2  -2  12  221.28    9.17
  -2  -2  12  213.97   10.84
   2   2 -12  216.56    8.48
  -2  -2  12  237.32    8.51
  -2  -2  11   14.66    1.88
  -2  -2  11   15.24    1.25
   2   2 -11   24.03    2.86
  -2  -2  11   20.71    2.60
  -2  -2  11   17.70    2.96
   2   2 -11   15.17    2.27
   2   2 -11   17.48    2.31
  -2  -2  11   20.13    2.22
  -2  -2  10   66.65    3.64
  -2  -2  10   61.65    2.41
   2   2 -10   80.02    4.91
  -2  -2  10   69.07    4.55
  -2  -2  10   71.53    5.68
   2   2 -10   66.65    4.37
   2   2 -10   70.72    4.14
  -2  -2  10   70.72    4.02
  -2  -2   9   14.18    1.69
  -2  -2   9   16.67    0.99
   2   2  -9   18.55    2.39
  -2  -2   9   18.52    2.35
  -2  -2   9   12.07    2.37
   2   2  -9   16.00    2.06
   2   2  -9   15.32    1.89
  -2  -2   9   16.68    1.93
  -2  -2   8   63.32    3.53
  -2  -2   8   61.37    1.94
   2   2  -8   71.41    4.16
  -2  -2   8   64.42    5.25
   2   2  -8   76.85    4.00
  -2  -2   8   70.98    3.79
   2   2  -8   78.03    4.56
  -2  -2   8   68.87    4.24
   2   2  -7   48.35    3.50
  -2  -2   7   42.66    3.25
  -2  -2   7   45.12    2.89
   2   2  -7   45.46    3.14
  -2  -2   7   45.27    4.28
   2   2  -7   46.52    2.96
  -2  -2   7   42.06    2.86
   2   2  -6  222.44    7.25
  -2  -2   6  226.04    7.40
   2   2  -6  232.73    7.77
  -2  -2   6  234.65   10.14
   2   2  -6  257.04    8.55
  -2  -2   6  223.73    8.03
  -2  -2   6  232.44    7.74
   2   2  -5   64.73    3.18
  -2  -2   5   60.80    3.19
  -2  -2   5   57.33    4.56
   2   2  -5   56.75    3.57
  -2  -2   5   58.94    3.54
  -2  -2   5   54.43    3.29
   2   2  -5   62.17    3.31
   2   2  -4  575.26   14.22
  -2  -2   4  583.87   13.50
  -2  -2   4  585.83   14.24
  -2  -2   4  556.21   14.75
   2   2  -4  601.50   15.28
  -2  -2   4  549.99   14.91
  -2  -2   4  535.99   17.20
  -2  -2   3   22.78    2.76
   2   2  -3   25.35    2.13
  -2  -2   3   18.08    1.79
  -2  -2   3   18.40    0.92
  -2  -2   3   23.99    1.77
   2   2  -3   19.53    1.63
  -2  -2   3   20.65    2.28
  -2  -2   3   20.00    2.08
  -2  -2   3   18.61    1.58
  -2  -2   3   20.14    1.99
   2   2  -2   30.96    2.28
  -2  -2   2   28.20    2.08
  -2  -2   2   28.04    1.30
  -2  -2   2   32.51    1.96
   2   2  -2   32.44    1.92
  -2  -2   2   26.45    1.73
  -2  -2   2   30.55    2.07
  -2  -2   2   26.91    2.35
  -2  -2   2   32.57    2.78
  -2  -2   1  302.03    8.37
   2   2  -1  310.83    8.87
  -2  -2   1  298.57    7.99
  -2  -2   1  304.81    7.33
  -2  -2   1  314.88    8.05
  -2  -2   1  308.11    9.97
  -2  -2   1  315.63    9.48
   2   2  -1  283.95   11.04
  -2  -2   1  300.21    8.79
  -2  -2   0    1.66    0.89
  -2  -2   0    3.11    0.73
  -2  -2   0    2.48    0.67
  -2  -2   0    3.16    0.85
  -2  -2   0    4.59    0.66
  -2  -2   0    1.60    0.71
  -2  -2   0    3.85    1.04
  -2  -2   0    1.06    0.92
  -2  -2   0    4.08    0.68
  -2  -2  -1   74.15    3.91
  -2  -2  -1   74.72    4.78
  -2  -2  -1   68.38    2.56
  -2  -2  -1   71.58    2.75
  -2  -2  -1   67.11    4.05
  -2  -2  -1   69.93    3.11
  -2  -2  -1   64.50    2.68
  -2  -2  -1   65.42    3.46
  -2  -2  -1   60.48    4.16
  -2  -2  -1   70.43    3.79
  -2  -2  -2 2005.50   41.28
  -2  -2  -2 2015.11   44.58
  -2  -2  -2 2057.50   45.84
  -2  -2  -2 2046.65   42.67
  -2  -2  -2 2052.62   42.08
  -2  -2  -2 2089.45   43.21
  -2  -2  -2 1923.33   41.09
   2   2   2 2054.27   43.40
  -2  -2  -2 2051.72   45.34
  -2  -2  -2 1980.90   45.76
  -2  -2  -2 2068.25   44.15
  -2  -2  -3  696.93   14.51
  -2  -2  -3  686.73   18.81
  -2  -2  -3  675.06   16.40
  -2  -2  -3  713.97   16.01
  -2  -2  -3  708.84   16.51
  -2  -2  -3  655.66   14.52
   2   2   3  691.34   17.02
  -2  -2  -3  714.37   17.64
  -2  -2  -3  656.48   18.73
  -2  -2  -3  673.04   18.38
  -2  -2  -4  516.34   14.54
  -2  -2  -4  536.38   12.44
  -2  -2  -4  525.61   12.48
   2   2   4  548.20   13.49
  -2  -2  -4  527.30   14.95
  -2  -2  -4  516.69   13.70
  -2  -2  -4  510.64   15.08
  -2  -2  -5  345.84   11.24
   2   2   5  354.71   10.40
  -2  -2  -5  354.79    9.35
  -2  -2  -5  334.42    9.43
   2   2   5  342.59   10.76
  -2  -2  -5  337.52   11.47
  -2  -2  -5  349.68   10.56
  -2  -2  -6  175.89    7.35
   2   2   6  160.05    7.41
  -2  -2  -6  172.13    5.96
   2   2   6  179.28    6.76
  -2  -2  -6  179.01    5.65
   2   2   6  164.81    6.73
  -2  -2  -6  175.11    7.51
   2   2   6  167.69    6.49
  -2  -2  -6  175.14    6.70
   2   2   7    1.26    0.67
  -2  -2  -7    0.39    0.60
   2   2   7    1.03    0.68
   2   2   7    0.54    0.82
  -2  -2  -7    2.24    0.93
  -2  -2  -7    2.37    1.04
   2   2   7    2.42    1.10
   2   2   7    1.20    0.69
  -2  -2  -7    0.99    0.69
  -2  -2  -7    1.22    0.70
  -2  -2  -8  115.88    6.01
   2   2   8  121.44    6.38
   2   2   8  108.18    5.32
  -2  -2  -8  114.94    4.90
   2   2   8  115.17    5.39
  -2  -2  -8  109.93    5.21
   2   2   8  110.31    6.08
  -2  -2  -8  108.91    5.92
   2   2   8  119.84    5.21
  -2  -2  -8  125.04    5.48
  -2  -2  -9  176.47    6.55
   2   2   9  188.36    7.85
  -2  -2  -9  176.08    7.87
   2   2   9  178.01    8.08
   2   2   9  173.81    7.22
  -2  -2  -9  176.86    6.94
   2   2   9  175.70    8.01
   2   2   9  175.16    6.94
  -2  -2  -9  167.31    7.68
   2   2   9  187.24    6.81
  -2  -2  -9  182.42    7.08
  -2  -2 -10   98.01    4.70
   2   2  10  105.21    5.78
   2   2  10   88.36    5.61
  -2  -2 -10   84.87    5.46
   2   2  10   93.81    5.12
   2   2  10   85.09    4.64
   2   2  10   92.51    5.71
  -2  -2 -10   93.95    4.83
   2   2  10  100.42    4.68
  -2  -2 -10   93.14    4.84
  -2  -2 -11  640.16   16.98
   2   2  11  664.14   19.03
   2   2  11  677.05   19.67
  -2  -2 -11  658.31   19.32
   2   2  11  661.72   18.38
   2   2  11  634.21   17.27
   2   2  11  681.36   19.50
   2   2  11  619.76   16.78
  -2  -2 -11  654.28   17.59
   2   2  12  174.15    7.76
  -2  -2 -12  171.81    6.90
   2   2  12  183.81    8.37
   2   2  12  165.44    8.18
   2   2  12  165.82    6.93
  -2  -2 -12  177.94    8.64
   2   2  12  175.13    8.61
  -2  -2 -13   14.60    2.69
   2   2  13   17.44    2.98
  -2  -2 -13   20.29    2.31
   2   2  13   14.45    2.54
   2   2  13   19.68    2.55
  -2  -2 -14  117.83    5.72
   2   2  14  118.42    6.99
   2   2  14   99.66    6.77
  -2  -2 -14  102.40    6.90
   2   2  14  110.80    6.32
  -2  -2 -15  547.27   15.73
   2   2  15  533.90   17.04
   2   2  15  546.13   18.25
  -2  -2 -15  520.00   18.29
   2   2  15  551.46   17.88
   2   2  16  160.46    8.10
   2   2  16  134.43    8.22
  -2  -2 -16  158.20    9.01
   2   2  16  157.12    8.48
   2   2  16  137.73    5.67
   2   2  17  164.54    8.52
  -2  -2 -17  156.46    9.27
   2   2  17  166.57    8.94
   2   2  17  159.36    6.36
   2   2  18  207.48   10.02
  -2  -2 -18  218.24   11.17
   2   2  18  211.08   10.48
   2   2  18  198.74    7.61
   2   2  19   82.64    6.24
  -2  -2 -19   91.24    7.40
   2   2  19   84.93    4.80
  -2  -2 -20   12.85    3.18
   2   2  20   10.50    1.84
   2   2  20    9.32    2.38
   2   2  21   29.57    3.03
  -2  -2 -21   30.52    4.62
   2   2  21   33.04    4.21
   2   2  22   -0.49    1.32
  -2  -2 -22   -0.61    2.04
   2   2  23   18.79    3.25
  -2  -2 -23   14.78    3.56
   2   2  24   21.70    3.72
  -2  -2 -24   23.52    4.35
  -2  -2 -25  109.27    9.29
   2   2  25  113.95    8.54
   2   2  26   33.70    4.73
   2   3 -25   40.62    5.27
   2   3 -24   39.03    4.93
   2   3 -23   72.15    6.53
   2   3 -22   43.72    5.04
  -2  -3  21   33.60    3.75
   2   3 -21   31.32    5.67
   2   3 -21   33.98    4.33
  -2  -3  20   -0.36    1.24
   2   3 -20    3.27    2.08
   2   3 -20    1.82    1.57
   2   3 -19   -0.79    1.85
   2   3 -19    0.43    1.16
  -2  -3  19    1.37    1.27
   2   3 -19   -0.44    1.76
  -2  -3  18   34.25    2.69
   2   3 -18   37.88    5.72
   2   3 -18   34.72    4.01
  -2  -3  18   33.87    3.55
   2   3 -18   39.56    4.41
  -2  -3  17   74.49    3.79
   2   3 -17   72.74    5.58
   2   3 -17   77.85    7.97
   2   3 -17   63.09    5.56
  -2  -3  17   78.26    5.18
  -2  -3  16    1.76    0.83
  -2  -3  16    0.30    0.90
   2   3 -16    1.17    1.24
   2   3 -16    0.71    1.13
   2   3 -16   -0.39    1.19
  -2  -3  15   83.66    3.76
   2   3 -15   79.18    5.51
  -2  -3  15   87.38    5.28
   2   3 -15   86.96    6.07
   2   3 -15   95.85    6.29
   2   3 -14  267.56   10.86
   2   3 -14  241.14    9.83
  -2  -3  14  246.89    7.30
  -2  -3  14  253.19    9.15
  -2  -3  14  254.89    9.58
   2   3 -14  252.47   10.66
  -2  -3  14  240.35   11.28
  -2  -3  13   44.16    2.41
   2   3 -13   52.82    4.52
   2   3 -13   46.42    3.82
  -2  -3  13   48.46    3.68
  -2  -3  13   46.77    4.74
   2   3 -13   44.47    4.13
  -2  -3  13   44.39    3.51
   2   3 -12   46.74    4.12
   2   3 -12   42.30    3.51
  -2  -3  12   41.00    2.24
  -2  -3  12   49.86    4.42
  -2  -3  12   46.14    3.62
  -2  -3  12   44.24    4.49
  -2  -3  12   45.72    3.56
   2   3 -12   46.77    4.16
  -2  -3  11    7.32    1.92
   2   3 -11    3.56    1.39
   2   3 -11    2.33    0.98
  -2  -3  11    3.34    1.15
  -2  -3  11    3.55    0.75
  -2  -3  11    4.79    1.78
   2   3 -11    5.56    1.71
  -2  -3  11    2.14    1.61
  -2  -3  11    3.09    1.14
   2   3 -10  235.96    8.45
  -2  -3  10  239.25    6.43
  -2  -3  10  241.77   10.27
  -2  -3  10  233.87    8.69
   2   3 -10  240.08    9.52
  -2  -3  10  263.93   11.93
  -2  -3  10  232.20    9.71
   2   3 -10  251.47    9.79
  -2  -3  10  232.51    8.72
   2   3  -9   88.93    4.47
  -2  -3   9   86.70    3.17
  -2  -3   9   99.09    4.98
   2   3  -9   82.06    5.01
  -2  -3   9   92.04    6.66
  -2  -3   9   94.61    5.60
   2   3  -9   89.62    5.38
  -2  -3   9   91.30    4.99
   2   3  -8   74.28    3.85
  -2  -3   8   73.33    2.87
  -2  -3   8   79.96    4.46
   2   3  -8   79.60    4.68
  -2  -3   8   66.53    5.55
  -2  -3   8   78.10    4.91
   2   3  -8   83.48    5.03
  -2  -3   8   74.80    4.50
   2   3  -7  381.40   11.70
   2   3  -7  365.86   10.05
  -2  -3   7  357.67    9.07
  -2  -3   7  364.49   11.16
  -2  -3   7  355.77   11.84
  -2  -3   7  377.41   14.12
   2   3  -7  356.11   11.87
  -2  -3   7  375.98   11.68
   2   3  -7  342.28   14.11
  -2  -3   6  336.25   10.94
   2   3  -6  314.99   13.12
  -2  -3   6  341.76   12.14
   2   3  -6  342.32   10.68
   2   3  -6  333.07    8.87
  -2  -3   6  329.21    8.63
   2   3  -6  340.94   11.22
  -2  -3   6  320.13   10.78
  -2  -3   6  319.67   12.72
  -2  -3   6  326.51   10.23
  -2  -3   6  320.41    9.98
  -2  -3   5   15.85    2.04
   2   3  -5   14.94    1.87
   2   3  -5   17.05    1.27
  -2  -3   5   19.65    2.57
  -2  -3   5   17.97    2.00
   2   3  -5   16.50    2.19
  -2  -3   5   14.51    2.51
  -2  -3   5   18.61    2.26
   2   3  -5   17.09    2.77
   2   3  -4    7.43    1.33
   2   3  -4    6.76    1.74
  -2  -3   4    7.54    1.52
  -2  -3   4    5.25    1.44
  -2  -3   4    8.83    1.47
  -2  -3   4    7.63    1.45
   2   3  -4    8.46    1.43
  -2  -3   4    5.54    1.56
  -2  -3   3   25.48    2.58
   2   3  -3   26.01    3.17
   2   3  -3   28.06    2.50
  -2  -3   3   34.66    3.23
  -2  -3   3   29.85    2.59
   2   3  -3   27.64    2.29
  -2  -3   3   25.29    2.99
  -2  -3   3   29.98    2.51
   2   3  -2   11.81    1.63
  -2  -3   2   14.89    2.02
  -2  -3   2   12.42    1.97
  -2  -3   2   13.00    1.86
  -2  -3   2   13.23    1.65
   2   3  -2    9.98    1.35
   2   3  -2   12.13    2.25
  -2  -3   2   12.19    2.18
   2   3  -1   20.56    2.15
   2   3  -1   22.08    2.79
  -2  -3   1   18.61    2.32
  -2  -3   1   15.69    2.14
   2   3  -1   16.50    1.64
  -2  -3   1   20.13    1.95
  -2  -3   1   18.52    2.49
   2   3   0  405.29   13.48
   2   3   0  379.09   11.70
  -2  -3   0  400.27   12.06
  -2  -3   0  389.45   12.54
  -2  -3   0  391.06   12.37
  -2  -3   0  387.53   13.00
  -2  -3   0  390.32   10.63
   2   3   0  374.60   10.02
   2   3   1   10.50    1.57
  -2  -3  -1   13.32    1.94
  -2  -3  -1    8.08    1.61
  -2  -3  -1    4.34    1.39
  -2  -3  -1   11.76    1.93
  -2  -3  -1    7.54    1.49
  -2  -3  -1    8.63    1.22
   2   3   1    9.09    1.11
  -2  -3  -1    8.94    1.17
   2   3   2   85.16    4.51
  -2  -3  -2   80.25    4.71
   2   3   2   79.13    4.70
  -2  -3  -2   78.52    4.33
   2   3   2   71.05    2.77
  -2  -3  -2   69.20    2.52
  -2  -3  -2   77.89    3.63
  -2  -3  -2   74.32    4.41
  -2  -3  -2   79.81    4.84
  -2  -3  -2   78.28    4.44
  -2  -3  -2   78.68    5.02
   2   3   3  224.37    8.14
  -2  -3  -3  200.08    8.34
  -2  -3  -3  215.30    8.43
  -2  -3  -3  222.29    7.87
   2   3   3  227.42    8.71
   2   3   3  206.03    5.48
  -2  -3  -3  225.45    6.11
  -2  -3  -3  219.45    7.10
  -2  -3  -3  214.88    8.03
  -2  -3  -3  218.92    8.01
  -2  -3  -3  219.60    8.63
  -2  -3  -3  212.09    8.85
  -2  -3  -4   36.70    2.96
  -2  -3  -4   36.08    2.91
  -2  -3  -4   38.74    2.64
   2   3   4   37.57    3.30
  -2  -3  -4   40.77    2.98
  -2  -3  -4   33.64    3.15
  -2  -3  -4   35.77    3.15
  -2  -3  -4   32.81    3.04
  -2  -3  -5   53.45    3.54
  -2  -3  -5   53.31    3.46
  -2  -3  -5   44.17    2.90
   2   3   5   47.02    3.74
  -2  -3  -5   48.29    3.67
  -2  -3  -5   42.22    3.51
  -2  -3  -5   50.05    3.74
  -2  -3  -6  163.32    6.73
  -2  -3  -6  158.81    6.06
  -2  -3  -6  172.88    6.56
   2   3   6  160.01    7.36
  -2  -3  -6  149.28    6.94
  -2  -3  -6  150.22    7.04
  -2  -3  -6  156.83    7.02
   2   3   7   14.93    1.96
   2   3   7   11.64    1.96
  -2  -3  -7   13.31    1.97
  -2  -3  -7   15.69    1.77
  -2  -3  -7   15.06    1.81
   2   3   7   12.03    1.96
  -2  -3  -7   14.36    1.97
  -2  -3  -7   14.56    2.06
  -2  -3  -7   14.62    1.27
  -2  -3  -8   29.64    2.49
  -2  -3  -8   30.63    2.97
   2   3   8   30.41    3.21
  -2  -3  -8   27.28    2.37
  -2  -3  -8   29.93    2.54
   2   3   8   28.08    3.05
  -2  -3  -8   23.25    2.67
   2   3   8   25.82    2.54
  -2  -3  -8   27.51    1.64
  -2  -3  -9  709.89   19.61
  -2  -3  -9  709.48   18.19
  -2  -3  -9  732.58   19.92
   2   3   9  728.33   20.40
  -2  -3  -9  712.16   18.46
  -2  -3  -9  745.29   18.33
   2   3   9  751.24   21.00
  -2  -3  -9  716.69   15.91
   2   3   9  721.74   19.13
  -2  -3 -10    1.92    0.52
  -2  -3 -10    5.63    1.25
  -2  -3 -10    4.63    1.52
   2   3  10    3.62    1.64
   2   3  10    3.72    1.45
   2   3  10    6.35    1.36
  -2  -3 -10    3.79    1.10
   2   3  11  125.55    6.68
  -2  -3 -11  129.44    5.39
  -2  -3 -11  129.46    6.85
   2   3  11  128.53    7.03
  -2  -3 -11  126.52    5.76
   2   3  11  127.55    7.09
   2   3  11  129.26    6.00
  -2  -3 -11  114.43    3.70
  -2  -3 -12    0.88    0.41
  -2  -3 -12    1.59    1.00
   2   3  12    0.74    0.87
   2   3  12    0.92    0.73
   2   3  12    1.86    1.19
   2   3  12    1.01    1.07
  -2  -3 -12    2.36    1.41
  -2  -3 -13   32.76    3.66
  -2  -3 -13   32.77    2.92
   2   3  13   27.35    3.65
  -2  -3 -13   24.09    1.56
   2   3  13   28.21    3.48
   2   3  13   30.37    2.46
   2   3  13   26.90    3.23
   2   3  13   28.48    2.75
  -2  -3 -14  155.21    8.40
   2   3  14  154.60    8.45
  -2  -3 -14  156.48    6.86
   2   3  14  163.23    8.56
  -2  -3 -14  130.73    4.49
   2   3  14  143.59    5.65
   2   3  14  162.45    8.09
   2   3  14  155.66    6.70
  -2  -3 -15   58.14    5.20
   2   3  15   53.50    5.05
   2   3  15   59.37    5.22
  -2  -3 -15   50.42    2.55
   2   3  15   50.88    3.13
   2   3  15   52.04    4.67
   2   3  15   52.02    3.70
   2   3  16   70.54    4.27
   2   3  16   58.72    3.38
   2   3  16   64.45    5.60
   2   3  16   66.99    5.60
  -2  -3 -16   58.55    5.38
   2   3  16   74.79    5.58
   2   3  16   59.78    2.87
   2   3  17   73.35    4.45
   2   3  17   65.79    3.63
   2   3  17   64.73    5.70
  -2  -3 -17   84.19    6.61
   2   3  17   81.73    6.04
   2   3  17   67.72    3.29
   2   3  18  112.31    5.51
  -2  -3 -18  123.59    8.11
   2   3  18  105.32    7.55
   2   3  18  110.91    7.24
   2   3  18   91.43    4.40
   2   3  18  107.79    4.46
   2   3  19    0.41    1.38
   2   3  19    1.58    0.89
   2   3  19    2.00    0.78
   2   3  19    2.04    1.55
  -2  -3 -19    2.57    1.78
   2   3  20   12.25    1.69
  -2  -3 -20   17.29    3.37
   2   3  20   14.29    1.62
   2   3  20   17.04    3.24
  -2  -3 -21    7.40    2.38
   2   3  21    4.24    1.02
   2   3  21    7.24    2.33
  -2  -3 -22   31.11    4.70
   2   3  22   24.90    4.05
  -2  -3 -23   57.04    6.37
   2   3  23   51.11    5.81
   2   3  24   38.57    5.36
  -2  -3 -24   39.83    5.66
   2   3  25   25.04    4.39
  -2  -3 -25   33.17    5.19
   2   4 -22   -0.46    1.38
   2   4 -21   53.18    5.14
  -2  -4  20   19.53    2.93
   2   4 -20   20.00    3.58
   2   4 -20   14.31    2.74
   2   4 -19    4.14    2.51
  -2  -4  19    1.40    1.38
   2   4 -19   -0.48    1.64
   2   4 -19    2.31    1.43
   2   4 -18   74.19    8.26
  -2  -4  18   93.18    5.94
   2   4 -18   97.78    7.15
   2   4 -18   87.20    6.08
   2   4 -17   14.58    3.54
  -2  -4  17   13.67    2.35
   2   4 -17    9.41    2.00
   2   4 -17   14.75    2.89
  -2  -4  16   36.13    2.53
  -2  -4  16   34.43    3.51
   2   4 -16   40.74    4.50
   2   4 -16   33.89    3.51
   2   4 -16   30.00    4.17
  -2  -4  15   50.53    2.94
   2   4 -15   54.59    5.05
  -2  -4  15   54.93    4.30
   2   4 -15   65.02    5.73
   2   4 -15   48.05    4.07
  -2  -4  14   -0.30    0.86
  -2  -4  14    0.13    0.59
   2   4 -14    1.53    1.42
  -2  -4  14   -0.41    1.46
   2   4 -14   -0.43    1.37
   2   4 -14    0.26    0.79
  -2  -4  13   11.34    2.02
  -2  -4  13    7.62    1.15
   2   4 -13    8.74    2.10
  -2  -4  13    8.55    2.24
   2   4 -13   11.63    2.53
   2   4 -13    6.15    1.37
  -2  -4  12    5.97    1.55
  -2  -4  12    8.41    1.22
   2   4 -12    9.03    2.16
   2   4 -12    8.44    2.25
   2   4 -12    6.36    1.43
  -2  -4  12    7.39    2.16
   2   4 -11  194.02    7.13
  -2  -4  11  189.10    6.30
  -2  -4  11  196.52    8.28
   2   4 -11  203.68    9.13
   2   4 -11  201.99    9.72
  -2  -4  11  190.88    9.20
   2   4 -10  176.27    8.05
  -2  -4  10  152.74    5.49
  -2  -4  10  156.12    7.09
  -2  -4  10  149.09    7.78
   2   4 -10  141.46    5.67
  -2  -4  10  147.98    7.99
  -2  -4  10  156.09    8.90
   2   4 -10  150.10    8.14
   2   4  -9   49.75    4.08
   2   4  -9   45.63    2.69
  -2  -4   9   42.73    2.76
  -2  -4   9   45.98    4.19
  -2  -4   9   36.62    3.88
   2   4  -9   41.67    4.27
  -2  -4   9   44.81    4.71
   2   4  -8  299.64   10.91
   2   4  -8  286.62    7.82
  -2  -4   8  289.57    8.92
  -2  -4   8  312.93   11.35
   2   4  -8  302.27   12.01
  -2  -4   8  304.36   12.76
   2   4  -8  280.02   10.03
  -2  -4   8  322.01   13.41
  -2  -4   8  299.41   11.46
   2   4  -7   49.99    3.83
  -2  -4   7   39.54    3.52
  -2  -4   7   39.51    3.59
  -2  -4   7   39.62    4.28
   2   4  -7   49.51    3.61
   2   4  -7   47.15    4.90
   2   4  -7   48.79    4.57
  -2  -4   7   47.96    4.15
  -2  -4   7   46.14    4.76
   2   4  -6   74.93    5.43
   2   4  -6   70.88    4.43
   2   4  -6   73.37    6.04
  -2  -4   6   73.90    5.72
  -2  -4   6   77.96    5.07
  -2  -4   6   72.73    5.78
   2   4  -6   66.27    4.42
  -2  -4   6   70.45    4.79
   2   4  -5    4.83    1.27
   2   4  -5    4.34    1.77
  -2  -4   5    5.42    1.62
  -2  -4   5    3.61    1.49
   2   4  -5    3.75    1.15
  -2  -4   5    5.05    1.50
  -2  -4   5    3.75    1.24
   2   4  -5    3.90    1.46
   2   4  -4    8.59    1.62
   2   4  -4   11.06    2.30
  -2  -4   4    9.77    2.08
  -2  -4   4    9.13    2.07
   2   4  -4    7.19    1.52
  -2  -4   4    8.23    1.68
  -2  -4   4    9.35    1.91
   2   4  -3   12.15    1.90
   2   4  -3   10.45    2.27
  -2  -4   3   14.62    2.57
  -2  -4   3   13.37    2.46
   2   4  -3   12.14    1.83
  -2  -4   3   11.03    1.95
  -2  -4   3   12.25    2.37
  -2  -4   2  873.69   24.33
   2   4  -2  841.09   24.28
   2   4  -2  861.65   22.47
  -2  -4   2  865.08   24.05
  -2  -4   2  892.13   22.19
   2   4  -2  829.09   21.00
  -2  -4   2  890.60   23.98
  -2  -4   1   30.24    3.64
  -2  -4   1   37.59    3.99
  -2  -4   1   30.54    2.86
  -2  -4   1   31.42    3.59
   2   4  -1   33.36    2.63
   2   4  -1   43.52    3.56
   2   4  -1   39.98    3.88
  -2  -4   0  214.94    9.78
  -2  -4   0  213.30    7.75
  -2  -4   0  213.34    9.49
  -2  -4   0  212.82    9.18
   2   4   0  220.79    7.19
   2   4   0  226.64    8.79
   2   4   0  221.75    9.57
  -2  -4  -1 1015.42   27.32
  -2  -4  -1  973.23   23.56
  -2  -4  -1 1024.31   26.45
  -2  -4  -1  974.13   25.76
  -2  -4  -1 1024.98   25.03
   2   4   1  957.50   22.52
   2   4   1 1013.46   25.39
  -2  -4  -2  124.18    7.33
  -2  -4  -2  124.20    5.29
  -2  -4  -2  133.48    6.99
   2   4   2  123.36    4.56
   2   4   2  132.88    7.25
  -2  -4  -2  132.19    6.06
   2   4   2  128.43    6.45
  -2  -4  -2  118.97    6.34
  -2  -4  -3  109.13    5.85
   2   4   3  107.27    3.94
   2   4   3  118.30    6.06
   2   4   3  111.57    6.66
  -2  -4  -3  114.10    5.47
  -2  -4  -3  107.94    4.85
  -2  -4  -3  115.14    6.33
  -2  -4  -3  110.79    5.90
  -2  -4  -3  102.63    6.72
  -2  -4  -4    6.94    1.36
   2   4   4    7.55    0.89
  -2  -4  -4    5.65    0.87
  -2  -4  -4    5.22    1.35
  -2  -4  -4    7.47    1.42
  -2  -4  -4    3.90    1.13
   2   4   4    6.90    2.01
  -2  -4  -4    7.83    1.70
   2   4   4    6.04    1.54
  -2  -4  -4    5.26    1.83
   2   4   5   30.14    3.52
   2   4   5   28.45    1.49
  -2  -4  -5   27.02    2.02
  -2  -4  -5   34.27    2.87
  -2  -4  -5   33.10    3.23
  -2  -4  -5   33.75    3.10
  -2  -4  -5   32.49    2.70
  -2  -4  -5   33.01    2.61
  -2  -4  -5   36.25    4.02
  -2  -4  -6   78.84    4.62
   2   4   6   85.50    5.89
  -2  -4  -6   74.80    3.65
  -2  -4  -6   78.33    4.38
  -2  -4  -6   82.70    4.95
  -2  -4  -6   73.26    4.03
  -2  -4  -6   82.79    4.20
  -2  -4  -6   83.01    4.76
  -2  -4  -6   80.05    6.02
  -2  -4  -7   69.32    4.11
  -2  -4  -7   70.98    4.25
  -2  -4  -7   79.46    4.80
   2   4   7   71.83    5.52
   2   4   7   75.05    4.88
  -2  -4  -7   66.56    4.30
  -2  -4  -7   66.98    4.36
  -2  -4  -8    3.27    0.93
  -2  -4  -8    4.37    1.19
  -2  -4  -8    2.03    1.06
   2   4   8    2.43    1.23
  -2  -4  -8    2.59    1.00
  -2  -4  -8    3.88    1.30
   2   4   8    3.43    1.17
  -2  -4  -8    1.93    0.90
  -2  -4  -9   39.92    3.37
  -2  -4  -9   48.29    3.66
   2   4   9   42.26    3.74
  -2  -4  -9   47.27    3.49
   2   4   9   39.93    4.28
  -2  -4  -9   46.71    3.61
  -2  -4  -9   43.31    2.71
   2   4   9   44.56    3.75
  -2  -4  -9   37.37    3.29
  -2  -4 -10    6.92    1.54
  -2  -4 -10    6.91    1.14
  -2  -4 -10    6.53    1.48
   2   4  10    8.55    1.80
  -2  -4 -10    7.17    1.84
   2   4  10    9.18    2.22
  -2  -4 -10    7.64    1.54
   2   4  10   10.07    1.88
  -2  -4 -10    7.90    1.29
  -2  -4 -11  225.69    7.39
  -2  -4 -11  247.79    9.57
   2   4  11  238.34    9.83
  -2  -4 -11  224.70    8.72
   2   4  11  255.65    9.72
  -2  -4 -11  207.80    8.63
  -2  -4 -11  241.90    7.16
   2   4  11  231.35   11.10
  -2  -4 -11  238.13    8.84
  -2  -4 -12   55.92    4.48
   2   4  12   53.93    4.63
  -2  -4 -12   51.97    3.90
   2   4  12   65.52    5.68
  -2  -4 -12   58.50    2.89
  -2  -4 -12   48.10    3.82
   2   4  12   59.45    4.37
   2   4  13   11.21    2.27
  -2  -4 -13   12.24    2.30
   2   4  13   13.07    2.72
  -2  -4 -13   11.12    1.27
   2   4  13   11.74    2.03
  -2  -4 -14   42.58    4.24
   2   4  14   52.74    4.74
   2   4  14   51.34    5.20
  -2  -4 -14   46.77    2.50
   2   4  14   50.10    3.99
   2   4  15    1.05    1.23
   2   4  15   -0.38    1.26
  -2  -4 -15   -0.76    1.31
  -2  -4 -15    0.11    0.51
   2   4  15    0.57    0.94
   2   4  16    0.28    0.76
   2   4  16    2.71    1.65
  -2  -4 -16    0.81    1.29
   2   4  16    0.79    1.20
  -2  -4 -16    0.46    0.51
   2   4  16   -0.34    1.02
  -2  -4 -17    1.72    1.31
   2   4  17    7.06    2.22
   2   4  17    5.66    2.11
   2   4  17    3.51    1.75
   2   4  17    6.95    1.71
   2   4  18   47.95    2.19
   2   4  18   61.59    6.18
   2   4  18   60.14    4.38
  -2  -4 -18   67.14    5.83
   2   4  18   70.35    5.51
   2   4  19   99.62    8.08
   2   4  19   91.75    6.48
   2   4  19   87.67    5.40
  -2  -4 -19   98.34    7.36
  -2  -4 -20    3.57    2.25
   2   4  20    7.48    2.17
   2   4  20    5.55    1.59
   2   4  20    5.66    2.26
   2   4  21   16.26    3.60
   2   4  21   11.81    2.11
  -2  -4 -21   16.12    3.43
   2   4  22   10.09    3.03
   2   4  22    9.69    1.95
  -2  -4 -22   13.50    3.11
   2   4  23   15.27    3.72
   2   4  24   -0.71    1.68
   2   5 -18   23.82    3.80
   2   5 -17   20.37    3.52
  -2  -5  17   18.91    2.84
   2   5 -17   17.99    2.49
   2   5 -16    3.57    1.82
  -2  -5  16    5.16    1.75
   2   5 -16    3.08    1.21
  -2  -5  15    8.73    1.97
   2   5 -15    7.18    1.64
  -2  -5  14   20.55    2.07
   2   5 -14   19.55    2.29
   2   5 -14   21.58    3.33
  -2  -5  14   22.24    2.88
   2   5 -13   39.35    2.92
   2   5 -13   40.39    4.37
  -2  -5  13   40.00    2.89
   2   5 -12   13.07    2.75
   2   5 -12   12.93    1.56
  -2  -5  12   13.21    1.72
  -2  -5  12   14.77    2.71
  -2  -5  12   13.51    2.25
   2   5 -12   14.87    3.13
   2   5 -12   12.24    1.54
   2   5 -11   19.10    1.70
   2   5 -11   21.85    1.81
  -2  -5  11   18.58    2.08
  -2  -5  11   26.46    3.25
   2   5 -11   22.91    3.24
   2   5 -11   29.61    4.06
   2   5 -10    4.47    0.69
   2   5 -10    4.83    0.71
  -2  -5  10    7.36    1.46
   2   5 -10    8.80    2.40
   2   5 -10   10.25    1.92
   2   5 -10    9.57    2.15
  -2  -5  10    8.98    2.15
   2   5  -9   33.26    3.65
   2   5  -9   40.34    3.53
  -2  -5   9   30.85    3.33
   2   5  -9   41.14    4.65
  -2  -5   9   31.02    2.86
  -2  -5   8   54.33    4.90
   2   5  -8   54.95    5.37
   2   5  -8   55.73    4.55
   2   5  -8   51.70    3.99
   2   5  -8   48.75    5.32
  -2  -5   8   51.51    4.12
  -2  -5   8   46.15    4.34
  -2  -5   7  105.43    6.79
   2   5  -7  107.92    7.48
   2   5  -7  110.59    6.38
   2   5  -7  121.35    6.32
  -2  -5   7  112.68    5.90
  -2  -5   7  110.46    6.79
   2   5  -6  130.68    8.20
  -2  -5   6  139.45    6.32
   2   5  -6  129.44    6.72
   2   5  -6  139.23    8.72
  -2  -5   6  135.51    7.73
   2   5  -6  130.18    6.80
  -2  -5   5   18.75    2.24
   2   5  -5   18.10    2.51
   2   5  -5   18.67    3.13
  -2  -5   5   23.40    3.59
   2   5  -5   19.15    2.58
  -2  -5   5   16.93    2.91
  -2  -5   4   21.28    3.19
  -2  -5   4   16.69    1.99
   2   5  -4   17.57    2.45
   2   5  -4   13.64    2.72
  -2  -5   4   13.77    2.70
  -2  -5   4   12.82    2.62
   2   5  -4   17.31    2.38
  -2  -5   3    1.25    1.38
   2   5  -3    1.49    1.11
  -2  -5   3    1.79    1.43
   2   5  -3    2.75    1.22
  -2  -5   3    1.58    1.26
   2   5  -3    2.49    1.26
  -2  -5   3    1.55    0.78
   2   5  -2   81.78    4.80
  -2  -5   2   80.91    4.14
  -2  -5   2   88.98    6.60
  -2  -5   2  101.06    6.98
  -2  -5   2   87.96    4.28
  -2  -5   2   87.06    6.11
   2   5  -2   98.89    5.80
   2   5  -2   97.98    6.44
   2   5  -1  372.23   11.66
  -2  -5   1  391.05   15.23
  -2  -5   1  366.12   10.36
  -2  -5   1  401.01   14.99
   2   5  -1  386.25   13.31
   2   5  -1  383.07   13.99
  -2  -5   1  417.07   14.26
  -2  -5   0    5.61    2.29
  -2  -5   0    1.81    1.30
  -2  -5   0    4.56    2.14
   2   5   0    4.64    1.33
   2   5   0    5.77    1.73
  -2  -5   0    5.38    1.74
   2   5   0    4.76    1.70
   2   5   1   -0.32    1.12
  -2  -5  -1   -1.21    2.15
   2   5   1   -0.19    0.96
  -2  -5  -1    1.27    1.33
  -2  -5  -1   -0.48    1.94
  -2  -5  -2  523.32   16.08
  -2  -5  -2  528.69   19.03
  -2  -5  -2  474.04   12.37
  -2  -5  -2  548.91   17.67
   2   5   2  516.90   13.81
   2   5   2  534.43   18.52
  -2  -5  -2  577.49   15.99
  -2  -5  -2  518.55   15.77
   2   5   2  574.42   17.09
  -2  -5  -3   52.58    4.11
   2   5   3   47.11    2.96
  -2  -5  -3   50.11    5.28
  -2  -5  -3   41.30    2.44
  -2  -5  -3   50.28    4.58
   2   5   3   42.19    4.86
  -2  -5  -3   52.52    3.85
  -2  -5  -3   46.99    3.85
   2   5   3   53.15    4.52
  -2  -5  -4    6.20    1.51
   2   5   4    6.18    1.15
  -2  -5  -4    8.58    2.42
  -2  -5  -4    6.23    1.56
  -2  -5  -4    4.00    1.04
   2   5   4    2.31    1.99
  -2  -5  -4    2.19    1.53
   2   5   4    4.41    1.66
  -2  -5  -4    4.90    1.29
   2   5   5   40.31    2.44
  -2  -5  -5   41.32    2.06
  -2  -5  -5   38.89    2.50
  -2  -5  -5   49.49    4.37
  -2  -5  -5   47.22    3.74
   2   5   5   43.84    4.78
  -2  -5  -5   46.48    3.41
  -2  -5  -5   41.15    4.93
  -2  -5  -5   42.88    3.47
  -2  -5  -6   14.15    2.50
   2   5   6   13.98    2.91
   2   5   6   16.64    1.47
  -2  -5  -6   14.04    1.52
  -2  -5  -6   18.75    2.31
  -2  -5  -6   16.09    1.70
  -2  -5  -6   14.94    2.25
  -2  -5  -6   22.10    2.52
  -2  -5  -6   17.50    3.43
  -2  -5  -6   13.23    1.85
  -2  -5  -7    0.93    0.89
   2   5   7    0.93    0.52
  -2  -5  -7    1.96    0.78
  -2  -5  -7    1.59    1.00
  -2  -5  -7   -0.28    1.01
  -2  -5  -7    2.22    1.00
  -2  -5  -7    1.09    1.38
  -2  -5  -7   -0.34    1.36
   2   5   7    0.49    1.57
   2   5   8   84.22    5.73
   2   5   8   74.57    6.36
   2   5   8   71.69    2.68
  -2  -5  -8   78.23    4.52
  -2  -5  -8   80.95    7.02
  -2  -5  -8   79.29    4.42
  -2  -5  -8   82.12    5.10
  -2  -5  -8   82.31    4.60
  -2  -5  -8   84.35    5.44
  -2  -5  -8   77.67    4.15
  -2  -5  -9   37.39    2.99
   2   5   9   25.51    1.20
  -2  -5  -9   29.43    2.95
  -2  -5  -9   37.64    2.96
  -2  -5  -9   32.21    3.34
   2   5   9   37.69    4.59
   2   5   9   36.35    3.74
  -2  -5  -9   33.51    4.65
  -2  -5 -10    5.14    1.36
  -2  -5 -10    6.61    1.70
  -2  -5 -10    6.42    2.45
  -2  -5 -10    4.81    1.44
  -2  -5 -10    7.75    1.84
   2   5  10    6.88    2.22
  -2  -5 -10    7.66    1.28
   2   5  10    8.13    2.01
  -2  -5 -11  173.53    6.56
  -2  -5 -11  156.04   10.35
  -2  -5 -11  149.08    7.40
  -2  -5 -11  161.93    7.06
   2   5  11  177.59   10.26
   2   5  11  177.20    8.53
  -2  -5 -11  145.96    5.33
  -2  -5 -12   18.52    2.01
   2   5  12   24.23    3.80
   2   5  12   17.61    2.58
  -2  -5 -12   17.93    2.40
   2   5  12   20.46    2.97
  -2  -5 -12   15.03    1.96
  -2  -5 -12   16.71    2.63
  -2  -5 -13    0.34    0.74
  -2  -5 -13    0.58    1.07
   2   5  13   -0.31    1.11
   2   5  13   -0.58    1.58
  -2  -5 -13   -0.67    1.16
   2   5  13   -0.35    1.26
   2   5  14   55.81    4.75
   2   5  14   58.87    6.16
  -2  -5 -14   48.06    4.56
   2   5  14   50.05    4.50
  -2  -5 -14   56.10    4.56
   2   5  15    8.03    2.59
  -2  -5 -15    8.13    2.04
   2   5  15    7.27    1.80
   2   5  15   10.54    2.22
  -2  -5 -15    7.77    1.90
   2   5  16   15.31    3.42
  -2  -5 -16   12.79    2.58
   2   5  16   10.62    2.07
   2   5  16   10.42    2.43
  -2  -5 -16   11.99    2.45
   2   5  17   -1.32    2.00
  -2  -5 -17    0.88    1.26
   2   5  17    0.34    1.02
   2   5  17    0.78    1.30
  -2  -5 -17   -0.39    1.34
   2   5  18   37.38    5.34
  -2  -5 -18   30.08    4.05
   2   5  18   31.91    3.58
  -2  -5 -18   30.04    4.04
  -2  -5 -19    1.95    1.55
   2   5  19   -0.98    1.37
   2   5  19   -0.70    1.91
  -2  -5 -20   -0.51    1.10
   2   5  20    0.96    1.34
   2   5  20    0.73    1.70
  -2  -5 -21   44.81    5.33
   2   5  21   38.50    3.85
   2   5  21   43.31    6.09
  -2  -5 -22   17.80    3.43
   2   5  22   16.16    2.54
   2   5  22   16.89    3.98
  -2  -5 -23    4.05    2.29
   2   5  23   11.72    2.18
   2   6 -15    0.92    1.71
  -2  -6  14    4.37    1.72
   2   6 -14    7.13    2.38
  -2  -6  13    1.78    1.41
   2   6 -13    1.30    1.55
   2   6 -12    1.68    1.71
   2   6 -11   40.37    5.30
   2   6 -11   36.20    3.62
   2   6 -11   41.89    4.46
  -2  -6  11   35.83    3.30
   2   6 -10    5.50    2.20
   2   6 -10    4.47    1.52
   2   6 -10    5.51    1.81
  -2  -6  10    3.73    1.38
   2   6  -9   18.29    3.47
   2   6  -9   23.80    2.96
  -2  -6   9   18.24    2.58
   2   6  -9   24.76    3.40
  -2  -6   8    2.14    1.84
   2   6  -8    1.25    1.04
   2   6  -8    1.14    1.55
   2   6  -8    2.21    1.46
  -2  -6   7   42.23    4.78
   2   6  -7   56.81    4.56
   2   6  -7   49.54    5.45
   2   6  -7   51.48    4.60
  -2  -6   6    3.23    1.83
   2   6  -6    1.70    1.43
   2   6  -6    0.33    1.04
   2   6  -6    0.52    1.40
  -2  -6   5    0.96    1.78
   2   6  -5   -0.33    0.96
   2   6  -5    0.98    1.24
   2   6  -5    1.63    1.29
  -2  -6   5    0.29    0.75
  -2  -6   4   16.67    1.47
   2   6  -4   19.53    2.85
  -2  -6   4   22.44    3.70
   2   6  -4   22.61    3.45
   2   6  -4   24.48    3.00
   2   6  -3   71.23    5.32
   2   6  -3   73.37    5.92
  -2  -6   3   66.17    6.24
   2   6  -3   61.84    4.65
   2   6  -2   34.97    3.83
   2   6  -2   38.50    4.19
  -2  -6   2   38.91    4.78
   2   6  -2   39.72    3.59
   2   6  -1    6.28    1.81
  -2  -6   1    3.30    1.98
   2   6  -1    9.99    2.16
   2   6  -1    8.48    1.75
   2   6   0  100.01    5.50
  -2  -6   0  107.66    8.39
   2   6   0  113.83    7.02
   2   6   1    1.17    1.15
  -2  -6  -1    0.58    1.68
   2   6   1    0.38    1.22
  -2  -6  -2   30.26    4.51
   2   6   2   29.29    3.61
  -2  -6  -2   23.77    2.75
   2   6   2   25.60    2.61
  -2  -6  -3    0.27    0.90
  -2  -6  -3   -0.26    0.84
  -2  -6  -3   -0.60    1.91
   2   6   3    0.40    1.14
   2   6   3    2.74    1.74
   2   6   3    0.61    0.99
  -2  -6  -3    1.15    1.10
  -2  -6  -4    6.01    1.52
  -2  -6  -4    4.87    1.50
  -2  -6  -4    3.66    2.27
   2   6   4   10.05    2.25
   2   6   4    2.79    1.70
   2   6   4    6.93    1.40
  -2  -6  -4    6.58    1.62
  -2  -6  -5    3.66    1.30
  -2  -6  -5    4.28    1.26
  -2  -6  -5    8.04    2.66
   2   6   5    6.50    1.95
   2   6   5    1.71    1.73
   2   6   5    4.28    1.21
  -2  -6  -5    6.51    1.57
  -2  -6  -6  161.35   10.39
  -2  -6  -6  140.98    6.07
   2   6   6  151.88    9.84
  -2  -6  -6  144.13    6.40
   2   6   6  153.06    5.58
  -2  -6  -7    5.57    1.04
   2   6   7   -0.59    2.34
  -2  -6  -7    3.83    2.53
  -2  -6  -7    6.37    1.42
   2   6   7    3.46    1.08
  -2  -6  -7    2.10    0.97
   2   6   8   17.50    1.74
  -2  -6  -8   21.14    2.07
   2   6   8   27.15    4.39
  -2  -6  -8   25.40    4.39
   2   6   9   81.96    3.44
  -2  -6  -9   84.45    4.67
  -2  -6  -9   76.89    7.59
   2   6   9   90.13    6.45
  -2  -6 -10   24.19    2.63
   2   6  10   20.15    1.50
   2   6  10   25.73    4.31
  -2  -6 -10   31.74    4.97
   2   6  10   27.08    3.62
  -2  -6 -11    0.83    1.03
   2   6  11   -0.64    1.63
  -2  -6 -11    0.71    1.93
   2   6  11    0.17    0.45
   2   6  11   -0.14    0.43
   2   6  11   -0.83    1.39
  -2  -6 -12   39.31    5.79
  -2  -6 -12   27.84    3.21
   2   6  12   28.31    3.69
   2   6  12   36.09    5.15
  -2  -6 -13   38.14    5.71
   2   6  13   47.08    5.83
  -2  -6 -13   36.54    3.92
   2   6  13   42.64    4.53
   2   6  14   80.75    7.71
   2   6  14   81.16    6.18
  -2  -6 -14   76.53    5.84
  -2  -6 -14   72.22    7.78
  -2  -6 -15   29.32    3.79
  -2  -6 -15   37.21    5.88
   2   6  15   40.88    4.41
   2   6  16   11.66    3.43
  -2  -6 -16    6.01    1.94
   2   6  16   14.59    2.76
  -2  -6 -16    6.52    2.93
   2   6  17    5.19    1.80
   2   6  17    4.50    2.49
  -2  -6 -17    2.52    2.28
   2   6  18   26.73    3.65
   2   6  18   38.57    5.77
   2   6  19    0.77    1.28
   2   6  19   -0.79    1.86
   2   6  20    0.75    1.35
   2   6  21   18.42    3.02
   2   7 -13    3.48    2.41
   2   7 -12    7.44    2.91
   2   7 -11   30.05    3.45
   2   7 -11   28.86    4.70
   2   7 -11   27.64    3.97
   2   7 -10   19.57    3.80
   2   7 -10   17.93    2.77
   2   7 -10   21.88    3.54
   2   7  -9    6.68    2.61
   2   7  -9    8.20    2.05
   2   7  -9    8.36    2.31
   2   7  -8   18.35    2.88
   2   7  -8   26.66    4.29
   2   7  -8   20.70    3.35
  -2  -7   8   20.77    3.69
   2   7  -7    9.78    2.24
   2   7  -7   12.17    2.97
   2   7  -7   11.81    2.52
  -2  -7   7   11.06    2.82
   2   7  -6   33.00    3.86
   2   7  -6   37.23    4.74
   2   7  -6   34.26    3.98
  -2  -7   6   33.91    4.60
   2   7  -5   -0.38    1.42
  -2  -7   5    0.57    1.89
   2   7  -5    1.46    1.40
   2   7  -5    0.49    1.25
   2   7  -4    6.66    2.00
  -2  -7   4   13.51    3.39
   2   7  -4   11.90    2.36
   2   7  -4   10.04    2.41
   2   7  -3   31.42    3.85
   2   7  -3   37.97    4.25
   2   7  -3   38.33    3.85
  -2  -7   3   34.04    4.93
   2   7  -2   50.65    4.76
   2   7  -2   53.76    5.05
   2   7  -2   47.33    4.23
  -2  -7   2   46.99    5.91
   2   7  -1    0.42    1.35
   2   7  -1   -0.62    1.32
  -2  -7   1    1.28    2.13
   2   7   0   37.20    4.28
   2   7   0   26.62    3.09
  -2  -7   0   29.61    5.05
   2   7   1   55.47    5.23
   2   7   1   57.33    4.39
  -2  -7  -1   61.37    7.00
   2   7   2    7.61    2.27
   2   7   2    4.17    1.48
  -2  -7  -2    3.45    2.10
   2   7   3    0.91    1.51
   2   7   3    1.96    1.20
  -2  -7  -3    0.70    1.90
   2   7   4   31.22    4.03
  -2  -7  -4   26.27    4.71
   2   7   4   27.86    2.76
   2   7   5    1.97    1.89
   2   7   5   -0.93    1.72
  -2  -7  -5    0.72    1.69
   2   7   5    0.64    1.08
   2   7   6   -0.67    1.93
   2   7   6    1.40    1.34
   2   7   6    1.37    0.97
  -2  -7  -6   -0.73    1.97
   2   7   7   11.61    3.28
   2   7   7    5.16    1.31
  -2  -7  -7    5.89    2.83
   2   7   8   18.76    4.01
  -2  -7  -8   10.49    3.30
   2   7   8   11.77    1.68
   2   7   9   69.90    7.39
   2   7   9   71.63    6.27
  -2  -7  -9   64.76    7.44
   2   7  10   38.87    5.81
   2   7  10   44.32    4.93
  -2  -7 -10   55.95    6.97
   2   7  11   11.00    3.31
   2   7  11   11.79    2.76
  -2  -7 -11   11.11    3.41
   2   7  12    0.75    2.03
   2   7  12    0.94    1.69
  -2  -7 -12    1.62    2.34
   2   7  13   33.51    5.47
   2   7  13   35.56    4.50
  -2  -7 -13   38.29    6.12
   2   7  14   13.99    3.89
   2   8  -7   40.66    4.60
   2   8  -6   27.19    3.79
  -2  -8   5    1.92    2.30
   2   8  -5    0.40    1.57
  -2  -8   4    1.32    1.91
   2   8  -4   -0.38    1.52
  -2  -8   3    3.41    2.45
   2   8  -3    2.95    1.66
  -2  -8   2    1.40    2.52
   2   8  -2    0.35    1.40
  -2  -8   1    6.48    2.94
   2   8  -1    7.48    2.02
  -2  -8   0    7.33    3.23
   2   8   0    7.14    2.05
  -2  -8  -1    8.22    3.37
   2   8   1   11.43    2.36
  -2  -8  -2    3.05    2.19
  -2  -8  -3    3.88    2.58
  -2  -8  -4   13.44    4.10
   3  -6 -13    2.96    2.85
   3  -6 -12   -0.73    2.10
   3  -6 -11    2.88    2.19
  -3   6  11    4.32    2.19
   3  -6 -10   28.42    5.18
  -3   6  10   31.01    5.10
  -3   6   9   84.95    8.11
  -3   6   9   76.21    6.30
   3  -6  -9   84.77    8.23
  -3   6   8    8.09    2.82
   3  -6  -8    5.53    2.89
  -3   6   8    1.22    1.84
   3  -6  -8    5.38    2.76
  -3   6   7    1.31    2.00
   3  -6  -7    0.68    2.79
  -3   6   7    1.57    2.52
   3  -6  -7    5.26    3.06
   3  -6  -6  175.97   11.92
  -3   6   6  185.85   11.69
  -3   6   6  178.75    9.18
   3  -6  -6  164.18   11.94
  -3   6   5   25.04    3.75
   3  -6  -5   38.72    5.65
  -3   6   5   40.62    5.40
   3  -6  -5   25.98    3.66
   3  -6  -5   29.56    5.44
  -3   6   4   31.05    4.63
  -3   6   4   26.73    3.66
   3  -6  -4   23.05    4.55
   3  -6  -4   28.98    5.15
  -3   6   3    7.07    2.59
   3  -6  -3    9.12    3.06
  -3   6   3    1.73    2.47
   3  -6  -3    4.87    2.67
   3  -6  -2    8.38    2.97
  -3   6   2    5.77    2.11
   3  -6  -2    5.47    2.54
  -3   6   1   -2.01    2.43
   3  -6  -1    1.91    2.12
  -3   6   0   20.01    3.10
   3  -6   0   28.37    4.75
  -3   6  -1    0.67    2.11
   3  -6   1    3.74    2.39
  -3   6  -2    4.08    1.93
   3  -6   2    9.26    3.14
   3  -6   3   81.39    7.79
  -3   6  -3   77.95    5.78
  -3   6  -4   35.97    5.65
  -3   6  -4   27.99    3.73
   3  -6   5   57.86    6.31
  -3   6  -5   42.39    4.47
  -3   6  -6    9.48    2.47
   3  -6   6    5.04    2.64
  -3   6  -7    0.40    1.61
   3  -6   7   -0.65    1.76
  -3   6  -8   19.28    3.38
  -3   6  -9   14.44    3.17
  -3   6 -10   36.48    4.54
   3  -5 -18   18.12    4.03
   3  -5 -17   13.11    3.58
   3  -5 -16   25.90    4.55
  -3   5  16   17.61    4.01
   3  -5 -15    6.06    2.67
  -3   5  15   18.71    4.09
   3  -5 -14    8.63    3.13
  -3   5  14   10.53    3.31
   3  -5 -13    1.68    1.80
   3  -5 -13   -0.65    1.99
  -3   5  13    1.37    2.07
   3  -5 -12    0.82    2.22
   3  -5 -12    0.64    2.14
  -3   5  12   -0.66    1.56
   3  -5 -11    3.18    2.75
   3  -5 -11    2.53    2.19
  -3   5  11    5.79    2.31
   3  -5 -10   20.16    4.48
   3  -5 -10   24.14    4.35
  -3   5  10   20.05    3.83
   3  -5  -9  115.66    6.69
  -3   5   9  133.54    9.53
   3  -5  -9  105.62    9.61
   3  -5  -9  141.05    9.90
  -3   5   8   -0.48    1.77
  -3   5   8    2.37    1.89
   3  -5  -8    0.73    2.11
   3  -5  -8    0.99    1.35
   3  -5  -8   -0.60    2.07
   3  -5  -7  104.36    9.13
   3  -5  -7  103.14    6.58
  -3   5   7  120.44    8.70
   3  -5  -7  106.56    8.54
  -3   5   7   99.23    7.37
   3  -5  -6   21.63    4.42
  -3   5   6   21.30    3.68
  -3   5   6   27.51    4.00
   3  -5  -6   25.37    3.36
   3  -5  -6   30.28    4.63
   3  -5  -5   19.81    4.26
  -3   5   5   12.02    2.87
  -3   5   5   20.67    3.67
   3  -5  -5   12.42    2.44
   3  -5  -5   14.43    3.64
  -3   5   4   33.66    4.24
  -3   5   4   35.52    3.48
  -3   5   4   35.28    4.54
   3  -5  -4   37.02    5.03
   3  -5  -4   27.53    4.95
  -3   5   3   21.88    3.66
  -3   5   3   22.57    2.94
  -3   5   3   32.68    4.33
   3  -5  -3   23.62    4.14
   3  -5  -3   18.47    4.03
  -3   5   2   20.63    3.81
  -3   5   2   28.18    4.09
   3  -5  -2   27.26    4.69
   3  -5  -2   26.20    4.31
  -3   5   2   31.48    3.45
  -3   5   1   93.18    6.66
  -3   5   1   98.59    7.25
   3  -5  -1   93.38    8.30
   3  -5  -1   85.57    7.56
  -3   5   1   87.67    5.95
   3  -5   0   92.45    7.83
  -3   5   0   85.27    6.39
  -3   5   0   94.17    6.15
   3  -5   1    4.88    2.44
  -3   5  -1   -1.51    3.27
   3  -5   2   42.47    5.25
  -3   5  -2   40.20    4.30
  -3   5  -3   -2.26    2.08
   3  -5   3    3.21    2.18
   3  -5   4   48.13    5.50
  -3   5  -4   53.94    4.93
   3  -5   5   23.24    4.03
  -3   5  -5   26.14    4.81
  -3   5  -5   30.92    3.87
   3  -5   5   29.00    4.33
   3  -5   6   32.30    4.75
  -3   5  -6   33.54    5.07
  -3   5  -6   24.44    3.71
   3  -5   6   24.31    4.02
   3  -5   7   41.89    5.35
  -3   5  -7   34.53    5.19
   3  -5   7   27.24    4.40
  -3   5  -7   31.29    4.04
  -3   5  -8   49.26    5.97
   3  -5   8   43.33    5.23
  -3   5  -8   47.65    4.92
   3  -5   8   47.10    5.76
  -3   5  -9   40.30    5.51
   3  -5   9   38.25    5.30
  -3   5  -9   38.02    4.56
   3  -5  10    8.02    2.88
  -3   5 -10   12.93    3.40
  -3   5 -10   17.12    3.21
  -3   5 -11   41.08    5.48
   3  -5  11   57.73    6.70
  -3   5 -11   48.10    5.06
   3  -5  12    2.12    2.03
  -3   5 -12    0.50    1.79
  -3   5 -12    1.83    1.76
  -3   5 -13    1.03    1.85
  -3   5 -14   16.01    3.53
  -3   5 -15    1.10    2.19
  -3   5 -16    6.26    2.84
   3  -4 -20   76.45    7.49
   3  -4 -19   79.05    7.61
  -3   4  18   26.32    4.59
   3  -4 -18   29.16    4.59
  -3   4  17   32.94    4.91
   3  -4 -17   29.24    4.48
  -3   4  16    1.49    1.31
   3  -4 -16    1.71    2.72
  -3   4  16    1.31    1.40
   3  -4 -16    3.51    2.10
  -3   4  15    2.63    1.38
   3  -4 -15    2.87    1.74
   3  -4 -15    1.66    2.11
  -3   4  15    3.17    1.92
   3  -4 -14   47.23    5.48
  -3   4  14   49.09    4.08
   3  -4 -14   48.54    6.70
  -3   4  14   48.56    5.71
  -3   4  13   19.34    2.60
   3  -4 -13   23.70    4.12
  -3   4  13   24.98    4.06
   3  -4 -13   22.83    4.68
  -3   4  12  109.65    8.32
  -3   4  12   93.18    5.64
  -3   4  12   93.81    6.08
   3  -4 -12  109.25    8.34
   3  -4 -12  110.07    9.71
  -3   4  11   79.08    6.88
  -3   4  11   59.93    4.75
   3  -4 -11   65.14    6.27
   3  -4 -11   59.09    6.95
  -3   4  11   59.69    4.48
  -3   4  10    0.55    0.98
   3  -4 -10    0.52    1.58
   3  -4 -10    0.72    1.68
  -3   4  10    0.54    1.28
  -3   4  10    1.27    0.96
  -3   4   9   -0.32    1.05
  -3   4   9   -0.82    0.94
   3  -4  -9    0.32    0.86
   3  -4  -9    1.52    1.46
   3  -4  -9   -0.70    1.64
  -3   4   9   -0.53    1.01
  -3   4   8    6.01    1.64
   3  -4  -8    8.55    1.95
  -3   4   8    5.16    1.48
   3  -4  -8    6.47    2.09
  -3   4   8    6.60    2.29
   3  -4  -8   10.21    3.07
   3  -4  -7    0.34    1.08
  -3   4   7   -0.27    0.87
   3  -4  -7    0.49    1.24
  -3   4   7    0.49    1.41
   3  -4  -7    0.66    1.42
   3  -4  -6    2.46    1.35
  -3   4   6    6.38    1.58
   3  -4  -6    4.53    2.16
   3  -4  -6    7.05    1.53
  -3   4   6    7.56    2.22
   3  -4  -6    2.89    1.91
   3  -4  -5   32.91    4.39
   3  -4  -5   39.23    5.37
   3  -4  -5   33.46    3.20
  -3   4   5   28.46    4.01
  -3   4   5   35.94    4.33
  -3   4   5   35.23    3.44
   3  -4  -5   31.12    3.60
  -3   4   5   35.84    3.59
  -3   4   4   56.58    4.36
   3  -4  -4   59.91    4.94
   3  -4  -4   47.64    5.83
  -3   4   4   50.45    4.42
  -3   4   4   60.59    5.38
   3  -4  -4   60.23    4.24
   3  -4  -4   56.61    5.62
  -3   4   4   49.25    5.25
   3  -4  -3   32.27    4.75
   3  -4  -3   32.98    3.18
  -3   4   3   33.77    3.98
  -3   4   3   30.70    3.44
   3  -4  -3   39.18    4.70
  -3   4   3   29.40    4.18
  -3   4   2    1.22    1.29
   3  -4  -2    1.11    1.00
  -3   4   2   -3.00    2.91
  -3   4   2    3.07    1.39
   3  -4  -2    0.60    2.08
   3  -4  -2    1.39    1.60
  -3   4   2    3.07    1.73
  -3   4   1   65.34    5.74
   3  -4  -1   50.18    5.76
   3  -4  -1   52.32    5.44
   3  -4  -1   55.44    4.19
  -3   4   1   44.10    4.58
  -3   4   1   43.91    4.72
  -3   4   1   53.14    4.60
   3  -4   0    1.75    1.68
   3  -4   0    5.01    2.00
  -3   4   0    1.88    1.63
  -3   4   0    2.17    1.15
  -3   4   0    4.95    1.90
   3  -4   0    2.64    1.19
  -3   4   0    4.11    1.52
  -3   4  -1   -0.41    1.66
   3  -4   1    2.71    1.57
  -3   4  -1    2.91    1.80
   3  -4   1    0.60    1.12
  -3   4  -2   -0.80    1.93
   3  -4   2   -0.62    1.61
  -3   4  -2    0.99    1.64
   3  -4   2    1.80    1.56
  -3   4  -3   94.96    6.60
   3  -4   3  105.52    6.24
  -3   4  -4   28.00    3.70
   3  -4   4   23.30    3.66
   3  -4   4   29.43    3.36
   3  -4   4   31.10    3.72
   3  -4   5   16.20    3.19
   3  -4   5   11.33    2.70
  -3   4  -5   18.15    3.04
   3  -4   5   20.02    3.17
   3  -4   5   14.49    2.56
   3  -4   6   21.10    3.66
   3  -4   6   21.04    3.39
  -3   4  -6   29.12    3.78
   3  -4   6   22.87    3.14
   3  -4   6   17.09    2.95
   3  -4   7    0.46    1.18
  -3   4  -7    0.42    1.21
  -3   4  -7   -2.23    1.77
   3  -4   7    0.77    1.04
   3  -4   7    0.56    1.61
   3  -4   8    1.84    1.65
  -3   4  -8    0.55    1.59
  -3   4  -8    1.73    1.61
   3  -4   8    0.40    1.08
   3  -4   8    1.74    1.67
   3  -4   9    4.11    1.81
  -3   4  -9    4.94    2.24
  -3   4  -9    4.45    2.05
   3  -4   9    2.39    2.07
   3  -4   9    4.55    1.73
   3  -4  10   62.74    5.48
   3  -4  10   48.14    5.86
   3  -4  10   55.33    5.49
  -3   4 -10   64.29    6.32
  -3   4 -10   66.38    5.87
  -3   4 -11  117.55    8.69
   3  -4  11  123.89    9.34
  -3   4 -11  122.53    8.23
  -3   4 -12   94.95    7.69
   3  -4  12   92.09    8.21
  -3   4 -12   94.02    7.36
  -3   4 -13    6.28    2.30
  -3   4 -13    2.15    2.00
   3  -4  13    4.69    2.32
  -3   4 -14    5.95    2.20
  -3   4 -14    5.86    2.23
   3  -4  14    2.06    2.08
  -3   4 -15   17.40    3.71
  -3   4 -15   16.45    3.47
   3  -4  15   17.54    3.82
  -3   4 -16   -0.58    2.37
  -3   4 -16    1.05    1.68
  -3   4 -17   -0.60    2.89
  -3   4 -17    1.05    1.67
  -3   4 -18   13.66    3.64
   3  -3 -21    3.88    2.13
   3  -3 -20   13.00    3.13
  -3   3  20   13.67    3.43
   3  -3 -19   16.93    3.46
  -3   3  19   14.42    3.52
  -3   3  18   45.95    5.64
   3  -3 -18   44.86    5.22
  -3   3  17  143.91    9.61
   3  -3 -17  134.98    8.89
  -3   3  16    6.18    2.23
  -3   3  16    7.09    1.94
   3  -3 -16   10.24    2.69
  -3   3  15  112.66    8.06
   3  -3 -15  100.28    7.35
  -3   3  15  101.36    6.34
  -3   3  15   97.95    6.83
  -3   3  14   36.01    4.56
  -3   3  14   32.93    3.91
   3  -3 -14   40.38    4.65
  -3   3  14   28.51    3.42
  -3   3  13    0.76    1.03
  -3   3  13    0.50    1.28
   3  -3 -13   -0.89    1.54
  -3   3  13   -0.34    1.12
  -3   3  13    1.44    1.15
  -3   3  12   40.55    3.99
  -3   3  12   32.96    3.68
  -3   3  12   43.36    4.76
   3  -3 -12   35.05    4.20
   3  -3 -12   36.38    5.34
  -3   3  12   37.99    4.02
   3  -3 -11    0.68    1.45
  -3   3  11    0.37    1.11
  -3   3  11    0.47    0.90
  -3   3  11   -0.34    0.93
  -3   3  11   -0.34    1.10
   3  -3 -11    2.11    1.40
   3  -3 -10   14.47    3.42
  -3   3  10   15.45    2.50
  -3   3  10   19.43    2.85
  -3   3  10   20.90    3.28
   3  -3 -10   23.89    3.46
  -3   3  10   12.89    2.46
  -3   3   9  117.89    7.00
  -3   3   9  102.39    6.39
  -3   3   9  119.98    7.57
   3  -3  -9  115.86    8.95
   3  -3  -9  122.76    7.55
  -3   3   9  110.58    6.79
  -3   3   8   11.99    2.36
   3  -3  -8    7.39    2.37
  -3   3   8   10.97    2.26
   3  -3  -8   12.91    2.69
  -3   3   8   12.99    2.49
   3  -3  -8    8.43    1.93
  -3   3   8    8.62    2.14
  -3   3   7  110.51    7.05
   3  -3  -7  117.85    7.19
   3  -3  -7  108.21    8.46
   3  -3  -7  109.91    6.50
  -3   3   7  119.76    6.62
  -3   3   7  114.22    7.13
   3  -3  -6    3.40    1.57
  -3   3   6    4.81    1.88
  -3   3   6    3.82    1.65
   3  -3  -6    0.59    2.19
  -3   3   6    5.03    1.62
   3  -3  -6    4.51    1.94
   3  -3  -6    5.22    1.67
   3  -3  -5  361.12   16.03
   3  -3  -5  377.77   14.02
  -3   3   5  380.20   13.73
  -3   3   5  353.33   12.94
  -3   3   5  398.63   14.24
   3  -3  -5  363.87   13.38
  -3   3   5  354.56   13.18
   3  -3  -5  379.93   12.94
   3  -3  -4  249.43   12.70
   3  -3  -4  234.52   10.54
   3  -3  -4  233.76    8.30
  -3   3   4  223.53    9.72
  -3   3   4  243.74   10.83
   3  -3  -4  232.52   10.21
  -3   3   4  254.28   10.44
  -3   3   4  226.55   10.01
   3  -3  -4  246.95    9.86
   3  -3  -3   83.32    5.45
  -3   3   3   84.06    5.62
   3  -3  -3   84.69    5.85
   3  -3  -3   80.25    7.06
  -3   3   3   81.96    5.78
  -3   3   3   89.75    5.74
   3  -3  -3   85.65    4.51
   3  -3  -3   90.17    6.20
  -3   3   3   80.72    6.52
  -3   3   2    3.90    1.46
   3  -3  -2    0.54    2.20
  -3   3   2    6.35    1.73
  -3   3   2   -1.33    2.93
   3  -3  -2    4.76    1.58
   3  -3  -2    3.61    1.55
  -3   3   2    8.49    2.01
   3  -3  -2    5.18    1.21
  -3   3   2    3.46    1.25
  -3   3   1   19.14    2.59
   3  -3  -1   16.73    2.07
  -3   3   1   17.80    3.33
  -3   3   1   18.31    2.78
  -3   3   1   18.21    3.31
   3  -3  -1   12.80    3.05
   3  -3  -1   17.93    2.78
  -3   3   1   18.11    2.91
  -3   3   1   23.47    2.98
   3  -3  -1   21.91    2.82
  -3   3   0   69.58    5.52
   3  -3   0   78.04    5.30
  -3   3   0   74.84    5.29
   3  -3   0   69.80    6.39
  -3   3   0   74.07    6.32
   3  -3   0   64.92    5.34
   3  -3   0   71.82    4.22
  -3   3   0   80.08    5.07
  -3   3   0   71.76    5.40
  -3   3   0   57.15    5.40
   3  -3   1    2.07    1.93
  -3   3  -1    5.13    1.85
   3  -3   1    4.27    1.67
  -3   3  -1   -1.68    2.79
  -3   3  -1    4.48    1.75
   3  -3   1    2.69    1.12
  -3   3  -2   41.75    4.51
  -3   3  -2   44.63    4.56
   3  -3   2   44.67    3.43
  -3   3  -3    0.42    1.58
   3  -3   3   -0.40    1.42
   3  -3   3   -0.97    1.40
  -3   3  -4  475.26   16.75
   3  -3   4  492.52   16.74
   3  -3   4  493.69   14.63
   3  -3   4  482.93   16.52
  -3   3  -4  476.83   17.34
   3  -3   5    6.65    2.25
  -3   3  -5    4.08    2.22
  -3   3  -5    4.93    2.43
   3  -3   5    2.18    1.67
   3  -3   5    6.13    2.05
  -3   3  -6  453.28   16.56
   3  -3   6  495.72   16.63
   3  -3   6  473.15   14.90
   3  -3   6  507.93   18.41
   3  -3   6  471.80   16.54
  -3   3  -6  499.97   17.95
   3  -3   7    0.91    1.33
   3  -3   7    1.94    1.62
   3  -3   7    2.04    1.71
  -3   3  -7    3.39    2.13
   3  -3   7    2.05    1.84
  -3   3  -7   -0.42    1.76
   3  -3   8  147.36    9.43
  -3   3  -8  157.58    8.85
   3  -3   8  165.92    8.47
   3  -3   8  161.02    7.84
  -3   3  -8  144.87    8.94
  -3   3  -8  139.57    9.18
   3  -3   9   19.66    2.99
   3  -3   9   20.05    2.88
  -3   3  -9   26.18    3.76
  -3   3  -9   26.37    3.89
   3  -3   9   21.32    3.70
   3  -3  10    6.95    2.00
   3  -3  10    8.04    1.96
  -3   3 -10    7.77    2.33
  -3   3 -10    6.54    2.15
   3  -3  10    5.07    2.10
   3  -3  11    2.32    1.34
   3  -3  11   -2.18    1.52
  -3   3 -11   -0.47    1.63
  -3   3 -11    0.46    1.26
   3  -3  11    1.16    1.36
   3  -3  12    0.39    1.44
  -3   3 -12    3.43    1.88
  -3   3 -12    1.85    1.54
   3  -3  12    0.38    1.20
   3  -3  12    2.98    1.81
  -3   3 -13    2.04    1.70
   3  -3  13    4.32    1.85
  -3   3 -13    3.23    1.66
  -3   3 -14   42.90    5.10
  -3   3 -14   37.16    4.55
   3  -3  14   34.11    4.00
  -3   3 -15   72.05    6.76
  -3   3 -15   70.97    6.17
   3  -3  15   72.23    5.89
  -3   3 -16    5.21    2.42
  -3   3 -16    3.65    2.19
   3  -3  16    9.13    2.87
  -3   3 -17   70.69    6.11
   3  -3  17   59.86    6.67
  -3   3 -17   66.58    6.86
   3  -3  18   17.62    3.97
  -3   3 -18   18.16    3.28
  -3   3 -18   19.88    4.15
   3  -3  18   20.33    3.33
  -3   3 -19    5.79    2.77
  -3   3 -19    7.24    2.46
   3  -3  19    9.64    3.24
   3  -3  20    1.88    1.21
  -3   3 -20    1.82    1.80
   3  -3  21   29.20    3.21
  -3   3 -21   35.88    4.50
   3  -2 -22    0.63    1.81
   3  -2 -21   10.50    3.09
   3  -2 -21   13.43    2.96
  -3   2  21   16.13    3.40
   3  -2 -20    0.93    1.79
  -3   2  20    1.72    1.82
   3  -2 -20    6.06    2.25
   3  -2 -20    4.82    2.56
   3  -2 -19   49.88    5.70
  -3   2  19   56.95    5.87
   3  -2 -19   63.55    7.39
   3  -2 -19   62.95    5.76
   3  -2 -18   58.15    6.19
  -3   2  18   50.28    5.46
   3  -2 -18   52.71    6.65
   3  -2 -18   61.99    5.58
   3  -2 -17  108.84    5.28
  -3   2  17  119.54    8.12
   3  -2 -17  122.69    8.73
   3  -2 -17  109.14    7.34
   3  -2 -17  129.98   10.28
   3  -2 -16    2.38    1.06
   3  -2 -16    3.88    1.99
  -3   2  16    2.87    1.59
   3  -2 -16    0.72    1.39
   3  -2 -16    2.75    1.56
   3  -2 -15    4.61    1.26
   3  -2 -15    3.23    1.72
  -3   2  15    4.93    1.83
  -3   2  15   10.49    2.40
   3  -2 -15    4.20    2.02
   3  -2 -15    3.38    1.61
   3  -2 -14  133.59    5.93
  -3   2  14  121.93    7.94
  -3   2  14  144.64    8.34
   3  -2 -14  134.72    9.86
   3  -2 -14  131.09    7.55
   3  -2 -13    7.87    1.90
  -3   2  13   14.34    2.69
   3  -2 -13    9.57    1.67
   3  -2 -13   10.44    3.01
  -3   2  13   10.39    2.40
   3  -2 -12    1.63    1.25
  -3   2  12    1.65    1.53
   3  -2 -12    1.90    1.61
  -3   2  12    0.79    1.00
  -3   2  11   28.56    3.74
  -3   2  11   34.74    3.82
   3  -2 -11   37.28    3.71
  -3   2  10  173.22    9.12
  -3   2  10  196.22    9.04
  -3   2  10  184.90    8.96
   3  -2 -10  198.34    8.63
  -3   2   9  248.38   10.40
  -3   2   9  248.42   10.46
  -3   2   9  238.73   10.82
   3  -2  -9  267.88    9.49
   3  -2  -9  256.38    9.98
   3  -2  -8  164.79    7.56
  -3   2   8  179.71    8.27
  -3   2   8  148.89    8.33
  -3   2   8  176.59    8.44
  -3   2   8  159.75    8.33
   3  -2  -8  159.14    7.06
  -3   2   8  173.05    9.04
   3  -2  -7    1.23    0.95
  -3   2   7    3.60    1.66
  -3   2   7    0.63    0.86
   3  -2  -7    0.65    1.04
  -3   2   7    3.09    1.58
   3  -2  -7    2.71    1.25
  -3   2   7    2.06    1.53
  -3   2   6  211.73   10.41
   3  -2  -6  223.13    9.55
  -3   2   6  232.72    9.38
  -3   2   6  226.39    9.84
  -3   2   6  225.91    9.94
   3  -2  -6  227.30    8.91
   3  -2  -6  222.88    8.55
   3  -2  -5    8.45    1.68
  -3   2   5    6.66    2.34
  -3   2   5    5.93    1.78
   3  -2  -5    7.03    1.85
  -3   2   5    4.53    1.61
  -3   2   5   10.72    1.90
   3  -2  -5    5.19    1.60
  -3   2   5    8.95    2.01
  -3   2   4  250.90   11.40
  -3   2   4  258.50   10.86
   3  -2  -4  256.67   10.63
  -3   2   4  247.65   10.78
  -3   2   4  267.45   10.89
   3  -2  -4  281.85    9.94
   3  -2  -4  267.25    9.53
  -3   2   4  268.28    9.80
  -3   2   3  161.29    8.83
  -3   2   3  165.22    8.43
  -3   2   3  177.98    7.29
   3  -2  -3  165.39    7.16
   3  -2  -3  170.59    7.44
  -3   2   3  173.81    8.32
  -3   2   3  174.62    8.61
   3  -2  -3  147.32    7.87
  -3   2   2   34.03    4.13
  -3   2   2   38.92    3.99
  -3   2   2   44.42    3.31
  -3   2   2   43.76    4.08
  -3   2   2   43.38    4.25
   3  -2  -2   40.21    3.93
   3  -2  -2   45.52    3.70
  -3   2   2   36.01    3.43
   3  -2  -2   48.95    3.65
   3  -2  -1   72.17    4.51
  -3   2   1   65.43    4.68
  -3   2   1   69.80    5.79
  -3   2   1   70.22    5.98
   3  -2  -1   81.94    3.61
  -3   2   1   81.38    5.58
  -3   2   1   77.24    5.75
  -3   2   1   79.20    4.35
   3  -2  -1   79.11    4.89
  -3   2   1   81.76    5.81
   3  -2   0   98.53    5.27
  -3   2   0   97.72    6.13
  -3   2   0   94.89    6.28
  -3   2   0   74.68    6.04
  -3   2   0  104.65    7.13
   3  -2   0   93.52    3.99
  -3   2   0   90.26    4.56
  -3   2   0   91.14    6.19
  -3   2   0   93.35    5.56
   3  -2   1    7.43    1.62
  -3   2  -1    9.48    2.22
  -3   2  -1    6.31    2.42
   3  -2   1    4.59    1.47
  -3   2  -1    5.85    1.60
  -3   2  -1    1.27    2.22
   3  -2   1    4.85    1.03
  -3   2  -1    8.40    2.02
  -3   2  -2   37.81    3.93
   3  -2   2   34.46    2.49
   3  -2   2   44.22    3.82
  -3   2  -2   33.94    4.12
  -3   2  -2   41.26    3.94
  -3   2  -2   39.21    4.52
  -3   2  -3   49.59    4.45
   3  -2   3   41.74    2.81
   3  -2   3   43.53    3.89
  -3   2  -3   47.17    4.82
  -3   2  -3   42.05    4.13
  -3   2  -3   37.81    4.40
   3  -2   4  255.88   10.89
  -3   2  -4  253.34   10.88
   3  -2   4  247.58    8.05
   3  -2   4  240.64    9.82
  -3   2  -4  248.18   11.44
  -3   2  -4  275.88   11.11
  -3   2  -4  243.76   11.27
   3  -2   5 1053.55   28.47
   3  -2   5 1026.55   24.60
   3  -2   5 1043.84   27.09
  -3   2  -5 1012.72   29.22
  -3   2  -5 1060.99   28.48
  -3   2  -5 1084.20   29.32
   3  -2   6  104.06    6.91
  -3   2  -6  107.99    7.45
   3  -2   6  119.37    6.42
   3  -2   6  121.41    5.45
  -3   2  -6  109.18    7.23
  -3   2  -6  110.18    7.02
  -3   2  -7   20.89    3.31
   3  -2   7   16.87    2.08
  -3   2  -7   12.54    2.74
   3  -2   7   15.89    2.82
  -3   2  -7   17.41    2.91
  -3   2  -8   35.05    4.17
  -3   2  -8   28.69    3.90
   3  -2   8   40.66    3.73
   3  -2   8   32.60    2.97
  -3   2  -8   27.60    3.77
  -3   2  -8   31.87    3.82
   3  -2   8   35.23    4.35
   3  -2   8   45.22    4.53
   3  -2   9    6.38    2.00
   3  -2   9    5.47    2.13
   3  -2   9    3.13    1.34
   3  -2   9    3.06    1.18
  -3   2  -9    3.47    1.62
  -3   2  -9    0.78    1.12
  -3   2  -9    0.43    1.70
   3  -2  10   -1.90    1.69
   3  -2  10   -1.37    0.87
  -3   2 -10    0.45    1.43
  -3   2 -10    0.77    1.28
  -3   2 -10   -2.24    2.68
   3  -2  11   26.47    3.12
  -3   2 -11   21.76    3.50
  -3   2 -11   26.99    4.05
   3  -2  11   21.79    2.70
  -3   2 -11   26.47    3.37
  -3   2 -12   38.68    4.14
  -3   2 -12   33.04    4.47
   3  -2  12   39.16    3.71
   3  -2  12   38.88    3.80
   3  -2  13    4.38    1.74
  -3   2 -13    6.47    2.29
   3  -2  13    4.18    1.58
  -3   2 -13    5.34    1.83
   3  -2  13    6.06    2.37
   3  -2  14  280.78   13.57
   3  -2  14  263.30   10.89
  -3   2 -14  260.58   11.28
  -3   2 -14  271.22   12.98
  -3   2 -15    8.14    2.76
  -3   2 -15    4.58    1.80
   3  -2  15    5.75    2.21
   3  -2  15    8.11    1.86
  -3   2 -16   -0.57    1.73
  -3   2 -16   -0.38    1.33
   3  -2  16    0.59    1.26
   3  -2  16   -0.74    1.17
  -3   2 -17    3.54    2.26
  -3   2 -17    4.59    1.87
   3  -2  17    2.39    1.99
   3  -2  17    3.08    1.57
   3  -2  18   11.75    1.84
   3  -2  18    8.53    2.82
  -3   2 -18   13.48    3.34
   3  -2  19   11.44    1.85
  -3   2 -19   14.32    2.79
   3  -2  19    9.92    3.16
  -3   2 -19   16.52    3.72
  -3   2 -20   34.22    4.02
   3  -2  20   28.32    4.67
   3  -2  20   31.23    3.94
  -3   2 -20   25.66    4.76
   3  -2  20   27.28    2.67
   3  -2  21    3.19    1.94
   3  -2  21    0.21    0.80
  -3   2 -21    3.18    1.79
   3  -2  22    6.61    1.45
  -3   2 -22   10.83    2.53
  -3   2 -23   -0.81    1.60
   3  -1 -23    3.55    2.26
   3  -1 -22  115.03    9.82
   3  -1 -22   97.60    8.87
  -3   1  22   92.86    7.55
  -3   1  21  138.16    9.86
   3  -1 -21  130.86    9.97
  -3   1  21  121.37    8.52
   3  -1 -21  133.20   10.39
  -3   1  20   36.51    4.56
   3  -1 -20   39.94    5.77
   3  -1 -20   31.35    4.84
  -3   1  20   34.43    4.83
  -3   1  19   18.07    3.64
   3  -1 -19   17.93    3.79
   3  -1 -19   16.89    2.82
   3  -1 -19   19.52    3.87
  -3   1  19   18.04    3.14
  -3   1  18    0.56    1.62
   3  -1 -18    1.06    0.85
   3  -1 -18    1.39    1.89
   3  -1 -18    1.74    1.38
   3  -1 -18    0.64    1.61
  -3   1  18   -0.45    1.15
  -3   1  17    1.08    1.46
   3  -1 -17    0.14    0.69
   3  -1 -17    2.02    1.71
   3  -1 -17    1.98    1.27
   3  -1 -17   -0.62    1.57
  -3   1  17    1.71    1.36
   3  -1 -16   25.73    3.14
   3  -1 -16   22.89    2.00
  -3   1  16   28.07    3.59
  -3   1  16   20.66    3.54
   3  -1 -16   27.58    4.30
   3  -1 -16   26.78    4.55
  -3   1  15   20.35    3.00
   3  -1 -15   21.44    2.73
   3  -1 -15   20.08    1.84
   3  -1 -15   22.74    4.04
   3  -1 -15   17.46    3.42
  -3   1  15   21.77    3.45
   3  -1 -14   64.08    6.40
   3  -1 -14   50.65    2.96
  -3   1  14   62.08    4.95
   3  -1 -14   56.56    4.23
  -3   1  14   52.77    5.22
   3  -1 -14   54.76    5.84
  -3   1  13    0.46    1.45
   3  -1 -13    2.68    0.88
   3  -1 -13    0.24    0.91
   3  -1 -13    1.18    1.39
  -3   1  13    1.37    1.46
   3  -1 -13   -0.55    1.28
  -3   1  13    2.72    1.22
   3  -1 -12   20.42    3.67
   3  -1 -12   21.99    1.88
  -3   1  12   15.96    2.40
   3  -1 -12   19.97    2.32
  -3   1  12   24.07    3.50
   3  -1 -12   16.91    3.15
  -3   1  12   14.42    2.99
   3  -1 -11    1.80    1.28
  -3   1  11    0.42    1.45
   3  -1 -11    2.77    0.76
   3  -1 -11    2.18    1.57
   3  -1 -11    2.88    1.17
   3  -1 -11    1.54    1.39
  -3   1  11    3.91    1.61
  -3   1  11    2.39    1.19
  -3   1  10   22.90    2.90
   3  -1 -10   18.33    2.31
  -3   1  10   20.27    2.51
   3  -1 -10   19.26    2.12
   3  -1 -10   21.30    3.45
  -3   1  10   21.56    3.17
   3  -1 -10   17.89    3.37
  -3   1   9   19.36    2.68
   3  -1  -9   18.27    3.28
  -3   1   9   15.39    2.58
  -3   1   9   14.83    2.12
   3  -1  -9   15.61    1.88
   3  -1  -9   17.74    2.09
  -3   1   9   15.67    2.82
  -3   1   8    5.12    1.72
   3  -1  -8    6.38    2.16
   3  -1  -8    5.65    1.13
  -3   1   8   11.69    1.85
   3  -1  -8    6.33    1.35
  -3   1   8    7.72    1.99
   3  -1  -7  197.43    7.28
  -3   1   7  197.92    7.71
  -3   1   7  196.04    9.29
   3  -1  -7  187.09   10.12
   3  -1  -7  193.65    6.55
   3  -1  -6   89.07    4.44
  -3   1   6   89.41    4.67
   3  -1  -6   71.59    5.18
   3  -1  -6   78.03    3.70
  -3   1   6   77.66    5.71
   3  -1  -6   69.84    5.99
  -3   1   5  133.56    7.63
   3  -1  -5  125.16    7.95
   3  -1  -5  141.51    5.76
  -3   1   5  133.71    5.79
  -3   1   5  121.76    7.29
   3  -1  -5  123.58    6.89
   3  -1  -5  130.77    4.91
  -3   1   5  142.65    7.73
  -3   1   4  220.70   10.10
   3  -1  -4  207.00   10.43
   3  -1  -4  245.48    8.00
  -3   1   4  239.36    7.96
  -3   1   4  214.79   10.11
   3  -1  -4  225.71    9.69
   3  -1  -4  225.01    7.01
  -3   1   4  232.68   10.23
  -3   1   3   19.78    3.07
   3  -1  -3   14.83    2.88
  -3   1   3   23.18    2.06
   3  -1  -3   21.83    2.87
  -3   1   3   23.29    3.01
  -3   1   3   19.85    2.95
   3  -1  -3   21.58    2.18
  -3   1   3   24.81    3.14
   3  -1  -2   16.34    2.50
  -3   1   2   20.08    2.78
  -3   1   2   15.04    2.58
   3  -1  -2   17.38    2.96
   3  -1  -2   15.34    1.92
  -3   1   2   18.01    1.68
  -3   1   2   15.47    2.75
  -3   1   2   14.53    1.75
   3  -1  -2   17.88    1.90
  -3   1   2   16.27    2.62
  -3   1   1    4.08    1.13
  -3   1   1    4.05    1.62
   3  -1  -1    4.88    1.83
   3  -1  -1    5.07    1.17
  -3   1   1    5.79    0.90
  -3   1   1    3.79    1.46
   3  -1  -1    4.72    1.65
  -3   1   1    6.42    1.75
   3  -1  -1    5.37    1.12
  -3   1   1    4.29    1.50
  -3   1   0    5.52    1.32
  -3   1   0    2.57    1.46
   3  -1   0    4.80    1.76
   3  -1   0    6.56    1.37
  -3   1   0    5.38    1.65
   3  -1   0    6.01    1.18
   3  -1   0    4.44    1.61
  -3   1   0    4.99    1.64
   3  -1   1  137.79    7.43
  -3   1  -1  142.76    7.60
   3  -1   1  127.38    7.58
  -3   1  -1  126.50    7.37
  -3   1  -1  144.99    8.09
   3  -1   1  135.51    5.52
   3  -1   1  137.49    5.96
  -3   1  -1  136.47    6.19
  -3   1  -2   67.14    5.46
   3  -1   2   81.10    4.43
   3  -1   2   85.19    4.18
  -3   1  -2   80.06    4.78
  -3   1  -2   78.69    5.57
  -3   1  -3  533.55   17.03
   3  -1   3  542.36   14.47
   3  -1   3  531.55   13.69
  -3   1  -3  529.98   15.21
  -3   1  -3  554.55   17.14
  -3   1  -3  533.25   17.01
  -3   1  -4   53.70    4.80
   3  -1   4   67.69    4.04
   3  -1   4   55.72    2.14
   3  -1   4   65.28    3.66
  -3   1  -4   64.30    4.44
  -3   1  -4   63.07    5.08
   3  -1   4   66.73    5.11
  -3   1  -4   71.73    5.35
  -3   1  -5    0.38    0.98
   3  -1   5    0.45    0.68
  -3   1  -5    0.37    1.13
  -3   1  -5   -0.29    1.17
  -3   1  -5   -0.38    1.03
   3  -1   5    0.37    0.94
   3  -1   5   -0.08    0.39
  -3   1  -6   10.55    2.14
   3  -1   6    8.96    1.73
   3  -1   6   10.68    1.16
   3  -1   6   12.16    2.43
  -3   1  -6   10.55    2.23
  -3   1  -7    5.97    1.83
   3  -1   7    3.32    1.16
  -3   1  -7    3.81    1.46
   3  -1   7    2.73    0.73
   3  -1   7    3.12    1.45
  -3   1  -8   62.76    5.30
   3  -1   8   60.39    4.09
  -3   1  -8   56.00    4.45
   3  -1   8   62.48    5.29
  -3   1  -8   62.12    4.89
   3  -1   8   65.68    3.45
  -3   1  -9   59.95    5.23
   3  -1   9   57.89    4.08
  -3   1  -9   49.33    4.14
   3  -1   9   40.85    4.96
   3  -1   9   52.98    5.03
  -3   1  -9   52.70    4.71
   3  -1   9   59.10    3.49
   3  -1  10   97.05    4.90
  -3   1 -10  101.08    7.05
   3  -1  10  113.61    5.84
  -3   1 -10  103.68    6.04
   3  -1  10   97.84    6.91
  -3   1 -10  108.89    6.90
   3  -1  10   97.98    7.59
  -3   1 -11   43.39    3.87
   3  -1  11   40.14    3.51
   3  -1  11   51.80    5.12
   3  -1  11   34.65    4.60
  -3   1 -11   44.52    4.47
   3  -1  11   42.52    3.28
  -3   1 -11   40.62    4.55
   3  -1  12  314.52   11.07
  -3   1 -12  308.15   11.51
  -3   1 -12  309.33   12.88
   3  -1  12  332.34   14.14
   3  -1  13    8.43    2.43
  -3   1 -13    7.52    1.88
  -3   1 -13    6.36    2.19
   3  -1  13    5.26    1.67
  -3   1 -13    6.93    1.35
   3  -1  14    6.12    1.79
   3  -1  14   11.15    2.62
  -3   1 -14    7.26    1.37
  -3   1 -14    9.36    1.91
   3  -1  15   23.19    3.01
   3  -1  15   18.48    1.83
   3  -1  15   27.37    4.02
  -3   1 -15   19.07    1.96
  -3   1 -15   20.30    2.66
   3  -1  16   12.04    1.48
   3  -1  16   11.05    2.87
  -3   1 -16   13.05    1.60
  -3   1 -16   10.94    2.18
   3  -1  17   46.32    2.88
  -3   1 -17   50.35    4.24
   3  -1  17   58.40    5.99
   3  -1  18   47.40    2.94
  -3   1 -18   53.15    4.43
   3  -1  18   48.52    5.50
   3  -1  19    7.71    1.30
  -3   1 -19   11.16    2.28
   3  -1  19    9.43    2.67
   3  -1  20    9.44    1.45
  -3   1 -20   12.96    2.48
   3  -1  20    6.19    2.36
   3  -1  21   10.00    1.53
  -3   1 -21   10.83    2.21
   3  -1  21    5.71    2.33
   3  -1  22   17.50    1.98
  -3   1 -22   19.41    2.93
   3  -1  22   15.06    3.58
   3  -1  23    7.62    2.82
   3  -1  24   -0.59    1.89
   3   0 -23    1.54    1.96
   3   0 -22  125.16   10.14
   3   0 -22  109.15    9.43
  -3   0  22  136.09    8.58
   3   0 -21    5.15    2.34
  -3   0  21    2.72    1.69
   3   0 -21    4.93    2.79
  -3   0  21    8.34    2.67
  -3   0  20   69.81    5.85
   3   0 -20   71.04    7.50
   3   0 -20   81.08    7.77
  -3   0  20   81.09    6.90
   3   0 -19    2.78    2.31
  -3   0  19    0.82    1.30
   3   0 -19   -0.66    1.54
  -3   0  19    2.56    1.70
   3   0 -18   29.06    2.21
   3   0 -18   28.44    4.59
  -3   0  18   31.01    3.65
   3   0 -18   29.80    4.67
  -3   0  18   29.01    3.96
   3   0 -17   68.12    3.34
  -3   0  17   77.97    5.61
   3   0 -17   81.62    7.51
   3   0 -17   90.87    7.66
  -3   0  17   77.92    6.28
   3   0 -16   11.63    1.28
   3   0 -16   15.32    3.48
  -3   0  16   14.15    2.38
   3   0 -16   14.69    3.20
  -3   0  16   12.13    2.63
   3   0 -15   35.45    2.10
  -3   0  15   44.75    3.98
   3   0 -15   41.60    5.28
  -3   0  15   41.61    4.44
   3   0 -15   39.63    5.04
   3   0 -14    4.91    2.22
  -3   0  14    7.34    2.03
   3   0 -14    2.87    0.78
  -3   0  14    1.08    1.25
  -3   0  14    5.17    1.52
   3   0 -14    2.40    1.63
   3   0 -14    3.39    1.21
   3   0 -13  594.63   20.84
  -3   0  13  633.57   17.57
   3   0 -13  632.78   22.16
   3   0 -13  590.17   15.08
  -3   0  13  613.72   19.00
  -3   0  13  625.35   18.69
  -3   0  12  188.46    8.99
   3   0 -12  213.97   11.02
   3   0 -12  180.62    5.16
  -3   0  12  218.95    8.47
   3   0 -12  217.17   11.63
   3   0 -12  225.37    8.42
  -3   0  12  204.61    9.46
   3   0 -12  201.95    6.45
  -3   0  12  188.48   10.27
   3   0 -11   44.93    2.43
  -3   0  11   59.01    5.56
  -3   0  11   48.28    4.01
   3   0 -11   58.20    5.53
   3   0 -11   42.77    1.87
  -3   0  11   48.87    3.61
   3   0 -11   56.91    5.77
   3   0 -11   58.74    3.91
  -3   0  11   50.35    4.41
  -3   0  11   48.94    4.29
   3   0 -10  137.36    4.30
   3   0 -10  209.87   10.96
   3   0 -10  210.31    7.50
  -3   0  10  204.07    8.01
   3   0 -10  180.99    9.72
   3   0 -10  164.07    4.34
  -3   0  10  206.83    7.50
  -3   0  10  195.76    9.93
  -3   0  10  191.93    8.51
  -3   0  10  180.99    8.45
   3   0  -9  501.36   18.36
   3   0  -9  518.46   13.66
   3   0  -9  485.40   17.16
   3   0  -9  437.62   10.27
  -3   0   9  486.36   13.53
  -3   0   9  498.71   14.50
  -3   0   9  507.82   17.49
  -3   0   9  475.37   15.38
  -3   0   9  492.66   15.35
   3   0  -8   59.82    5.66
   3   0  -8   52.29    4.99
  -3   0   8   50.84    4.22
   3   0  -8   48.82    1.91
  -3   0   8   59.00    3.50
  -3   0   8   59.25    4.12
  -3   0   8   55.24    5.16
  -3   0   8   53.85    4.42
  -3   0   8   56.39    4.30
   3   0  -8   53.95    3.45
  -3   0   7  119.72    7.45
   3   0  -7  130.18    7.70
  -3   0   7  131.71    6.79
   3   0  -7  112.42    3.44
   3   0  -7  109.74    3.59
  -3   0   7  123.25    5.08
  -3   0   7  126.63    6.37
   3   0  -7  126.07    5.27
  -3   0   7  112.48    5.86
   3   0  -7  121.64    8.01
  -3   0   6    9.40    2.03
   3   0  -6    7.13    0.86
   3   0  -6    8.28    2.08
  -3   0   6   10.38    1.36
  -3   0   6   10.17    1.78
   3   0  -6   12.18    1.64
  -3   0   6   11.70    1.93
  -3   0   5   92.82    5.79
   3   0  -5   88.09    6.06
  -3   0   5   92.23    3.96
   3   0  -5   83.63    3.06
  -3   0   5   93.69    5.01
  -3   0   5   90.51    5.14
   3   0  -5   91.73    4.18
   3   0  -4   63.26    2.67
  -3   0   4   70.45    3.20
   3   0  -4   73.98    3.55
  -3   0   4   62.67    4.18
  -3   0   4   71.99    5.11
   3   0  -4   56.28    4.88
  -3   0   4   66.40    5.39
   3   0  -3  320.39    8.36
   3   0  -3  334.55    9.29
  -3   0   3  331.43    8.63
  -3   0   3  335.28   12.06
   3   0  -3  334.13   12.66
   3   0  -3  308.04   11.91
   3   0  -2   27.20    3.38
   3   0  -2   29.87    1.89
  -3   0   2   28.40    1.70
   3   0  -2   35.38    2.27
   3   0  -2   29.15    3.27
  -3   0   2   35.87    3.59
   3   0  -1    0.12    0.47
  -3   0   1    0.09    0.45
   3   0  -1   -0.33    1.04
   3   0  -1    0.43    0.49
  -3   0   0  398.25   10.64
   3   0   0  405.53   14.07
  -3   0   0  416.26   13.85
   3   0   0  396.09   10.49
   3   0   0  426.39   10.51
   3   0   0  407.16   14.03
  -3   0   0  404.00   15.23
   3   0   1    0.13    0.54
   3   0   1    0.51    0.46
  -3   0  -1   -0.15    0.51
  -3   0  -1   -2.42    2.16
   3   0   1   -0.33    0.84
  -3   0  -1    0.32    1.03
   3   0   2   20.62    2.84
  -3   0  -2   19.51    2.81
   3   0   2   22.63    1.61
  -3   0  -2   21.18    3.31
  -3   0  -2   23.32    2.93
   3   0   2   24.73    1.99
  -3   0  -2   22.44    2.10
  -3   0  -3  118.54    6.47
   3   0   3  106.80    4.49
  -3   0  -3  110.65    6.37
   3   0   3  101.99    3.64
  -3   0  -3  101.72    4.82
  -3   0  -3  104.04    6.87
  -3   0  -4    0.98    1.00
   3   0   4    2.09    0.79
  -3   0  -4    2.32    1.35
   3   0   4    1.82    0.53
  -3   0  -4    2.39    1.03
  -3   0  -4    0.40    1.57
   3   0   5  188.90    5.26
  -3   0  -5  180.25    8.48
  -3   0  -5  193.68    9.26
  -3   0  -5  183.78    8.63
  -3   0  -5  180.69    7.32
   3   0   5  180.93    6.62
  -3   0  -5  184.48    9.33
   3   0   6   81.05    2.97
   3   0   6   87.46    4.34
  -3   0  -6   80.11    5.51
  -3   0  -6   83.32    5.96
   3   0   6   88.59    6.12
  -3   0  -6   94.39    6.03
  -3   0  -6   81.06    4.80
  -3   0  -6   91.07    6.41
  -3   0  -7  312.40   11.36
   3   0   7  341.34    9.37
   3   0   7  215.22    5.72
   3   0   7  310.45    6.77
  -3   0  -7  315.22   12.26
   3   0   7  328.38   12.24
  -3   0  -7  346.48   11.97
  -3   0  -7  325.36   12.17
  -3   0  -8   36.39    2.84
   3   0   8   33.77    1.93
   3   0   8   34.28    3.99
  -3   0  -8   35.36    4.03
  -3   0  -8   29.04    3.59
  -3   0  -8   37.89    3.86
   3   0   8   36.33    2.92
   3   0   8   33.95    1.73
  -3   0  -8   30.55    3.93
  -3   0  -8   37.70    3.09
   3   0   8   29.98    1.74
   3   0   9   16.82    2.90
  -3   0  -9   22.89    3.08
   3   0   9   21.04    2.32
  -3   0  -9   22.21    2.92
   3   0   9   22.05    1.56
   3   0   9   20.60    3.37
  -3   0  -9   22.49    3.29
  -3   0  -9   20.70    2.12
  -3   0  -9   19.98    2.25
  -3   0 -10    9.04    1.59
   3   0  10    9.34    2.35
  -3   0 -10   12.27    2.39
  -3   0 -10    6.06    1.74
   3   0  10    6.92    1.56
   3   0  10    8.97    2.44
  -3   0 -10    7.56    1.98
   3   0  10    9.36    1.14
   3   0  10    6.28    0.68
  -3   0 -10   10.05    1.50
  -3   0 -11   10.79    2.31
  -3   0 -11   15.32    2.51
   3   0  11   14.73    2.14
   3   0  11    8.85    0.81
   3   0  11   13.84    2.95
  -3   0 -11    9.56    2.33
   3   0  11   11.78    1.40
  -3   0 -11   14.09    1.92
  -3   0 -11   15.11    1.80
  -3   0 -12   35.06    3.83
   3   0  12   40.37    3.43
   3   0  12   38.43    2.60
  -3   0 -12   35.10    4.45
   3   0  12   35.64    4.47
   3   0  12   29.49    1.54
  -3   0 -12   36.52    2.99
  -3   0 -12   33.05    2.68
  -3   0 -13   76.06    5.79
   3   0  13   72.59    4.86
   3   0  13   79.58    4.02
   3   0  13   64.66    2.56
  -3   0 -13   79.27    4.40
  -3   0 -13   73.50    3.98
  -3   0 -13   78.00    6.46
  -3   0 -14   82.31    6.80
   3   0  14   66.93    2.72
   3   0  14   78.42    5.11
  -3   0 -14   77.92    4.11
  -3   0 -14   86.46    4.61
  -3   0 -15   67.52    4.16
   3   0  15   73.94    5.08
  -3   0 -15   67.34    6.24
  -3   0 -15   69.64    3.88
   3   0  15   55.35    2.58
  -3   0 -16   75.98    4.39
  -3   0 -16   64.46    6.32
   3   0  16   63.14    4.91
   3   0  16   70.95    4.38
   3   0  16   59.97    2.79
  -3   0 -16   62.67    3.74
   3   0  17    1.42    1.45
   3   0  17    2.18    0.72
   3   0  17   -0.25    1.79
  -3   0 -17    2.06    1.14
   3   0  18    6.38    1.92
   3   0  18   10.30    1.26
  -3   0 -18   11.10    3.13
   3   0  18    8.04    1.70
  -3   0 -18    8.68    1.84
   3   0  19   37.69    3.51
   3   0  19   34.84    2.42
  -3   0 -19   35.63    3.19
   3   0  20   13.24    1.60
   3   0  20   12.60    2.53
  -3   0 -20   17.72    3.80
  -3   0 -20   13.55    2.20
   3   0  21   15.21    1.78
  -3   0 -21   19.69    4.00
   3   0  21   20.29    2.81
  -3   0 -21   14.82    2.21
  -3   0 -22   35.95    5.38
   3   0  22   41.06    4.07
   3   0  23   16.27    2.70
   3   0  24    3.90    1.59
   3   0  25    1.23    1.36
   3   0  26    6.90    2.35
   3   1 -23    0.69    1.88
   3   1 -22    7.38    2.74
   3   1 -22    6.51    2.82
   3   1 -21   29.15    4.73
  -3  -1  21   33.19    4.33
   3   1 -21   30.89    5.25
   3   1 -20   35.56    5.04
  -3  -1  20   50.10    5.15
   3   1 -20   40.84    5.98
   3   1 -19   51.48    5.87
  -3  -1  19   54.93    5.27
   3   1 -19   53.91    6.55
   3   1 -18   39.70    5.11
  -3  -1  18   57.51    5.26
  -3  -1  18   42.76    3.25
   3   1 -18   49.99    6.32
  -3  -1  17   16.24    2.81
   3   1 -17   14.88    3.27
   3   1 -17   15.38    2.05
   3   1 -17   14.76    3.58
  -3  -1  17   12.65    1.81
  -3  -1  16   14.28    2.56
   3   1 -16   10.01    2.64
   3   1 -16    8.75    1.58
   3   1 -16   17.67    3.64
  -3  -1  16   12.45    1.83
  -3  -1  15   14.34    2.55
   3   1 -15   21.67    3.47
   3   1 -15   14.71    1.82
  -3  -1  15   12.44    1.90
   3   1 -15   14.43    3.34
  -3  -1  14  102.62    6.34
   3   1 -14   98.51    7.24
   3   1 -14   91.29    4.18
  -3  -1  14   98.14    5.06
   3   1 -14  101.40    8.36
  -3  -1  13   24.98    3.09
  -3  -1  13   27.18    2.63
   3   1 -13   19.03    3.75
   3   1 -13   24.98    3.77
   3   1 -13   19.97    1.69
  -3  -1  12  490.34   14.83
   3   1 -12  508.16   19.02
  -3  -1  12  507.87   13.48
  -3  -1  12  503.24   15.88
   3   1 -12  480.44   16.65
  -3  -1  11    8.12    1.84
  -3  -1  11    4.82    1.50
  -3  -1  11    1.97    1.64
   3   1 -11    8.48    2.30
  -3  -1  11    4.69    1.73
   3   1 -11    2.88    1.83
  -3  -1  11    4.86    1.39
  -3  -1  10   84.00    5.17
  -3  -1  10   86.57    5.83
   3   1 -10   85.23    6.21
  -3  -1  10   85.94    5.15
   3   1 -10   92.70    7.35
  -3  -1  10   91.80    4.99
  -3  -1   9  225.90    8.85
   3   1  -9  242.10   10.60
  -3  -1   9  219.66    9.80
   3   1  -9  231.11   11.90
  -3  -1   9  228.04    8.76
   3   1  -8    7.68    1.93
   3   1  -8    5.66    2.04
  -3  -1   8    7.80    1.64
  -3  -1   8    5.74    1.34
  -3  -1   8    5.00    1.60
  -3  -1   7  113.02    5.57
   3   1  -7  118.02    6.80
   3   1  -7  104.76    7.64
  -3  -1   7  109.35    5.45
  -3  -1   6  161.57    6.64
   3   1  -6  151.08    7.69
  -3  -1   6  148.01    6.80
   3   1  -6  163.79    6.19
   3   1  -6  145.76    8.94
  -3  -1   6  148.37    6.39
  -3  -1   5   46.03    3.24
   3   1  -5   37.31    3.65
  -3  -1   5   43.01    3.54
   3   1  -5   43.08    2.88
   3   1  -5   40.35    4.67
  -3  -1   5   42.90    3.16
  -3  -1   4   69.08    4.57
   3   1  -4   81.57    5.25
  -3  -1   4   69.74    4.01
   3   1  -4   80.35    3.81
  -3  -1   4   78.35    4.13
  -3  -1   3  308.81    9.42
   3   1  -3  302.25    8.74
   3   1  -3  285.52   10.84
  -3  -1   3  318.08   10.84
  -3  -1   3  297.89   12.32
  -3  -1   3  299.75    9.36
  -3  -1   2   93.25    4.44
   3   1  -2   88.34    5.34
  -3  -1   2   88.06    5.20
   3   1  -2   87.97    2.80
   3   1  -2   86.94    3.69
  -3  -1   2   86.33    3.35
  -3  -1   2   86.74    6.11
  -3  -1   2   81.97    4.04
  -3  -1   1   71.09    5.49
  -3  -1   1   84.03    4.02
   3   1  -1   73.04    4.74
  -3  -1   1   77.16    4.79
   3   1  -1   70.47    2.75
  -3  -1   1   63.44    2.40
  -3  -1   1   74.62    4.37
  -3  -1   1   76.53    5.70
   3   1  -1   75.83    3.19
  -3  -1   1   76.56    3.68
  -3  -1   0   32.48    2.44
  -3  -1   0   33.21    3.19
   3   1   0   32.58    1.90
  -3  -1   0   34.86    3.88
  -3  -1   0   37.33    3.01
  -3  -1   0   27.32    1.57
  -3  -1   0   29.68    2.21
  -3  -1   0   39.74    4.03
  -3  -1  -1   13.33    1.63
  -3  -1  -1   16.73    2.31
   3   1   1   16.34    1.45
  -3  -1  -1   11.67    2.58
  -3  -1  -1   14.36    1.31
  -3  -1  -1   15.26    2.54
  -3  -1  -1   13.63    2.46
  -3  -1  -1   19.54    2.18
  -3  -1  -2   49.06    4.41
   3   1   2   39.51    2.43
  -3  -1  -2   38.89    4.11
  -3  -1  -2   38.23    3.07
  -3  -1  -2   45.58    4.39
  -3  -1  -2   39.72    3.47
  -3  -1  -3   67.55    5.16
  -3  -1  -3   64.15    3.56
   3   1   3   65.91    3.31
  -3  -1  -3   59.23    5.08
  -3  -1  -3   66.48    3.96
  -3  -1  -3   55.76    4.95
  -3  -1  -4   41.77    4.11
  -3  -1  -4   37.62    3.68
  -3  -1  -4   40.15    3.52
   3   1   4   42.85    3.91
  -3  -1  -4   43.49    3.02
   3   1   4   42.72    2.78
  -3  -1  -4   38.06    4.06
  -3  -1  -4   49.84    3.38
  -3  -1  -5  106.37    5.97
  -3  -1  -5  113.02    5.21
   3   1   5  113.01    4.92
  -3  -1  -5  119.59    5.48
  -3  -1  -5  105.54    6.73
  -3  -1  -5  110.31    6.35
  -3  -1  -5  112.83    6.94
   3   1   5  110.03    6.43
  -3  -1  -6   12.88    2.20
  -3  -1  -6   12.70    1.87
   3   1   6   16.43    1.94
  -3  -1  -6   14.11    1.83
  -3  -1  -6   15.20    2.70
  -3  -1  -6   17.49    2.55
   3   1   6   14.20    2.37
  -3  -1  -6   18.09    2.75
  -3  -1  -7  179.03    9.00
  -3  -1  -7  173.90    8.14
   3   1   7  168.99    8.20
  -3  -1  -7  163.61    6.91
   3   1   7  163.47    6.63
   3   1   7  162.00    4.42
  -3  -1  -7  163.93    7.73
  -3  -1  -7  169.45    5.80
  -3  -1  -7  162.56    6.59
  -3  -1  -7  170.76    8.69
  -3  -1  -8  376.40   13.22
  -3  -1  -8  376.87   14.13
   3   1   8  356.75   13.20
  -3  -1  -8  352.81   12.68
  -3  -1  -8  383.70   11.98
   3   1   8  381.62   11.64
  -3  -1  -8  375.54   11.28
   3   1   8  363.37    9.38
  -3  -1  -8  378.03   10.00
  -3  -1  -8  371.97   14.00
  -3  -1  -9    9.66    2.30
   3   1   9   10.13    2.34
  -3  -1  -9    8.48    1.89
   3   1   9    9.53    1.22
   3   1   9   12.23    1.94
  -3  -1  -9   10.19    1.84
  -3  -1  -9    9.67    1.32
   3   1   9   12.69    2.64
  -3  -1  -9    6.67    1.97
  -3  -1  -9   14.71    2.47
   3   1   9   10.72    2.16
  -3  -1  -9   13.29    1.80
  -3  -1 -10   34.87    4.00
   3   1  10   38.80    4.31
  -3  -1 -10   35.03    3.71
   3   1  10   32.01    2.38
  -3  -1 -10   30.40    3.14
   3   1  10   38.00    3.24
  -3  -1 -10   36.71    4.14
   3   1  10   34.63    4.29
  -3  -1 -10   34.30    2.16
  -3  -1 -10   34.04    2.82
   3   1  11  148.40    8.58
  -3  -1 -11  136.70    8.04
   3   1  11  144.12    8.78
   3   1  11  135.58    6.60
  -3  -1 -11  142.89    6.97
   3   1  11  137.80    5.53
  -3  -1 -11  127.49    4.63
  -3  -1 -11  142.53    6.10
  -3  -1 -12    1.69    0.68
   3   1  12    0.29    0.79
  -3  -1 -12   -0.29    0.93
   3   1  12    0.46    1.40
   3   1  12   -0.19    0.67
  -3  -1 -12    0.21    0.71
   3   1  12   -0.44    1.05
   3   1  13   -0.31    0.89
  -3  -1 -13    0.31    1.10
  -3  -1 -13   -0.45    1.44
   3   1  13    0.43    0.58
  -3  -1 -13    0.43    0.72
  -3  -1 -13   -0.24    0.55
  -3  -1 -14   40.62    4.72
   3   1  14   43.96    3.96
  -3  -1 -14   42.43    3.28
  -3  -1 -14   43.77    2.54
   3   1  14   43.10    3.34
  -3  -1 -15   64.35    6.01
   3   1  15   60.72    4.84
   3   1  15   55.14    4.00
  -3  -1 -15   60.62    3.93
  -3  -1 -15   57.89    3.05
   3   1  16   17.89    2.89
  -3  -1 -16   16.72    3.60
   3   1  16   18.98    2.44
  -3  -1 -16   16.89    2.25
  -3  -1 -16   16.02    1.77
  -3  -1 -17  669.24   22.91
   3   1  17  686.11   20.38
   3   1  17  677.42   18.97
  -3  -1 -17  642.41   17.58
  -3  -1 -17  614.12   15.86
   3   1  18    5.30    2.07
   3   1  18    1.91    1.37
  -3  -1 -18    2.85    2.05
  -3  -1 -18    2.59    1.12
  -3  -1 -19    0.59    2.06
   3   1  19    3.74    1.66
  -3  -1 -19    4.12    1.20
   3   1  20  197.53   10.32
   3   1  20  213.87    9.77
  -3  -1 -20  233.41   12.73
   3   1  21    3.06    1.60
  -3  -1 -21    1.29    2.69
   3   1  22   12.91    2.52
  -3  -1 -22   11.97    3.56
   3   1  23   -0.85    1.22
   3   1  24    2.66    1.65
   3   1  25   21.82    3.51
   3   1  26   59.08    5.70
   3   2 -23   12.63    3.60
   3   2 -22   51.82    6.00
   3   2 -21    6.45    2.64
  -3  -2  20    7.90    2.23
   3   2 -20   13.07    3.51
   3   2 -20    6.75    2.23
  -3  -2  19   12.10    2.48
   3   2 -19   17.44    3.96
   3   2 -19   14.51    3.23
  -3  -2  18   26.60    3.53
   3   2 -18   26.21    3.98
  -3  -2  18   22.88    2.50
   3   2 -18   27.70    4.87
  -3  -2  17   53.07    4.70
   3   2 -17   62.66    5.80
  -3  -2  17   42.94    3.48
   3   2 -17   62.69    7.16
   3   2 -17   44.63    3.60
  -3  -2  16    0.36    0.97
   3   2 -16    0.93    1.34
  -3  -2  16    0.23    0.95
   3   2 -16    0.72    1.39
   3   2 -16    1.09    0.98
  -3  -2  15    1.02    0.98
   3   2 -15   -0.44    0.95
   3   2 -15    0.70    1.34
  -3  -2  15   -0.23    0.92
   3   2 -15   -0.20    0.90
  -3  -2  14   59.94    4.57
   3   2 -14   58.93    5.13
  -3  -2  14   46.39    3.53
   3   2 -14   66.22    6.81
   3   2 -14   44.05    3.12
  -3  -2  13    6.03    1.56
   3   2 -13    3.60    1.49
  -3  -2  13    1.14    1.14
   3   2 -13    3.26    1.98
   3   2 -13    2.16    0.93
  -3  -2  12   12.83    2.12
  -3  -2  12   12.80    1.97
   3   2 -12   17.63    3.53
   3   2 -12   13.33    2.52
   3   2 -12   11.65    1.35
   3   2 -11   20.22    2.93
  -3  -2  11   16.57    2.28
  -3  -2  11   21.72    2.84
  -3  -2  11   10.99    1.96
   3   2 -11   15.18    3.20
   3   2 -11    8.66    1.00
  -3  -2  10   24.10    2.59
  -3  -2  10   17.97    2.55
   3   2 -10   21.69    2.92
   3   2 -10   18.21    3.55
  -3  -2  10   23.69    2.49
  -3  -2   9   42.10    3.31
  -3  -2   9   45.17    3.76
  -3  -2   9   29.77    4.04
   3   2  -9   30.28    3.39
   3   2  -9   32.90    4.55
  -3  -2   9   38.37    3.20
  -3  -2   8  111.39    5.42
  -3  -2   8  108.41    7.56
  -3  -2   8  112.92    5.92
   3   2  -8  109.49    6.14
   3   2  -8  117.92    8.57
  -3  -2   8  111.77    5.57
  -3  -2   7   76.95    4.24
  -3  -2   7   74.76    6.09
  -3  -2   7   66.92    4.38
  -3  -2   7   73.33    5.38
   3   2  -7   68.92    4.65
  -3  -2   7   75.59    4.44
   3   2  -7   66.17    6.21
  -3  -2   6   45.61    3.14
  -3  -2   6   49.45    4.97
  -3  -2   6   47.11    3.55
  -3  -2   6   48.01    4.23
   3   2  -6   53.56    3.91
  -3  -2   6   52.18    3.69
  -3  -2   5  270.20    8.64
  -3  -2   5  293.20   12.44
  -3  -2   5  274.24    9.31
  -3  -2   5  263.54   10.63
   3   2  -5  267.22    9.62
  -3  -2   5  273.15    9.58
  -3  -2   4  366.14   10.37
  -3  -2   4  373.17   14.41
  -3  -2   4  363.06   11.13
  -3  -2   4  381.68   12.96
   3   2  -4  354.84   11.31
  -3  -2   4  323.90   10.34
  -3  -2   4  381.67   11.66
  -3  -2   4  364.67   11.00
  -3  -2   3    1.63    0.92
   3   2  -3   -0.21    1.06
  -3  -2   3    0.92    0.88
  -3  -2   3    0.95    0.68
  -3  -2   3    0.63    0.95
  -3  -2   3    0.43    0.50
  -3  -2   3   -0.54    0.99
  -3  -2   2   -0.38    1.07
  -3  -2   2    0.92    0.89
  -3  -2   2    0.68    0.56
  -3  -2   2    0.52    0.45
  -3  -2   2    0.33    0.67
  -3  -2   1   50.10    3.40
  -3  -2   1   45.62    2.23
  -3  -2   1   46.87    2.83
  -3  -2   1   46.34    2.90
  -3  -2   1   50.47    4.12
  -3  -2   1   48.01    2.56
  -3  -2   1   48.60    4.51
  -3  -2   0  195.59    7.67
  -3  -2   0  186.00    9.29
  -3  -2   0  202.79    7.53
  -3  -2   0  192.09    5.66
  -3  -2   0  194.32    6.21
  -3  -2   0  190.87    6.36
  -3  -2   0  204.47    9.77
  -3  -2   0  199.47    8.64
  -3  -2   0  201.81    5.95
  -3  -2   0  204.07    6.38
  -3  -2   0  176.40    9.31
  -3  -2  -1  391.07   14.62
  -3  -2  -1  419.42   12.26
  -3  -2  -1  408.87   10.28
  -3  -2  -1  399.41   10.21
  -3  -2  -1  391.66   10.44
  -3  -2  -1  404.58   14.81
  -3  -2  -1  403.07    9.98
  -3  -2  -1  410.41   11.32
  -3  -2  -1  377.89   14.40
  -3  -2  -2   88.12    6.09
  -3  -2  -2   88.63    4.76
  -3  -2  -2   82.35    4.67
  -3  -2  -2   93.27    3.74
  -3  -2  -2   85.26    3.17
  -3  -2  -2   80.55    3.38
  -3  -2  -2   89.80    6.17
  -3  -2  -2   83.70    3.03
  -3  -2  -2   87.59    6.20
  -3  -2  -3  357.78   13.52
  -3  -2  -3  345.73    8.84
  -3  -2  -3  356.38   11.31
  -3  -2  -3  387.69    9.98
  -3  -2  -3  346.07    8.52
  -3  -2  -3  377.01   11.52
  -3  -2  -3  371.49   13.78
  -3  -2  -3  354.36   13.54
  -3  -2  -4   44.07    3.44
  -3  -2  -4   44.95    2.77
  -3  -2  -4   33.33    4.07
  -3  -2  -4   41.50    1.93
   3   2   4   44.49    4.02
  -3  -2  -4   47.43    3.46
  -3  -2  -4   50.03    4.55
  -3  -2  -4   56.54    4.74
  -3  -2  -5  248.91   10.58
  -3  -2  -5  209.81    5.38
  -3  -2  -5  240.31    8.78
  -3  -2  -5  255.57    7.73
   3   2   5  236.30    9.70
  -3  -2  -5  250.73    8.77
  -3  -2  -5  242.27   10.71
  -3  -2  -5  227.77   10.14
   3   2   6    0.32    0.86
  -3  -2  -6   -0.30    0.92
  -3  -2  -6    1.54    1.33
  -3  -2  -6    0.25    0.81
  -3  -2  -6    1.21    0.80
   3   2   6   -0.47    0.82
  -3  -2  -6   -0.36    1.38
   3   2   6   -0.13    0.44
  -3  -2  -6   -0.39    1.25
  -3  -2  -6   -0.23    0.75
  -3  -2  -7   12.76    2.47
  -3  -2  -7   12.92    2.01
  -3  -2  -7   13.66    1.77
   3   2   7   13.23    2.01
  -3  -2  -7   11.19    2.26
   3   2   7    9.96    1.35
  -3  -2  -7   12.89    1.90
   3   2   7   11.41    2.21
  -3  -2  -7    8.49    1.85
  -3  -2  -8    9.31    2.18
  -3  -2  -8    9.93    1.77
  -3  -2  -8   12.24    1.78
   3   2   8   10.62    1.93
  -3  -2  -8    8.79    2.09
   3   2   8   10.61    1.45
  -3  -2  -8   10.67    1.78
  -3  -2  -8   11.58    2.12
   3   2   8   11.15    2.11
  -3  -2  -9  223.90   10.22
   3   2   9  225.70    7.91
   3   2   9  237.68    9.36
  -3  -2  -9  241.86    8.47
   3   2   9  210.86    9.35
  -3  -2  -9  220.87    8.59
  -3  -2  -9  229.06    9.62
  -3  -2  -9  223.32   10.36
  -3  -2 -10   38.73    4.26
   3   2  10   33.02    4.24
   3   2  10   38.76    3.62
  -3  -2 -10   34.74    3.11
   3   2  10   42.76    3.22
   3   2  10   43.90    4.03
  -3  -2 -10   44.27    3.50
   3   2  10   42.76    4.46
  -3  -2 -10   36.03    4.01
  -3  -2 -10   37.44    3.68
  -3  -2 -11    0.24    0.86
   3   2  11    0.99    1.10
   3   2  11   -0.44    1.51
  -3  -2 -11   -2.01    2.08
   3   2  11    0.47    0.79
  -3  -2 -11    0.51    0.88
   3   2  11    0.98    1.08
  -3  -2 -11    1.58    1.13
   3   2  11    1.68    1.34
   3   2  12   81.89    6.69
  -3  -2 -12   77.35    6.16
   3   2  12  101.90    6.19
  -3  -2 -12   93.86    5.32
   3   2  12   93.10    5.22
  -3  -2 -12   88.97    5.21
   3   2  12  100.00    7.03
   3   2  12   83.33    5.58
   3   2  13   13.64    2.38
  -3  -2 -13    9.35    1.91
   3   2  13    9.57    2.16
  -3  -2 -13    7.87    2.45
   3   2  13    7.92    2.46
   3   2  13   10.81    1.95
  -3  -2 -13    9.65    1.83
   3   2  13   10.25    2.57
   3   2  14   14.75    2.65
  -3  -2 -14   17.42    3.13
   3   2  14   13.07    2.27
  -3  -2 -14   17.53    2.46
   3   2  14   17.19    2.61
   3   2  15   15.93    2.82
  -3  -2 -15   15.48    3.02
   3   2  15   19.67    2.69
  -3  -2 -15   12.83    2.13
   3   2  15   15.01    2.53
   3   2  16   70.38    5.23
   3   2  16   69.19    5.69
   3   2  16   60.40    4.99
  -3  -2 -16   75.50    6.65
   3   2  17  100.05    6.32
  -3  -2 -17   85.71    7.17
   3   2  17  112.25    7.37
   3   2  17   72.51    5.57
  -3  -2 -18   11.13    3.07
   3   2  18    7.58    2.37
   3   2  18    8.03    2.02
   3   2  18   10.21    2.20
  -3  -2 -19    9.29    2.85
   3   2  19   10.90    2.69
   3   2  19    5.67    1.81
   3   2  19   10.92    2.43
   3   2  20   24.58    3.21
  -3  -2 -20   27.23    4.49
   3   2  20   24.29    3.43
   3   2  21   -0.36    1.19
  -3  -2 -21    0.63    1.90
   3   2  21    0.45    1.22
   3   2  22    3.19    1.56
  -3  -2 -22    0.65    1.97
   3   2  22    1.88    1.63
   3   2  23   -0.35    1.07
  -3  -2 -23   -2.02    3.66
   3   2  23   -0.49    1.49
   3   2  24   17.38    3.31
   3   2  25   36.64    4.75
   3   2  26    4.95    2.24
   3   3 -22   42.92    5.22
   3   3 -21    0.51    1.71
   3   3 -20   92.35    7.27
   3   3 -19   -0.47    1.19
   3   3 -19    2.49    2.26
  -3  -3  19    0.79    1.51
   3   3 -18   12.00    2.61
   3   3 -18   11.30    3.56
  -3  -3  18   15.01    2.63
   3   3 -17   18.11    3.08
   3   3 -17   18.81    4.07
  -3  -3  17   25.41    3.21
   3   3 -16    1.19    1.43
   3   3 -16    0.76    1.26
  -3  -3  16    2.15    1.16
  -3  -3  16    1.37    1.27
   3   3 -15   22.27    2.72
   3   3 -15   24.38    3.27
  -3  -3  15   28.37    2.99
   3   3 -15   32.35    5.17
   3   3 -14    8.06    1.72
   3   3 -14    9.55    2.07
  -3  -3  14    8.12    1.75
  -3  -3  14    9.60    1.98
   3   3 -13   89.16    5.85
  -3  -3  13   85.04    5.21
   3   3 -13   80.96    4.68
  -3  -3  13   98.36    5.72
   3   3 -12   56.92    4.51
  -3  -3  12   50.67    3.99
  -3  -3  12   65.69    4.52
   3   3 -12   57.76    3.76
   3   3 -11   65.39    4.69
  -3  -3  11   78.92    4.81
   3   3 -11   67.86    3.96
  -3  -3  11   69.95    4.67
   3   3 -10  221.05    8.82
  -3  -3  10  224.04    8.91
  -3  -3  10  224.88    9.61
  -3  -3  10  228.52    8.77
  -3  -3   9    8.70    1.78
   3   3  -9    7.37    1.61
  -3  -3   9   10.02    2.05
  -3  -3   9    9.88    1.67
   3   3  -8    0.58    1.25
  -3  -3   8    0.27    0.87
  -3  -3   8    0.34    0.85
  -3  -3   8   -0.22    0.70
  -3  -3   8   -0.29    0.99
   3   3  -8    0.21    0.81
  -3  -3   7   82.68    4.45
  -3  -3   7   74.73    5.24
  -3  -3   7   75.66    5.71
  -3  -3   7   75.45    6.48
  -3  -3   7   79.97    4.98
   3   3  -7   72.78    4.08
  -3  -3   7   74.15    4.83
   3   3  -7   73.31    6.64
  -3  -3   6  172.88    6.67
  -3  -3   6  166.99    7.92
  -3  -3   6  160.42    8.33
  -3  -3   6  171.46    9.54
  -3  -3   6  177.80    7.46
   3   3  -6  168.71    6.19
  -3  -3   6  173.06    7.59
   3   3  -6  169.43   10.07
  -3  -3   5   38.51    2.78
  -3  -3   5   33.40    4.09
  -3  -3   5   30.78    2.91
   3   3  -5   28.45    4.05
  -3  -3   5   30.49    3.20
  -3  -3   5   33.64    3.61
  -3  -3   5   32.81    3.12
   3   3  -5   28.05    2.16
  -3  -3   4    2.97    0.94
  -3  -3   4    2.73    1.15
  -3  -3   4    5.09    1.36
  -3  -3   4    3.28    0.84
  -3  -3   4    3.23    1.21
  -3  -3   4    5.38    1.65
  -3  -3   4    4.38    1.83
   3   3  -4    7.50    2.20
  -3  -3   3   69.77    3.29
   3   3  -3   72.25    6.12
  -3  -3   3   70.74    4.59
  -3  -3   3   76.30    5.23
  -3  -3   3   65.50    4.38
  -3  -3   3   78.93    3.68
  -3  -3   3   71.40    3.95
  -3  -3   3   68.72    5.60
  -3  -3   2   60.32    3.34
  -3  -3   2   55.38    2.15
  -3  -3   2   61.41    4.14
  -3  -3   2   60.29    4.26
  -3  -3   2   68.38    4.92
  -3  -3   2   62.08    5.34
  -3  -3   2   63.56    3.67
  -3  -3   2   65.31    3.24
  -3  -3   1  108.92    3.62
  -3  -3   1  118.80    5.73
  -3  -3   1  113.46    4.86
  -3  -3   1  128.80    6.71
  -3  -3   1  116.50    4.40
  -3  -3   1  117.69    5.20
  -3  -3   0   86.73    4.65
  -3  -3   0   88.44    3.28
  -3  -3   0   85.39    4.64
  -3  -3   0   91.66    5.63
  -3  -3   0   89.90    4.00
  -3  -3   0   93.50    3.60
  -3  -3   0   76.47    5.87
  -3  -3  -1   55.57    4.11
  -3  -3  -1   50.11    2.77
  -3  -3  -1   50.19    4.77
  -3  -3  -1   56.13    4.34
  -3  -3  -1   43.52    2.64
  -3  -3  -1   51.49    2.60
  -3  -3  -1   53.12    3.48
  -3  -3  -1   43.78    4.52
  -3  -3  -1   57.01    3.98
  -3  -3  -1   52.74    2.47
  -3  -3  -2   23.41    3.30
  -3  -3  -2   18.79    2.47
  -3  -3  -2   14.33    2.05
  -3  -3  -2    8.32    2.75
  -3  -3  -2   15.18    1.77
  -3  -3  -2   21.04    1.79
  -3  -3  -2   21.10    2.89
  -3  -3  -2   18.86    1.60
  -3  -3  -2   23.46    2.83
  -3  -3  -2   20.26    1.40
  -3  -3  -2   16.04    2.96
  -3  -3  -3  987.31   24.93
  -3  -3  -3  913.42   26.65
  -3  -3  -3  923.76   22.54
  -3  -3  -3 1036.19   22.11
  -3  -3  -3  971.67   22.78
  -3  -3  -3  954.62   26.95
  -3  -3  -3  957.71   20.58
  -3  -3  -3  935.23   20.33
  -3  -3  -3 1004.02   25.22
  -3  -3  -3  899.48   25.96
  -3  -3  -4   50.56    1.83
  -3  -3  -4   50.56    4.72
  -3  -3  -4   56.25    3.12
  -3  -3  -4   48.88    3.20
  -3  -3  -4   53.54    3.41
  -3  -3  -4   53.11    4.86
  -3  -3  -4   50.63    4.03
  -3  -3  -4   57.31    4.74
  -3  -3  -5   95.38    6.33
  -3  -3  -5   81.56    4.47
  -3  -3  -5   87.68    4.11
  -3  -3  -5   80.03    3.96
   3   3   5   90.19    4.68
  -3  -3  -5   83.37    5.72
  -3  -3  -5   84.83    5.20
  -3  -3  -5   76.38    5.79
  -3  -3  -6   23.10    2.78
   3   3   6   22.68    2.41
  -3  -3  -6   25.74    3.20
  -3  -3  -6   23.97    2.47
  -3  -3  -6   22.24    2.11
  -3  -3  -6   17.56    1.80
  -3  -3  -6   22.39    3.15
  -3  -3  -6   20.92    3.02
  -3  -3  -7   -0.38    0.97
  -3  -3  -7   -0.23    0.76
  -3  -3  -7    0.18    0.72
  -3  -3  -7   -0.34    1.03
   3   3   7    0.24    0.61
  -3  -3  -7    0.88    0.85
  -3  -3  -7    0.37    1.01
  -3  -3  -8    0.38    1.10
  -3  -3  -8    1.20    1.08
   3   3   8   -0.26    0.78
  -3  -3  -8   -0.34    1.14
  -3  -3  -8    0.19    0.67
  -3  -3  -8   -0.38    1.08
  -3  -3  -8    0.29    1.08
  -3  -3  -9   13.31    2.23
  -3  -3  -9   13.41    2.54
  -3  -3  -9   18.91    2.16
  -3  -3  -9   14.21    2.57
   3   3   9   16.72    2.34
  -3  -3  -9   17.46    2.48
  -3  -3  -9   15.23    2.63
  -3  -3 -10    0.63    1.00
   3   3  10    1.18    0.80
  -3  -3 -10   -0.74    1.32
  -3  -3 -10    0.22    0.75
  -3  -3 -10   -0.29    1.00
  -3  -3 -10    0.77    0.91
  -3  -3 -11    5.12    1.60
   3   3  11    4.12    1.46
  -3  -3 -11    4.22    1.77
  -3  -3 -11    6.64    1.88
  -3  -3 -11    4.63    1.55
  -3  -3 -11    4.60    1.33
   3   3  12  174.88    9.92
  -3  -3 -12  182.31    9.28
  -3  -3 -12  186.01    7.67
   3   3  12  187.89    8.60
  -3  -3 -12  181.85    8.50
   3   3  12  166.87    7.92
  -3  -3 -12  171.78    8.00
   3   3  13   15.94    3.11
  -3  -3 -13   12.68    2.77
   3   3  13   15.16    2.34
   3   3  13   16.33    2.70
   3   3  14   56.99    4.37
  -3  -3 -14   58.20    5.52
   3   3  14   59.52    4.93
   3   3  15   14.65    2.65
  -3  -3 -15   14.59    3.01
   3   3  15   13.20    2.17
   3   3  16    2.93    1.45
  -3  -3 -16    2.96    1.95
   3   3  16    1.71    1.09
   3   3  17   11.40    2.42
  -3  -3 -17    5.67    2.71
   3   3  17    7.61    1.76
   3   3  18    1.38    1.32
  -3  -3 -18   -0.54    1.94
   3   3  18    0.56    1.00
   3   3  19    6.23    2.11
  -3  -3 -19    9.55    2.81
   3   3  19   10.40    1.96
   3   3  20    1.50    1.52
  -3  -3 -20    1.17    1.77
   3   3  20    1.34    1.00
   3   3  21    0.52    1.33
  -3  -3 -21   -0.61    2.47
   3   3  21    0.52    1.03
  -3  -3 -22   27.72    4.71
   3   3  22   22.80    3.82
  -3  -3 -23   20.20    4.17
   3   3  23   16.91    3.48
   3   3  24    7.59    2.51
   3   3  25    0.60    1.64
  -3  -4  18   23.26    3.19
   3   4 -18   31.81    4.49
   3   4 -17   12.76    3.06
  -3  -4  17   14.91    2.61
   3   4 -17    8.14    3.04
   3   4 -17   11.16    2.31
   3   4 -16   37.15    4.70
  -3  -4  16   45.36    4.16
   3   4 -16   30.90    5.37
   3   4 -16   32.55    3.53
   3   4 -15    1.35    1.43
  -3  -4  15    1.96    1.21
   3   4 -15    1.54    1.95
   3   4 -15    1.17    1.13
   3   4 -14   33.35    4.19
  -3  -4  14   41.29    3.81
   3   4 -14   39.64    5.56
   3   4 -14   33.61    3.34
   3   4 -13   55.84    5.27
   3   4 -13   53.22    4.27
  -3  -4  13   57.61    4.37
   3   4 -13   47.87    6.23
   3   4 -13   44.17    3.60
   3   4 -12   95.69    6.66
   3   4 -12   92.84    8.53
   3   4 -12   87.68    5.51
  -3  -4  12   88.19    5.35
   3   4 -12   84.81    4.74
   3   4 -11   15.19    2.35
   3   4 -11   15.01    1.85
   3   4 -11   18.40    3.88
   3   4 -11   16.22    2.83
  -3  -4  11   24.77    2.82
   3   4 -10   -0.35    1.21
  -3  -4  10   -0.26    0.84
   3   4 -10   -0.66    1.10
   3   4 -10    0.14    0.60
   3   4  -9   68.16    3.11
  -3  -4   9   85.09    5.81
  -3  -4   9   81.61    6.25
  -3  -4   9   85.38    4.93
   3   4  -9   92.69    7.98
   3   4  -9   77.21    5.69
  -3  -4   8    0.41    0.97
  -3  -4   8    0.24    0.73
  -3  -4   8    1.31    1.34
   3   4  -8    0.31    1.12
   3   4  -8    0.62    1.33
  -3  -4   7    0.31    1.03
   3   4  -7    1.46    1.16
   3   4  -7    1.79    1.40
  -3  -4   7    0.46    0.83
  -3  -4   7    0.40    1.08
  -3  -4   6   19.69    1.08
  -3  -4   6   14.03    0.95
   3   4  -6   29.26    3.21
  -3  -4   6   34.68    2.91
  -3  -4   6   33.18    3.81
  -3  -4   6   34.20    3.33
   3   4  -6   28.04    4.16
  -3  -4   5    7.13    1.71
   3   4  -5    9.66    1.94
  -3  -4   5    6.62    0.78
  -3  -4   5    6.63    1.39
  -3  -4   5    6.51    1.34
  -3  -4   5    7.46    1.90
  -3  -4   5    9.95    2.45
   3   4  -5    6.02    2.10
  -3  -4   4    4.10    1.30
   3   4  -4    2.83    1.22
  -3  -4   4    2.59    0.96
  -3  -4   4    3.96    1.55
  -3  -4   4    3.61    0.70
  -3  -4   4    2.75    1.65
   3   4  -4    2.64    1.60
  -3  -4   4    2.35    1.14
   3   4  -3   57.14    3.97
  -3  -4   3   58.49    4.04
  -3  -4   3   56.68    2.65
  -3  -4   3   57.86    4.73
  -3  -4   3   64.86    5.14
  -3  -4   3   56.23    3.97
  -3  -4   3   51.98    5.07
  -3  -4   3   68.08    3.82
   3   4  -3   57.50    5.64
  -3  -4   3   56.15    4.64
  -3  -4   2   21.13    2.62
  -3  -4   2   23.22    1.76
  -3  -4   2   22.59    2.17
   3   4  -2   18.86    2.30
  -3  -4   2   23.40    3.01
  -3  -4   2   28.03    3.35
  -3  -4   2   25.89    3.19
  -3  -4   2   22.01    2.45
  -3  -4   2   21.96    3.36
  -3  -4   1   23.00    3.35
  -3  -4   1   19.15    2.20
  -3  -4   1   14.04    2.39
  -3  -4   1   16.42    1.61
  -3  -4   1   11.63    2.81
  -3  -4   1   18.21    1.96
  -3  -4   1   18.51    2.69
  -3  -4   1   16.73    2.60
  -3  -4   1   20.11    2.88
  -3  -4   0  271.46   11.09
  -3  -4   0  291.34    8.27
  -3  -4   0  274.22   10.66
  -3  -4   0  276.29   10.94
  -3  -4   0  291.22    8.65
  -3  -4   0  266.48   11.85
  -3  -4   0  265.51    8.87
  -3  -4   0  292.74   11.01
  -3  -4  -1  324.28   13.06
  -3  -4  -1  317.37   11.68
  -3  -4  -1  322.20    9.12
  -3  -4  -1  297.97   11.06
  -3  -4  -1  283.87   11.45
  -3  -4  -1  309.77    9.00
  -3  -4  -1  292.29   12.45
  -3  -4  -1  325.49   12.09
  -3  -4  -2  146.76    7.59
  -3  -4  -2  149.82    5.64
  -3  -4  -2  149.22    7.06
  -3  -4  -2  165.52    8.25
  -3  -4  -2  145.66    8.15
  -3  -4  -2  148.88    7.45
  -3  -4  -2  138.72    5.16
  -3  -4  -3  126.77    6.90
  -3  -4  -3  136.62    5.41
  -3  -4  -3  130.35    6.45
  -3  -4  -3  122.93    7.42
  -3  -4  -3  132.95    6.89
  -3  -4  -3  126.66    4.66
   3   4   3  126.33    6.77
  -3  -4  -3  135.36    7.62
  -3  -4  -4  118.15    7.24
  -3  -4  -4  108.12    6.80
  -3  -4  -4  113.44    4.93
  -3  -4  -4  120.56    5.90
  -3  -4  -4  102.99    3.86
  -3  -4  -4  120.58    6.50
  -3  -4  -5    4.93    1.79
  -3  -4  -5    5.81    1.00
  -3  -4  -5    5.57    1.26
  -3  -4  -5    0.60    1.68
  -3  -4  -5    4.45    1.44
   3   4   5    5.61    1.53
  -3  -4  -5    5.19    1.84
  -3  -4  -5    3.25    1.35
  -3  -4  -6   -0.75    1.14
  -3  -4  -6    0.33    0.64
  -3  -4  -6    0.78    0.79
  -3  -4  -6   -1.21    1.39
   3   4   6    1.29    0.98
  -3  -4  -6    0.22    1.10
  -3  -4  -6    1.23    1.11
  -3  -4  -6   -0.36    1.04
  -3  -4  -7    9.76    2.37
  -3  -4  -7   12.06    1.70
  -3  -4  -7   13.08    1.83
  -3  -4  -7   12.30    2.16
   3   4   7   13.75    2.33
  -3  -4  -7   14.42    1.93
  -3  -4  -7   10.97    1.01
  -3  -4  -7    9.36    2.17
   3   4   7   11.81    2.24
  -3  -4  -8  130.58    7.31
  -3  -4  -8  136.25    6.93
  -3  -4  -8  139.10    5.88
  -3  -4  -8  149.14    5.92
   3   4   8  127.29    6.95
  -3  -4  -8  116.63    6.94
   3   4   8  138.95    7.03
  -3  -4  -8  101.34    2.80
  -3  -4  -9   31.00    2.84
  -3  -4  -9   33.16    2.79
  -3  -4  -9   26.05    3.23
   3   4   9   26.24    3.27
  -3  -4  -9   28.47    3.54
  -3  -4  -9   21.86    2.85
  -3  -4  -9   26.59    3.36
   3   4   9   28.21    3.16
  -3  -4 -10    9.27    2.18
   3   4  10   11.34    2.17
   3   4  10   12.20    2.44
  -3  -4 -10   11.39    1.88
  -3  -4 -10   11.69    2.37
  -3  -4 -10   11.94    2.13
  -3  -4 -10   10.23    2.14
   3   4  11  260.08   11.19
  -3  -4 -11  235.25   10.64
   3   4  11  247.28   10.22
  -3  -4 -11  247.99    9.56
  -3  -4 -11  246.95   10.82
  -3  -4 -11  259.09   10.86
   3   4  12   39.56    3.80
   3   4  12   33.02    3.94
  -3  -4 -12   25.43    3.46
  -3  -4 -12   30.86    3.17
  -3  -4 -12   32.26    3.90
  -3  -4 -13    9.31    2.37
  -3  -4 -13   10.32    2.18
   3   4  13    7.91    2.20
  -3  -4 -14    1.27    1.35
  -3  -4 -14    1.56    1.30
   3   4  14    0.92    1.17
   3   4  15   13.43    2.77
  -3  -4 -15   12.01    2.68
   3   4  16    5.98    2.14
  -3  -4 -16    5.14    2.58
  -3  -4 -17   93.17    7.38
   3   4  17   97.91    7.51
  -3  -4 -18   21.34    3.70
   3   4  18   16.75    3.30
  -3  -4 -19   47.15    5.43
   3   4  19   41.58    5.11
   3   4  20    0.58    1.37
  -3  -4 -20    0.55    1.76
   3   4  21   25.36    4.25
  -3  -4 -21   28.18    4.58
   3   4  22    0.62    1.69
  -3  -4 -22    1.19    1.90
   3   4  23   30.77    4.81
   3   4  24   -0.66    1.68
   3   5 -16   13.48    2.97
  -3  -5  15    1.67    1.25
   3   5 -15    1.85    1.78
   3   5 -15    3.18    2.29
  -3  -5  14    0.32    0.98
   3   5 -14    1.34    1.81
   3   5 -14    1.54    1.96
  -3  -5  13    0.31    1.04
   3   5 -13    0.85    1.63
   3   5 -13    3.77    2.40
  -3  -5  12    8.55    1.88
   3   5 -12    8.92    2.47
   3   5 -12   11.72    3.30
  -3  -5  11    6.53    1.71
   3   5 -11    3.85    1.81
   3   5 -11    1.42    1.68
  -3  -5  10   14.11    2.34
   3   5 -10   19.92    2.97
   3   5 -10   15.93    3.53
  -3  -5   9   12.95    2.11
   3   5  -9   18.86    2.92
   3   5  -9   16.14    3.72
  -3  -5   8  116.67    6.20
   3   5  -8  128.08    7.12
   3   5  -8  129.42    9.57
  -3  -5   7    0.53    1.02
  -3  -5   7    0.36    1.42
   3   5  -7    0.30    1.20
  -3  -5   7    0.11    0.68
   3   5  -6    4.81    2.09
  -3  -5   6    7.78    1.70
  -3  -5   6    7.04    1.75
  -3  -5   6   10.96    2.23
   3   5  -6   11.33    2.21
   3   5  -5   39.10    4.95
  -3  -5   5   44.48    4.07
  -3  -5   5   47.12    3.64
   3   5  -5   41.20    3.71
  -3  -5   5   41.18    3.82
  -3  -5   4    0.92    1.22
   3   5  -4    1.96    1.20
  -3  -5   4    2.86    1.19
  -3  -5   4    1.56    0.84
  -3  -5   4    2.19    1.73
  -3  -5   4    1.24    1.33
   3   5  -4    1.11    1.40
   3   5  -3    8.65    1.69
  -3  -5   3   10.69    2.50
  -3  -5   3    8.45    1.56
  -3  -5   3   10.71    1.51
  -3  -5   3    9.03    2.06
   3   5  -3   10.62    2.65
  -3  -5   3    6.07    2.06
  -3  -5   3    6.02    1.82
  -3  -5   2   56.86    5.34
   3   5  -2   58.76    3.94
  -3  -5   2   60.20    4.67
  -3  -5   2   69.77    3.77
  -3  -5   2   57.04    5.24
  -3  -5   2   65.39    5.18
   3   5  -2   62.76    4.99
  -3  -5   1    0.44    1.03
  -3  -5   1    1.54    1.43
  -3  -5   1    1.62    0.88
  -3  -5   1    0.88    1.78
  -3  -5   1    0.79    1.20
   3   5  -1    2.05    1.23
   3   5  -1    1.33    1.00
   3   5   0   63.19    3.82
  -3  -5   0   68.74    4.86
  -3  -5   0   70.89    4.01
  -3  -5   0   66.79    5.46
  -3  -5   0   68.67    5.79
  -3  -5   0   74.54    5.56
  -3  -5   0   76.19    5.98
   3   5   0   78.15    5.46
   3   5   1   80.83    5.56
  -3  -5  -1   76.06    5.45
   3   5   1   57.30    3.42
  -3  -5  -1   69.44    4.66
  -3  -5  -1   68.49    4.01
  -3  -5  -1   75.69    5.57
  -3  -5  -1   59.41    5.37
  -3  -5  -1   90.45    6.61
  -3  -5  -1   67.70    5.69
  -3  -5  -2    0.33    1.00
  -3  -5  -2   -1.22    1.10
   3   5   2    0.35    0.88
  -3  -5  -2    1.05    1.07
  -3  -5  -2    0.40    0.80
  -3  -5  -2    0.80    1.01
  -3  -5  -2    0.45    1.14
  -3  -5  -3    2.54    1.29
  -3  -5  -3    3.16    1.70
   3   5   3    4.90    1.50
  -3  -5  -3    3.69    1.40
  -3  -5  -3    0.25    1.68
  -3  -5  -3    2.08    0.98
  -3  -5  -3    2.71    1.39
  -3  -5  -3    7.00    2.24
  -3  -5  -4   -0.61    1.17
  -3  -5  -4    0.38    1.11
   3   5   4    0.35    0.96
  -3  -5  -4    0.86    0.93
  -3  -5  -4   -0.48    1.46
  -3  -5  -4   -0.74    1.89
  -3  -5  -4   -0.38    1.03
  -3  -5  -4   -0.32    1.51
  -3  -5  -5   26.56    3.90
  -3  -5  -5   30.03    2.79
  -3  -5  -5   29.11    3.22
  -3  -5  -5   24.13    3.27
  -3  -5  -5   24.59    2.79
   3   5   5   27.58    3.63
  -3  -5  -5   22.92    3.19
  -3  -5  -6   32.52    4.40
  -3  -5  -6   27.68    3.53
  -3  -5  -6   27.24    2.90
  -3  -5  -6   27.10    3.13
   3   5   6   28.83    3.76
  -3  -5  -6   30.05    2.83
  -3  -5  -7   30.55    3.65
   3   5   7   33.73    3.71
   3   5   7   28.43    3.78
  -3  -5  -7   26.15    3.00
  -3  -5  -7   18.87    1.65
  -3  -5  -7   30.45    2.86
  -3  -5  -7   32.36    3.20
  -3  -5  -7   36.14    4.66
  -3  -5  -8    4.87    1.03
  -3  -5  -8    4.98    1.75
  -3  -5  -8    8.56    1.71
  -3  -5  -8    6.93    1.67
   3   5   8    6.66    2.05
  -3  -5  -8    7.51    1.71
   3   5   8    5.41    1.70
  -3  -5  -8    5.90    2.19
  -3  -5  -9   22.75    2.29
  -3  -5  -9   24.79    4.05
  -3  -5  -9   27.09    2.93
   3   5   9   29.35    3.89
   3   5   9   21.66    3.11
  -3  -5  -9   19.31    2.92
  -3  -5  -9   22.60    2.84
  -3  -5 -10   -0.31    1.12
  -3  -5 -10    0.34    0.92
   3   5  10   -0.36    1.04
  -3  -5 -10   -0.26    1.00
   3   5  10   -0.47    1.29
  -3  -5 -10   -0.57    1.73
  -3  -5 -10    0.35    1.20
  -3  -5 -11    6.43    1.51
   3   5  11    9.30    2.44
   3   5  11    7.97    2.03
  -3  -5 -11    7.84    1.96
   3   5  12   11.15    2.63
   3   5  12   18.09    2.90
  -3  -5 -12   16.17    2.82
   3   5  13    8.91    2.42
   3   5  13    9.75    2.36
  -3  -5 -13   14.15    2.59
   3   5  14   13.02    3.05
   3   5  14   12.96    2.46
  -3  -5 -14   13.73    2.73
   3   5  15   20.18    3.55
   3   5  15   18.65    2.91
  -3  -5 -15   19.17    3.36
   3   5  16   -0.58    1.47
   3   5  16   -0.36    1.03
  -3  -5 -16   -0.42    1.40
   3   5  17    3.61    2.08
   3   5  17    1.06    1.18
  -3  -5 -17    0.44    1.52
   3   5  18    2.49    1.89
  -3  -5 -18    4.15    1.93
   3   5  19   18.64    3.87
   3   5  20   31.71    4.95
   3   5  21    1.36    1.72
   3   5  22   10.42    3.27
   3   6 -13   28.59    4.15
   3   6 -13   22.36    4.53
  -3  -6  12   27.83    3.30
   3   6 -12   24.07    3.73
   3   6 -12   27.12    4.93
  -3  -6  11   33.08    3.61
   3   6 -11   36.04    5.51
   3   6 -11   40.69    4.57
   3   6 -10   15.76    3.91
  -3  -6  10   21.22    2.89
   3   6 -10   17.67    3.06
   3   6  -9   11.14    3.28
  -3  -6   9   10.72    2.11
   3   6  -9   12.16    2.51
   3   6  -8   15.42    3.60
  -3  -6   8   14.53    2.39
   3   6  -8   19.02    2.92
  -3  -6   7    0.30    1.08
   3   6  -7    0.65    1.75
  -3  -6   7   -0.34    1.48
   3   6  -7    0.32    1.31
   3   6  -6   74.83    7.17
   3   6  -6   70.74    5.14
  -3  -6   6   76.69    5.71
  -3  -6   6   74.99    5.01
   3   6  -5   41.60    5.33
  -3  -6   5   37.96    4.15
   3   6  -5   30.61    3.36
   3   6  -4    0.53    1.08
  -3  -6   4    0.40    1.45
   3   6  -4   -0.37    1.29
   3   6  -4   -1.14    1.64
   3   6  -3   30.34    3.08
   3   6  -3   36.99    4.02
  -3  -6   3   38.61    4.31
   3   6  -2    6.97    1.66
   3   6  -2    6.48    1.97
  -3  -6   2    8.63    2.43
   3   6  -1   -0.20    0.92
   3   6  -1    0.38    1.11
  -3  -6   1   -0.48    1.38
   3   6   0    3.85    1.20
   3   6   0    3.12    1.50
  -3  -6   0    6.62    1.94
  -3  -6   0    5.56    2.17
   3   6   1    8.57    1.45
   3   6   1    7.87    2.04
  -3  -6  -1   10.13    2.40
   3   6   2   21.20    2.07
   3   6   2   33.00    3.81
  -3  -6  -2   27.49    3.61
  -3  -6  -2   34.59    4.80
   3   6   3    6.91    1.19
   3   6   3    9.63    2.35
  -3  -6  -3   10.70    2.96
  -3  -6  -3    9.35    2.22
  -3  -6  -4   50.07    5.74
   3   6   4   56.73    5.06
  -3  -6  -4   42.73    4.36
  -3  -6  -4   47.67    4.26
   3   6   5   26.54    3.53
  -3  -6  -5   17.04    2.82
  -3  -6  -5   25.24    4.20
   3   6   6    1.02    1.46
  -3  -6  -6    0.71    0.96
  -3  -6  -6    1.79    1.72
   3   6   7   -0.52    1.22
  -3  -6  -7    1.22    1.65
  -3  -6  -7   -0.34    1.22
   3   6   8    1.66    1.38
   3   6   8    1.07    1.46
  -3  -6  -8    0.62    1.79
  -3  -6  -8    0.33    1.09
   3   6   9    1.66    1.54
   3   6   9    0.55    1.29
  -3  -6  -9    0.64    1.63
  -3  -6  -9    0.32    1.30
   3   6  10   -0.56    1.21
  -3  -6 -10   -0.66    1.80
   3   6  10    0.42    1.20
   3   6  11    1.16    1.57
  -3  -6 -11   -0.68    1.85
   3   6  11    3.32    1.69
   3   6  12   23.80    4.10
  -3  -6 -12   18.31    4.24
   3   6  12   21.12    3.28
   3   6  13   26.27    4.41
  -3  -6 -13   22.51    4.48
   3   6  13   20.59    3.38
   3   6  14   10.01    2.82
  -3  -6 -14   12.79    3.62
   3   6  14   11.07    2.59
   3   6  15   11.55    3.15
  -3  -6 -15   17.97    4.38
   3   6  15   11.38    2.54
   3   6  16   -0.66    1.79
  -3  -6 -16   -1.62    2.58
   3   6  16   -0.40    1.29
   3   6  17   -0.40    1.21
   3   6  17   -1.35    2.15
   3   6  18   -0.69    1.76
   3   6  19    0.71    1.67
   3   7 -10    5.76    2.93
   3   7 -10    7.89    2.37
   3   7  -9   18.78    4.07
   3   7  -9   14.36    2.85
  -3  -7   8   -0.69    1.37
   3   7  -8    0.67    1.70
   3   7  -8   -1.08    1.43
  -3  -7   7    2.37    1.45
   3   7  -7    2.75    1.81
   3   7  -7    5.81    2.56
   3   7  -6    8.45    2.10
   3   7  -6   13.03    3.27
   3   7  -5   22.66    3.00
   3   7  -5   13.36    2.77
   3   7  -5   16.01    3.48
   3   7  -4   -0.82    1.31
  -3  -7   4   -0.49    1.69
   3   7  -4   -0.29    1.17
   3   7  -3   15.41    2.92
  -3  -7   3   10.29    2.85
   3   7  -3   13.91    2.31
   3   7  -2    1.27    1.22
  -3  -7   2   -0.54    2.01
   3   7  -2   -0.25    1.11
  -3  -7   1    8.95    2.47
   3   7  -1    7.23    1.76
  -3  -7   1   10.19    3.03
   3   7  -1    7.72    2.30
   3   7   0   42.52    3.35
   3   7   0   42.18    4.62
   3   7   1    2.65    1.64
  -3  -7  -1    5.50    2.69
   3   7   2    1.34    1.42
  -3  -7  -2    0.63    2.11
   3   7   3    0.90    1.37
  -3  -7  -3    3.26    2.26
   3   7   4   14.55    3.04
  -3  -7  -4   15.97    3.84
   3   7   5   18.31    3.36
  -3  -7  -5   14.18    3.90
  -3  -7  -6   17.83    4.28
  -3  -7  -7   10.44    3.35
   3   7   8   35.20    5.08
  -3  -7  -8   41.04    5.89
   3   7   9   50.60    6.09
  -3  -7  -9   49.77    6.46
   3   7  10    3.88    2.49
  -3  -7 -10   10.31    3.54
   3   7  11    0.66    2.20
  -3  -7 -11    1.51    2.40
   3   7  12    4.73    2.75
   3   7  13   22.71    4.78
   3   7  14  146.21   10.97
  -3  -8  -2   16.68    3.96
  -4   5  11   13.29    3.39
  -4   5  10    0.62    1.96
  -4   5   9    2.41    2.24
   4  -5  -9    2.58    1.79
  -4   5   8    0.59    1.88
   4  -5  -8    0.51    1.85
  -4   5   7   -0.58    1.75
   4  -5  -7    0.51    1.70
   4  -5  -6    4.06    1.99
  -4   5   6    5.62    2.65
   4  -5  -6    5.60    2.34
   4  -5  -5   28.83    4.10
  -4   5   5   23.00    4.20
   4  -5  -5   23.81    4.10
   4  -5  -4   47.85    5.11
  -4   5   4   41.41    5.31
   4  -5  -4   42.84    5.24
   4  -5  -3   32.88    4.47
  -4   5   3   30.64    4.52
   4  -5  -3   34.13    4.69
   4  -5  -2   14.61    3.23
  -4   5   2   15.54    3.53
   4  -5  -2   23.51    3.92
   4  -5  -1    2.59    1.79
  -4   5   1    0.51    2.18
   4  -5   0   -1.14    1.73
  -4   5   0   -1.50    2.35
   4  -5   1   -0.57    2.03
  -4   5  -1   -0.99    2.17
   4  -5   2    4.49    2.35
  -4   5  -2   -0.49    2.26
   4  -5   3    2.23    2.07
  -4   5  -3    2.93    2.15
   4  -5   4   39.20    5.08
  -4   5  -4   32.34    4.57
  -4   5  -5   23.22    4.02
  -4   5  -6   54.57    5.65
  -4   5  -7   20.86    3.71
  -4   5  -8   -1.04    2.11
  -4   5  -9   -0.53    1.96
  -4   5 -10    4.86    2.49
  -4   4  11   15.72    2.73
   4  -4 -11   10.70    2.77
  -4   4  11   13.88    3.09
  -4   4  10    0.37    1.44
   4  -4 -10    1.27    1.47
  -4   4  10    3.08    1.64
   4  -4  -9    2.95    1.94
   4  -4  -9    3.22    2.32
  -4   4   9    5.90    2.11
  -4   4   9    2.63    1.57
   4  -4  -8   30.13    4.09
   4  -4  -8   41.84    6.24
  -4   4   8   32.37    4.99
  -4   4   8   34.83    3.94
   4  -4  -8   36.49    4.26
  -4   4   8   33.37    4.24
  -4   4   7   19.90    3.11
   4  -4  -7   20.38    3.40
   4  -4  -7   12.35    3.86
  -4   4   7    7.44    2.99
   4  -4  -7   13.19    2.94
  -4   4   7   26.51    3.72
  -4   4   6   54.63    6.12
   4  -4  -6   43.90    4.81
   4  -4  -6   45.48    6.49
  -4   4   6   48.45    4.75
  -4   4   6   41.88    4.60
   4  -4  -6   44.10    4.74
  -4   4   5    9.03    2.29
   4  -4  -5    6.18    2.24
   4  -4  -5    1.49    2.02
  -4   4   5   -0.59    3.32
   4  -4  -5    1.84    1.60
  -4   4   5    3.65    1.79
  -4   4   4   22.69    3.29
   4  -4  -4   13.18    3.87
  -4   4   4   23.23    4.65
   4  -4  -4   21.77    3.44
   4  -4  -4   18.35    3.25
  -4   4   4   20.84    3.10
   4  -4  -3   38.91    5.97
  -4   4   3   32.98    5.33
   4  -4  -3   40.25    4.55
  -4   4   3   51.80    4.64
   4  -4  -3   41.70    4.85
   4  -4  -2   33.77    4.38
  -4   4   2   30.58    4.99
   4  -4  -2   37.63    5.62
   4  -4  -1    4.49    2.03
   4  -4  -1    0.70    1.78
   4  -4   0   41.82    4.96
  -4   4   0   43.80    5.36
   4  -4   1   48.97    5.24
  -4   4  -1   48.94    5.72
   4  -4   2   32.13    4.29
  -4   4  -2   23.05    4.18
   4  -4   3   12.60    2.95
  -4   4  -3    6.75    2.64
   4  -4   4    0.48    1.79
  -4   4  -4   -0.52    2.16
   4  -4   5    2.88    2.01
  -4   4  -5    1.03    2.27
  -4   4  -6   94.41    7.47
   4  -4   6   90.19    7.02
  -4   4  -7   11.82    3.28
  -4   4  -7    8.90    2.98
   4  -4   7   12.34    2.85
  -4   4  -8   -0.61    2.21
  -4   4  -8    0.53    1.62
   4  -4   8    0.47    1.64
  -4   4  -9   74.36    6.90
  -4   4  -9   87.03    7.73
   4  -4   9   80.67    6.64
  -4   4 -10   19.68    3.94
   4  -4  10   21.61    3.51
  -4   4 -10   16.61    3.78
  -4   4 -11    3.39    2.30
  -4   4 -11   11.77    3.39
  -4   4 -12    0.58    2.08
  -4   4 -12   -0.58    1.93
  -4   4 -13    1.79    2.22
  -4   3  17   27.67    4.13
  -4   3  16   17.08    3.47
  -4   3  16   11.31    2.73
  -4   3  15   18.69    3.47
  -4   3  15   13.00    2.83
  -4   3  14    6.89    2.39
  -4   3  14    4.59    1.92
  -4   3  13   36.30    4.33
   4  -3 -13   34.29    5.75
  -4   3  13   40.68    4.84
  -4   3  12    1.34    1.49
   4  -3 -12    0.32    1.30
  -4   3  12    0.49    1.55
   4  -3 -12   -0.80    1.88
  -4   3  11   53.71    5.29
  -4   3  11   52.34    5.28
   4  -3 -11   64.17    7.66
   4  -3 -11   49.45    4.44
  -4   3  10   43.27    4.66
   4  -3 -10   38.51    3.91
  -4   3  10   41.73    4.65
   4  -3  -9   11.69    2.24
  -4   3   9   10.04    2.42
  -4   3   9   11.85    2.55
   4  -3  -8   -0.30    1.01
  -4   3   8    0.43    1.18
  -4   3   8   -1.19    1.37
   4  -3  -7    1.51    1.33
   4  -3  -7    3.95    1.79
  -4   3   7    2.17    1.50
  -4   3   7    3.37    1.48
   4  -3  -6   -0.60    1.12
  -4   3   6    0.35    0.95
   4  -3  -6    0.45    1.28
  -4   3   6    0.87    1.38
   4  -3  -5    7.23    1.90
  -4   3   5    2.45    2.20
  -4   3   5    5.24    1.61
  -4   3   5    2.18    1.62
   4  -3  -5    5.44    2.00
  -4   3   4    0.61    1.09
  -4   3   4    2.17    1.67
   4  -3  -4    0.46    1.25
  -4   3   3  161.86    7.47
  -4   3   3  157.70    9.01
   4  -3  -3  147.84    8.92
  -4   3   3  143.77    9.89
  -4   3   2    1.76    1.74
   4  -3  -2    2.01    1.49
  -4   3   2   -3.47    3.28
   4  -3  -2    2.85    1.82
  -4   3   2    1.05    1.04
  -4   3   1    0.44    1.28
   4  -3  -1   -0.40    1.09
   4  -3  -1   -0.48    1.39
  -4   3   1   -1.70    3.23
  -4   3   1    1.08    1.47
  -4   3   0    5.84    1.98
   4  -3   0    7.62    2.11
   4  -3   0    3.44    1.77
  -4   3   0    4.46    2.40
  -4   3   0    3.05    1.72
   4  -3   1    0.80    1.33
  -4   3  -1    1.21    1.40
  -4   3  -1    3.19    1.75
  -4   3  -1    1.10    2.12
  -4   3  -2   -0.84    1.50
  -4   3  -2   -1.09    1.74
   4  -3   2   -0.40    1.33
   4  -3   2    0.15    0.72
  -4   3  -3    2.70    2.08
  -4   3  -3    3.50    2.02
   4  -3   3    7.22    2.04
   4  -3   3    2.92    0.99
   4  -3   4   11.65    2.50
  -4   3  -4    4.12    2.16
  -4   3  -4    7.48    2.86
   4  -3   4    6.13    1.37
   4  -3   4   11.25    2.23
  -4   3  -5   30.31    4.69
   4  -3   5   33.81    3.65
   4  -3   5   30.36    2.67
   4  -3   5   33.38    4.08
   4  -3   6  286.70   11.90
   4  -3   6  247.45    8.53
  -4   3  -6  269.42   13.20
   4  -3   7   70.68    5.69
  -4   3  -7   76.24    6.96
   4  -3   7   56.07    3.76
   4  -3   8   27.09    3.58
  -4   3  -8   20.47    3.89
  -4   3  -8   16.71    3.61
  -4   3  -9   39.37    5.09
   4  -3   9   38.14    4.16
  -4   3  -9   42.41    5.17
  -4   3 -10   14.50    3.23
  -4   3 -10   16.70    3.63
   4  -3  10   18.77    3.15
  -4   3 -11   19.36    3.92
  -4   3 -11   17.48    3.55
   4  -3  11   23.09    3.49
  -4   3 -12   50.68    5.48
   4  -3  12   51.30    4.97
  -4   3 -12   46.01    5.73
  -4   3 -13    5.97    2.69
  -4   3 -13   10.51    2.93
   4  -3  13    8.44    2.37
  -4   3 -14   52.17    6.24
  -4   3 -14   46.83    5.35
   4  -3  14   58.01    5.42
  -4   3 -15   18.36    4.04
  -4   3 -15   13.12    3.34
  -4   3 -16    7.68    2.49
  -4   3 -17   26.04    4.05
  -4   3 -18    0.93    2.05
  -4   2  19   12.94    3.20
  -4   2  18    3.79    2.14
  -4   2  17   -0.52    1.49
  -4   2  16   23.88    3.82
   4  -2 -16   21.92    4.70
  -4   2  15   79.63    6.53
   4  -2 -15   62.71    7.49
  -4   2  14   33.59    4.49
  -4   2  14   30.11    3.94
   4  -2 -14   30.07    5.16
   4  -2 -13    6.80    1.51
  -4   2  13    9.31    2.72
   4  -2 -13    8.27    3.23
  -4   2  13    7.41    2.10
  -4   2  12    0.42    1.13
   4  -2 -12    1.46    1.72
  -4   2  12    1.53    1.47
   4  -2 -12    0.91    0.94
  -4   2  11   43.13    4.36
   4  -2 -11   34.07    2.82
   4  -2 -11   39.33    5.58
  -4   2  11   35.55    4.52
  -4   2  10    9.39    2.11
   4  -2 -10    8.39    1.51
   4  -2 -10    9.08    3.15
  -4   2  10   14.34    3.01
  -4   2   9    3.88    1.48
   4  -2  -9    2.36    0.99
   4  -2  -9    1.37    1.74
  -4   2   9    5.85    2.20
  -4   2   8    4.60    1.58
   4  -2  -8    3.02    1.06
   4  -2  -8    0.67    1.57
  -4   2   8    1.93    1.79
  -4   2   7    7.94    1.89
  -4   2   7   10.96    2.63
   4  -2  -7    9.79    2.94
  -4   2   6   70.78    6.07
   4  -2  -6   64.06    5.69
  -4   2   6   67.47    4.72
   4  -2  -6   74.44    7.27
   4  -2  -5   50.39    6.04
  -4   2   5   40.26    4.75
   4  -2  -5   44.14    4.67
  -4   2   5   45.85    3.62
   4  -2  -4   93.26    5.69
  -4   2   4   97.37    7.08
   4  -2  -4   92.31    7.90
   4  -2  -4  100.95    5.48
   4  -2  -4   87.80    6.68
  -4   2   4   99.14    5.12
  -4   2   3   49.32    5.15
  -4   2   3   32.57    5.39
   4  -2  -3   49.02    3.69
   4  -2  -3   28.89    4.79
   4  -2  -3   37.82    3.64
  -4   2   3   38.02    2.94
   4  -2  -3   38.36    4.43
   4  -2  -2   77.30    4.70
   4  -2  -2   65.56    4.79
  -4   2   2   62.03    5.68
   4  -2  -2   75.09    7.15
   4  -2  -2   71.97    6.03
  -4   2   2   58.76    6.63
   4  -2  -1   28.53    4.66
   4  -2  -1   40.30    3.71
   4  -2  -1   31.80    4.10
  -4   2   1   36.88    4.45
  -4   2   1   33.76    5.17
  -4   2   1   41.89    3.69
   4  -2  -1   35.62    3.19
   4  -2   0   18.48    3.20
   4  -2   0   22.39    4.14
   4  -2   0   17.30    2.53
  -4   2   0   13.50    2.78
  -4   2   0   17.51    2.54
  -4   2   0   17.49    4.17
   4  -2   0   18.83    2.37
   4  -2   1    8.54    1.67
   4  -2   1    7.35    1.79
  -4   2  -1    4.68    1.91
  -4   2  -1    9.76    2.03
  -4   2  -1    1.11    2.97
   4  -2   1    3.85    1.79
   4  -2   2    2.76    1.16
   4  -2   2    0.62    0.94
  -4   2  -2    1.89    1.64
  -4   2  -2    2.36    1.41
  -4   2  -2   -1.10    3.58
   4  -2   2    1.96    1.56
   4  -2   3   15.96    2.51
  -4   2  -3   16.17    2.84
   4  -2   3   14.59    2.15
  -4   2  -3   18.05    3.69
  -4   2  -3   13.40    2.85
  -4   2  -4   53.33    5.39
  -4   2  -4   46.08    5.44
   4  -2   4   47.08    3.74
  -4   2  -4   49.19    4.76
   4  -2   4   50.06    4.30
  -4   2  -5   75.55    6.37
  -4   2  -5   59.24    6.15
   4  -2   5   59.22    4.66
  -4   2  -5   65.34    5.58
   4  -2   5   59.45    4.19
   4  -2   6   20.74    2.83
  -4   2  -6   27.96    3.89
  -4   2  -6   17.68    3.57
   4  -2   6   11.86    1.07
   4  -2   6   22.18    2.62
   4  -2   7   21.02    1.49
  -4   2  -7   31.09    4.48
  -4   2  -7   33.16    4.19
   4  -2   7   25.53    2.88
   4  -2   7   32.25    3.56
   4  -2   8   52.97    4.02
  -4   2  -8   46.38    5.39
   4  -2   8   59.04    4.80
  -4   2  -8   64.75    5.83
  -4   2  -8   61.85    5.80
   4  -2   8   43.40    2.46
   4  -2   9   57.88    4.70
  -4   2  -9   53.91    5.86
  -4   2  -9   51.15    5.22
  -4   2 -10    7.18    2.71
   4  -2  10   10.24    1.41
   4  -2  10   12.23    2.36
  -4   2 -10   14.08    2.96
  -4   2 -11   -0.57    1.54
   4  -2  11    2.14    1.33
  -4   2 -11    3.03    1.61
  -4   2 -12    0.58    1.66
   4  -2  12    0.36    1.16
  -4   2 -12   -0.43    1.42
  -4   2 -13    1.78    2.05
   4  -2  13    0.37    1.38
  -4   2 -13    1.26    1.71
  -4   2 -14   -0.61    2.02
   4  -2  14   -1.90    1.93
  -4   2 -14    1.24    1.43
  -4   2 -15    2.50    2.25
   4  -2  15    3.12    1.76
  -4   2 -15    3.68    1.80
  -4   2 -16   31.58    5.09
  -4   2 -16   21.79    3.33
   4  -2  16   27.73    3.79
  -4   2 -17    5.98    2.17
  -4   1  20    7.35    2.76
   4  -1 -19    8.26    3.15
  -4   1  19   13.05    2.90
  -4   1  18   -0.48    1.30
   4  -1 -18    0.78    2.13
   4  -1 -17  106.26    9.57
  -4   1  17  114.79    7.71
   4  -1 -16   43.22    6.12
  -4   1  16   39.42    4.53
   4  -1 -15    3.63    2.31
  -4   1  15    5.75    1.97
   4  -1 -14    0.71    1.92
  -4   1  14    1.17    1.12
  -4   1  13    1.48    1.18
   4  -1 -13    1.37    2.09
  -4   1  12    0.69    1.11
   4  -1 -12    0.67    1.70
   4  -1 -12   -0.73    0.71
   4  -1 -11  135.64    4.68
  -4   1  11  156.63    7.69
   4  -1 -11  154.21   10.45
   4  -1 -10   83.22    3.62
  -4   1  10   85.41    5.46
   4  -1 -10   87.23    7.76
  -4   1   9   70.89    4.88
   4  -1  -9   63.69    3.59
  -4   1   9   68.03    6.39
   4  -1  -9   69.12    7.03
  -4   1   8  427.25   13.18
   4  -1  -8  392.14   11.08
  -4   1   8  383.57   16.10
   4  -1  -8  411.38   17.52
  -4   1   7    7.14    2.45
   4  -1  -7    2.94    2.19
   4  -1  -7    5.17    1.27
   4  -1  -7    7.52    1.69
  -4   1   7    7.94    1.59
  -4   1   6   14.13    3.07
  -4   1   6    9.54    1.65
   4  -1  -6    9.86    1.76
   4  -1  -6    9.14    2.69
   4  -1  -6    9.07    1.43
   4  -1  -5   28.47    4.32
   4  -1  -5   28.26    2.44
  -4   1   5   32.20    2.58
  -4   1   5   23.00    3.67
   4  -1  -5   24.73    3.61
   4  -1  -5   27.77    2.60
   4  -1  -4   15.30    3.41
   4  -1  -4   15.03    1.83
  -4   1   4   14.82    1.63
  -4   1   4   20.81    3.54
   4  -1  -4   15.93    2.93
   4  -1  -4   22.46    2.29
   4  -1  -3   88.46    7.38
  -4   1   3  104.18    3.81
   4  -1  -3   99.28    7.00
   4  -1  -3   90.14    4.66
  -4   1   3  115.31    7.80
   4  -1  -3  101.68    4.89
   4  -1  -2   70.49    6.44
   4  -1  -2   71.26    4.09
   4  -1  -2   65.96    5.76
  -4   1   2   76.90    6.41
   4  -1  -2   72.00    4.00
  -4   1   1    0.97    1.47
   4  -1  -1   -1.55    2.63
   4  -1  -1    1.82    0.95
  -4   1   1    1.24    0.91
   4  -1  -1    3.17    1.51
   4  -1  -1    1.65    0.88
   4  -1   0   71.55    4.16
   4  -1   0   63.98    5.78
  -4   1   0   76.59    6.37
   4  -1   0   71.75    3.91
  -4   1   0   62.19    4.06
   4  -1   1   73.49    3.91
  -4   1  -1   61.15    4.17
  -4   1  -1   75.38    6.34
   4  -1   1   71.67    5.98
   4  -1   1   66.23    4.11
   4  -1   2    0.45    0.94
  -4   1  -2    0.26    1.05
  -4   1  -2    1.95    1.55
   4  -1   2    1.40    1.35
   4  -1   2    1.37    0.82
   4  -1   3   24.44    2.65
  -4   1  -3   24.32    3.65
  -4   1  -3   24.98    2.89
   4  -1   3   18.04    3.16
   4  -1   3   23.89    2.16
   4  -1   4    3.15    1.31
  -4   1  -4    0.98    1.41
  -4   1  -4    3.70    1.42
   4  -1   4    2.89    1.60
   4  -1   4    2.31    0.82
   4  -1   5    6.27    1.45
  -4   1  -5    5.90    1.76
  -4   1  -5    4.46    1.91
   4  -1   5    6.14    1.16
   4  -1   5    6.39    2.16
   4  -1   6   52.54    3.95
   4  -1   6   47.05    3.02
  -4   1  -6   50.26    4.48
  -4   1  -6   41.63    4.88
   4  -1   7   41.97    3.77
   4  -1   7   44.30    2.94
  -4   1  -7   44.27    4.36
  -4   1  -7   41.67    4.90
   4  -1   8   69.65    4.74
   4  -1   8   61.43    3.48
  -4   1  -8   70.62    5.64
   4  -1   9    4.31    1.71
   4  -1   9    4.86    1.18
  -4   1  -9    9.31    2.43
  -4   1  -9    6.53    2.03
   4  -1  10   -2.09    1.62
  -4   1 -10   -0.35    1.07
   4  -1  10   -0.30    0.75
  -4   1 -10   -1.69    2.15
   4  -1  11    3.39    0.59
   4  -1  11    2.54    0.59
  -4   1 -11    4.49    1.66
   4  -1  11    5.57    1.76
   4  -1  11    3.94    1.03
   4  -1  12    0.86    0.55
   4  -1  12    1.66    0.53
  -4   1 -12    0.34    1.08
   4  -1  12    2.26    1.32
   4  -1  12    2.29    0.86
   4  -1  13    1.69    1.38
  -4   1 -13    1.00    1.20
   4  -1  13    1.10    0.60
   4  -1  13    0.80    0.65
   4  -1  14    0.91    0.57
  -4   1 -14    0.99    1.22
   4  -1  14    0.35    1.07
   4  -1  14    1.05    0.57
   4  -1  15   10.02    1.40
   4  -1  15    7.83    1.01
  -4   1 -16   34.12    3.55
   4  -1  16   29.59    3.75
   4  -1  16   26.12    2.47
   4  -1  17   18.05    3.04
  -4   1 -17   11.92    2.41
   4  -1  18    1.67    1.55
  -4   0  21   41.35    4.93
  -4   0  20   66.95    5.94
   4   0 -19   14.32    3.83
   4   0 -19   17.60    4.12
  -4   0  19   14.29    2.89
  -4   0  18   18.26    3.68
   4   0 -18   17.22    4.06
   4   0 -18   13.57    3.44
  -4   0  18   14.01    2.81
  -4   0  17    6.24    2.38
   4   0 -17   10.01    3.39
   4   0 -17    4.17    2.31
  -4   0  17    3.62    1.81
  -4   0  16    3.82    2.10
   4   0 -16    4.54    2.30
   4   0 -16    5.41    2.34
  -4   0  16    4.93    1.71
  -4   0  15    0.53    1.51
   4   0 -15    1.48    1.59
   4   0 -15    0.66    1.41
  -4   0  15    0.71    1.14
  -4   0  14    1.51    1.53
   4   0 -14    0.73    1.21
   4   0 -14    1.92    1.74
  -4   0  14    0.34    1.02
  -4   0  13    1.89    1.13
  -4   0  13    1.45    1.54
   4   0 -13    1.24    1.88
  -4   0  12   30.20    4.00
   4   0 -12   25.90    4.25
  -4   0  12   28.65    3.10
  -4   0  11   34.75    4.26
   4   0 -11   30.89    4.59
  -4   0  11   30.91    3.13
  -4   0  10   86.82    6.43
   4   0 -10   82.59    7.22
  -4   0  10   87.93    5.08
   4   0  -9  201.43   11.40
  -4   0   9  212.67    8.10
   4   0  -8    0.54    1.62
   4   0  -8   -0.45    1.03
  -4   0   8    0.21    0.75
  -4   0   7   70.52    3.96
   4   0  -7   74.01    4.30
   4   0  -7   66.09    6.20
  -4   0   7   77.27    5.85
  -4   0   6   15.82    2.77
   4   0  -6   14.12    3.11
   4   0  -6    7.37    0.72
  -4   0   6   12.08    2.86
   4   0  -6   16.13    1.98
  -4   0   6   13.54    1.62
  -4   0   6   11.04    2.13
  -4   0   5   10.43    2.35
   4   0  -5    9.80    2.50
   4   0  -5    8.60    0.86
  -4   0   5   11.01    2.02
   4   0  -5   11.60    1.70
  -4   0   5   11.19    1.35
  -4   0   5    9.36    2.55
  -4   0   4    1.22    1.56
   4   0  -4    0.48    1.45
   4   0  -4    2.49    0.61
   4   0  -4    1.92    0.98
  -4   0   4    2.09    0.56
  -4   0   4   -1.03    1.48
  -4   0   4    3.16    1.38
   4   0  -3   46.69    2.41
  -4   0   3   58.90    5.13
   4   0  -3   50.54    5.23
  -4   0   3   45.36    5.06
   4   0  -3   47.86    3.04
  -4   0   3   47.11    3.87
  -4   0   2    4.09    2.00
   4   0  -2    3.21    1.87
   4   0  -2    4.94    0.95
   4   0  -2    4.85    1.80
   4   0  -2    5.51    1.14
  -4   0   2    7.09    2.28
   4   0  -1   21.65    1.88
   4   0  -1   19.76    3.26
   4   0  -1   25.08    2.06
  -4   0   1   18.28    4.14
   4   0  -1   29.13    3.86
  -4   0   1   31.15    4.23
  -4   0   1   21.76    3.44
  -4   0   0  161.56    9.35
  -4   0   0  155.44    8.56
   4   0   0  142.23    5.27
  -4   0   0  119.78    4.53
   4   0   0  155.38    5.28
   4   0   0  159.17    8.84
  -4   0   0  134.72    9.35
  -4   0  -1   13.75    3.07
   4   0   1   19.72    1.94
  -4   0  -1   19.72    1.93
   4   0   1   22.41    1.81
  -4   0  -1   12.90    3.74
   4   0   1   18.29    3.17
   4   0   2   41.85    2.86
  -4   0  -2   40.05    3.06
  -4   0  -2   38.43    4.45
  -4   0  -2   34.05    4.97
   4   0   2   42.36    4.65
   4   0   2   44.53    2.44
  -4   0  -3   84.18    6.32
  -4   0  -3   87.30    4.73
   4   0   3   87.44    4.32
   4   0   3   80.86    3.33
  -4   0  -3   75.80    7.08
  -4   0  -4   35.69    4.86
  -4   0  -4   33.52    3.27
   4   0   4   39.10    2.99
   4   0   4   37.44    2.04
  -4   0  -4   41.66    4.55
  -4   0  -5   49.57    4.90
  -4   0  -5   42.76    3.82
   4   0   5   47.41    3.41
   4   0   5   43.73    2.06
  -4   0  -5   47.68    5.49
  -4   0  -6   68.42    5.73
  -4   0  -6   74.64    6.59
   4   0   6   74.50    4.38
   4   0   6   63.38    2.37
  -4   0  -6   76.01    4.97
   4   0   7   -1.43    0.97
   4   0   7    1.43    1.45
  -4   0  -7    0.30    1.12
   4   0   7   -0.09    0.29
  -4   0  -7   -1.56    1.73
  -4   0  -8    0.52    1.31
   4   0   8   -0.02    0.21
   4   0   8   -1.77    1.58
  -4   0  -8   -0.32    1.23
   4   0   8    1.45    1.47
  -4   0  -8   -0.28    1.05
  -4   0  -8   -0.52    1.50
  -4   0  -9   71.80    6.42
   4   0   9   66.21    4.59
   4   0   9   81.89    6.63
  -4   0  -9   70.95    6.37
  -4   0  -9   72.75    5.38
  -4   0  -9   73.35    4.80
  -4   0 -10   25.33    3.30
  -4   0 -10   20.28    2.69
  -4   0 -10   29.14    4.40
   4   0  10   19.54    2.77
  -4   0 -11   79.14    6.96
  -4   0 -11   95.34    6.57
   4   0  11   90.20    5.55
  -4   0 -11   88.54    5.21
   4   0  12  149.37    7.45
  -4   0 -12  147.54    6.80
  -4   0 -12  147.11    9.66
  -4   0 -13    1.69    1.96
   4   0  13    2.13    0.68
   4   0  13    3.31    0.78
  -4   0 -13    3.57    1.37
   4   0  13    5.30    1.68
   4   0  14   57.41    4.64
   4   0  14   39.73    2.57
   4   0  14   44.40    2.82
  -4   0 -14   50.60    3.67
  -4   0 -14   49.26    5.80
  -4   0 -15   16.06    3.53
   4   0  15   13.45    1.62
  -4   0 -15   13.91    2.09
   4   0  15   12.40    2.42
  -4   0 -16    1.23    1.96
   4   0  16   -0.55    1.02
   4   0  16    1.92    1.56
  -4   0 -17   43.19    5.70
   4   0  17   31.90    2.93
   4   0  17   48.66    4.72
  -4   0 -18   42.31    5.83
   4   0  18   36.21    4.31
   4   0  19   51.83    5.06
   4   1 -20    0.68    1.72
  -4  -1  20   -1.26    1.75
   4   1 -19    0.66    1.67
  -4  -1  19    3.18    1.67
   4   1 -18   16.63    3.80
   4   1 -18   15.70    4.06
  -4  -1  18   20.87    3.61
  -4  -1  18   20.02    3.16
   4   1 -17    5.59    2.46
   4   1 -17    3.23    2.32
  -4  -1  17    1.03    1.64
  -4  -1  17    1.07    1.41
   4   1 -16   19.31    3.81
   4   1 -16   11.07    3.32
  -4  -1  16   16.81    3.23
  -4  -1  16   13.47    2.50
   4   1 -15    3.50    2.24
  -4  -1  15    4.75    1.46
   4   1 -15    3.86    2.68
  -4  -1  15    4.27    1.88
  -4  -1  14   61.88    4.62
  -4  -1  14   71.86    5.93
   4   1 -14   67.44    6.53
  -4  -1  13   50.47    4.01
   4   1 -13   47.19    5.43
   4   1 -13   46.64    6.31
  -4  -1  13   48.67    4.86
  -4  -1  12    3.70    1.77
  -4  -1  12    4.08    1.25
   4   1 -12    1.06    1.35
   4   1 -12    5.07    2.20
  -4  -1  11   26.67    2.69
  -4  -1  11   27.35    3.47
   4   1 -11   23.47    3.70
   4   1 -11   24.03    4.48
  -4  -1  10    1.49    1.24
   4   1 -10    1.98    1.34
  -4  -1  10    2.35    1.07
  -4  -1   9   22.43    2.32
  -4  -1   9   24.01    3.12
   4   1  -9   28.78    3.99
  -4  -1   8   17.09    2.57
   4   1  -8   16.22    3.10
  -4  -1   8   14.40    1.75
  -4  -1   7   42.31    3.93
  -4  -1   7   40.59    3.91
   4   1  -7   46.90    4.82
  -4  -1   7   38.74    3.52
  -4  -1   7   36.04    2.61
  -4  -1   6   17.53    1.67
   4   1  -6   13.35    2.85
  -4  -1   6   14.85    2.40
  -4  -1   6   17.41    2.42
  -4  -1   6   13.83    2.43
  -4  -1   5   84.13    3.55
  -4  -1   5   82.17    4.95
  -4  -1   5   86.64    5.32
  -4  -1   5   73.14    5.33
   4   1  -5   98.31    6.72
  -4  -1   5   86.78    3.94
   4   1  -4    3.24    1.74
  -4  -1   4    5.61    1.47
  -4  -1   4    5.47    1.49
  -4  -1   4    5.06    0.84
  -4  -1   4    4.98    0.87
  -4  -1   4    6.17    1.98
  -4  -1   3   18.96    2.99
   4   1  -3   20.03    3.16
  -4  -1   3   23.79    2.53
  -4  -1   2   30.66    3.69
   4   1  -2   30.60    3.74
  -4  -1   2   29.10    2.80
  -4  -1   1   36.18    3.08
  -4  -1   1   40.97    4.13
  -4  -1   1   34.93    4.53
  -4  -1   1   39.17    5.14
   4   1  -1   37.62    2.14
   4   1   0   21.30    1.78
  -4  -1   0   21.78    2.37
  -4  -1   0   22.28    3.24
  -4  -1   0   17.04    3.71
  -4  -1   0   23.00    3.69
  -4  -1  -1  124.67    8.34
  -4  -1  -1  106.95    6.69
   4   1   1  116.20    4.50
  -4  -1  -1  123.43    5.46
  -4  -1  -1  119.40    8.40
  -4  -1  -2    1.51    1.45
  -4  -1  -2   -0.37    1.64
   4   1   2    2.20    0.91
  -4  -1  -2    1.50    1.00
  -4  -1  -2    0.13    0.63
  -4  -1  -3    0.50    1.37
   4   1   3    1.58    0.74
  -4  -1  -3   -0.38    1.20
  -4  -1  -3    0.36    0.88
  -4  -1  -3    1.12    0.72
  -4  -1  -4   13.74    2.52
  -4  -1  -4    8.08    2.44
   4   1   4   14.18    1.85
  -4  -1  -4   15.52    1.93
  -4  -1  -4    9.16    2.82
   4   1   4   15.90    2.82
   4   1   5   39.39    3.10
  -4  -1  -5   35.30    3.07
  -4  -1  -5   31.46    3.79
  -4  -1  -5   35.06    4.63
   4   1   5   40.02    4.45
  -4  -1  -5   38.49    4.84
  -4  -1  -6   31.28    3.67
   4   1   6   36.67    3.07
  -4  -1  -6   26.31    2.90
  -4  -1  -6   33.89    4.49
  -4  -1  -6   22.29    3.62
   4   1   6   37.68    4.31
  -4  -1  -7    2.39    1.67
   4   1   7    5.17    1.42
   4   1   7    4.52    1.89
  -4  -1  -7    1.51    1.67
  -4  -1  -7    2.03    1.54
  -4  -1  -8  124.63    8.44
   4   1   8  130.18    6.31
   4   1   8  118.70    7.85
  -4  -1  -8  134.53    8.69
  -4  -1  -8  113.86    7.42
  -4  -1  -8  126.31    5.39
  -4  -1  -9   18.28    3.03
   4   1   9   31.64    3.16
  -4  -1  -9   19.87    2.88
  -4  -1  -9   35.81    4.57
  -4  -1  -9   24.36    3.90
   4   1   9   34.16    4.21
  -4  -1  -9   25.74    2.30
  -4  -1 -10    1.57    1.43
  -4  -1 -10    1.71    1.31
   4   1  10    2.37    1.24
   4   1  10   -0.47    1.34
  -4  -1 -10    1.03    0.81
  -4  -1 -10    0.51    1.78
   4   1  11    5.02    1.54
   4   1  11    4.26    1.87
  -4  -1 -11    5.50    1.10
  -4  -1 -11    7.82    2.40
   4   1  12    0.33    1.14
  -4  -1 -12   -0.53    1.54
   4   1  12    0.96    1.59
  -4  -1 -12   -0.24    0.70
   4   1  13    0.35    1.25
   4   1  13    0.57    0.56
  -4  -1 -13    0.55    1.97
   4   1  13   -0.48    1.54
  -4  -1 -13    1.28    0.78
   4   1  14   26.37    2.17
  -4  -1 -14   34.28    4.80
   4   1  14   28.42    3.98
   4   1  14   40.02    4.03
  -4  -1 -15    4.62    2.66
   4   1  15    6.37    1.29
   4   1  15    5.44    2.07
   4   1  15    7.34    2.10
   4   1  16   20.98    3.61
  -4  -1 -16   29.23    4.74
   4   1  16   22.76    3.34
   4   1  16   19.62    2.28
   4   1  17   81.09    6.19
  -4  -1 -17   69.28    7.02
   4   1  17   68.42    4.50
   4   1  17   79.14    6.70
  -4  -1 -18    0.64    2.14
   4   1  18    1.02    1.38
   4   1  18    2.23    1.82
   4   1  18   -2.08    1.62
   4   1  19    0.47    1.62
  -4  -1 -19    1.33    2.21
   4   2 -20   34.87    4.93
   4   2 -19   12.62    3.17
   4   2 -18    1.11    1.60
  -4  -2  17   83.75    6.70
   4   2 -17   76.98    6.90
   4   2 -16    2.49    2.11
  -4  -2  16    2.73    1.80
   4   2 -16    4.17    2.06
   4   2 -15    2.43    2.06
  -4  -2  15    3.92    1.87
   4   2 -15    1.01    1.45
   4   2 -14    3.17    2.28
  -4  -2  14    0.83    1.26
   4   2 -14   -0.49    1.47
  -4  -2  13   25.78    3.46
   4   2 -13   26.65    3.87
   4   2 -13   26.20    4.71
  -4  -2  12   20.74    3.01
   4   2 -12   26.89    3.75
   4   2 -11   79.97    6.18
  -4  -2  11   79.89    5.68
   4   2 -11   72.69    7.68
  -4  -2  10   17.50    2.66
   4   2 -10    7.89    2.77
   4   2 -10   13.22    2.67
   4   2  -9   48.66    4.68
   4   2  -9   54.57    6.48
  -4  -2   9   48.43    4.18
  -4  -2   8   -0.60    0.86
   4   2  -8    0.75    1.25
  -4  -2   7   90.33    5.63
   4   2  -7   92.35    6.26
  -4  -2   7  100.95    5.43
  -4  -2   6   10.74    1.92
  -4  -2   6   16.37    2.44
  -4  -2   6   16.75    2.15
   4   2  -6   12.67    2.54
  -4  -2   5  122.53    5.91
  -4  -2   5  111.51    5.98
   4   2  -5  113.73    6.61
  -4  -2   5  109.48    5.28
   4   2  -4    7.51    1.83
  -4  -2   4    5.90    1.56
  -4  -2   4    8.79    1.84
  -4  -2   4    7.99    1.56
  -4  -2   4    8.26    1.36
  -4  -2   3   28.56    2.14
  -4  -2   3   26.02    2.91
  -4  -2   3   30.45    2.89
  -4  -2   3   30.55    2.73
  -4  -2   3   31.97    4.39
  -4  -2   2   12.23    2.11
  -4  -2   2   13.69    1.82
  -4  -2   2   16.55    3.21
  -4  -2   2   13.88    2.01
  -4  -2   2   10.24    1.08
  -4  -2   1   11.06    2.78
  -4  -2   1   12.21    1.63
  -4  -2   1   11.60    2.11
  -4  -2   1   10.06    3.06
  -4  -2   1   10.11    1.66
  -4  -2   0    5.20    2.00
  -4  -2   0    5.13    1.26
  -4  -2   0    3.88    1.38
  -4  -2  -1    0.47    0.48
  -4  -2  -1    0.63    0.43
  -4  -2  -1    0.50    0.80
  -4  -2  -1    0.62    1.15
  -4  -2  -1   -0.52    1.21
  -4  -2  -2   72.43    6.60
  -4  -2  -2   81.59    5.46
  -4  -2  -2   76.15    3.95
  -4  -2  -2   74.73    3.85
  -4  -2  -3   28.57    3.33
  -4  -2  -3   29.92    4.11
  -4  -2  -3   27.44    2.27
  -4  -2  -3   35.47    4.76
  -4  -2  -4   28.93    4.28
  -4  -2  -4   27.61    2.71
  -4  -2  -4   35.99    3.71
  -4  -2  -4   34.38    4.41
  -4  -2  -4   28.09    2.14
  -4  -2  -5   16.35    2.18
  -4  -2  -5   14.41    2.52
  -4  -2  -5   13.19    3.05
  -4  -2  -5   13.16    2.97
   4   2   5   16.11    2.94
  -4  -2  -5   11.77    1.35
  -4  -2  -6   38.45    2.06
  -4  -2  -6   54.53    4.68
  -4  -2  -6   50.74    3.89
   4   2   6   55.13    5.09
  -4  -2  -6   50.27    5.39
  -4  -2  -6   48.52    5.15
  -4  -2  -7   10.66    2.72
   4   2   7   11.70    2.05
  -4  -2  -7    8.66    2.11
  -4  -2  -7    9.09    1.85
  -4  -2  -7    9.19    2.55
  -4  -2  -7    5.50    0.64
  -4  -2  -7    5.77    0.70
   4   2   7    7.38    2.13
  -4  -2  -8    3.70    1.55
  -4  -2  -8    5.09    1.59
  -4  -2  -8    4.36    1.97
   4   2   8    3.66    1.49
  -4  -2  -8    4.57    2.01
   4   2   8    8.70    2.21
  -4  -2  -9    0.76    1.50
  -4  -2  -9    0.49    1.48
   4   2   9    0.65    1.21
  -4  -2  -9    0.85    1.09
  -4  -2  -9   -0.51    1.63
   4   2   9    0.44    1.19
  -4  -2 -10    5.89    1.92
   4   2  10    4.81    1.72
  -4  -2 -10    3.28    1.38
  -4  -2 -10    5.44    2.12
  -4  -2 -10    7.24    2.22
   4   2  10    1.76    1.63
  -4  -2 -11   13.47    2.60
   4   2  11   10.91    2.32
   4   2  11    7.53    0.80
  -4  -2 -11   11.08    2.82
  -4  -2 -11    9.39    2.61
   4   2  11    8.39    2.25
  -4  -2 -12   -0.52    1.72
   4   2  12    1.03    0.65
   4   2  12    0.44    1.04
   4   2  12    0.38    1.16
  -4  -2 -13    0.53    1.68
   4   2  13    2.32    0.84
   4   2  13    2.24    1.49
   4   2  13    2.42    1.64
  -4  -2 -14    0.54    1.65
   4   2  14    0.58    0.76
   4   2  14    0.45    1.50
   4   2  14    1.69    1.46
  -4  -2 -15   39.23    5.15
   4   2  15   46.96    4.97
   4   2  15   46.57    3.54
   4   2  15   50.06    4.91
   4   2  16    4.10    1.26
   4   2  16    4.63    1.99
   4   2  16    2.27    1.63
  -4  -2 -17   -0.60    1.92
   4   2  17    0.28    0.91
   4   2  17   -0.45    1.75
   4   2  17   -0.97    1.61
  -4  -2 -18    4.39    2.69
   4   2  18    8.20    2.44
   4   2  18    7.57    2.43
  -4  -2 -19   61.25    6.97
   4   2  19   53.27    5.33
   4   2  19   73.15    6.48
   4   2  20   24.04    3.75
   4   2  21   -0.45    1.62
   4   3 -16   59.01    5.43
  -4  -3  16   66.65    5.59
   4   3 -15   -0.85    1.82
   4   3 -15    1.21    1.45
  -4  -3  15    1.62    1.65
   4   3 -14    1.54    1.22
   4   3 -14    0.83    1.94
  -4  -3  14    1.54    1.52
   4   3 -13    0.36    1.11
  -4  -3  13    1.83    1.45
   4   3 -12    4.15    1.66
  -4  -3  12    5.90    1.83
   4   3 -11    4.54    1.59
  -4  -3  11    6.26    1.71
   4   3 -10    0.60    0.96
  -4  -3  10   -0.62    1.34
   4   3  -9    0.56    0.93
  -4  -3   9   -1.18    1.16
   4   3  -8    7.78    1.77
  -4  -3   8   10.18    1.93
  -4  -3   7   -0.31    1.03
   4   3  -7    1.43    1.10
  -4  -3   7   -0.51    0.92
  -4  -3   7    0.91    1.42
  -4  -3   6  179.12    7.42
  -4  -3   6  163.75    7.83
  -4  -3   6  177.27    8.01
  -4  -3   5   28.90    3.14
  -4  -3   5   32.04    2.86
  -4  -3   5   36.12    3.41
  -4  -3   4   10.82    1.67
  -4  -3   4   14.05    2.04
  -4  -3   4   12.68    1.98
  -4  -3   3   24.68    2.61
  -4  -3   3   26.63    2.64
  -4  -3   3   25.10    2.36
  -4  -3   2   -0.42    0.92
  -4  -3   2   -0.58    0.70
  -4  -3   2    0.34    0.57
  -4  -3   2    0.56    1.42
  -4  -3   1    1.88    0.97
  -4  -3   1   -0.18    0.85
  -4  -3   1    1.64    1.74
  -4  -3   1    2.80    0.87
  -4  -3   1    1.24    0.67
  -4  -3   0   15.94    1.66
  -4  -3   0   15.80    1.96
  -4  -3   0   16.53    3.37
  -4  -3   0   17.00    1.67
  -4  -3   0   12.89    1.33
  -4  -3   0   17.05    1.99
  -4  -3  -1    2.90    1.03
  -4  -3  -1    2.15    1.05
  -4  -3  -1    3.86    0.96
  -4  -3  -1    2.79    1.03
  -4  -3  -1    1.07    0.64
  -4  -3  -1    3.37    0.81
  -4  -3  -1   -1.94    3.15
  -4  -3  -1   -0.52    1.95
  -4  -3  -2    1.40    1.34
  -4  -3  -2   -1.04    2.05
  -4  -3  -2    0.99    1.01
  -4  -3  -2   -2.38    3.10
  -4  -3  -2    2.07    1.35
  -4  -3  -2    2.29    1.08
  -4  -3  -2    0.80    0.68
  -4  -3  -3  923.23   20.07
  -4  -3  -3  917.42   21.70
  -4  -3  -3  917.82   28.01
  -4  -3  -3  984.08   23.92
  -4  -3  -3  905.47   27.43
  -4  -3  -4    6.59    2.66
  -4  -3  -4    4.63    1.43
  -4  -3  -4    4.51    0.60
  -4  -3  -4    4.42    1.82
  -4  -3  -4    1.09    1.75
  -4  -3  -4    5.62    2.58
  -4  -3  -5    3.25    2.14
  -4  -3  -5    4.04    2.00
  -4  -3  -5    4.63    1.62
  -4  -3  -5    5.85    1.40
  -4  -3  -6   53.10    4.37
  -4  -3  -6   55.37    3.73
  -4  -3  -6   44.41    5.02
  -4  -3  -6   52.36    5.48
  -4  -3  -7   14.68    3.19
  -4  -3  -7   20.62    2.44
  -4  -3  -7   22.71    3.64
  -4  -3  -7   15.35    2.54
  -4  -3  -8   13.36    2.98
  -4  -3  -8   14.49    2.15
  -4  -3  -8   14.06    3.10
  -4  -3  -8   13.02    2.39
  -4  -3  -9   33.61    3.24
  -4  -3  -9   28.82    3.97
  -4  -3  -9   32.67    3.68
  -4  -3  -9   33.72    4.39
  -4  -3 -10   10.83    2.07
   4   3  10   10.62    1.48
  -4  -3 -10   14.16    2.98
  -4  -3 -10    8.61    2.53
  -4  -3 -10    9.41    2.09
  -4  -3 -11   39.16    4.60
  -4  -3 -11   42.75    4.98
   4   3  11   33.76    2.73
  -4  -3 -11   34.10    4.01
  -4  -3 -12  141.10    8.93
   4   3  12  115.83    5.57
  -4  -3 -12  118.46    7.44
  -4  -3 -12  118.08    8.33
   4   3  13   16.94    2.20
  -4  -3 -13   21.85    3.86
   4   3  14    2.10    1.13
  -4  -3 -14    2.62    1.81
   4   3  14    0.81    1.36
   4   3  15    2.32    1.18
  -4  -3 -15    3.26    2.02
   4   3  15    2.02    1.45
   4   3  16   17.76    2.65
  -4  -3 -16   15.23    3.52
   4   3  16   12.00    2.56
   4   3  17   18.95    2.93
   4   3  17   18.98    3.17
  -4  -3 -17   18.20    3.84
   4   3  18   13.65    2.72
  -4  -3 -18   20.54    4.11
   4   3  19    0.38    1.22
  -4  -3 -19    3.12    2.40
  -4  -4  15    0.38    1.43
  -4  -4  14   19.90    3.09
  -4  -4  13   42.19    4.10
   4   4 -13   28.38    5.24
  -4  -4  12    2.68    1.51
   4   4 -12    3.26    2.34
  -4  -4  11    0.32    1.06
   4   4 -11   -0.80    1.53
  -4  -4  10   10.31    2.05
   4   4 -10   13.22    3.59
  -4  -4   9   46.89    3.96
   4   4  -9   39.52    5.77
  -4  -4   8   22.54    2.70
   4   4  -8   19.28    3.98
  -4  -4   7    2.55    1.25
   4   4  -7    2.16    1.83
  -4  -4   6   27.40    2.78
  -4  -4   5   15.04    2.07
  -4  -4   4    7.34    1.46
  -4  -4   3   23.63    3.83
  -4  -4   3   26.85    2.46
  -4  -4   2    9.12    1.43
  -4  -4   2    3.40    2.19
  -4  -4   2    2.93    1.87
  -4  -4   1    8.15    1.41
  -4  -4   1   10.58    1.46
  -4  -4   1    7.39    2.38
  -4  -4   1    5.19    2.13
  -4  -4   0    6.62    1.43
  -4  -4   0    6.65    1.12
  -4  -4   0    2.20    1.91
  -4  -4   0    4.15    2.21
  -4  -4  -1   20.96    2.54
  -4  -4  -1   21.86    1.77
  -4  -4  -1   20.36    3.59
  -4  -4  -1   18.46    3.29
  -4  -4  -2   -0.29    1.03
  -4  -4  -2    0.19    0.44
  -4  -4  -2   -0.53    1.60
  -4  -4  -2   -2.22    2.17
  -4  -4  -3    6.45    1.81
  -4  -4  -3    3.59    0.66
  -4  -4  -3    3.95    2.15
  -4  -4  -3    1.03    1.31
  -4  -4  -4   29.83    3.53
  -4  -4  -4   25.36    3.83
  -4  -4  -4   16.85    3.27
  -4  -4  -5   51.28    5.12
  -4  -4  -5   53.44    4.86
  -4  -4  -5   53.77    5.56
  -4  -4  -5   54.77    3.55
  -4  -4  -6   32.51    4.26
  -4  -4  -6   35.68    2.96
  -4  -4  -6   28.48    3.97
  -4  -4  -6   30.45    3.92
  -4  -4  -7    4.40    1.39
  -4  -4  -7    3.83    2.04
  -4  -4  -7    6.15    2.08
  -4  -4  -7    3.49    1.85
  -4  -4  -8   -0.49    1.42
  -4  -4  -8    0.23    0.95
  -4  -4  -8   -0.86    1.43
  -4  -4  -9   -0.44    1.45
  -4  -4  -9    0.49    1.41
  -4  -4 -10   11.15    2.79
   4   4  10   14.92    2.24
  -4  -4 -11    1.37    1.70
   4   4  11    0.28    0.85
  -4  -4 -11   -0.49    1.42
  -4  -4 -12   -0.94    1.55
   4   4  12   -0.30    1.00
  -4  -4 -12    0.49    1.42
   4   4  13   18.98    2.79
  -4  -4 -13   22.72    3.79
   4   4  14   13.06    2.44
  -4  -4 -14   16.04    3.45
   4   4  15   17.17    2.87
  -4  -4 -15   14.70    3.28
   4   4  16    3.49    1.71
  -4  -4 -16    5.41    2.49
  -4  -4 -17    2.79    2.33
  -4  -4 -18    1.73    2.34
  -4  -4 -19    1.78    1.97
  -4  -5  13    1.04    1.29
  -4  -5  12    0.67    1.24
  -4  -5  11  111.69    6.53
  -4  -5  10    3.40    1.51
   4   5 -10    5.63    2.89
  -4  -5   9    0.30    1.06
   4   5  -9    0.79    1.69
  -4  -5   8    7.89    1.84
   4   5  -8    9.21    3.04
  -4  -5   7    0.80    1.09
  -4  -5   6    1.26    1.06
  -4  -5   5    4.76    1.32
  -4  -5   5    6.71    2.16
  -4  -5   4    3.34    1.21
  -4  -5   4    2.77    1.72
  -4  -5   3    2.90    1.16
  -4  -5   3    2.68    1.71
  -4  -5   2   26.78    3.69
  -4  -5   2   29.21    4.45
  -4  -5   2   34.76    2.79
  -4  -5   1    0.17    0.73
  -4  -5   1   -0.42    1.75
  -4  -5   1   -0.59    1.49
  -4  -5   0    0.31    0.64
  -4  -5   0    1.64    1.47
  -4  -5   0    1.13    1.43
  -4  -5  -1   -0.55    1.48
  -4  -5  -1   -1.20    1.85
  -4  -5  -1   -0.34    1.30
  -4  -5  -2   10.08    2.79
  -4  -5  -2    9.02    2.33
  -4  -5  -2    9.02    2.29
  -4  -5  -3    0.52    1.49
  -4  -5  -3   -1.53    1.69
  -4  -5  -3    2.03    1.41
  -4  -5  -4   -0.51    1.46
  -4  -5  -4   -1.51    1.70
  -4  -5  -4   -0.43    1.44
  -4  -5  -5   16.40    3.22
  -4  -5  -5   19.14    2.97
  -4  -5  -5   22.74    3.70
  -4  -5  -6   -0.49    1.49
  -4  -5  -6    0.38    1.40
  -4  -5  -6    0.47    1.43
  -4  -5  -7    0.97    1.55
  -4  -5  -7   -1.14    1.21
  -4  -5  -7    0.99    1.77
  -4  -5  -8   -0.48    1.45
  -4  -5  -8   -0.39    1.62
  -4  -5  -8   -0.51    1.39
  -4  -5  -9    0.47    1.29
  -4  -5  -9    1.05    1.89
  -4  -5  -9   -0.79    1.42
  -4  -5 -10    2.83    1.82
  -4  -5 -10    7.08    2.13
  -4  -5 -10    4.89    2.21
   4   5  10    5.67    1.80
  -4  -5 -11   25.00    3.69
  -4  -5 -11   23.45    3.68
  -4  -5 -11   17.48    3.77
   4   5  11   18.20    2.88
  -4  -5 -12    9.52    2.64
  -4  -5 -12   14.11    3.39
   4   5  12    8.56    2.25
   4   5  13   10.99    2.45
  -4  -5 -13    6.77    2.46
   4   5  14    4.68    1.88
  -4  -5 -14    6.96    2.40
  -4  -6  10   22.51    3.03
  -4  -6   9    1.84    1.38
  -4  -6   8    5.90    1.77
  -4  -6   7    0.57    1.09
  -4  -6   3   22.85    4.20
  -4  -6   2    0.61    1.76
  -4  -6   1   11.71    2.98
  -4  -6   0   21.34    3.91
  -4  -6  -1    7.59    2.60
  -4  -6  -2    1.05    1.51
  -4  -6  -3   21.33    3.77
  -4  -6  -4    4.45    2.23
  -4  -6  -5   -0.48    1.68
  -4  -6  -6   30.88    4.60
  -4  -6  -6   38.12    4.60
  -4  -6  -7    3.97    2.24
  -4  -6  -7    2.34    1.90
  -4  -6  -8    1.16    2.09
  -4  -6  -8    0.46    1.38
  -4  -6  -9   41.68    5.57
  -4  -6 -10    9.22    3.01
  -4  -6 -11    0.64    1.84
  -4  -6 -12    0.66    2.10
  -4  -6 -13    4.12    2.28
  -4  -6 -14   11.39    3.56
   5  -4  -5    1.69    1.72
   5  -4  -4    2.13    1.83
   5  -4  -3   42.59    4.78
   5  -4  -2   24.71    3.71
   5  -4  -1    1.75    1.83
   5  -4   0   24.21    3.69
   5  -4   1    3.98    1.85
   5  -4   2    1.78    1.71
  -5   3  11    8.97    3.00
  -5   3  10    5.82    2.33
  -5   3   9    2.12    1.76
  -5   3   8    1.06    1.84
  -5   3   7    3.19    2.04
  -5   3   6   13.26    3.15
   5  -3  -6   19.60    3.67
  -5   3   5   21.29    3.84
   5  -3  -5   19.81    3.82
   5  -3  -5   17.28    2.73
  -5   3   5   11.60    3.89
   5  -3  -4    7.23    2.62
  -5   3   4    2.86    2.83
   5  -3  -4    7.98    2.12
  -5   3   4    4.28    2.18
   5  -3  -3    4.51    2.24
  -5   3   3   10.58    3.65
   5  -3  -3    8.47    1.98
  -5   3   3   12.39    3.06
   5  -3  -2    1.14    1.74
  -5   3   2   -2.78    3.12
   5  -3  -2    2.76    1.48
  -5   3   2    2.17    1.80
   5  -3  -1    4.65    2.09
  -5   3   1    8.24    3.49
   5  -3  -1    7.71    1.97
  -5   3   1    5.47    2.23
   5  -3   0   15.34    3.46
  -5   3   0   25.12    4.76
  -5   3   0   13.79    3.36
   5  -3   0   17.47    2.84
   5  -3   1    0.36    1.25
  -5   3  -1    1.34    2.73
   5  -3   2   19.47    2.99
  -5   3  -2   11.27    3.56
   5  -3   3   13.39    2.59
  -5   3  -3   11.75    3.44
   5  -3   4    4.91    2.02
  -5   3  -4    9.06    3.23
   5  -3   5    0.77    1.43
  -5   3  -5   -0.64    2.22
   5  -3   6   -0.78    1.54
   5  -3   7   23.37    3.47
  -5   3  -7   16.63    3.80
   5  -3   8    3.63    1.94
  -5   3  -8    1.74    2.23
  -5   3  -9   -1.13    2.10
  -5   3 -10   15.99    3.56
  -5   2  13    0.60    1.91
  -5   2  12   -0.60    1.81
  -5   2  11    9.46    2.90
  -5   2  10   14.70    3.40
  -5   2   9    2.34    2.25
  -5   2   8   82.70    7.44
   5  -2  -8   79.15    8.22
   5  -2  -7    0.75    2.49
  -5   2   7    0.76    2.06
  -5   2   7    1.16    2.09
   5  -2  -6    1.47    2.12
  -5   2   6    1.49    2.02
  -5   2   6    1.74    2.08
   5  -2  -5   21.49    2.53
  -5   2   5   24.98    4.12
   5  -2  -5   20.96    4.30
  -5   2   5   28.63    5.00
   5  -2  -4    3.06    1.24
  -5   2   4    4.07    2.30
   5  -2  -4    1.11    1.69
   5  -2  -4   -0.71    1.93
  -5   2   4    0.72    2.69
   5  -2  -3    1.23    1.00
  -5   2   3   -0.58    1.47
   5  -2  -3   -0.56    1.62
   5  -2  -3   -1.40    1.64
  -5   2   3   -0.71    2.47
   5  -2  -2   12.48    3.14
  -5   2   2   20.83    3.70
   5  -2  -2   16.22    2.34
  -5   2   2   17.60    4.01
   5  -2  -1    7.46    2.53
  -5   2   1    4.63    2.22
   5  -2  -1    6.56    1.62
  -5   2   1    7.64    3.13
   5  -2   0    3.49    2.16
  -5   2   0    0.58    1.57
   5  -2   0    0.54    1.04
  -5   2   0   -2.05    2.63
   5  -2   1    0.59    1.70
  -5   2  -1    2.33    1.85
   5  -2   1    3.37    1.45
  -5   2  -1    0.68    2.06
   5  -2   2    4.18    2.07
  -5   2  -2    1.76    2.03
   5  -2   2    2.61    1.34
  -5   2  -2    2.02    2.15
   5  -2   3    0.61    1.75
  -5   2  -3    0.59    1.79
   5  -2   3   -0.60    1.35
  -5   2  -3   -1.33    2.12
   5  -2   4   12.31    3.29
  -5   2  -4   10.08    2.85
   5  -2   4    8.36    2.02
  -5   2  -4    5.93    2.69
   5  -2   5    4.79    1.81
  -5   2  -5    2.61    2.17
   5  -2   5    5.00    2.48
   5  -2   6    3.28    1.54
  -5   2  -6    1.30    2.33
   5  -2   6    5.09    2.20
   5  -2   7   20.23    3.01
  -5   2  -7   15.55    3.80
   5  -2   7   18.12    3.90
  -5   2  -8    9.71    3.24
   5  -2   8   14.20    2.59
  -5   2  -8   12.02    2.97
   5  -2   9    4.61    1.87
  -5   2  -9    0.49    1.87
   5  -2  10   -0.73    1.53
  -5   2 -10   -0.47    1.63
   5  -2  11    4.51    1.84
  -5   1  13   18.38    4.10
  -5   1  12    3.89    2.33
   5  -1 -12    4.53    2.40
  -5   1  11   16.65    3.85
   5  -1 -11   19.19    4.44
  -5   1  10    3.17    2.19
   5  -1 -10    0.72    2.30
  -5   1   9   15.72    3.68
   5  -1  -9   13.48    3.98
   5  -1  -8  120.54    9.84
  -5   1   8  119.45    9.35
   5  -1  -7   65.74    7.40
  -5   1   7   66.34    6.81
   5  -1  -6   -0.67    2.66
  -5   1   6   -1.23    1.96
   5  -1  -5   -0.13    0.79
   5  -1  -5    0.66    2.37
  -5   1   5   -0.61    1.95
   5  -1  -4   30.42    5.13
   5  -1  -4   34.19    2.53
  -5   1   3   59.05    6.40
   5  -1  -3   62.64    6.23
   5  -1  -3   55.95    6.68
   5  -1  -3   46.76    3.17
   5  -1  -2   37.13    2.90
   5  -1  -2   39.45    3.10
  -5   1   2   39.60    5.29
   5  -1  -2   42.11    5.14
   5  -1  -1    1.13    1.63
   5  -1  -1    0.75    0.91
  -5   1   1    3.05    2.19
   5  -1  -1    2.07    1.09
   5  -1   0    9.12    2.74
  -5   1   0    7.30    2.86
   5  -1   0    6.06    1.39
   5  -1   1    2.87    1.99
  -5   1  -1    3.03    1.93
   5  -1   1    1.50    1.01
  -5   1  -2   50.21    5.83
   5  -1   2   43.35    3.53
  -5   1  -3    1.82    1.65
   5  -1   3    4.07    1.38
   5  -1   3    2.36    1.88
  -5   1  -4   -0.61    1.85
   5  -1   4    3.02    1.28
   5  -1   4    3.58    1.98
  -5   1  -5   19.58    3.82
   5  -1   5   14.04    2.25
   5  -1   5   14.51    3.45
   5  -1   6   44.70    3.87
  -5   1  -6   46.79    5.74
   5  -1   6   48.40    5.89
   5  -1   7    9.04    2.00
  -5   1  -7    4.95    2.23
   5  -1   8    4.92    1.77
  -5   1  -8    2.07    1.69
   5  -1   9   19.68    2.88
  -5   1  -9   20.37    3.43
   5  -1  10   12.81    2.43
   5  -1  10    7.10    2.71
   5  -1  11    1.05    1.35
   5  -1  12   25.30    3.48
   5  -1  13    5.35    1.91
   5  -1  14    1.59    1.66
   5   0 -14    2.12    2.15
   5   0 -13    6.25    2.50
   5   0 -12    7.48    2.93
  -5   0  12   14.43    3.74
   5   0 -11   -0.67    1.81
  -5   0  11    1.35    2.05
   5   0 -10   -0.65    1.77
  -5   0  10    0.67    1.92
   5   0  -9    1.28    1.84
  -5   0   9    1.32    1.90
   5   0  -8   13.14    3.41
  -5   0   8   14.35    3.71
  -5   0   7   41.93    5.68
   5   0  -7   52.76    6.13
   5   0  -6   26.39    4.50
  -5   0   6   33.31    5.03
   5   0  -5    7.05    2.59
  -5   0   5    8.28    2.81
  -5   0   4   -2.19    2.97
  -5   0   4    1.90    2.10
   5   0  -4   -1.03    1.28
   5   0  -4   -0.58    1.75
  -5   0   3   44.00    5.67
   5   0  -3   30.85    1.93
  -5   0   3   37.11    5.77
   5   0  -3   38.33    3.05
  -5   0   2    6.30    3.16
  -5   0   2   10.01    3.01
   5   0  -2   10.38    1.31
   5   0  -2    9.56    1.59
  -5   0   1    1.37    2.64
   5   0  -1    4.50    1.05
   5   0  -1    3.50    1.04
   5   0   0   17.57    1.93
  -5   0   0   19.96    3.85
   5   0   0   21.31    3.78
  -5   0   0   13.52    3.85
   5   0   0   13.70    1.72
   5   0   1   12.38    2.97
  -5   0  -1   12.50    3.29
  -5   0  -1    3.33    2.94
   5   0   1   12.33    1.72
   5   0   2   23.74    4.00
  -5   0  -2   15.77    4.00
   5   0   2   15.34    2.19
  -5   0  -2   17.46    3.66
  -5   0  -3   -1.30    2.80
   5   0   3   -0.64    1.10
  -5   0  -3   -0.62    1.47
   5   0   4   27.01    2.77
  -5   0  -4   23.98    4.43
   5   0   5   -0.25    1.03
  -5   0  -5    0.64    1.85
   5   0   6    9.19    1.86
  -5   0  -6    6.36    2.52
   5   0   7    0.84    1.00
  -5   0  -7    2.53    2.19
   5   0   7    0.59    1.61
   5   0   8   17.71    2.57
   5   0   8   22.79    4.00
   5   0   9   33.34    4.95
  -5   0  -9   32.99    5.03
   5   0   9   34.28    3.58
   5   0  10    1.97    1.34
  -5   0 -10    1.27    1.83
   5   0  10    2.45    1.76
   5   0  11    3.79    1.62
  -5   0 -11    3.86    2.39
   5   0  11    3.70    2.14
   5   0  12    9.06    2.15
  -5   0 -12    4.56    2.58
   5   0  12    3.73    2.16
   5   0  13    2.66    1.41
   5   0  13    3.76    2.25
   5   0  14    0.40    1.32
   5   0  15   -0.83    1.44
   5   1 -16    2.58    2.14
   5   1 -15    3.80    2.28
   5   1 -14    1.24    1.88
  -5  -1  14    2.73    1.96
   5   1 -13    2.43    1.75
  -5  -1  13    0.52    1.74
   5   1 -12    2.97    2.06
   5   1 -11   -0.58    1.58
  -5  -1  10    2.81    2.33
   5   1 -10    5.67    2.44
  -5  -1   9    3.45    2.20
   5   1  -9    2.77    1.92
   5   1  -8    4.88    2.15
  -5  -1   8    3.41    2.17
   5   1  -7   -1.58    1.68
  -5  -1   7    0.67    1.70
   5   1  -6    8.75    2.66
  -5  -1   6    5.30    2.55
   5   1  -5   39.15    4.79
  -5  -1   5   41.95    5.61
  -5  -1   4   -2.21    2.12
  -5  -1   3   -2.14    2.65
  -5  -1   2    1.39    2.31
  -5  -1   1    1.36    2.53
  -5  -1   0    0.67    2.30
   5   1   1    0.31    0.75
   5   1   2    0.36    0.91
  -5  -1  -2   -1.93    2.69
  -5  -1  -2   -0.63    1.60
   5   1   3   -0.20    1.03
  -5  -1  -3    0.63    1.71
  -5  -1  -3   -3.82    2.59
   5   1   3    1.12    1.69
   5   1   4   60.22    4.12
  -5  -1  -4   53.11    6.21
   5   1   4   58.13    6.04
  -5  -1  -4   61.07    6.47
  -5  -1  -5    6.27    2.70
   5   1   5    8.41    2.53
  -5  -1  -5    6.26    2.88
   5   1   5    6.37    1.62
  -5  -1  -6   14.41    3.36
   5   1   6   16.33    3.51
  -5  -1  -6    9.30    3.16
   5   1   6   14.33    2.38
   5   1   7   33.12    3.38
  -5  -1  -7   37.64    5.22
  -5  -1  -7   35.19    5.04
   5   1   7   28.95    4.37
  -5  -1  -8    1.26    2.01
   5   1   8   -0.57    1.55
  -5  -1  -8   -0.62    2.13
   5   1   8   -0.91    1.17
  -5  -1  -9    0.63    1.82
   5   1   9   -0.58    1.56
  -5  -1  -9    0.62    1.97
   5   1   9    0.65    1.16
  -5  -1 -10    0.64    1.73
   5   1  10    4.06    2.16
   5   1  10    3.44    1.62
  -5  -1 -10    2.48    2.31
   5   1  11    8.77    2.75
   5   1  11    5.44    1.91
  -5  -1 -11   11.27    3.24
   5   1  12    2.94    2.04
   5   1  12    4.96    1.83
  -5  -1 -12    3.81    2.44
   5   1  13   11.81    3.22
  -5  -1 -13    9.69    3.17
   5   1  13   16.80    2.93
   5   1  14   37.28    4.25
   5   1  14   28.47    4.57
   5   1  15   13.57    2.86
   5   1  15    8.33    2.69
   5   1  16    5.94    2.15
  -5  -2  14    5.04    2.11
   5   2 -13   33.66    4.60
  -5  -2  13   32.21    4.33
   5   2 -12   13.68    3.20
  -5  -2  12   21.10    3.40
   5   2 -11    9.04    2.64
  -5  -2  11   17.86    3.19
   5   2 -10    2.31    1.60
  -5  -2  10    1.66    1.54
   5   2  -9   -0.45    1.22
  -5  -2   9    0.79    1.31
   5   2  -8   -0.87    1.44
  -5  -2   8   -1.12    1.13
   5   2  -7    1.26    1.34
  -5  -2   7    1.76    1.31
  -5  -2   6   17.17    2.63
  -5  -2   6   13.93    3.67
  -5  -2   5   69.20    7.42
  -5  -2   4    2.92    2.53
  -5  -2   4    9.44    3.17
  -5  -2   3    4.94    3.18
  -5  -2   3    5.98    2.63
  -5  -2   2   24.66    4.91
  -5  -2   2   29.54    4.79
  -5  -2   1    6.67    3.57
  -5  -2   1   13.64    3.42
  -5  -2   0   -2.60    3.95
  -5  -2   0    0.64    1.85
  -5  -2  -1   -2.55    3.87
  -5  -2  -1    5.72    2.59
  -5  -2  -2   -1.88    3.65
  -5  -2  -2    5.69    2.65
  -5  -2  -3   40.18    5.75
  -5  -2  -3   69.30    7.00
  -5  -2  -4   11.64    4.09
  -5  -2  -4   25.24    4.66
  -5  -2  -5  139.48   10.03
  -5  -2  -5  144.05   10.16
  -5  -2  -6   51.54    6.48
  -5  -2  -6   65.06    6.76
  -5  -2  -7   -1.25    1.80
  -5  -2  -7   -1.19    3.24
  -5  -2  -8   53.04    6.15
  -5  -2  -8   51.22    6.03
   5   2   8   56.33    6.02
   5   2   9    7.74    2.54
  -5  -2  -9    1.20    2.37
  -5  -2  -9    1.88    1.90
   5   2  10    4.98    2.19
  -5  -2 -10    3.61    2.45
  -5  -2 -10    5.03    2.34
   5   2  11    1.66    2.06
  -5  -2 -11   -0.61    1.84
  -5  -2 -11   -0.63    2.01
   5   2  12   13.30    3.24
  -5  -2 -12    8.63    3.02
   5   2  13    6.66    2.55
  -5  -2 -13    0.63    2.17
   5   2  14   15.55    3.30
   5   2  15   12.77    3.07
   5   2  16    6.64    2.71
   5   2  17   19.85    3.84
  -5  -3  13    0.46    1.31
  -5  -3  12   20.33    3.29
  -5  -3  11   15.63    2.97
  -5  -3  10    1.16    1.49
  -5  -3   7    9.91    3.59
  -5  -3   6   10.44    3.51
  -5  -3   5    2.19    2.21
  -5  -3   5   -0.73    2.10
  -5  -3   4    0.71    1.93
  -5  -3   4   -2.11    2.78
  -5  -3   3   35.50    5.36
  -5  -3   3   42.79    5.81
  -5  -3   2    5.45    2.53
  -5  -3   2   -3.29    2.60
  -5  -3   1    0.67    1.93
  -5  -3   1    0.64    2.21
  -5  -3   0    0.66    1.41
  -5  -3   0   -1.25    2.32
  -5  -3  -1    5.17    2.32
  -5  -3  -1    3.05    2.11
  -5  -3  -2   10.21    2.94
  -5  -3  -2    9.01    2.95
  -5  -3  -3   13.28    3.22
  -5  -3  -3    8.31    2.80
  -5  -3  -4   -0.63    1.81
  -5  -3  -4   -1.76    2.25
  -5  -3  -5    3.76    2.09
  -5  -3  -5    4.04    2.29
  -5  -3  -6    0.62    1.69
  -5  -3  -6   -0.57    1.74
  -5  -3  -7    9.28    2.91
  -5  -3  -7    6.28    2.51
  -5  -3  -8   10.47    3.19
  -5  -3  -8    5.14    2.46
  -5  -3  -9    1.23    1.87
  -5  -3  -9    1.14    1.65
  -5  -3 -10    2.47    2.13
  -5  -3 -10   -1.15    1.92
  -5  -3 -11   -0.62    1.57
  -5  -3 -11    1.76    1.78
  -5  -3 -12   -0.62    1.68
  -5  -3 -12   -0.59    1.80
  -5  -3 -13   -0.60    2.17
  -5  -4   6    1.38    2.09
  -5  -4   5   16.00    3.90
  -5  -4   4   -0.75    1.92
  -5  -4   4    9.04    3.04
  -5  -4   3    3.67    2.34
  -5  -4   3    3.13    2.48
  -5  -4   2    4.99    2.82
  -5  -4   2    1.22    2.03
  -5  -4   1   -0.69    1.76
  -5  -4   1   -1.19    1.80
  -5  -4   0   -1.35    2.05
  -5  -4   0   -0.58    2.15
  -5  -4  -1    5.28    2.37
  -5  -4  -1    2.85    2.12
  -5  -4  -2    8.40    2.77
  -5  -4  -2    0.56    2.47
  -5  -4  -3   14.61    3.56
  -5  -4  -3   10.51    3.32
  -5  -4  -4   17.56    3.67
  -5  -4  -4   10.88    3.35
  -5  -4  -5   44.15    5.66
  -5  -4  -5   38.81    5.21
  -5  -4  -6    9.86    2.96
  -5  -4  -6    3.75    2.52
  -5  -4  -7    9.75    3.15
  -5  -4  -7    8.03    2.73
  -5  -4  -8    0.60    1.54
  -5  -4  -8   -2.15    2.24
  -5  -4  -9   -0.60    1.53
  -5  -4  -9    0.54    1.56
  -5  -4 -10    1.80    2.00
  -5  -4 -10   -1.64    1.89
  -5  -4 -11    5.99    2.76
  -5  -4 -11    5.55    2.61
  -5  -4 -12    3.38    2.30
  -5  -4 -13    1.14    2.06
  -5  -5   2   11.86    3.16
  -5  -5   1   16.92    3.64
  -5  -5   0   -0.52    1.87
  -5  -5  -1   -0.67    2.02
  -5  -5  -1   -0.51    1.96
  -5  -5  -2   -0.65    1.87
  -5  -5  -2    0.50    1.86
  -5  -5  -3    1.90    1.93
  -5  -5  -3    0.99    1.77
  -5  -5  -4   -1.24    1.69
  -5  -5  -4   -0.49    1.98
  -5  -5  -5    9.21    3.23
  -5  -5  -6   12.10    3.24
  -5  -5  -7    5.36    2.49
  -5  -5  -8    4.11    2.26


TITL OriGi135_auto in P-1
REM P-1 (#2 in standard setting)
CELL 0.71073   4.179271   5.931581  19.645066  86.1297  87.5473  83.3891
ZERR    1.00   0.000144   0.000196   0.000497   0.0024   0.0024   0.0028
LATT  1
SFAC C H O F S
UNIT 22.00 4.00 2.00 10.00 2.00
REM  CrysAlisPro recorded range (K): Min=200.0; max=200.0; aver:200.0
TEMP -73
SIZE 0.12 0.26 0.47
TREF
HKLF 4
END
_computing_structure_solution     'SHELXT 2014/4 (Sheldrick, 2014)'
;
_shelx_hkl_checksum                90180
_olex2_submission_special_instructions  'No special instructions were received'
_oxdiff_exptl_absorpt_empirical_details
;
Empirical correction (ABSPACK) includes:
- Absorption correction using spherical harmonics
- Frame scaling
;
_oxdiff_exptl_absorpt_empirical_full_max  1.334
_oxdiff_exptl_absorpt_empirical_full_min  0.809
