# Supplementary material for: Enhancing the Solid-State Emission of Carbonyl-Containing Compounds by Means of Introducing a Bifuran Core
Source: ACS Appl Opt Mater. 2025 Apr 21;3(5):1044–9. doi: 10.1021/acsaom.5c00106 (PMC12105016; doi:10.1021/acsaom.5c00106)
Supplement: Supplementary file 6 [file ot5c00106_si_006.cif]

data_origi82
_audit_creation_date               2022-02-15
_audit_creation_method
;
Olex2 1.5
(compiled 2021.12.09 svn.r5202d8cf for OlexSys, GUI svn.r6439)
;
_shelx_SHELXL_version_number       '2018/3'
_audit_contact_author_address      ?
_audit_contact_author_email        ?
_audit_contact_author_name         ''
_audit_contact_author_phone        ?
_publ_contact_author_id_orcid      ?
_publ_section_references
;
Dolomanov, O.V., Bourhis, L.J., Gildea, R.J, Howard, J.A.K. & Puschmann, H.
 (2009), J. Appl. Cryst. 42, 339-341.

Sheldrick, G.M. (2015). Acta Cryst. A71, 3-8.

Sheldrick, G.M. (2015). Acta Cryst. C71, 3-8.
;
_chemical_name_common              ?
_chemical_name_systematic          ?
_chemical_formula_moiety           'C10 H6 O4'
_chemical_formula_sum              'C10 H6 O4'
_chemical_formula_weight           190.15
_chemical_melting_point            ?
_chemical_oxdiff_formula           C10H6O2
loop_
  _atom_type_symbol
  _atom_type_description
  _atom_type_scat_dispersion_real
  _atom_type_scat_dispersion_imag
  _atom_type_scat_source
 'C' 'C' 0.0033 0.0016 'International Tables Vol C Tables 4.2.6.8 and 6.1.1.4'
 'H' 'H' 0.0000 0.0000 'International Tables Vol C Tables 4.2.6.8 and 6.1.1.4'
 'O' 'O' 0.0106 0.0060 'International Tables Vol C Tables 4.2.6.8 and 6.1.1.4'

_shelx_space_group_comment
;
The symmetry employed for this shelxl refinement is uniquely defined
by the following loop, which should always be used as a source of
symmetry information in preference to the above space-group names.
They are only intended as comments.
;
_space_group_crystal_system        'monoclinic'
_space_group_IT_number             14
_space_group_name_H-M_alt          'P 1 21/n 1'
_space_group_name_Hall             '-P 2yn'
loop_
  _space_group_symop_operation_xyz
 'x, y, z'
 '-x+1/2, y+1/2, -z+1/2'
 '-x, -y, -z'
 'x-1/2, -y-1/2, z-1/2'

_cell_length_a                     3.7292(2)
_cell_length_b                     14.8371(11)
_cell_length_c                     7.5165(5)
_cell_angle_alpha                  90
_cell_angle_beta                   96.755(7)
_cell_angle_gamma                  90
_cell_volume                       413.00(5)
_cell_formula_units_Z              2
_cell_measurement_reflns_used      1769
_cell_measurement_temperature      291.12(10)
_cell_measurement_theta_max        32.1480
_cell_measurement_theta_min        2.7440
_shelx_estimated_absorpt_T_max     0.991
_shelx_estimated_absorpt_T_min     0.968
_exptl_absorpt_coefficient_mu      0.120
_exptl_absorpt_correction_T_max    1.000
_exptl_absorpt_correction_T_min    0.898
_exptl_absorpt_correction_type     gaussian
_exptl_absorpt_process_details
;
CrysAlisPro 1.171.41.123a (Rigaku Oxford Diffraction, 2022)
Numerical absorption correction based on gaussian integration over
a multifaceted crystal model
Empirical absorption correction using spherical harmonics,
implemented in SCALE3 ABSPACK scaling algorithm.
;
_exptl_absorpt_special_details     ?
_exptl_crystal_colour              colourless
_exptl_crystal_colour_primary      colourless
_exptl_crystal_density_diffrn      1.529
_exptl_crystal_density_meas        ?
_exptl_crystal_density_method      ?
_exptl_crystal_description         prism
_exptl_crystal_F_000               196
loop_
  _exptl_crystal_face_index_h
  _exptl_crystal_face_index_k
  _exptl_crystal_face_index_l
  _exptl_crystal_face_perp_dist
 0 8 -10 0.0374
 0 -8 10 0.0374
 0 -19 -4 0.0320
 0 19 4 0.0752
 -5 3 3 0.1328
 4 -11 -4 0.1146
 -4 -9 6 0.0941
 4 -14 3 0.0992
 3 11 -7 0.1040
 5 -7 3 0.1049
 -4 -4 8 0.0973
 -4 1 8 0.0987
 0 -1 11 0.0492
 4 -3 6 0.0939
 0 9 9 0.0473
 5 3 2 0.1049
 -2 9 9 0.0820
 1 18 4 0.0711

_exptl_crystal_size_max            0.269
_exptl_crystal_size_mid            0.109
_exptl_crystal_size_min            0.075
loop_
  _exptl_oxdiff_crystal_face_indexfrac_h
  _exptl_oxdiff_crystal_face_indexfrac_k
  _exptl_oxdiff_crystal_face_indexfrac_l
  _exptl_oxdiff_crystal_face_x
  _exptl_oxdiff_crystal_face_y
  _exptl_oxdiff_crystal_face_z
 -0.1438 7.5898 -9.7679 -0.0260 -0.9979 0.0589
 0.1438 -7.5898 9.7679 0.0260 0.9979 -0.0589
 -0.3207 -19.4242 -3.7783 -0.9938 0.0260 0.1078
 0.4119 19.4122 3.7376 0.9956 -0.0260 -0.0905
 -5.1678 2.5150 2.6803 -0.0050 -0.0003 -1.0000
 4.2181 -10.9753 -3.9853 -0.4486 0.0121 0.8936
 -4.0302 -9.4338 5.7687 -0.3678 0.5345 -0.7609
 3.5306 -13.6119 2.8915 -0.3447 0.6353 0.6911
 3.2354 11.2325 -6.8415 0.3752 -0.6904 0.6186
 4.5812 -7.3185 2.5323 -0.0409 0.5232 0.8512
 -3.8836 -3.8507 7.7427 -0.0481 0.6063 -0.7938
 -3.7161 1.2277 8.2959 0.1996 0.5647 -0.8008
 -0.1404 -0.9898 10.5398 0.3293 0.9304 -0.1609
 4.0720 -2.8275 5.5382 0.2416 0.6817 0.6906
 0.0816 9.4250 9.3719 0.7497 0.6405 -0.1668
 4.8972 2.5715 2.4453 0.3992 0.3405 0.8513
 -2.2023 8.9456 8.9475 0.6205 0.5303 -0.5777
 1.0145 18.2905 4.4470 0.9968 0.0785 0.0174

_exptl_transmission_factor_max     ?
_exptl_transmission_factor_min     ?
_diffrn_reflns_av_R_equivalents    0.0159
_diffrn_reflns_av_unetI/netI       0.0215
_diffrn_reflns_Laue_measured_fraction_full  0.997
_diffrn_reflns_Laue_measured_fraction_max  0.802
_diffrn_reflns_limit_h_max         4
_diffrn_reflns_limit_h_min         -5
_diffrn_reflns_limit_k_max         20
_diffrn_reflns_limit_k_min         -19
_diffrn_reflns_limit_l_max         11
_diffrn_reflns_limit_l_min         -10
_diffrn_reflns_number              2880
_diffrn_reflns_point_group_measured_fraction_full  0.997
_diffrn_reflns_point_group_measured_fraction_max  0.802
_diffrn_reflns_theta_full          25.242
_diffrn_reflns_theta_max           32.167
_diffrn_reflns_theta_min           3.873
_diffrn_ambient_environment        air
_diffrn_ambient_temperature        291.12(10)
_diffrn_detector                   'Hybrid Pixel Array Detector'
_diffrn_detector_area_resol_mean   10.0000
_diffrn_detector_type              HyPix
_diffrn_measured_fraction_theta_full  0.997
_diffrn_measured_fraction_theta_max  0.802
_diffrn_measurement_details
;
List of Runs (angles in degrees, time in seconds):

  # Type    Start    End  Width  t~exp~   \w     \q     \k     \f   Frames
--------------------------------------------------------------------------
  1  \w     -5.00  80.00   0.50    8.00    --    8.37  57.00 -30.00  170
  2  \w    -64.00 -33.00   0.50    8.00    --    8.37 -37.00 -30.00   62
  3  \w    -14.00  12.00   0.50    8.00    --    8.37 -37.00 -30.00   52
  4  \w    -83.00 -30.00   0.50    8.00    --   -9.62 -37.00  60.00  106
;
_diffrn_measurement_device         'four-circle diffractometer'
_diffrn_measurement_device_type   
 'XtaLAB Synergy, Single source at offset/far, HyPix'
_diffrn_measurement_method         '\w scans'
_diffrn_orient_matrix_type        
 'CrysAlisPro convention (1999,Acta A55,543-557)'
_diffrn_orient_matrix_UB_11        0.0407562000
_diffrn_orient_matrix_UB_12        0.0435130000
_diffrn_orient_matrix_UB_13        0.0358763000
_diffrn_orient_matrix_UB_21        0.0360045000
_diffrn_orient_matrix_UB_22        -0.0188533000
_diffrn_orient_matrix_UB_23        0.0869838000
_diffrn_orient_matrix_UB_31        0.1836511000
_diffrn_orient_matrix_UB_32        -0.0059808000
_diffrn_orient_matrix_UB_33        -0.0133815000
_diffrn_radiation_monochromator    mirror
_diffrn_radiation_probe            x-ray
_diffrn_radiation_type             'Mo K\a'
_diffrn_radiation_wavelength       0.71073
_diffrn_source                     'micro-focus sealed X-ray tube'
_diffrn_source_type                'PhotonJet (Mo) X-ray Source'
_reflns_Friedel_coverage           0.000
_reflns_Friedel_fraction_full      .
_reflns_Friedel_fraction_max       .
_reflns_number_gt                  908
_reflns_number_total               1167
_reflns_special_details
;
 Reflections were merged by SHELXL according to the crystal
 class for the calculation of statistics and refinement.
 
 _reflns_Friedel_fraction is defined as the number of unique
 Friedel pairs measured divided by the number that would be
 possible theoretically, ignoring centric projections and
 systematic absences.
;
_reflns_threshold_expression       'I > 2\s(I)'
_computing_cell_refinement         'CrysAlisPro 1.171.41.123a (Rigaku OD, 2022)'
_computing_data_collection         'CrysAlisPro 1.171.41.123a (Rigaku OD, 2022)'
_computing_data_reduction          'CrysAlisPro 1.171.41.123a (Rigaku OD, 2022)'
_computing_molecular_graphics      'Olex2 1.5 (Dolomanov et al., 2009)'
_computing_publication_material    'Olex2 1.5 (Dolomanov et al., 2009)'
_computing_structure_refinement    'SHELXL 2018/3 (Sheldrick, 2015)'
_computing_structure_solution      'SHELXT 2014/4 (Sheldrick, 2014)'
_refine_diff_density_max           0.199
_refine_diff_density_min           -0.191
_refine_diff_density_rms           0.038
_refine_ls_extinction_coef         .
_refine_ls_extinction_method       none
_refine_ls_goodness_of_fit_ref     1.052
_refine_ls_hydrogen_treatment      constr
_refine_ls_matrix_type             full
_refine_ls_number_parameters       64
_refine_ls_number_reflns           1167
_refine_ls_number_restraints       0
_refine_ls_R_factor_all            0.0504
_refine_ls_R_factor_gt             0.0387
_refine_ls_restrained_S_all        1.052
_refine_ls_shift/su_max            0.000
_refine_ls_shift/su_mean           0.000
_refine_ls_structure_factor_coef   Fsqd
_refine_ls_weighting_details      
 'w=1/[\s^2^(Fo^2^)+(0.0529P)^2^+0.0470P] where P=(Fo^2^+2Fc^2^)/3'
_refine_ls_weighting_scheme        calc
_refine_ls_wR_factor_gt            0.1023
_refine_ls_wR_factor_ref           0.1083
_refine_special_details            ?
_olex2_refinement_description
;
1. Fixed Uiso
 At 1.2 times of:
  All C(H) groups
2.a Aromatic/amide H refined with riding coordinates:
 C2(H2), C3(H3), C5(H5)
;
_atom_sites_solution_hydrogens     geom
_atom_sites_solution_primary       dual
_atom_sites_solution_secondary     ?
loop_
  _atom_site_label
  _atom_site_type_symbol
  _atom_site_fract_x
  _atom_site_fract_y
  _atom_site_fract_z
  _atom_site_U_iso_or_equiv
  _atom_site_adp_type
  _atom_site_occupancy
  _atom_site_site_symmetry_order
  _atom_site_calc_flag
  _atom_site_refinement_flags_posn
  _atom_site_refinement_flags_adp
  _atom_site_refinement_flags_occupancy
  _atom_site_disorder_assembly
  _atom_site_disorder_group
 O1 O 0.5045(2) 0.38420(5) 0.56930(10) 0.0371(2) Uani 1 1 d . . . . .
 O2 O 0.5364(3) 0.20110(6) 0.65532(15) 0.0677(4) Uani 1 1 d . . . . .
 C1 C 0.4554(3) 0.47502(7) 0.57589(14) 0.0335(3) Uani 1 1 d . . . . .
 C2 C 0.3274(3) 0.49934(8) 0.73140(15) 0.0384(3) Uani 1 1 d . . . . .
 H2 H 0.271845 0.557306 0.766446 0.046 Uiso 1 1 calc R U . . .
 C3 C 0.2960(3) 0.41901(8) 0.82855(16) 0.0387(3) Uani 1 1 d . . . . .
 H3 H 0.216036 0.413725 0.940708 0.046 Uiso 1 1 calc R U . . .
 C4 C 0.4050(3) 0.35079(8) 0.72691(15) 0.0369(3) Uani 1 1 d . . . . .
 C5 C 0.4303(4) 0.25515(8) 0.75800(18) 0.0469(3) Uani 1 1 d . . . . .
 H5 H 0.360148 0.233277 0.864585 0.056 Uiso 1 1 calc R U . . .

loop_
  _atom_site_aniso_label
  _atom_site_aniso_U_11
  _atom_site_aniso_U_22
  _atom_site_aniso_U_33
  _atom_site_aniso_U_23
  _atom_site_aniso_U_13
  _atom_site_aniso_U_12
 O1 0.0509(5) 0.0295(4) 0.0328(4) 0.0005(3) 0.0125(3) -0.0003(3)
 O2 0.1131(10) 0.0339(5) 0.0633(7) 0.0002(4) 0.0408(6) 0.0053(5)
 C1 0.0384(5) 0.0286(6) 0.0336(6) 0.0005(4) 0.0046(4) 0.0002(4)
 C2 0.0476(6) 0.0321(6) 0.0364(6) -0.0021(4) 0.0093(5) 0.0016(4)
 C3 0.0466(6) 0.0389(6) 0.0318(6) 0.0001(4) 0.0107(5) -0.0019(5)
 C4 0.0456(6) 0.0342(6) 0.0323(6) 0.0026(4) 0.0103(5) -0.0030(4)
 C5 0.0663(8) 0.0357(6) 0.0413(6) 0.0043(5) 0.0180(6) -0.0025(5)

_geom_special_details
;
 All esds (except the esd in the dihedral angle between two l.s. planes)
 are estimated using the full covariance matrix.  The cell esds are taken
 into account individually in the estimation of esds in distances, angles
 and torsion angles; correlations between esds in cell parameters are only
 used when they are defined by crystal symmetry.  An approximate (isotropic)
 treatment of cell esds is used for estimating esds involving l.s. planes.
;
loop_
  _geom_bond_atom_site_label_1
  _geom_bond_atom_site_label_2
  _geom_bond_distance
  _geom_bond_site_symmetry_2
  _geom_bond_publ_flag
 O1 C1 1.3615(13) . ?
 O1 C4 1.3750(13) . ?
 O2 C5 1.2112(16) . ?
 C1 C1 1.432(2) 3_666 ?
 C1 C2 1.3621(15) . ?
 C2 H2 0.9300 . ?
 C2 C3 1.4098(16) . ?
 C3 H3 0.9300 . ?
 C3 C4 1.3589(16) . ?
 C4 C5 1.4394(17) . ?
 C5 H5 0.9300 . ?

loop_
  _geom_angle_atom_site_label_1
  _geom_angle_atom_site_label_2
  _geom_angle_atom_site_label_3
  _geom_angle
  _geom_angle_site_symmetry_1
  _geom_angle_site_symmetry_3
  _geom_angle_publ_flag
 C1 O1 C4 105.92(8) . . ?
 O1 C1 C1 116.00(12) . 3_666 ?
 O1 C1 C2 110.83(9) . . ?
 C2 C1 C1 133.17(13) . 3_666 ?
 C1 C2 H2 126.9 . . ?
 C1 C2 C3 106.22(10) . . ?
 C3 C2 H2 126.9 . . ?
 C2 C3 H3 126.6 . . ?
 C4 C3 C2 106.85(10) . . ?
 C4 C3 H3 126.6 . . ?
 O1 C4 C5 118.44(10) . . ?
 C3 C4 O1 110.16(10) . . ?
 C3 C4 C5 131.40(11) . . ?
 O2 C5 C4 124.70(12) . . ?
 O2 C5 H5 117.7 . . ?
 C4 C5 H5 117.7 . . ?

loop_
  _geom_torsion_atom_site_label_1
  _geom_torsion_atom_site_label_2
  _geom_torsion_atom_site_label_3
  _geom_torsion_atom_site_label_4
  _geom_torsion
  _geom_torsion_site_symmetry_1
  _geom_torsion_site_symmetry_2
  _geom_torsion_site_symmetry_3
  _geom_torsion_site_symmetry_4
  _geom_torsion_publ_flag
 O1 C1 C2 C3 0.29(13) . . . . ?
 O1 C4 C5 O2 0.6(2) . . . . ?
 C1 O1 C4 C3 0.15(12) . . . . ?
 C1 O1 C4 C5 -179.78(10) . . . . ?
 C1 C1 C2 C3 -179.66(15) 3_666 . . . ?
 C1 C2 C3 C4 -0.18(13) . . . . ?
 C2 C3 C4 O1 0.02(13) . . . . ?
 C2 C3 C4 C5 179.94(12) . . . . ?
 C3 C4 C5 O2 -179.33(14) . . . . ?
 C4 O1 C1 C1 179.68(11) . . . 3_666 ?
 C4 O1 C1 C2 -0.28(12) . . . . ?

_shelx_res_file
;
TITL origi82_a.res in P2(1)/n
    origi82.res
    created by SHELXL-2018/3 at 10:49:20 on 15-Feb-2022
REM Old TITL OriGi82 in P2(1)/n
REM SHELXT solution in P2(1)/n
REM R1 0.193, Rweak 0.017, Alpha 0.016, Orientation as input
REM Formula found by SHELXT: C5 O2
CELL 0.71073 3.7292 14.8371 7.5165 90 96.755 90
ZERR 2 0.0002 0.0011 0.0005 0 0.007 0
LATT 1
SYMM 0.5-X,0.5+Y,0.5-Z
SFAC C H O
UNIT 20 12 8

L.S. 10
PLAN  5
SIZE 0.075 0.109 0.269
TEMP 18
CONF
BOND $H
list 4
fmap 2 53
acta
MORE -1
OMIT 0 1 1
OMIT 0 2 0
REM <olex2.extras>
REM <HklSrc "%.\\OriGi82.hkl">
REM </olex2.extras>

WGHT    0.052900    0.047000
FVAR       1.16518
O1    3    0.504527    0.384205    0.569299    11.00000    0.05094    0.02948 =
         0.03275    0.00046    0.01248   -0.00026
O2    3    0.536433    0.201105    0.655323    11.00000    0.11305    0.03389 =
         0.06333    0.00024    0.04077    0.00534
C1    1    0.455361    0.475016    0.575891    11.00000    0.03843    0.02859 =
         0.03356    0.00050    0.00460    0.00016
C2    1    0.327385    0.499337    0.731396    11.00000    0.04765    0.03214 =
         0.03635   -0.00209    0.00930    0.00161
AFIX  43
H2    2    0.271845    0.557306    0.766446    11.00000   -1.20000
AFIX   0
C3    1    0.296010    0.419010    0.828554    11.00000    0.04664    0.03894 =
         0.03185    0.00007    0.01070   -0.00194
AFIX  43
H3    2    0.216036    0.413725    0.940708    11.00000   -1.20000
AFIX   0
C4    1    0.405024    0.350787    0.726915    11.00000    0.04559    0.03422 =
         0.03235    0.00258    0.01031   -0.00303
C5    1    0.430322    0.255146    0.758002    11.00000    0.06632    0.03571 =
         0.04133    0.00427    0.01801   -0.00250
AFIX  43
H5    2    0.360148    0.233277    0.864585    11.00000   -1.20000
AFIX   0
HKLF 4


REM  origi82_a.res in P2(1)/n
REM wR2 = 0.1083, GooF = S = 1.052, Restrained GooF = 1.052 for all data
REM R1 = 0.0387 for 908 Fo > 4sig(Fo) and 0.0504 for all 1167 data
REM 64 parameters refined using 0 restraints

END

WGHT      0.0529      0.0470

REM Highest difference peak  0.199,  deepest hole -0.191,  1-sigma level  0.038
Q1    1   0.2897  0.4617  0.7785  11.00000  0.05    0.20
Q2    1   0.5000  0.5000  0.5000  10.50000  0.05    0.15
Q3    1   0.3254  0.3775  0.7765  11.00000  0.05    0.15
Q4    1   0.3860  0.3019  0.7227  11.00000  0.05    0.14
Q5    1   0.4802  0.4947  0.6555  11.00000  0.05    0.14
;
_shelx_res_checksum                537
_shelx_hkl_file
;
   0   0   1    0.02    0.04
   0   0  -1    0.10    0.12
   0   0   2 2512.06   30.36
   0   0  -2 2466.73   30.51
   0   0   3    0.05    0.27
   0   0   4   58.34    2.00
   0   0   5    0.09    0.40
   0   0  -6  263.86    6.19
   0   0   6  264.97    5.73
   0   0   7   -0.35    0.57
   0   0  -8   13.89    1.35
   0   0   9   -0.43    0.72
   0   0  10   23.05    2.32
   0   0  11   -0.95    0.99
   0   1   1    0.08    0.06
   0  -1   1    0.02    0.05
   0  -1   2 1146.40   14.51
   0   1   2 1129.76   14.66
   0   1   3  274.98    4.82
   0  -1   3  275.00    4.76
   0   1   4   21.99    1.21
   0  -1   4   20.18    1.15
   0   1  -5   79.99    2.82
   0  -1   5   85.04    2.68
   0   1   5   87.04    2.76
   0   1   6    7.25    0.95
   0   1  -6    7.96    1.13
   0  -1  -6    6.63    0.81
   0  -1   6    8.26    0.92
   0   1  -7  263.08    6.58
   0  -1  -7  273.96    5.77
   0   1   7  274.33    6.19
   0  -1   7  271.60    6.04
   0  -1  -8    2.54    0.78
   0  -1   8    4.41    1.05
   0  -1   9   10.89    1.60
   0  -1  10   -0.22    0.84
   0   1  10   -0.24    0.85
   0  -1  11    4.39    1.30
   0   2   0    0.02    0.04
   0  -2   0   -0.02    0.05
   0   2  -1 1651.75   20.37
   0   2   2  335.98    5.00
   0  -2   3  124.69    2.79
   0  -2   3  127.22    3.16
   0   2   3  130.12    3.00
   0  -2  -3  124.32    2.65
   0  -2   4    2.92    0.50
   0  -2  -4    3.55    0.50
   0   2   4    2.57    0.50
   0  -2   4    2.82    0.59
   0  -2   5  360.60    6.57
   0  -2   5  357.76    7.27
   0  -2  -5  354.41    6.26
   0   2   5  342.50    6.62
   0   2  -5  351.61    6.82
   0  -2   6   39.53    2.27
   0   2   6   41.21    2.05
   0   2  -6   43.46    2.25
   0  -2  -6   40.06    1.83
   0  -2   6   41.17    1.97
   0  -2   7    0.23    0.51
   0  -2  -7    0.51    0.69
   0   2  -7    1.19    0.76
   0  -2   7   -0.17    0.75
   0   2   7    0.98    0.60
   0  -2   8   33.54    2.41
   0  -2  -8   30.84    1.87
   0  -2   9   13.95    1.75
   0  -2  10    1.94    1.07
   0  -2  11    6.37    1.41
   0  -3   0    0.03    0.15
   0   3   0   -0.09    0.19
   0   3   0   -0.03    0.13
   0   3  -1  186.63    3.28
   0   3  -2    1.65    0.39
   0   3   2    3.10    0.35
   0  -3  -3  220.23    3.99
   0   3   3  227.17    4.45
   0  -3   3  234.90    4.62
   0  -3  -4  733.56   10.59
   0  -3   4  722.76   11.51
   0   3   4  763.98   11.30
   0   3  -4  730.48   11.11
   0  -3   4  748.74   10.90
   0   3  -5    0.10    0.45
   0  -3   5    0.59    0.52
   0   3   5    0.48    0.41
   0  -3  -5    0.37    0.38
   0  -3   5    0.26    0.37
   0   3  -6   46.86    2.36
   0  -3  -6   45.82    1.97
   0  -3   6   46.33    2.43
   0  -3   6   43.89    2.04
   0   3   6   44.84    2.14
   0  -3   7    7.09    1.19
   0   3  -7    7.67    1.24
   0  -3  -7    6.77    0.93
   0  -3   7    7.01    0.96
   0  -3   8   77.61    3.58
   0  -3  -8   70.75    2.80
   0   3  -8   74.58    3.45
   0   3  -9   -0.19    0.92
   0  -3   9    0.20    0.78
   0  -3  10   -0.21    0.85
   0  -3  11   -0.22    0.94
   0   4   0  165.94    3.05
   0  -4   0  164.47    3.01
   0   4   0  171.45    3.05
   0   4  -1  951.41   12.82
   0   4   1  968.18   12.54
   0   4  -2  683.07   10.03
   0   4   2  692.46    9.49
   0   4   3  671.98    9.56
   0   4  -3  661.35   10.32
   0  -4   3  676.72   10.18
   0  -4  -4   55.26    1.87
   0   4   4   54.98    2.13
   0  -4   4   52.89    2.21
   0   4  -4   55.07    2.06
   0  -4  -5  140.62    3.44
   0   4  -5  137.86    3.79
   0  -4   5  144.81    4.15
   0   4   5  146.93    3.97
   0  -4  -6   12.09    1.05
   0   4  -6   10.55    1.18
   0   4   6   10.88    1.10
   0  -4   6   10.41    1.24
   0  -4  -7   50.54    2.19
   0  -4   7   50.10    2.68
   0   4  -7   49.87    2.64
   0  -4  -8   43.65    2.20
   0   4  -8   43.28    2.64
   0  -4   8   44.26    2.72
   0  -4   9    3.74    1.06
   0   4  -9    5.24    1.29
   0  -4  10    1.04    0.91
   0  -4  11    7.74    1.47
   0   5   0   -0.05    0.27
   0   5   0   -0.05    0.19
   0   5  -1  155.79    3.32
   0   5   1  161.22    3.24
   0   5   1  165.31    3.16
   0  -5  -2  162.18    3.25
   0   5  -2  167.88    3.70
   0  -5   2  169.94    3.58
   0   5   3    0.06    0.23
   0  -5   3   -0.16    0.30
   0   5  -3    0.26    0.38
   0   5  -3   -0.14    0.33
   0   5   4   90.35    2.89
   0  -5   4   92.18    2.97
   0   5  -4   86.31    2.70
   0   5   5   51.55    2.26
   0   5  -5   54.59    2.28
   0  -5   5   50.48    2.38
   0  -5   6   40.52    2.28
   0   5   6   39.83    2.13
   0   5  -6   43.92    2.23
   0   5  -7    5.56    1.09
   0  -5   7    3.69    0.86
   0   5  -8    3.80    1.04
   0  -5   8    3.74    1.07
   0  -5   9    4.64    1.14
   0   5  -9    4.88    1.34
   0   5 -10    4.54    1.37
   0  -5  10    5.51    1.28
   0   6   0   -0.12    0.29
   0   6   0   -0.12    0.20
   0   6  -1  795.31   11.44
   0   6   1  812.26   11.13
   0   6   1  781.22   11.25
   0  -6   2   28.16    1.35
   0  -6  -2   29.85    1.28
   0   6  -2   27.76    1.44
   0  -6   3   42.30    1.82
   0  -6  -3   40.23    1.57
   0   6  -3   39.25    1.85
   0   6   3   38.33    1.55
   0   6  -4   31.91    1.62
   0  -6   4   34.15    1.77
   0   6   4   31.03    1.50
   0   6   5   -0.11    0.50
   0  -6   5    0.61    0.49
   0   6  -5    0.43    0.51
   0   6  -6   34.78    2.00
   0   6   6   33.92    2.01
   0  -6   6   32.77    2.04
   0   6  -7    2.46    0.87
   0  -6   7    1.75    0.76
   0  -6   8    6.86    1.18
   0   6  -8    5.58    1.15
   0  -6   9    0.38    0.69
   0   6  -9    1.17    1.01
   0  -6  10    0.80    0.94
   0   7   0   -0.49    0.28
   0   7   0   -0.07    0.39
   0   7  -1  911.64   13.11
   0   7   1  929.74   12.99
   0  -7  -1  902.53   12.73
   0   7   1  903.33   12.79
   0  -7   2  122.71    3.24
   0   7   2  124.67    3.19
   0  -7  -2  124.65    2.99
   0   7  -2  121.80    3.37
   0  -7   3  535.80    8.91
   0  -7  -3  530.61    8.40
   0   7   3  533.62    8.54
   0   7  -3  535.41    9.23
   0   7  -4  169.69    4.17
   0   7  -4  171.87    4.61
   0  -7   4  162.68    4.32
   0   7   4  164.51    3.97
   0  -7  -4  166.46    3.86
   0   7  -5   59.37    2.54
   0   7   5   64.49    2.67
   0  -7   5   61.96    2.65
   0   7  -6    0.39    0.64
   0  -7   6    0.57    0.61
   0   7   6    0.54    0.66
   0   7  -7   39.45    2.37
   0  -7   7   38.15    2.36
   0  -7   8    0.18    0.66
   0   7  -8    0.17    0.78
   0  -7   9   -0.38    0.80
   0   7  -9   -0.20    1.07
   0  -7  10    0.80    0.81
   0   8   0  623.57    9.83
   0   8   0  642.83    9.94
   0   8   1  111.95    3.01
   0   8  -1  116.21    3.21
   0   8   1  113.58    3.08
   0  -8  -2    3.82    0.63
   0  -8   2    4.89    0.67
   0   8   2    5.21    0.70
   0   8  -2    4.02    0.72
   0   8  -3    1.92    0.64
   0   8   3    1.76    0.46
   0  -8  -3    1.66    0.45
   0  -8   3    1.49    0.46
   0   8   4  262.43    5.40
   0   8  -4  258.33    5.55
   0   8  -4  245.94    5.94
   0  -8  -4  258.92    5.20
   0  -8   4  262.19    5.80
   0   8   5    2.84    0.62
   0  -8   5    3.12    0.78
   0   8  -5    3.40    0.77
   0  -8  -5    3.66    0.68
   0   8  -6  367.20    7.66
   0  -8   6  352.84    7.83
   0  -8   7   11.67    1.44
   0   8  -7   14.33    1.50
   0   8  -8    1.90    0.92
   0  -8   8    2.32    0.85
   0   8  -9    0.41    1.08
   0  -8   9    0.19    0.76
   0  -8  10    2.99    0.99
   0   9   0    0.19    0.51
   0   9   0   -0.09    0.27
   0  -9   1  154.23    3.85
   0   9  -1  155.22    3.99
   0   9   1  153.68    3.89
   0   9   1  157.39    3.87
   0   9  -1  158.01    4.09
   0  -9   2   43.75    1.94
   0   9   2   39.96    1.86
   0   9  -2   39.57    1.99
   0  -9  -2   39.28    1.73
   0  -9   3   24.51    1.53
   0  -9  -3   22.83    1.33
   0   9  -3   25.62    1.68
   0  -9   4   39.34    2.06
   0   9  -4   45.49    2.15
   0   9  -4   44.90    2.34
   0   9   4   40.22    1.92
   0  -9  -4   46.04    1.95
   0   9   5   18.88    1.37
   0   9  -5   18.74    1.48
   0  -9   5   15.82    1.39
   0  -9  -5   19.66    1.36
   0  -9   6   33.70    2.15
   0   9  -6   33.94    2.12
   0  -9  -6   31.53    1.78
   0   9  -7   28.39    2.06
   0  -9   7   27.39    2.07
   0  -9  -7   25.27    1.74
   0   9  -8    7.41    1.34
   0  -9   8    9.66    1.36
   0  -9   9    3.03    1.06
   0   9  -9    3.21    1.38
   0  -9  10    7.75    1.32
   0  10   0  213.68    4.97
   0  10   0  219.85    5.07
   0  10   1   20.79    1.35
   0 -10   1   22.45    1.41
   0  10   1   18.82    1.34
   0  10  -1   20.96    1.41
   0  10  -1   22.50    1.48
   0  10   2   40.05    1.95
   0  10  -2   39.93    2.06
   0 -10   2   36.28    1.83
   0 -10  -2   38.28    1.80
   0  10  -3  123.96    3.97
   0 -10   3  124.26    3.75
   0 -10  -3  127.69    3.49
   0 -10   4  117.33    3.79
   0 -10  -4  120.66    3.44
   0  10  -4  110.24    3.91
   0  10   4  119.57    3.55
   0 -10   5  163.37    4.77
   0 -10  -5  171.89    4.35
   0  10   5  162.39    4.43
   0  10  -5  167.79    5.16
   0  10  -5  167.87    4.70
   0 -10  -6   20.96    1.53
   0 -10   6   21.43    1.74
   0  10  -6   21.25    1.74
   0  10  -7   14.59    1.63
   0 -10   7   15.03    1.61
   0 -10   8   10.62    1.40
   0  10  -8    9.46    1.48
   0  10  -9    6.40    1.58
   0 -10   9    6.49    1.26
   0  11   0   -0.12    0.45
   0  11   0    0.56    0.40
   0  11   1   38.77    2.01
   0  11  -1   40.33    2.07
   0  11  -1   35.96    1.98
   0  11   1   39.00    1.95
   0 -11   1   35.56    1.87
   0 -11   2  535.42    9.48
   0  11  -2  535.18    9.85
   0  11   2  542.72    9.53
   0 -11  -3   16.93    1.27
   0  11   3   15.89    1.35
   0  11  -3   18.01    1.56
   0 -11   3   14.78    1.31
   0  11   4   43.88    2.16
   0 -11   4   46.69    2.38
   0  11  -4   47.79    2.58
   0 -11  -4   48.98    2.20
   0  11  -5   -0.34    0.69
   0 -11  -5   -0.34    0.48
   0  11  -5   -0.14    0.70
   0 -11   5    0.43    0.57
   0  11   5    0.87    0.55
   0  11  -6    2.13    0.79
   0 -11   6    0.31    0.63
   0 -11  -6    0.36    0.58
   0 -11   7    2.02    0.83
   0  11  -7    1.85    0.87
   0  11  -8    2.01    1.10
   0 -11   8    1.61    0.79
   0 -11   9    7.06    1.29
   0  12   0    2.49    0.63
   0  12   0    2.54    0.71
   0  12  -1   24.47    1.72
   0 -12   1   23.99    1.59
   0  12   1   22.93    1.55
   0  12   1   23.87    1.68
   0  12  -1   26.79    1.74
   0  12  -2  253.61    6.18
   0  12  -2  251.01    6.15
   0 -12   2  247.35    5.77
   0  12   2  251.85    5.92
   0  12   3  207.36    5.30
   0  12  -3  203.52    5.57
   0 -12  -3  201.27    4.94
   0 -12   3  206.65    5.24
   0 -12   4  117.27    3.93
   0 -12  -4  112.67    3.58
   0  12  -4  119.24    4.28
   0  12   4  115.47    3.71
   0 -12  -5   16.07    1.40
   0  12  -5   16.90    1.80
   0  12   5   19.18    1.52
   0 -12   5   20.56    1.70
   0  12  -5   18.20    1.59
   0  12   6    1.23    0.61
   0  12  -6    0.47    0.68
   0 -12   6    0.49    0.69
   0 -12   7    0.17    0.73
   0  12  -7    0.87    0.85
   0  12  -8   19.81    2.12
   0 -12   8   18.08    1.83
   0 -12   9   12.13    1.62
   0  13   0   -0.13    0.52
   0  13   0    0.28    0.61
   0  13  -1   49.43    2.50
   0  13   1   45.41    2.31
   0  13   1   53.47    2.57
   0  13  -1   45.97    2.47
   0 -13   1   54.76    2.50
   0  13   2    8.47    1.19
   0  13  -2   11.06    1.27
   0  13  -2   11.34    1.39
   0 -13   2   10.76    1.17
   0 -13   3   24.33    1.74
   0  13  -3   29.19    2.09
   0 -13  -4   61.04    2.62
   0 -13   4   58.62    2.76
   0  13   4   61.43    2.71
   0  13  -4   58.68    3.08
   0  13  -5   36.42    2.23
   0 -13   5   32.58    2.18
   0  13   5   38.52    2.20
   0  13  -6    0.66    0.76
   0  13   6    0.57    0.65
   0 -13   6    0.17    0.66
   0 -13   7    2.81    0.95
   0  13  -7    3.43    1.18
   0 -13   8    0.73    0.81
   0  13  -8    0.20    1.12
   0 -13   9   28.06    2.29
   0  14   0    4.62    1.07
   0  14   0    3.94    0.85
   0  14   1  120.86    4.04
   0  14  -1  130.45    4.30
   0  14  -1  116.97    4.16
   0  14  -2  109.59    4.03
   0  14  -2   98.75    3.89
   0 -14   2  108.92    3.79
   0 -14   3    8.05    1.09
   0  14  -3    8.98    1.22
   0 -14   4    3.77    0.89
   0  14   4    2.39    0.71
   0  14  -5    7.24    1.12
   0 -14   5    8.16    1.19
   0  14   5    6.96    1.08
   0  14   6   26.96    1.97
   0  14  -6   22.66    2.01
   0 -14   6   20.40    1.84
   0 -14   7    1.08    0.78
   0  14  -7    0.37    1.07
   0 -14   8    4.25    1.10
   0  15   0   -0.16    0.54
   0  15  -1   33.42    2.19
   0  15   1   23.31    1.80
   0  15  -2    6.80    1.11
   0 -15   2    7.82    1.17
   0 -15   3    5.20    0.97
   0  15  -3    4.42    0.99
   0  15   4    4.35    0.93
   0  15  -4    3.21    0.95
   0 -15   4    3.80    0.93
   0  15  -5   11.84    1.48
   0  15   5    9.01    1.20
   0 -15   5    8.57    1.25
   0  15   6    0.31    0.61
   0  15  -6    0.71    0.89
   0 -15   6    1.03    0.79
   0 -15   7    3.42    1.00
   0  15  -7    3.05    1.25
   0 -15   8   10.68    1.52
   0  16   0   19.47    1.71
   0  16   1    0.17    0.51
   0  16  -1    0.17    0.56
   0  16  -2   12.55    1.52
   0 -16   2   11.81    1.38
   0 -16   3    9.91    1.30
   0  16  -3    7.15    1.20
   0  16  -4   13.00    1.64
   0 -16   4    9.16    1.26
   0  16   4   11.77    1.37
   0  16  -5   -0.17    0.85
   0  16   5    0.16    0.60
   0 -16   5    0.17    0.73
   0  16  -6    3.29    1.18
   0 -16   6    3.54    1.03
   0  16   6    4.75    1.01
   0 -16   7   -0.36    0.77
   0  17   0    0.35    0.59
   0  17   1   15.92    1.66
   0  17  -1   15.48    1.68
   0  17  -2   -0.19    0.67
   0 -17   3   10.64    1.38
   0  17  -3   10.54    1.46
   0  17   4    4.86    1.05
   0 -17   4    3.66    0.97
   0  17  -4    2.26    0.86
   0  17   5    0.17    0.67
   0 -17   5    0.36    0.72
   0  17  -5    0.89    1.06
   0  17  -6    3.00    1.16
   0  17   6    1.88    0.88
   0 -17   6    2.00    0.92
   0  18   0   31.09    2.33
   0  18  -1    7.59    1.28
   0  18  -2   12.37    1.64
   0  18  -3   13.87    1.70
   0  18   4    3.52    0.95
   0 -18   4    2.91    0.93
   0  18  -4    3.03    1.05
   0  18   5    0.18    0.75
   0  18  -5   -0.19    1.04
   0 -18   5    1.29    0.94
   0  18   6    2.48    0.92
   0  19   0    0.20    0.66
   0  19  -1    1.23    0.75
   0  19  -2   -0.42    0.65
   0  19   4   14.14    1.66
   0 -19   4   19.47    1.96
   0  20   0   12.09    1.70
  -1   0  10   -0.55    1.05
  -1   0   9    8.97    1.66
   1   0  -9   11.45    1.14
   1   0  -8    0.09    0.50
  -1   0   7   69.16    2.64
  -1   0   6   -0.81    0.58
  -1   0   5  338.82    6.12
  -1   0   4    0.17    0.26
  -1   0   3  102.93    2.27
  -1   0   2   -0.08    0.14
   1   0  -2   -0.03    0.05
   1   0  -1    2.97    0.20
  -1   0   1    3.50    0.23
  -1   0   0   -0.03    0.19
  -1   0   0    0.11    0.15
  -1   0   0    0.08    0.22
  -1   0  -1 9999.00  118.13
  -1   0  -2    0.22    0.25
  -1   0  -3  560.38    8.80
  -1   0  -4   -0.10    0.36
   1   0   5    1.51    0.54
  -1   0  -5    1.46    0.61
  -1   0  -6   -0.15    0.61
   1   0   6    0.12    0.51
  -1   0  -6   -0.79    0.64
  -1   0  -7  145.57    4.86
   1   0   8   -0.31    0.76
   1   0   9    0.84    0.81
   1   0  10   -0.52    0.80
  -1  -1  10   24.22    2.55
  -1   1  10   27.01    2.74
   1   1  -9   17.81    1.37
   1  -1  -9   17.95    1.33
   1  -1  -8    0.35    0.52
  -1  -1   8    0.23    0.84
   1  -1  -7   25.39    1.35
  -1  -1   7   29.55    1.69
  -1   1   7   25.93    1.64
  -1  -1   7   29.67    2.38
   1  -1  -6  354.19    5.97
  -1   1   6  359.30    6.73
  -1  -1   6  357.83    6.59
  -1  -1   5   44.23    1.74
  -1   1   5   42.13    1.77
   1  -1  -5   40.35    1.38
  -1  -1   4    5.72    0.57
  -1   1   4    7.45    0.68
  -1   1   3   88.74    2.16
  -1  -1   3   87.18    1.97
  -1  -1   2   73.52    1.43
  -1  -1   2   76.31    2.41
   1   1  -2   74.37    1.48
  -1  -1   1 2728.20   32.76
  -1  -1   1 2747.39   33.80
   1   1   0 2941.85   35.81
   1   1   0 2962.26   35.10
  -1  -1   0 2961.94   35.77
  -1  -1   0 2960.33   35.12
  -1  -1  -1 4022.47   48.42
   1   1   1 4024.10   47.80
   1   1   1 4010.40   48.18
  -1  -1  -1 4023.74   48.21
  -1   1  -1 4016.53   48.30
  -1  -1  -1 4020.86   47.71
   1   1   2    2.13    0.27
  -1  -1  -2    2.00    0.41
  -1   1  -2    1.91    0.39
  -1  -1  -2    2.22    0.42
  -1  -1  -3   43.61    1.72
  -1   1  -3   47.18    1.84
  -1  -1  -3   44.59    1.82
  -1  -1  -4   41.17    1.96
  -1   1  -4   43.21    1.93
  -1  -1  -5   64.08    2.74
  -1  -1  -5   70.06    2.54
  -1   1  -5   60.20    2.61
   1  -1   5   67.13    2.51
   1   1   6   83.72    3.05
   1  -1   6   85.40    2.96
  -1  -1  -6   77.73    3.30
  -1   1  -6   86.41    3.43
  -1  -1  -6   85.31    3.00
   1  -1   6   89.90    3.15
  -1   1  -7   -0.68    0.84
   1  -1   7   -0.39    0.61
   1  -1   8   82.10    3.33
   1  -1   9    2.05    0.82
   1   1   9    1.77    0.83
   1   1  10    3.35    1.03
  -1  -2  10    1.56    1.18
   1  -2  -9    4.14    0.78
  -1  -2   9    4.62    1.26
   1  -2  -8   82.60    2.61
  -1  -2   8   75.14    3.94
  -1   2   7  134.08    3.90
   1  -2  -7  137.28    3.28
  -1  -2   7  132.01    4.99
  -1  -2   7  125.66    3.66
  -1  -2   6  162.52    5.22
  -1  -2   6  152.18    3.78
  -1   2   6  154.79    3.99
   1  -2  -6  153.90    3.32
   1  -2  -5   30.81    1.15
  -1   2   5   29.23    1.51
  -1  -2   5   30.01    1.40
   1   2  -5   30.58    1.57
  -1  -2   4  529.70    7.87
  -1   2   4  524.15    8.31
   1   2  -4  536.25    8.18
   1  -2  -4  530.09    7.23
  -1  -2   3  294.89    6.21
   1   2  -3  314.06    4.87
  -1  -2   3  301.92    4.69
   1   2  -2    7.36    0.49
  -1  -2   2    7.90    0.78
   1   2  -2    7.77    0.40
   1   2  -1  182.31    3.05
  -1  -2   1  182.10    3.05
  -1  -2   1  186.94    3.68
   1   2   0  883.67   10.93
  -1  -2   0  888.31   11.75
  -1  -2  -1  677.17    9.18
  -1  -2  -1  674.38    9.39
   1   2   1  669.94    9.08
  -1  -2  -1  690.81    8.96
   1   2   1  677.17    9.07
   1   2   2  508.64    3.87
  -1  -2  -2  525.12    5.08
  -1  -2  -2  512.59    4.93
  -1   2  -2  510.42    4.96
   1   2   2  498.57    4.71
  -1  -2  -3   83.77    2.61
   1  -2   3   87.62    1.93
  -1   2  -3   90.23    2.63
   1  -2   4  268.99    5.37
   1  -2   4  262.44    4.77
  -1   2  -4  262.45    5.59
  -1  -2  -4  263.10    5.70
   1  -2   5   25.69    1.54
  -1   2  -5   23.25    1.59
   1  -2   5   22.64    1.31
  -1  -2  -5   20.07    1.38
  -1   2  -6   27.13    1.91
   1  -2   6   26.11    1.69
   1  -2   6   24.66    1.53
  -1  -2  -6   25.09    1.64
   1  -2   7   35.07    1.98
   1  -2   8   13.52    1.41
   1  -2   9   -0.15    0.66
   1   2  10   -0.20    0.84
  -1  -3  10    1.03    1.10
  -1  -3   9    7.91    1.57
  -1  -3   8    3.30    1.07
   1  -3  -8    3.92    0.69
   1   3  -7    0.64    0.69
   1  -3  -7    0.43    0.41
  -1  -3   7    0.40    0.55
  -1   3   7    1.75    0.64
  -1  -3   7    0.80    0.73
   1  -3  -6   22.72    1.12
  -1  -3   6   22.96    1.36
  -1  -3   6   21.10    1.85
  -1   3   6   20.81    1.41
   1   3  -6   24.03    1.57
  -1  -3   5   38.59    1.61
   1   3  -5   43.14    1.83
  -1   3   5   42.14    1.86
   1  -3  -5   42.14    1.37
   1   3  -4  275.20    4.95
  -1  -3   4  266.85    4.66
   1   3  -3  870.85   11.48
   1  -3  -3  863.63   10.84
  -1  -3   3  860.58   13.32
  -1   3   2    3.50    0.22
   1   3  -2    3.90    0.41
   1   3  -2    3.57    0.30
   1   3  -2    2.62    0.58
  -1  -3   2    3.57    0.57
  -1  -3   1  126.10    2.95
  -1  -3   1  121.20    2.48
  -1  -3   0  159.41    3.06
  -1  -3   0  160.41    3.18
   1   3   1    1.57    0.33
   1   3   1    1.53    0.31
   1   3   1    1.68    0.30
  -1  -3  -1    1.46    0.29
  -1   3  -1    1.57    0.19
   1   3   2    0.51    0.30
   1   3   2    0.74    0.26
  -1  -3  -2    0.49    0.29
  -1   3  -2    0.37    0.33
   1   3   2    0.85    0.33
   1  -3   2    0.44    0.15
   1  -3   3  235.64    3.83
  -1   3  -3  236.21    4.83
   1  -3   4   26.46    1.19
  -1   3  -4   27.86    1.61
  -1   3  -5   80.80    3.03
   1  -3   5   85.02    2.58
  -1  -3  -5   83.92    2.87
  -1   3  -6   13.90    1.40
   1  -3   6   15.22    1.21
  -1  -3  -6   16.99    1.41
   1  -3   7   15.49    1.37
   1  -3   8    1.88    0.70
   1  -3   9   44.02    2.47
  -1   3  -9   41.54    2.99
  -1  -4  10    8.94    1.67
  -1  -4   9    4.56    1.28
  -1  -4   8    1.10    0.80
  -1  -4   7  140.98    5.12
  -1   4   7  135.98    4.11
   1   4  -6    2.61    0.72
  -1  -4   6    2.63    0.91
  -1   4   6    2.02    0.60
  -1  -4   5   53.57    2.68
  -1   4   5   53.14    2.20
   1   4  -5   51.74    2.00
   1   4  -4    0.61    0.33
  -1   4   3    2.49    0.27
   1   4  -3    2.92    0.38
  -1  -4   3    1.84    0.53
   1  -4  -3    2.45    0.27
   1   4  -2  725.85    9.45
  -1  -4   2  732.95   11.17
   1   4  -2  737.82   10.23
   1   4  -2  725.94   11.30
  -1  -4   1  248.29    4.79
  -1  -4   1  242.48    4.29
  -1  -4   0   31.43    1.25
  -1  -4   0   35.31    1.38
  -1  -4  -1   -0.05    0.21
  -1   4  -1    0.12    0.17
   1   4   1    0.11    0.26
   1   4   1    0.30    0.24
  -1   4  -2  218.03    3.58
   1   4   2  217.31    4.03
   1   4   2  220.75    4.42
   1  -4   2  215.07    3.35
   1   4   2  224.32    4.25
   1   4   3   88.63    2.71
   1   4   3   87.99    2.36
   1   4   3   91.29    2.67
  -1   4  -3   91.80    2.74
   1  -4   3   85.30    1.99
   1  -4   4  103.47    2.56
  -1   4  -4  109.99    3.33
  -1   4  -5   48.54    2.38
   1  -4   5   52.69    1.94
  -1  -4  -5   54.45    2.27
  -1  -4  -6   22.35    1.62
   1  -4   6   23.03    1.43
   1  -4   7    0.11    0.51
   1  -4   8    5.55    0.95
   1  -4   9    0.14    0.61
  -1   4  -9    0.87    1.14
  -1  -5  10    6.27    1.49
  -1  -5   9   -0.24    0.79
  -1  -5   8   17.80    1.93
   1   5  -8   10.09    1.33
  -1  -5   7    0.60    0.71
   1   5  -7    0.88    0.65
  -1  -5   6   88.03    3.80
   1   5  -6   96.44    3.10
  -1   5   6   94.52    3.26
  -1   5   5   51.49    2.24
  -1  -5   5   53.90    2.73
   1   5  -5   47.55    1.91
   1   5  -4  504.83    7.84
   1  -5  -4  500.96    7.21
   1   5  -3   70.88    1.88
   1   5  -3   75.45    2.85
  -1   5   3   73.64    1.68
   1  -5  -3   69.88    1.66
   1   5  -2  537.33    8.22
  -1   5   2  527.31    7.42
  -1  -5   2  545.22    9.04
   1   5  -2  548.49    9.17
  -1  -5   1    0.39    0.32
  -1  -5   0  564.74    8.60
  -1   5   0  570.64    8.10
  -1  -5  -1   42.13    1.62
  -1   5  -1   43.50    1.31
  -1  -5  -1   40.98    1.54
   1   5   1   45.07    1.64
  -1   5  -2  111.36    2.44
   1   5   2  113.70    2.77
   1   5   2  110.96    2.84
   1  -5   2  112.59    2.24
   1   5   2  115.51    3.02
  -1   5  -3   63.84    2.32
  -1   5  -3   70.13    1.99
   1   5   3   62.20    2.08
   1   5   3   66.32    2.28
   1   5   3   65.68    2.35
   1  -5   3   67.72    1.78
   1   5   4    8.15    0.91
   1  -5   4    8.89    0.72
  -1   5  -4    9.52    1.01
   1  -5   5   17.89    1.15
  -1   5  -5   17.90    1.53
  -1  -5  -6    0.36    0.61
   1  -5   6    1.05    0.53
   1  -5   7    1.79    0.65
  -1   5  -8    6.10    1.38
   1  -5   8    5.66    0.92
  -1   5  -9    1.09    1.43
   1  -5   9    0.82    0.64
  -1  -6  10    0.25    1.08
   1   6  -9    3.54    1.04
  -1  -6   9    3.76    1.20
  -1  -6   8    4.16    1.07
   1   6  -8    5.49    1.04
  -1  -6   7    5.60    1.15
   1   6  -7    5.38    0.97
   1  -6  -6    1.68    0.48
  -1  -6   6    2.50    0.79
   1   6  -6    2.48    0.63
  -1   6   6    2.50    0.73
  -1  -6   5    5.50    0.99
   1   6  -5    5.10    0.76
   1  -6  -5    5.89    0.58
  -1   6   4    0.63    0.26
   1   6  -4    0.54    0.35
   1  -6  -4    0.10    0.22
   1   6  -3   42.10    1.45
  -1   6   3   41.67    1.33
   1   6  -3   44.34    2.24
   1  -6  -3   39.48    1.30
  -1  -6   2  336.31    6.64
  -1   6   2  345.61    5.29
   1   6  -2  337.07    6.77
   1   6  -2  335.39    6.08
   1   6  -1   61.89    2.33
  -1   6   1   63.25    1.80
  -1  -6   1   71.11    2.40
  -1  -6   0   10.85    0.87
  -1   6   0    9.25    0.70
  -1  -6   0    9.07    0.82
  -1  -6  -1   36.65    1.56
  -1  -6  -1   36.38    1.53
  -1   6  -1   34.60    1.29
   1   6   1   35.55    1.57
  -1   6  -2  401.69    6.39
   1   6   2  398.16    7.07
   1  -6   2  403.82    6.08
   1   6   2  405.41    6.84
  -1   6  -3  224.39    5.03
  -1   6  -3  232.46    4.47
   1  -6   3  230.12    4.17
   1   6   3  233.35    4.94
   1   6   3  227.15    4.67
   1   6   3  235.04    5.09
   1   6   4   29.83    1.70
  -1   6  -4   27.92    1.70
   1   6   4   29.46    1.51
   1   6   4   26.58    1.61
   1  -6   4   29.45    1.32
   1  -6   5  165.31    3.83
   1   6   5  163.91    4.43
   1  -6   6   11.03    1.05
   1  -6   7   62.20    2.54
  -1   6  -8    1.36    1.08
   1  -6   8    1.01    0.59
   1  -6   9    8.15    1.18
  -1   6  -9    5.78    1.58
  -1  -7  10    3.93    1.34
  -1  -7   9    1.86    1.01
   1   7  -9    1.86    0.97
  -1  -7   8    4.14    1.18
   1  -7  -8    4.24    0.75
   1   7  -8    4.74    0.97
   1  -7  -7   -0.08    0.45
   1   7  -7    0.63    0.67
  -1  -7   7   -0.20    0.64
   1   7  -6  107.28    3.36
  -1  -7   6  107.51    4.24
   1  -7  -6  109.78    2.83
  -1   7   6  117.44    3.85
   1   7  -5   85.61    2.72
   1  -7  -5   85.74    2.31
  -1  -7   5   79.86    3.42
   1  -7  -4   50.30    1.65
   1   7  -4   52.40    2.68
   1   7  -4   52.43    1.89
  -1   7   4   52.03    1.68
   1   7  -3    3.50    0.81
   1   7  -2  226.22    4.85
  -1   7   2  233.43    4.17
   1   7  -2  230.78    5.43
  -1  -7   2  231.11    5.27
  -1  -7   1    5.65    0.77
   1   7  -1    6.05    0.81
  -1   7   1    7.16    0.64
  -1  -7   0 1094.09   15.44
  -1  -7   0 1091.67   15.20
  -1   7   0 1078.73   14.67
   1   7   0 1071.37   15.32
  -1  -7  -1   83.09    2.56
  -1   7  -1   78.96    2.24
   1   7   1   79.61    2.58
  -1  -7  -1   82.36    2.54
   1   7   2   11.67    1.01
  -1   7  -2   13.07    0.93
   1  -7   2   11.86    0.77
   1   7   2   11.99    1.03
  -1   7  -3   14.31    1.00
   1   7   3   13.65    1.12
   1   7   3   12.55    1.08
   1   7   3   15.57    1.12
   1  -7   3   13.66    0.86
   1   7   4   42.39    2.06
   1   7   4   37.61    1.97
   1   7   4   41.25    1.88
   1  -7   4   40.85    1.65
   1   7   5   53.98    2.27
   1   7   5   55.05    2.51
   1  -7   5   49.89    1.97
   1  -7   6    0.19    0.41
  -1   7  -7    5.37    1.15
   1  -7   7    3.99    0.81
   1  -7   8    4.18    0.85
  -1   7  -8    5.23    1.24
   1  -7   9    0.13    0.57
   1   8 -10    0.74    0.96
  -1  -8   9   10.72    1.67
   1   8  -9   11.17    1.63
  -1  -8   8   -0.22    0.73
   1  -8  -8   -0.18    0.47
   1   8  -8    0.61    0.71
  -1  -8   7    8.25    1.36
   1  -8  -7    6.81    0.80
   1   8  -7    6.18    1.03
   1   8  -6   18.10    1.39
  -1  -8   6   18.31    1.83
   1  -8  -6   20.16    1.19
   1   8  -5  127.04    3.49
  -1  -8   5  135.78    4.58
   1  -8  -5  130.48    3.10
   1  -8  -4   10.72    0.79
   1   8  -4   12.71    0.96
   1   8  -4   11.76    1.36
  -1   8   4   11.51    0.83
   1   8  -3  281.31    6.59
   1   8  -3  297.64    6.08
  -1  -8   2  180.54    4.71
   1   8  -2  188.30    4.90
  -1   8   2  191.02    3.84
  -1  -8   1    0.21    0.36
  -1   8   1    0.07    0.25
  -1   8   1   -0.23    0.39
   1   8  -1   -0.22    0.59
  -1   8   0    6.77    0.72
   1   8   0    8.06    0.82
  -1  -8   0    7.34    0.82
  -1  -8   0    8.84    0.87
  -1  -8  -1  373.47    6.83
  -1  -8  -1  377.25    6.93
  -1   8  -1  373.54    6.46
  -1   8  -2   81.27    2.52
   1  -8   2   82.88    2.32
   1   8   2   85.74    2.79
  -1   8  -3    1.12    0.44
   1   8   3    1.18    0.48
   1  -8   3    0.87    0.35
   1   8   3    0.48    0.45
   1  -8   4   67.93    2.25
  -1   8  -4   63.95    2.44
   1   8   4   67.25    2.67
   1   8   4   65.89    2.52
   1   8   4   66.50    2.71
   1   8   5   12.02    1.28
   1   8   5    9.99    1.12
   1  -8   5   12.47    1.02
   1   8   6   50.08    2.33
   1  -8   6   52.08    2.18
  -1   8  -7  113.07    4.37
   1  -8   7  102.02    3.33
   1  -8   8   10.15    1.18
  -1   8  -8    9.15    1.51
   1   9 -10    2.04    1.09
   1   9  -9   10.95    1.59
  -1  -9   9   13.69    1.90
   1   9  -8    5.31    1.15
  -1  -9   8    6.43    1.35
   1  -9  -7   49.21    2.00
   1   9  -7   42.42    2.27
  -1  -9   7   42.55    2.85
  -1  -9   6   76.45    3.65
   1  -9  -6   74.69    2.38
   1   9  -6   72.35    2.79
   1  -9  -5  409.59    6.91
  -1  -9   5  408.62    8.96
  -1   9   5  399.72    6.91
   1   9  -5  401.69    7.43
  -1  -9   4   19.38    1.66
   1   9  -4   19.53    1.25
  -1   9   4   21.09    1.18
   1   9  -4   20.90    1.82
   1   9  -3   95.30    3.20
   1   9  -3   97.52    3.66
  -1   9   2   20.67    1.18
  -1  -9   2   18.65    1.45
   1   9  -1  190.54    4.97
  -1   9   1  200.91    4.37
  -1   9   1  203.36    4.48
  -1  -9   1  208.39    4.99
   1   9   0  132.68    3.74
  -1  -9   0  131.91    3.61
  -1  -9   0  130.55    3.68
  -1   9   0  132.74    3.37
  -1   9  -1    0.33    0.37
  -1  -9  -1   -0.19    0.38
  -1  -9  -1    0.21    0.32
  -1   9  -2   94.28    2.88
   1  -9   2   91.88    2.61
   1   9   2   94.89    3.12
  -1   9  -3   34.75    1.75
   1  -9   3   33.55    1.50
   1   9   3   35.29    1.86
  -1  -9  -3   34.49    1.81
   1   9   3   31.26    1.81
   1   9   4    1.02    0.55
  -1   9  -4    0.74    0.57
  -1  -9  -4    0.35    0.51
   1   9   4    0.36    0.56
   1  -9   4    0.99    0.43
   1   9   4    1.10    0.60
   1   9   5  118.64    3.64
   1  -9   5  112.52    3.26
   1   9   5  115.63    3.90
  -1   9  -6   26.99    2.08
   1  -9   6   24.93    1.55
   1  -9   7   15.53    1.35
  -1   9  -7   17.27    1.80
   1  -9   8    6.60    1.00
  -1   9  -8    7.59    1.55
  -1 -10   9    3.09    1.21
   1  10  -9    1.37    1.15
  -1 -10   8    0.23    0.82
   1  10  -8   -0.15    0.81
   1 -10  -7    0.18    0.48
   1  10  -7    0.13    0.58
  -1 -10   7    0.21    0.72
   1  10  -6    3.06    0.83
   1 -10  -6    5.46    0.77
  -1 -10   6    5.15    1.10
  -1  10   5    4.15    0.64
   1  10  -5    3.28    1.07
   1  10  -5    2.06    0.66
  -1 -10   5    3.26    0.89
   1 -10  -5    3.37    0.60
   1  10  -4  183.73    4.28
  -1  10   4  184.67    4.13
   1  10  -4  182.56    4.96
   1  10  -4  182.54    5.53
  -1 -10   4  179.91    5.27
   1  10  -3   38.29    2.04
   1  10  -3   36.40    2.32
   1  10  -2  191.74    5.24
  -1  10   2  192.91    4.31
  -1  10   2  195.67    4.67
   1  10  -1  145.16    4.33
  -1  10   1  141.88    3.64
  -1  10   1  142.71    3.74
  -1 -10   1  136.22    4.04
   1  10   0    3.96    0.70
  -1  10   0    4.33    0.67
  -1 -10   0    5.47    0.80
  -1 -10  -1   77.98    2.83
  -1  10  -1   88.07    2.81
   1  10   2  105.09    3.42
  -1  10  -2  101.37    3.18
   1  10   3   10.98    1.14
  -1  10  -3   13.08    1.20
  -1 -10  -3   11.14    1.13
   1 -10   3   10.55    0.92
   1  10   3   10.50    1.13
  -1 -10  -4   56.49    2.50
  -1  10  -4   52.12    2.34
   1 -10   4   53.50    2.12
   1  10   4   51.69    2.43
   1  10   4   56.16    2.61
   1  10   5    4.78    0.92
   1 -10   5    4.52    0.74
  -1  10  -6   35.91    2.40
   1 -10   6   38.47    1.95
   1 -10   7   -0.12    0.53
  -1  10  -7   -0.19    0.91
   1 -10   8    6.16    0.97
  -1  10  -8    5.15    1.47
  -1 -11   9   33.95    2.81
   1  11  -9   30.56    2.37
  -1 -11   8    4.89    1.25
   1  11  -8    4.97    1.05
   1  11  -7   14.80    1.49
   1 -11  -7   14.97    1.23
  -1 -11   7   16.37    1.83
  -1 -11   6    0.77    0.72
   1 -11  -6    0.93    0.50
   1  11  -6    1.61    0.63
  -1  11   5    4.79    0.71
  -1 -11   5    3.35    0.89
   1  11  -5    4.58    0.84
  -1  11   4    2.17    0.57
  -1 -11   4    2.60    0.82
   1  11  -4    2.84    0.74
   1  11  -4    2.93    0.68
   1  11  -4    1.62    0.97
   1  11  -3  428.72    8.62
   1  11  -3  437.56    9.23
   1  11  -2    9.58    1.24
  -1  11   2   13.22    1.08
  -1  11   2   12.91    1.21
   1  11  -1   39.88    2.26
  -1  11   1   42.09    2.00
  -1  11   1   41.72    1.93
  -1 -11   1   39.66    2.14
   1  11   0   19.82    1.58
  -1 -11   0   20.08    1.51
   1  11   0   18.18    1.44
  -1  11   0   21.62    1.46
  -1  11   0   19.07    1.34
  -1  11  -1    2.30    0.64
   1  11   2    6.43    0.99
  -1  11  -2    6.60    0.96
   1  11   3  386.75    7.82
  -1  11  -3  381.29    7.50
   1 -11   3  376.86    6.98
  -1 -11  -3  366.97    7.53
   1  11   3  376.92    7.75
  -1 -11  -4    0.13    0.56
   1  11   4    0.14    0.54
  -1  11  -4   -0.25    0.57
   1 -11   4    0.78    0.46
   1  11   4    0.65    0.75
   1  11   5    0.30    0.56
  -1  11  -5    0.48    0.81
   1 -11   5    1.24    0.58
  -1  11  -6    6.20    1.25
   1 -11   6    5.37    0.87
  -1  11  -7    1.17    0.93
   1 -11   7    4.19    0.82
   1 -11   8    2.88    0.75
  -1  11  -8    1.93    1.23
   1  12  -9    4.01    1.20
  -1 -12   8    6.23    1.38
   1  12  -8    5.72    1.35
  -1 -12   7    1.26    0.81
   1  12  -7    0.86    0.78
  -1  12   6    3.08    0.65
  -1 -12   6    2.76    0.87
   1  12  -6    2.58    0.78
  -1  12   5    6.10    0.84
  -1 -12   5    7.31    1.26
   1  12  -5    5.97    1.03
   1  12  -5    5.06    0.92
   1  12  -4   65.32    2.97
  -1 -12   4   59.81    3.05
   1  12  -3   90.14    3.88
   1  12  -3   96.56    3.62
  -1  12   3  100.54    3.49
   1  12  -2   58.12    2.91
  -1  12   2   60.66    2.40
  -1  12   2   53.93    2.48
   1  12  -1  532.30   10.32
   1  12  -1  532.59    9.96
  -1  12   1  544.53    9.44
  -1 -12   1  530.28   10.00
  -1  12   1  532.71    9.47
  -1  12   0    1.73    0.62
   1  12   0    2.28    0.79
   1  12   0    2.72    0.72
  -1  12   0    3.07    0.70
  -1 -12   0    2.28    0.65
  -1  12  -1    1.62    0.66
   1  12   2    0.14    0.78
  -1  12  -2   -0.12    0.62
  -1 -12  -2   -0.50    0.64
   1  12   3    8.60    1.22
  -1 -12  -3    8.66    1.14
   1  12   3    8.18    1.14
  -1  12  -3    6.72    1.00
   1 -12   3    8.16    0.93
  -1  12  -4  136.50    4.23
   1 -12   4  137.32    3.83
   1  12   4  128.80    4.30
   1  12   5   11.68    1.36
  -1  12  -5    8.10    1.15
  -1  12  -5   10.04    1.34
   1 -12   5   11.35    1.11
   1 -12   6   -0.12    0.51
  -1  12  -6    1.47    0.95
  -1  12  -7    3.64    1.26
   1 -12   7    1.08    0.62
   1  13  -9    2.08    1.07
   1  13  -8   73.04    3.37
  -1 -13   8   68.93    3.83
  -1 -13   7    7.06    1.45
   1  13  -7    3.51    0.96
  -1 -13   6    5.05    1.20
  -1  13   6    2.30    0.65
   1  13  -6    2.54    0.83
   1  13  -6    3.59    0.96
   1  13  -5   14.67    1.35
   1  13  -5   14.90    1.56
  -1 -13   5   15.94    1.72
  -1  13   5   13.91    1.22
  -1 -13   4   12.16    1.45
   1  13  -4   11.40    1.38
   1  13  -3    2.02    0.65
  -1 -13   3    1.15    0.65
  -1  13   2  138.75    3.96
  -1  13   2  131.19    4.09
  -1  13   1    3.40    0.72
   1  13  -1    2.78    0.76
   1  13  -1    4.09    1.07
  -1  13   1    2.51    0.77
  -1 -13   1    4.86    0.93
  -1 -13   0   12.61    1.32
  -1  13   0   11.88    1.25
   1  13   0   11.82    1.30
  -1  13   0   10.46    1.18
   1  13   0    8.01    1.30
  -1  13  -1    1.27    0.67
  -1  13  -2  239.79    5.89
   1  13   3   -0.15    0.57
  -1  13  -3   -0.41    0.58
   1  13   4   16.51    1.59
  -1  13  -4   16.28    1.57
   1 -13   4   18.20    1.42
  -1  13  -5   32.74    2.19
   1 -13   5   36.47    1.99
  -1  13  -5   33.00    2.29
   1  13   5   35.79    2.34
  -1  13  -6   26.24    2.22
   1 -13   6   22.55    1.62
   1  13   6   21.81    1.95
  -1  13  -7    2.09    1.33
   1 -13   7    1.37    0.65
   1  14  -8   -0.32    0.86
  -1 -14   7    0.44    0.78
   1  14  -7    1.36    0.92
   1  14  -7    1.38    0.87
  -1  14   6    3.48    0.80
  -1 -14   6    3.52    1.04
   1  14  -6    3.94    0.98
   1  14  -6    1.94    0.80
  -1  14   5   25.93    1.68
   1  14  -5   24.04    2.00
   1  14  -5   25.46    1.78
  -1 -14   5   26.66    2.19
  -1 -14   4    3.33    0.91
   1  14  -4    3.82    0.91
  -1 -14   3    0.17    0.62
  -1  14   2    1.01    0.55
   1  14  -1   94.69    3.70
  -1  14   1   89.94    3.36
  -1  14   1   97.65    3.53
   1  14   0   26.74    1.98
  -1  14   0   27.82    1.88
  -1 -14   0   26.45    1.95
  -1  14   0   26.24    1.84
  -1  14  -1   -0.28    0.63
  -1  14  -1    1.64    0.63
  -1  14  -2   26.88    1.90
   1  14   3   62.64    3.00
  -1  14  -3   60.49    2.89
  -1  14  -4    4.99    1.03
   1  14   4    6.07    1.11
   1 -14   4    5.18    0.87
  -1  14  -5   30.31    2.33
   1 -14   5   34.12    1.99
   1  14   5   32.34    2.30
   1 -14   6    1.15    0.64
  -1  14  -6    0.39    1.05
   1  14   6    0.54    0.73
   1 -14   7    0.51    0.59
   1  15  -8    5.53    1.23
  -1 -15   7    4.42    1.14
   1  15  -7    3.26    1.15
  -1 -15   6    1.69    0.90
  -1  15   6    1.72    0.63
   1  15  -6    1.96    0.90
   1  15  -6    1.73    0.93
  -1  15   5   16.87    1.41
  -1 -15   5   14.75    1.72
   1  15  -5   10.49    1.26
   1  15  -5   12.19    1.53
   1  15  -4   31.97    2.30
  -1 -15   4   28.45    2.24
  -1 -15   3    0.35    0.61
  -1  15   2    1.66    0.69
   1  15  -1    0.33    0.51
  -1  15   1    0.28    0.49
  -1  15   0   38.36    2.26
  -1  15  -1    0.47    0.64
  -1  15  -2   -0.16    0.72
   1  15   3   16.37    1.63
   1  15   4    1.03    0.73
   1  15   5    0.54    0.74
   1 -15   5    1.72    0.73
  -1  15  -5    1.51    1.01
   1  15   6    1.50    0.83
   1 -15   6    1.73    0.72
  -1  15  -6    1.82    1.31
   1  16  -7    9.41    1.43
   1  16  -6   10.30    1.52
   1  16  -6    7.94    1.35
  -1 -16   6    9.42    1.54
  -1  16   5    4.75    0.89
   1  16  -5    4.60    1.12
   1  16  -5    6.36    1.08
  -1 -16   5    4.87    1.15
   1  16  -4    1.73    0.78
  -1 -16   4    1.73    0.84
  -1 -16   3   14.45    1.62
  -1 -16   2   40.77    2.57
  -1  16   2   40.61    2.34
  -1  16   1    2.13    0.73
   1  16  -1    1.61    0.76
  -1  16   0   27.65    2.00
  -1  16  -1    4.05    0.90
  -1  16  -2    1.97    0.73
   1  16   3    8.72    1.30
   1  16   4    0.90    0.77
   1  16   5    2.64    0.91
  -1  16  -5    0.79    1.10
   1  16   6   -0.19    0.73
   1 -16   6   -0.42    0.61
   1  17  -7    0.98    0.81
   1  17  -6   -0.78    0.99
  -1  17   5    1.11    0.68
   1  17  -5    1.45    0.90
  -1 -17   5    0.21    0.73
   1  17  -5    2.51    1.03
   1  17  -4   -0.20    0.73
  -1 -17   4    2.20    0.94
  -1 -17   3    2.52    0.89
   1  17  -2   -0.20    0.62
  -1 -17   2    0.19    0.73
   1  17  -1    9.19    1.37
  -1  17   1   10.12    1.30
  -1  17   0   14.46    1.55
  -1  17  -1   16.73    1.70
  -1  17  -2   -0.19    0.66
   1  17   3    3.56    0.93
  -1  17  -3    7.24    1.31
   1  17   4    4.34    1.12
   1  17   5    1.95    0.91
   1  18  -6    2.56    1.01
   1  18  -5    0.15    0.88
   1  18  -4    5.16    1.25
  -1 -18   4    4.53    1.21
  -1 -18   3    4.63    1.09
  -1 -18   2    9.92    1.48
   1  18  -2   14.68    1.71
   1  18  -1    0.83    0.78
  -1  18   1    0.17    0.58
  -1  18   0    1.08    0.73
  -1  18  -1    0.93    0.68
  -1  18  -2    3.55    0.96
   1  18   3   -0.39    0.72
  -1  18  -3   -0.41    0.82
   1  18   4    8.46    1.39
   1  19  -5    1.27    0.93
  -1 -19   2    9.42    1.50
   1  19  -2    5.98    1.24
  -1  19   1   14.96    1.67
   1  19  -1   12.13    1.68
  -1  19   0    3.21    0.96
  -1  19  -1   16.08    1.83
  -1  19  -2    0.82    0.73
  -1  20   1   11.39    1.59
  -1  20   0    2.95    0.99
  -2   0   9   -0.86    1.13
  -2   0   8   19.16    1.41
   2   0  -8   21.20    1.04
   2   0  -7    0.09    0.27
  -2   0   7    0.09    0.43
  -2   0   6  314.28    5.74
   2   0  -6  311.81    4.65
   2   0  -5    0.02    0.14
  -2   0   5   -0.06    0.30
  -2   0   4   93.76    2.20
   2   0  -3   -0.03    0.07
  -2   0   3    0.13    0.47
  -2   0   3    0.13    0.18
  -2   0   2  198.45    3.12
  -2   0   2  200.13    4.82
  -2   0   1    0.86    0.39
  -2   0   0  718.51    9.99
  -2   0   0  713.55    9.58
  -2   0   0  708.93   10.07
  -2   0  -1    0.09    0.23
  -2   0  -1   -0.59    0.57
  -2   0  -1   -0.11    0.37
  -2   0  -2  100.81    2.77
  -2   0  -2   99.77    2.87
  -2   0  -3   -0.19    0.41
  -2   0  -3    1.10    0.46
  -2   0  -4    0.11    0.52
   2   0   4    0.54    0.20
   2   0   4    0.10    0.38
  -2   0  -4    0.47    0.61
  -2   0  -5    0.12    0.63
   2   0   5    0.11    0.52
   2   0   5   -0.13    0.23
  -2   0  -5   -0.14    0.59
   2   0   6   24.54    1.22
  -2   0  -6   26.09    2.02
   2   0   6   28.02    1.08
   2   0   7   -0.05    0.32
   2   0   7   -0.08    0.42
  -2   0  -7   -0.19    0.75
   2   0   8   41.54    1.88
  -2  -1   9   29.35    2.82
  -2   1   9   27.25    2.76
   2  -1  -8   20.13    0.95
  -2   1   8   18.20    1.43
  -2  -1   8   20.63    1.44
   2   1  -8   20.97    1.12
   2  -1  -7   25.05    0.93
  -2  -1   7   27.62    1.51
  -2   1   7   26.33    1.54
   2  -1  -6   26.77    0.78
  -2  -1   6   26.33    1.33
  -2  -1   6   27.71    2.29
  -2   1   6   30.73    1.50
   2   1  -5  118.28    2.33
  -2  -1   5  122.78    2.79
  -2  -1   5  119.28    4.51
  -2   1   5  123.02    2.98
   2   1  -4  123.89    2.21
  -2  -1   4  123.43    2.49
  -2   1   4  118.28    2.76
  -2  -1   4  122.46    4.30
  -2  -1   3   87.95    3.29
  -2  -1   3   82.47    1.62
  -2   1   2   80.42    1.43
  -2  -1   2   77.37    1.76
  -2  -1   2   83.82    2.88
   2   1  -2   78.99    1.73
   2   1  -1    0.91    0.25
  -2   1   1    1.16    0.24
  -2  -1   1    0.94    0.14
  -2  -1   1    0.57    0.36
  -2   1   1    1.04    0.40
  -2  -1   0  173.72    3.58
  -2   1   0  171.32    3.22
  -2  -1   0  173.40    3.02
  -2   1   0  170.58    3.38
  -2  -1  -1 1397.38   18.61
  -2   1  -1 1393.52   18.29
  -2  -1  -1 1417.07   18.08
   2   1   1 1403.25   17.94
  -2  -1  -1 1370.28   17.71
  -2   1  -1 1399.68   18.50
  -2   1  -1 1402.06   17.07
   2   1   2  676.16    9.07
   2   1   2  686.19    9.97
  -2  -1  -2  679.41   10.23
  -2   1  -2  672.09   10.25
  -2   1  -2  679.35   10.35
  -2  -1  -2  672.11   10.42
   2   1   3   30.07    0.97
  -2   1  -3   28.42    1.58
   2   1   3   28.52    1.46
  -2  -1  -3   29.00    1.63
  -2  -1  -3   28.80    1.60
   2   1   4   22.69    1.44
  -2  -1  -4   24.93    1.69
  -2   1  -4   19.89    1.47
   2   1   4   22.79    0.89
  -2   1  -4   20.68    1.47
  -2  -1  -4   21.01    1.50
  -2   1  -5    0.24    0.66
  -2  -1  -5    0.74    0.66
   2  -1   5    0.11    0.21
   2   1   5   -0.34    0.54
   2  -1   5    0.06    0.18
   2   1   5   -0.22    0.29
  -2   1  -5   -0.14    0.57
  -2  -1  -5    0.14    0.59
  -2  -1  -6   18.58    1.73
   2  -1   6   22.69    1.04
   2  -1   6   21.58    0.85
  -2   1  -6   24.60    1.97
   2   1   6   22.27    1.05
   2  -1   7   24.96    1.25
  -2   1  -7   27.76    2.23
   2  -1   7   24.56    1.06
   2   1   7   25.74    1.23
   2   1   8    1.63    0.67
  -2   1  -8    0.64    0.94
   2  -1   8    0.97    0.48
  -2  -2   9    0.28    0.88
  -2  -2   8    5.16    0.79
  -2  -2   8    5.88    1.42
  -2  -2   7   57.23    2.11
  -2   2   7   58.52    2.33
  -2  -2   6   34.56    2.57
  -2   2   6   36.23    1.70
  -2  -2   6   37.45    1.53
  -2  -2   5  323.84    5.30
   2   2  -5  324.90    5.19
  -2  -2   5  337.94    8.11
  -2   2   5  317.11    5.92
   2   2  -4   33.83    1.14
  -2  -2   4   38.69    2.32
  -2  -2   4   31.94    1.05
  -2  -2   3   73.95    2.99
  -2   2   2  206.18    2.80
  -2  -2   2  207.19    4.98
  -2  -2   2  208.44    3.66
  -2  -2   1    7.98    0.81
  -2  -2   1    5.64    0.53
  -2   2   1    6.93    0.47
   2   2  -1    6.06    0.53
  -2  -2   0  228.59    4.31
   2   2   0  219.35    4.44
  -2   2   0  211.07    4.00
  -2  -2   0  213.25    3.49
   2   2   0  223.91    4.21
  -2  -2  -1    0.14    0.46
  -2   2  -1   -0.06    0.37
  -2   2  -1    0.07    0.16
  -2  -2  -1   -0.16    0.39
   2   2   1   -0.17    0.42
  -2  -2  -1    0.28    0.26
  -2  -2  -2  542.85    8.81
   2   2   2  540.12    7.80
  -2   2  -2  535.42    8.65
  -2  -2  -2  527.18    8.53
   2   2   2  545.69    8.29
  -2  -2  -3   70.54    2.56
  -2   2  -3   71.00    2.56
   2   2   3   74.60    2.42
  -2  -2  -3   69.92    2.56
   2   2   3   69.14    1.81
   2   2   4   12.07    1.09
  -2   2  -4   13.29    1.24
   2   2   4   11.31    0.74
  -2  -2  -4   10.09    1.17
  -2  -2  -4   10.75    1.13
   2   2   5   77.76    2.93
  -2   2  -5   72.08    3.03
  -2  -2  -5   73.08    3.13
   2   2   5   78.66    2.09
  -2  -2  -5   77.29    3.02
   2  -2   6    0.37    0.22
   2   2   6    0.61    0.41
   2  -2   6    0.48    0.27
  -2   2  -6   -0.16    0.68
   2   2   7   -0.27    0.39
  -2   2  -7    0.38    0.89
   2  -2   7    0.20    0.31
  -2   2  -8   20.48    2.15
  -2  -3   9    3.01    1.17
   2  -3  -8   33.58    1.04
  -2  -3   8   32.49    2.79
   2  -3  -7   33.00    0.83
  -2   3   7   41.18    1.99
  -2  -3   6  146.35    5.35
   2   3  -6  145.78    3.33
  -2   3   6  153.55    3.96
   2   3  -5   29.31    1.24
  -2  -3   5   31.67    2.32
  -2   3   5   27.36    1.48
  -2  -3   4    6.90    1.06
   2   3  -4    7.61    0.61
  -2  -3   3  117.00    3.89
  -2  -3   2  194.20    4.81
  -2  -3   2  191.18    3.71
   2   3  -1   18.29    0.96
  -2  -3   1   18.26    1.22
  -2  -3   1   16.47    0.96
   2   3  -1   18.02    1.28
   2   3   0   19.83    0.71
   2   3   0   18.82    1.19
   2   3   0   19.59    1.09
  -2  -3   0   19.65    1.13
   2   3   1    0.63    0.32
  -2   3  -1    0.81    0.19
   2   3   1    1.12    0.45
   2   3   1    0.37    0.23
  -2  -3  -1    0.78    0.30
  -2  -3  -2  131.19    3.47
   2   3   2  134.80    3.03
  -2   3  -2  127.66    3.40
   2   3   2  140.64    3.19
  -2   3  -3    1.62    0.57
  -2  -3  -3    1.68    0.55
   2   3   3    2.58    0.58
   2   3   3    1.30    0.38
  -2  -3  -4   66.46    2.66
   2   3   4   67.53    2.54
  -2   3  -4   67.17    2.77
   2   3   4   68.98    2.05
  -2  -3  -5   -0.25    0.63
   2   3   5   -0.23    0.50
  -2   3  -5    0.14    0.64
   2   3   5    0.58    0.43
   2  -3   6    1.11    0.23
   2  -3   6    1.23    0.20
   2   3   6    0.92    0.46
  -2   3  -6    0.48    0.69
   2   3   7    1.00    0.54
   2  -3   7    0.86    0.30
  -2   3  -7    0.38    0.80
  -2   3  -8    0.21    1.08
  -2  -4   9   -0.28    1.01
  -2  -4   8    1.79    0.91
   2  -4  -8    0.94    0.24
  -2   4   7    5.63    0.91
  -2  -4   6   37.08    2.66
   2   4  -6   34.46    1.56
  -2   4   6   34.09    1.85
  -2  -4   5   29.94    2.23
   2   4  -5   27.64    1.30
  -2  -4   4   45.81    2.57
   2   4  -4   44.41    1.62
   2   4  -3  378.38    6.14
  -2  -4   3  365.08    7.80
  -2  -4   2   47.35    2.21
   2   4  -2   47.11    2.33
  -2  -4   1    0.07    0.34
  -2  -4   1    0.20    0.35
   2   4  -1    0.41    0.61
   2   4   0   10.87    0.88
  -2  -4   0   13.10    0.97
   2   4   0   12.02    1.08
   2   4   0   13.00    0.60
  -2  -4   0   11.79    0.92
   2   4   1   12.35    0.97
   2   4   1   13.83    0.79
  -2   4  -1   11.92    0.50
  -2  -4  -1   12.82    0.89
   2   4   1   12.61    1.00
   2   4   2    1.12    0.41
  -2   4  -2    1.32    0.45
   2   4   2    0.81    0.37
  -2   4  -3    0.31    0.42
   2   4   3    1.56    0.45
   2   4   3    0.34    0.37
   2   4   4   -0.28    0.36
  -2  -4  -4    0.12    0.46
   2   4   4    0.21    0.50
  -2   4  -4   -0.12    0.58
   2   4   5   34.12    1.96
  -2   4  -5   36.26    2.20
   2   4   5   35.81    1.57
   2   4   6    8.60    0.87
  -2   4  -6   10.04    1.33
   2  -4   7    0.65    0.27
   2   4   7    0.94    0.57
  -2   4  -7   -0.19    0.78
  -2   4  -8    0.22    1.02
  -2  -5   9    5.20    1.38
  -2  -5   8    1.53    1.06
  -2   5   7   12.92    1.30
   2   5  -6    9.40    0.89
  -2   5   6   11.79    1.20
  -2  -5   5   63.00    3.25
   2   5  -5   62.39    2.15
  -2  -5   4   14.62    1.52
   2   5  -4   14.26    0.97
  -2  -5   3  181.91    5.08
   2   5  -3  178.54    3.81
  -2  -5   2   17.05    1.37
   2   5  -2   15.32    1.44
  -2   5   2   17.84    0.68
  -2  -5   1  535.96    9.34
  -2  -5   1  565.03    8.72
   2   5  -1  569.66    9.66
   2   5  -1  545.61    6.90
   2   5   0   13.94    1.00
   2   5   0   14.80    1.18
  -2  -5   0   13.67    1.01
   2   5   0   16.25    0.72
  -2  -5   0   15.93    1.14
   2   5   1   17.51    1.21
   2   5   1   16.44    0.90
  -2  -5  -1   18.21    1.13
  -2   5  -1   16.16    0.68
   2   5   1   17.00    1.19
   2   5   2    0.24    0.38
  -2   5  -2    0.85    0.46
   2   5   2    0.84    0.39
  -2   5  -3   32.58    1.84
   2   5   3   32.15    1.63
   2   5   3   33.60    1.56
   2   5   4    2.37    0.61
  -2   5  -4    2.58    0.71
   2   5   4    3.44    0.73
   2   5   5    5.06    0.87
  -2   5  -5    6.21    1.05
   2   5   5    5.07    0.76
  -2   5  -6    1.50    0.78
   2   5   6    1.42    0.62
   2   5   7    1.98    0.65
  -2   5  -7    2.81    1.07
   2  -5   7    0.97    0.23
  -2   5  -8    3.07    1.32
  -2  -6   9    7.87    1.60
  -2  -6   8    0.76    0.87
   2   6  -7    1.16    0.45
   2   6  -6    3.84    0.72
  -2   6   6    1.70    0.60
  -2  -6   5    2.44    0.88
   2   6  -5    2.95    0.59
   2   6  -5    2.83    0.49
  -2  -6   4    3.47    0.88
   2   6  -4    3.20    0.58
   2   6  -4    2.37    0.37
  -2  -6   3   47.13    2.47
   2   6  -3   49.04    1.88
   2   6  -3   45.19    1.07
  -2  -6   2   47.29    2.34
  -2   6   2   49.88    1.36
   2   6  -2   45.18    2.35
   2   6  -2   46.36    0.92
   2   6  -1   18.72    1.45
  -2  -6   1   18.58    1.19
   2   6  -1   16.99    0.67
  -2  -6   1   18.73    1.38
   2   6   0   12.10    1.00
   2   6   0   12.53    1.14
  -2  -6   0   11.74    0.99
   2   6   0   12.36    0.72
  -2  -6   0   11.97    1.04
   2   6   1  132.05    3.69
   2   6   1  139.10    3.73
  -2  -6  -1  135.77    3.67
   2   6   1  142.49    3.09
  -2  -6  -1  141.67    3.57
  -2   6  -1  137.74    2.68
   2   6   2   72.93    2.49
  -2   6  -2   67.96    1.52
   2   6   2   70.76    2.25
  -2   6  -3   10.03    1.13
   2   6   3   12.31    1.04
   2   6   3   10.60    1.15
   2   6   3   10.74    0.99
  -2   6  -4   95.84    3.49
   2   6   4   97.06    3.19
   2   6   4   99.69    3.00
  -2   6  -5    3.83    0.95
   2   6   5    6.03    0.96
   2   6   5    6.55    0.86
  -2   6  -6   65.26    3.21
   2   6   6   66.14    2.49
   2  -6   7    0.67    0.20
  -2   6  -7    1.74    0.92
   2   6   7    1.54    0.68
  -2   6  -8   19.17    2.26
  -2  -7   9    0.81    1.12
   2   7  -9    0.65    0.58
  -2  -7   8   10.89    1.76
   2   7  -8    7.29    1.00
  -2  -7   7   15.66    1.90
   2   7  -7   14.54    1.25
   2   7  -6   14.06    1.06
   2   7  -6   12.46    1.15
  -2  -7   5  197.23    6.09
   2   7  -5  199.64    4.65
   2   7  -5  194.16    3.89
  -2  -7   4   51.22    2.79
   2   7  -4   50.60    2.09
   2   7  -4   49.52    1.46
  -2  -7   3   55.89    2.80
   2   7  -3   59.84    2.23
   2   7  -3   56.13    1.35
  -2  -7   2   31.58    1.94
  -2   7   2   29.36    1.12
   2   7  -2   26.84    1.88
  -2  -7   1    0.47    0.43
  -2  -7   1   -0.18    0.37
   2   7  -1    0.76    0.56
  -2  -7   0    5.34    0.75
   2   7   0    4.32    0.79
   2   7   0    4.53    0.49
  -2   7   0    3.46    0.51
  -2  -7   0    4.33    0.70
  -2  -7  -1  125.18    3.52
   2   7   1  127.58    3.74
  -2  -7  -1  137.29    3.70
   2   7   1  130.57    3.07
  -2   7  -1  133.11    2.82
   2   7   2   40.91    1.95
  -2   7  -2   42.39    1.34
   2   7   2   40.48    1.76
   2   7   3   11.65    1.05
   2   7   3   11.03    1.10
   2   7   3   11.71    1.20
   2   7   4    1.24    0.63
  -2   7  -4    0.28    0.62
   2   7   4    1.55    0.67
  -2   7  -5    7.96    1.17
   2   7   5    9.40    1.06
  -2   7  -6    0.89    0.79
   2   7   6    0.54    0.61
  -2   7  -7   30.37    2.47
   2   7   7   29.12    1.81
   2   8  -9    0.42    0.52
  -2  -8   8    7.37    1.58
   2   8  -8    9.60    1.17
  -2  -8   7    6.59    1.40
   2   8  -7    6.28    0.94
   2   8  -7    7.13    0.92
   2   8  -6   61.48    2.58
   2   8  -6   64.52    2.25
   2   8  -5    4.48    0.75
   2   8  -5    2.39    0.50
  -2  -8   5    3.34    1.02
  -2  -8   4   37.16    2.46
   2   8  -4   35.70    1.85
   2   8  -4   34.67    1.26
   2   8  -4   33.86    2.48
  -2   8   4   35.75    1.04
   2   8  -3    2.33    0.54
  -2  -8   3    1.72    0.72
   2   8  -3    2.50    0.39
   2   8  -2    1.35    0.75
  -2  -8   2    0.42    0.49
   2   8  -2    0.62    0.44
  -2   8   2    0.11    0.26
   2   8  -1  145.60    4.42
  -2  -8   1  147.52    3.91
  -2  -8   1  149.77    4.40
   2   8   0   94.44    3.31
  -2  -8   0   93.44    3.03
  -2   8   0   89.88    2.49
  -2  -8   0   95.78    3.22
   2   8   1   12.13    1.24
  -2  -8  -1   14.53    1.25
   2   8   1   15.96    1.05
  -2  -8  -1   15.36    1.23
  -2   8  -1   14.95    0.92
  -2   8  -2   69.36    1.97
  -2  -8  -2   68.81    2.69
   2   8   2   70.89    2.43
   2   8   2   67.00    2.64
   2   8   3    8.91    1.14
   2   8   3    7.17    1.04
  -2   8  -3    8.18    0.65
   2   8   3    9.61    1.00
  -2   8  -3    7.32    1.04
   2   8   4    8.42    1.08
   2   8   4   10.72    1.12
  -2   8  -4   10.06    1.27
   2   8   4   10.62    1.26
   2   8   5    7.80    1.06
  -2   8  -5    8.55    1.32
  -2   8  -6    0.37    0.81
   2   8   6    0.59    0.61
  -2   8  -7   12.25    1.71
   2   9  -9   15.43    1.52
   2   9  -8    6.55    1.02
  -2  -9   8    6.95    1.50
   2   9  -8    9.08    1.16
   2   9  -7    1.60    0.59
  -2  -9   7    1.20    0.95
   2   9  -7    1.42    0.58
   2   9  -6   14.91    1.36
   2   9  -6   16.06    1.16
   2   9  -5   54.40    2.43
   2   9  -5   56.55    1.89
  -2   9   4  252.72    4.16
  -2  -9   4  247.87    6.72
   2   9  -4  247.99    5.69
   2   9  -4  252.15    4.44
   2   9  -3   74.90    2.80
   2   9  -3   77.45    1.91
  -2  -9   3   68.84    3.17
   2   9  -2   75.00    2.81
  -2   9   2   73.46    2.16
  -2  -9   2   66.67    3.00
  -2  -9   1    5.80    0.95
   2   9  -1    6.34    1.06
  -2  -9   1    6.48    0.89
   2   9   0  112.50    3.81
  -2  -9   0  118.83    3.61
  -2   9   0  114.73    3.00
  -2  -9   0  122.24    3.79
   2   9   1   82.84    3.19
  -2  -9  -1   80.99    2.96
  -2  -9  -1   85.70    3.04
  -2   9  -1   78.86    2.37
  -2   9  -2    9.99    0.83
   2   9   2    7.99    1.10
  -2  -9  -2    7.96    1.03
   2   9   2    9.38    0.94
   2   9   3    4.45    0.89
  -2   9  -3    4.26    0.59
   2   9   3    5.16    0.97
  -2  -9  -3    3.85    0.84
   2   9   3    6.12    0.86
  -2   9  -4   15.63    1.54
   2   9   4   18.20    1.47
   2   9   4   14.46    1.37
   2   9   4   17.37    1.59
   2   9   5    8.77    1.14
  -2   9  -5   11.04    1.39
  -2   9  -6   38.18    2.60
  -2   9  -7    7.53    1.51
   2  10  -9   21.31    1.84
   2  10  -8    3.14    0.85
  -2 -10   8    5.23    1.43
   2  10  -8    2.85    0.85
   2  10  -7    1.15    0.63
  -2 -10   7    1.96    1.04
   2  10  -7    2.26    0.67
   2  10  -6    8.38    1.14
   2  10  -6    9.88    0.96
   2  10  -5    9.44    1.12
   2  10  -5    9.03    0.84
  -2 -10   4  115.01    4.44
  -2  10   4  119.81    2.65
   2  10  -4  113.61    3.72
   2  10  -4  113.84    2.74
   2  10  -3   46.64    2.28
  -2 -10   3   46.22    2.66
   2  10  -2  124.59    3.88
  -2  10   2  122.08    3.11
  -2 -10   2  115.89    4.16
   2  10  -1  143.09    4.58
  -2  10   1  141.20    3.69
  -2 -10   1  145.17    4.48
  -2 -10   0    0.12    0.51
  -2 -10   0   -0.13    0.55
  -2  10   0   -0.08    0.39
   2  10   0   -0.43    0.64
   2  10   1   20.94    1.71
  -2 -10  -1   20.46    1.54
  -2 -10  -1   21.74    1.57
  -2  10  -1   22.25    1.32
   2  10   2   27.77    1.91
   2  10   2   28.79    1.91
  -2  10  -2   28.28    1.46
  -2 -10  -2   24.28    1.74
   2  10   2   24.79    1.50
  -2  10  -3   78.07    2.43
   2  10   3   83.67    2.97
   2  10   3   79.55    3.15
   2  10   3   86.25    3.45
  -2  10  -4   15.79    1.65
   2  10   4   16.86    1.49
   2  10   4   18.18    1.62
   2  10   4   15.16    1.54
  -2  10  -5   12.74    1.54
  -2  10  -6   -0.20    0.92
  -2  10  -7    1.49    1.31
   2  11  -9    2.29    0.81
   2  11  -8   13.05    1.46
   2  11  -8    9.78    1.29
   2  11  -7    1.53    0.62
  -2 -11   7    1.46    0.99
   2  11  -7    1.16    0.65
  -2 -11   6    0.67    0.80
   2  11  -6    0.29    0.54
   2  11  -6    0.53    0.47
  -2  11   5    4.83    0.55
   2  11  -5    2.86    0.72
   2  11  -5    4.87    0.69
  -2  11   4   22.83    1.14
   2  11  -4   25.16    1.80
   2  11  -4   22.02    1.16
  -2 -11   4   18.84    1.87
  -2 -11   3   -0.18    0.64
   2  11  -3    0.13    0.43
   2  11  -2  340.92    7.45
  -2  11   2  354.64    6.39
  -2 -11   2  334.06    7.91
   2  11  -1    5.87    1.28
  -2  11   1    5.59    0.77
  -2  11   1    7.14    0.93
  -2 -11   1    5.10    1.00
   2  11   0   48.39    2.66
  -2 -11   0   47.59    2.37
  -2 -11   0   46.72    2.45
  -2  11   0   51.35    2.11
  -2  11  -1    0.28    0.42
  -2 -11  -1   -0.13    0.64
  -2 -11  -1    0.96    0.58
   2  11   1    0.46    0.82
   2  11   2    0.15    0.50
   2  11   2    0.58    0.69
  -2  11  -2    0.18    0.44
   2  11   2   -0.10    0.47
   2  11   3    1.41    0.67
   2  11   3    1.88    0.82
  -2  11  -3    1.40    0.53
   2  11   3    1.88    0.68
  -2  11  -4  100.73    3.93
  -2  11  -4   92.93    2.83
   2  11   4  100.30    3.93
  -2  11  -5   -0.37    0.80
  -2  11  -6    1.81    1.09
   2  12  -8   27.18    2.12
  -2 -12   7    0.24    0.92
   2  12  -7    1.30    0.72
   2  12  -7    1.69    0.67
  -2 -12   6    3.41    1.03
   2  12  -6    5.18    1.00
   2  12  -6    4.40    0.75
  -2  12   5    1.03    0.39
   2  12  -5    1.54    0.70
   2  12  -5    0.99    0.51
   2  12  -4   38.27    2.26
   2  12  -4   35.70    1.59
  -2 -12   4   40.13    2.65
   2  12  -3   75.12    3.16
  -2 -12   3   78.30    3.56
  -2 -12   2    2.75    0.84
   2  12  -2    3.10    0.80
  -2  12   2    2.70    0.72
  -2  12   2    1.97    0.55
  -2  12   1    1.16    0.54
  -2  12   1    2.18    0.68
  -2 -12   1    0.94    0.65
  -2 -12   0  123.87    4.23
  -2  12   0  132.47    3.75
  -2  12  -1    3.08    0.69
  -2 -12  -1    3.72    0.88
   2  12   2    2.03    0.76
  -2  12  -2    1.13    0.57
  -2  12  -3   35.17    1.80
   2  12   3   33.81    1.99
   2  12   3   34.29    2.27
   2  12   4    4.92    1.05
  -2  12  -4    4.73    1.08
  -2  12  -5   18.95    1.98
   2  12   5   15.80    1.73
  -2  12  -6    1.24    1.13
   2  13  -8    1.75    0.88
   2  13  -7   68.96    3.31
   2  13  -7   63.75    2.58
  -2 -13   7   64.31    3.82
  -2 -13   6    1.16    0.94
   2  13  -6    0.67    0.60
   2  13  -6   -0.10    0.50
  -2  13   5    0.22    0.36
   2  13  -5   -0.16    0.55
   2  13  -5    0.44    0.43
  -2 -13   4    5.71    1.20
   2  13  -4    8.52    1.18
   2  13  -4    6.74    0.80
  -2 -13   3    0.19    0.61
   2  13  -3    1.86    0.71
   2  13  -2    0.63    0.60
  -2  13   2   -0.52    0.50
  -2 -13   2   -0.53    0.56
  -2  13   1  110.12    3.52
  -2 -13   1  108.53    4.09
  -2  13   1  117.50    3.65
  -2 -13   0   22.70    1.87
  -2  13   0   21.63    1.58
  -2  13  -1   14.95    1.33
   2  13   2    1.97    0.74
  -2  13  -2    3.30    0.76
   2  13   3   97.96    3.94
   2  13   4    7.00    1.24
  -2  13  -4    8.61    1.41
  -2  13  -5   32.04    2.52
   2  13   5   24.05    2.13
   2  14  -7   11.78    1.57
  -2 -14   6    2.37    1.05
   2  14  -6    2.69    0.93
   2  14  -6    1.62    0.68
   2  14  -5    5.24    1.09
   2  14  -5    4.09    0.76
   2  14  -4    0.69    0.70
   2  14  -4    1.48    0.53
   2  14  -3    1.33    0.71
  -2 -14   3    0.98    0.72
  -2  14   2    0.11    0.45
  -2 -14   2    1.09    0.63
  -2  14   1    3.58    0.78
  -2 -14   1    5.59    1.14
  -2  14   0   72.03    3.05
  -2 -14   0   75.03    3.38
  -2  14  -1    0.49    0.58
   2  14   2    0.35    0.64
  -2  14  -2    0.37    0.56
   2  14   3    3.24    0.92
   2  14   4    6.50    1.22
  -2  14  -4    4.18    1.12
   2  14   5    1.79    0.93
  -2  14  -5    1.63    1.24
   2  15  -6   -0.38    0.75
   2  15  -6   -0.32    0.67
  -2 -15   5    2.05    0.93
   2  15  -5    2.59    0.90
   2  15  -5    2.16    0.66
   2  15  -4   23.22    2.03
   2  15  -4   24.01    1.48
   2  15  -3   16.68    1.73
  -2 -15   3   19.07    1.97
  -2  15   2    0.12    0.51
  -2 -15   2    0.38    0.68
  -2  15   1   35.47    2.08
  -2 -15   1   33.84    2.38
  -2  15   0   13.20    1.39
  -2 -15   0    9.80    1.35
  -2  15  -1    0.27    0.62
   2  15   2    2.93    0.91
   2  15   3    2.65    0.99
   2  15   4    8.52    1.39
  -2  15  -4    7.72    1.44
   2  16  -5    6.05    1.24
   2  16  -5    4.36    0.86
   2  16  -4    0.19    0.65
   2  16  -4   -0.30    0.55
   2  16  -3    5.23    1.14
  -2 -16   3    2.89    1.04
  -2  16   2    2.21    0.69
  -2 -16   2    2.18    0.92
  -2  16   1    8.34    1.15
  -2 -16   1    8.93    1.38
  -2  16   0    1.08    0.66
  -2 -16   0    0.39    0.69
  -2  16  -1   21.10    1.85
   2  16   2    0.39    0.76
   2  16   3    0.99    0.86
   2  17  -4   -0.20    0.66
   2  17  -4   -0.21    0.64
   2  17  -3   11.35    1.61
  -2 -17   3   11.13    1.60
  -2  17   2    1.82    0.63
  -2 -17   2    1.66    0.86
  -2 -17   1    5.89    1.24
  -2  17   1    6.97    1.09
  -2  17   0    2.43    0.80
  -2  17  -1    1.39    0.79
   2  17   2    6.67    1.27
  -2  17  -2    6.45    1.19
  -2  18   2    5.94    1.05
  -2  18   1   -0.16    0.70
  -2 -18   1    0.64    0.87
  -2  18   0    2.39    0.81
  -2  18  -1    2.56    0.89
  -2  18  -2    4.50    1.06
  -2  19   1    6.67    1.24
  -2  19   0    6.30    1.20
  -2  19  -1    0.57    0.75
  -2  20   1    0.51    0.68
  -3   0   8   -0.29    0.95
  -3   0   7   39.76    3.10
  -3   0   6   -0.24    0.94
  -3   0   6   -0.49    0.35
  -3   0   5  284.92    7.81
  -3   0   5  292.95    4.62
  -3   0   4   -0.36    0.67
  -3   0   4    0.19    0.20
  -3   0   3    4.16    0.30
  -3   0   3    3.99    0.88
  -3   0   2   -0.26    0.51
  -3   0   2    0.09    0.23
  -3   0   2   -0.13    0.14
  -3   0   1   64.24    2.45
  -3   0   1   64.18    1.58
  -3   0   0    0.07    0.29
  -3   0   0    1.64    0.38
  -3   0  -1  243.14    5.13
  -3   0  -1  236.65    4.72
  -3   0  -1  242.33    4.03
  -3   0  -2   -0.51    0.66
  -3   0  -2    0.09    0.55
  -3   0  -3    7.65    1.04
  -3   0  -3    7.25    1.00
  -3   0  -4    0.14    0.59
  -3   0  -5    4.28    1.01
  -3   0  -6   -0.18    0.78
  -3   0  -7   13.58    1.84
  -3  -1   8   11.56    1.93
  -3   1   8   15.67    2.14
  -3   1   7    5.28    1.37
  -3  -1   7    7.46    1.50
  -3  -1   6   62.55    3.57
  -3  -1   6   53.87    1.57
  -3   1   6   61.82    3.65
  -3   1   6   59.27    1.92
  -3   1   5   15.63    1.84
  -3  -1   5   17.32    1.84
  -3  -1   5   15.61    0.64
  -3   1   5   16.57    0.91
  -3  -1   4    9.20    1.34
  -3   1   4    9.05    0.63
  -3   1   4    9.14    1.37
  -3  -1   3   33.45    2.16
  -3   1   3   33.68    2.19
  -3   1   2   44.73    1.33
  -3  -1   2   50.60    2.40
  -3  -1   2   44.97    1.54
  -3   1   2   46.33    2.27
  -3  -1   1    9.28    0.95
  -3   1   1   10.19    0.99
  -3   1   1    9.21    0.63
  -3  -1   1   10.09    0.50
  -3   1   0    0.47    0.37
  -3   1   0    0.07    0.34
  -3  -1   0   -0.08    0.34
  -3   1   0    0.24    0.31
  -3  -1   0    0.05    0.26
  -3   1  -1    2.61    0.36
  -3   1  -1    2.68    0.63
  -3  -1  -1    3.67    0.73
  -3   1  -1    2.57    0.53
  -3  -1  -1    2.79    0.58
  -3  -1  -1    3.30    0.46
  -3  -1  -2  254.94    5.57
  -3   1  -2  257.85    5.41
  -3  -1  -2  264.50    5.42
  -3   1  -2  255.34    5.52
  -3  -1  -3   20.62    1.56
  -3   1  -3   23.17    1.56
  -3  -1  -3   21.81    1.54
  -3   1  -3   22.21    1.60
  -3   1  -4   12.33    1.31
  -3  -1  -4   10.63    1.25
  -3   1  -5    1.79    0.75
  -3  -1  -5    1.92    0.81
  -3   1  -6    1.28    0.90
  -3  -1  -6    1.64    0.93
  -3   1  -7    0.83    1.07
  -3  -2   8    1.96    1.25
  -3   2   8    3.84    1.39
  -3  -2   7   16.46    2.12
  -3   2   7   14.56    2.05
  -3  -2   6    0.23    0.71
  -3   2   6   -0.24    0.86
  -3   2   6    0.58    0.42
   3   2  -5    0.24    0.20
  -3  -2   5    0.21    0.84
  -3   2   5    0.06    0.38
  -3  -2   4   93.91    3.97
  -3   2   4   88.63    3.87
   3   2  -4   90.49    1.96
  -3  -2   3   56.05    2.82
  -3   2   3   52.86    2.73
   3   2  -3   54.15    1.60
  -3  -2   2   11.23    1.20
  -3  -2   2    8.88    0.74
  -3   2   2   10.30    1.15
  -3  -2   1   59.79    2.41
  -3  -2   1   57.93    2.01
  -3   2   1   57.79    2.30
  -3   2   0   13.75    0.94
  -3   2   0   16.12    1.00
  -3  -2   0   15.83    1.09
  -3   2   0   15.26    1.02
  -3   2  -1    1.47    0.58
  -3   2  -1    0.89    0.23
  -3   2  -1    0.97    0.43
  -3  -2  -1    0.99    0.36
  -3  -2  -1    1.27    0.44
  -3  -2  -2   77.49    2.79
  -3   2  -2   73.51    2.63
  -3  -2  -2   71.26    2.53
  -3   2  -2   80.28    2.77
  -3  -2  -3   58.17    2.54
  -3   2  -3   53.06    2.40
  -3  -2  -3   56.27    2.45
  -3   2  -3   58.11    2.50
  -3   2  -4    0.55    0.55
  -3  -2  -4    0.95    0.68
  -3   2  -5    6.69    1.14
  -3   2  -6   12.52    1.65
  -3   2  -7    0.21    1.09
  -3   3   8   -0.30    1.03
  -3  -3   8    0.85    1.00
  -3  -3   7    5.71    1.44
  -3  -3   6   23.25    2.28
  -3   3   6   26.28    1.46
   3   3  -5   96.87    2.19
  -3   3   5   97.94    2.79
   3   3  -4  135.22    2.81
  -3  -3   4  125.78    4.66
  -3  -3   3    8.41    1.17
   3   3  -3    9.42    0.73
  -3  -3   2    2.68    0.74
   3   3  -2    4.62    0.59
  -3  -3   2    3.10    0.53
   3   3  -1    3.19    0.59
  -3   3   1    2.73    0.46
  -3  -3   1    3.13    0.57
  -3  -3   1    2.61    0.66
  -3   3   1    2.92    0.66
  -3  -3   0    6.16    0.76
  -3   3   0    6.86    0.68
  -3   3   0    7.13    0.74
  -3   3   0    7.67    0.76
  -3   3  -1   28.47    1.51
   3   3   1   27.38    1.55
  -3  -3  -1   30.22    1.36
  -3   3  -1   29.45    1.54
  -3   3  -1   25.97    0.70
  -3   3  -2   10.64    1.09
   3   3   2    9.00    0.90
  -3   3  -2   10.29    1.04
   3   3   3   79.19    2.21
  -3   3  -3   80.66    3.03
  -3   3  -3   78.13    2.95
   3   3   4    1.97    0.67
   3   3   4    1.58    0.44
   3   3   5    4.30    0.52
  -3   3  -5    6.16    1.17
  -3   3  -6    0.37    0.79
  -3   3  -7   -0.21    1.13
  -3  -4   8    1.13    1.12
  -3  -4   7   17.68    2.14
  -3  -4   6    5.88    1.34
  -3   4   6    7.01    0.90
  -3  -4   5   10.09    1.50
   3   4  -4    5.15    0.61
  -3  -4   4    4.64    1.09
   3   4  -3    6.56    0.67
  -3  -4   3    4.83    0.98
  -3  -4   2  212.03    5.58
  -3  -4   2  213.07    4.48
   3   4  -2  210.74    4.42
  -3  -4   1   32.71    1.83
  -3  -4   1   29.97    1.55
   3   4  -1   33.01    1.62
  -3   4   1   30.51    1.26
  -3   4   0   26.27    1.32
   3   4   0   29.25    1.79
  -3  -4   0   28.05    1.58
   3   4   0   30.39    1.66
  -3   4   0   28.26    1.41
  -3   4  -1    3.24    0.27
   3   4   1    3.53    0.76
  -3   4  -1    3.76    0.67
  -3   4  -1    3.95    0.25
  -3  -4  -1    4.24    0.65
   3   4   2    0.35    0.49
   3   4   2    0.51    0.42
  -3   4  -2    0.54    0.47
   3   4   3   18.68    1.18
   3   4   3   17.32    1.27
  -3   4  -3   19.33    1.53
   3   4   4    0.70    0.45
   3   4   4    0.99    0.59
  -3   4  -4    0.29    0.68
   3   4   5    0.26    0.43
  -3   4  -5    0.17    0.67
  -3   4  -6    3.52    1.06
  -3   4  -7    4.73    1.36
  -3  -5   8   -0.56    1.09
  -3  -5   7   -0.26    0.86
  -3  -5   6   27.35    2.48
  -3   5   6   26.21    1.61
  -3  -5   5    3.39    1.05
  -3  -5   4   24.58    2.07
   3   5  -3    0.71    0.39
  -3  -5   3    0.83    0.64
  -3   5   2    0.72    0.24
   3   5  -2    0.93    0.43
  -3  -5   2    0.85    0.47
  -3  -5   2    1.02    0.61
  -3   5   1    4.47    0.55
   3   5  -1    4.63    0.74
  -3  -5   1    4.27    0.81
   3   5  -1    4.10    0.97
  -3  -5   0   43.24    2.01
   3   5   0   46.28    2.30
  -3  -5   0   44.52    2.10
   3   5   0   44.16    2.07
   3   5   1    6.35    0.87
  -3   5  -1    5.61    0.39
   3   5   1    6.16    0.98
   3   5   1    6.11    0.59
  -3   5  -1    5.61    0.83
  -3   5  -1    6.45    0.36
  -3  -5  -1    5.48    0.72
   3   5   2    4.01    0.62
  -3   5  -2    3.71    0.82
   3   5   2    3.41    0.75
   3   5   3    5.21    0.78
   3   5   3    4.58    0.75
  -3   5  -3    4.11    0.90
   3   5   4    0.51    0.52
   3   5   4    0.11    0.45
  -3   5  -4    1.05    0.75
   3   5   5   13.79    1.13
  -3   5  -5   13.81    1.59
  -3   5  -6   10.74    1.57
  -3   5  -7    4.46    1.32
  -3  -6   8    7.01    1.61
  -3  -6   7   -0.26    0.92
  -3  -6   6    0.24    0.81
  -3  -6   5    6.00    1.37
  -3  -6   4   26.22    2.14
  -3  -6   3    1.03    0.70
  -3   6   2    1.42    0.30
   3   6  -2    1.32    0.52
  -3  -6   2    1.49    0.70
  -3  -6   2    1.90    0.56
  -3  -6   1   18.19    1.34
   3   6  -1   22.95    1.88
  -3  -6   1   18.84    1.51
   3   6  -1   22.34    1.42
  -3  -6   0    7.21    0.96
   3   6   0    8.31    0.97
  -3  -6   0    7.88    1.00
   3   6   0    8.44    1.19
   3   6   1    1.82    0.78
   3   6   1    1.11    0.54
  -3  -6  -1    1.66    0.68
   3   6   1    1.33    0.38
  -3  -6  -1    2.22    0.59
  -3   6  -1    1.17    0.30
  -3   6  -1    1.99    0.28
   3   6   2   26.72    1.67
  -3   6  -2   27.74    1.76
   3   6   2   29.38    1.45
  -3   6  -3   20.19    1.64
   3   6   3   18.82    1.42
   3   6   3   17.38    1.28
   3   6   4    0.23    0.50
  -3   6  -4   -0.47    0.73
   3   6   4    0.60    0.54
   3   6   5    6.17    0.93
  -3   6  -5    7.01    1.25
  -3   6  -6    1.56    0.96
  -3  -7   7    9.92    1.72
   3   7  -7    8.03    0.94
  -3  -7   6    1.20    0.95
  -3  -7   5   37.03    2.70
  -3  -7   4   77.80    3.79
  -3  -7   3    0.18    0.64
   3   7  -2   35.32    1.83
   3   7  -2   41.03    2.60
  -3  -7   2   37.76    2.28
   3   7  -1    6.09    1.23
   3   7  -1    6.80    0.90
  -3  -7   1    7.32    1.07
  -3  -7   1    8.23    1.01
   3   7   0    5.86    0.88
   3   7   0    4.94    1.16
   3   7   0    5.22    0.45
  -3  -7   0    5.74    0.93
  -3  -7   0    6.07    0.95
  -3   7  -1    3.42    0.41
   3   7   1    2.61    0.72
  -3  -7  -1    4.80    0.86
   3   7   1    4.04    0.56
  -3  -7  -1    5.57    0.82
   3   7   1    3.96    0.91
   3   7   2   10.42    1.20
   3   7   2   10.56    0.95
  -3   7  -2    9.40    1.18
   3   7   2   12.72    1.33
   3   7   3    1.28    0.70
  -3   7  -3    2.33    0.82
   3   7   3    2.65    0.64
   3   7   4    8.70    1.05
  -3   7  -4    5.86    1.07
   3   7   4    6.58    0.97
   3   7   5    0.78    0.60
  -3   7  -5    0.54    0.78
  -3   7  -6    5.21    1.40
   3   8  -7    4.18    0.73
  -3  -8   7    2.37    1.15
  -3  -8   6   15.85    1.96
  -3  -8   5   46.51    3.05
  -3  -8   4    5.06    1.15
  -3  -8   3   86.64    3.70
  -3   8   3   63.81    1.14
  -3  -8   2    1.92    0.81
  -3   8   2    2.74    0.46
   3   8  -2    3.23    0.99
   3   8  -1   13.69    1.26
  -3  -8   1   11.76    1.20
   3   8  -1   13.35    1.58
  -3  -8   1   14.41    1.44
  -3  -8   0   49.17    2.35
   3   8   0   45.67    2.54
   3   8   0   47.80    1.38
  -3   8   0   45.27    1.66
  -3  -8   0   42.43    2.24
   3   8   0   43.50    2.24
   3   8   1   70.50    3.05
   3   8   1   69.28    2.09
  -3  -8  -1   66.59    2.68
  -3   8  -1   67.66    1.79
   3   8   1   67.88    2.93
   3   8   2    0.15    0.59
   3   8   2   -0.13    0.65
  -3   8  -2    0.28    0.61
   3   8   2    0.58    0.46
   3   8   3    4.77    0.78
   3   8   3    3.60    0.90
  -3   8  -4    2.01    0.83
   3   8   4    1.90    0.78
   3   8   5    7.24    1.17
  -3   8  -5    8.03    1.46
  -3   8  -6    2.26    1.34
   3   9  -7    1.88    0.64
  -3  -9   7    2.15    1.07
   3   9  -6   -0.12    0.47
  -3  -9   6   -0.50    0.80
  -3  -9   5    0.91    0.78
  -3  -9   4   18.10    1.87
  -3  -9   3   10.29    1.47
  -3   9   2   41.57    1.55
  -3  -9   2   42.30    2.57
   3   9  -1   22.51    1.62
  -3  -9   1   18.62    1.52
   3   9  -1   19.60    1.88
   3   9  -1   19.03    0.55
  -3  -9   1   22.79    1.80
   3   9   0    2.97    0.78
  -3   9   0    4.26    0.61
   3   9   0    3.65    0.48
  -3  -9   0    3.97    0.86
   3   9   0    2.27    0.85
   3   9   1    0.87    0.68
  -3   9  -1    0.11    0.33
   3   9   1    0.15    0.74
  -3  -9  -1    0.13    0.53
   3   9   1    0.34    0.39
   3   9   2   18.95    1.69
   3   9   2   20.84    1.31
   3   9   2   16.51    1.56
   3   9   3    2.87    0.85
  -3   9  -3    2.55    0.87
   3   9   3    3.52    0.77
   3   9   3    3.93    0.94
  -3   9  -4    1.58    0.88
   3   9   4    1.81    0.92
  -3   9  -5    2.13    1.03
  -3   9  -6    2.72    1.31
   3  10  -7    0.26    0.55
   3  10  -6    1.18    0.62
  -3 -10   6    0.25    0.83
  -3 -10   5    0.91    0.85
  -3 -10   4   38.14    2.67
  -3 -10   3   37.31    2.56
  -3 -10   2    7.91    1.25
  -3  10   2    4.58    0.61
   3  10  -1  114.77    3.90
   3  10  -1  115.64    2.14
  -3  10   1  118.16    3.30
  -3 -10   1  119.71    4.24
   3  10   0   28.73    1.93
   3  10   0   26.60    1.17
  -3 -10   0   25.43    1.87
  -3  10   0   25.85    1.39
   3  10   1   18.87    1.81
   3  10   1   15.84    1.07
  -3 -10  -1   14.87    1.42
  -3  10  -1   15.37    1.00
   3  10   1   17.56    1.60
   3  10   2    8.06    1.19
   3  10   2    7.49    1.25
   3  10   2    7.62    0.93
   3  10   3    9.29    1.31
   3  10   3    9.83    1.09
  -3  10  -3   10.83    1.40
   3  10   3    9.76    1.34
  -3  10  -4   28.24    2.23
  -3  10  -5    9.56    1.71
   3  11  -7   -0.70    0.56
   3  11  -6    1.70    0.71
  -3 -11   6    0.75    0.86
  -3 -11   5    3.22    1.06
  -3 -11   4    0.21    0.84
  -3 -11   3   98.05    4.23
  -3 -11   2    5.12    1.08
  -3  11   2    4.53    0.67
   3  11  -1   25.26    1.86
   3  11  -1   23.87    0.95
  -3  11   1   24.42    1.52
  -3 -11   1   27.45    2.04
   3  11   0   31.70    2.11
   3  11   0   30.78    1.32
  -3 -11   0   28.62    2.05
  -3  11   0   26.70    1.49
   3  11   1    9.64    1.28
   3  11   1   11.75    1.00
   3  11   2    9.71    1.35
   3  11   2    7.63    0.92
  -3  11  -3    7.00    1.31
   3  11   3    6.08    0.92
  -3  11  -4    0.75    0.93
  -3  11  -5   12.08    1.90
   3  12  -7   32.05    2.19
   3  12  -6   11.23    1.37
  -3 -12   5    0.71    0.78
  -3 -12   4    0.44    0.80
  -3 -12   3    6.12    1.27
  -3  12   2   44.66    1.86
   3  12  -2   42.70    1.14
  -3 -12   2   48.05    2.86
  -3  12   1   21.71    1.46
   3  12  -1   19.59    1.00
  -3  12   1   19.79    1.43
  -3 -12   1   21.86    1.94
   3  12   0    0.32    0.59
  -3 -12   0    0.16    0.62
   3  12   0    0.33    0.38
   3  12   1    2.53    0.82
  -3 -12  -1    2.07    0.76
   3  12   1    2.95    0.63
   3  12   2    1.98    0.87
   3  12   2    1.76    0.59
  -3  12  -3    6.76    1.31
  -3  12  -4   25.21    2.32
   3  13  -7    0.65    0.66
  -3 -13   5    1.20    0.98
  -3 -13   4   -0.23    0.72
  -3 -13   3   -0.63    0.72
  -3  13   2   -0.09    0.40
  -3 -13   2    0.39    0.71
  -3  13   1    5.50    0.86
  -3 -13   1    5.46    1.11
   3  13  -1    5.98    0.66
   3  13   0   50.85    2.78
   3  13   0   51.52    1.96
  -3 -13   0   49.94    2.81
   3  13   1    1.42    0.75
   3  13   1    1.59    0.54
   3  13   2    0.37    0.64
  -3  13  -3    1.71    1.05
  -3  13  -4    6.50    1.52
  -3 -14   4    0.92    0.82
  -3 -14   3    0.22    0.74
  -3 -14   2    2.00    0.85
  -3  14   1    1.30    0.59
  -3 -14   1    0.19    0.71
   3  14   0    2.52    0.93
  -3 -14   0    2.94    0.98
   3  14   1   12.06    1.51
   3  14   2    0.39    0.75
  -3  14  -3    3.16    1.26
  -3 -15   3    7.43    1.41
  -3 -15   2    3.73    1.09
  -3  15   1    0.75    0.53
  -3 -15   1    0.99    0.93
   3  15   0   19.52    1.93
  -3  15   0   17.43    1.59
  -3 -15   0   16.59    1.78
   3  15   1   23.47    2.10
  -3 -16   1    0.62    0.82
   3  16   0    1.99    0.87
  -3 -16   0    1.02    0.74
  -3  16   0    1.93    0.74
  -3  17  -1   -0.17    0.63
  -4   0   7    0.27    0.97
  -4   0   6    1.01    0.92
  -4   0   5   -0.45    0.88
  -4   0   4   30.38    2.41
  -4   0   3    0.34    0.59
  -4   0   2    4.24    0.90
  -4   0   2    5.09    0.60
  -4   0   1   -0.34    0.43
  -4   0   1   -0.04    0.24
  -4   0   0    9.78    0.80
  -4   0   0    8.69    0.85
  -4   0  -1    0.34    0.23
  -4   0  -1   -0.25    0.44
  -4   0  -2   44.73    2.11
  -4   0  -3   -0.39    0.69
  -4   0  -4    2.86    0.92
  -4   0  -5    0.17    0.89
  -4   1   7   -0.28    1.07
  -4  -1   7    2.21    1.15
  -4   1   6   19.33    2.27
  -4  -1   6   20.19    2.26
  -4  -1   5   27.89    2.48
  -4   1   5   25.84    2.40
  -4  -1   4   58.09    3.20
  -4   1   4   53.87    3.11
  -4  -1   3    0.52    0.68
  -4   1   3    1.20    0.73
  -4  -1   2    0.14    0.53
  -4   1   2    0.14    0.62
  -4   1   2    0.33    0.31
  -4  -1   2    0.88    0.39
  -4   1   2    0.40    0.22
  -4  -1   1   20.90    1.48
  -4   1   1   20.78    1.44
  -4  -1   1   18.89    1.24
  -4   1   1   19.67    0.96
  -4  -1   0    1.65    0.51
  -4   1   0    1.72    0.45
  -4   1   0    2.83    0.54
  -4  -1  -1    0.47    0.29
  -4   1  -1    0.52    0.47
  -4  -1  -1    0.86    0.44
  -4   1  -2    6.08    0.95
  -4  -1  -2    6.12    0.91
  -4   1  -3   22.96    1.75
  -4  -1  -3   24.36    1.73
  -4   1  -4   -0.15    0.67
  -4  -1  -4    0.30    0.63
  -4   1  -5    0.70    0.88
  -4   1  -6    1.77    1.02
  -4  -2   7    0.83    0.95
  -4   2   7    1.12    1.21
  -4   2   6    0.51    0.93
  -4  -2   6   -0.25    1.00
  -4  -2   5   10.43    1.62
  -4   2   5    9.47    1.55
  -4  -2   4    3.61    1.08
  -4   2   4    2.18    0.93
  -4  -2   3    4.69    1.05
  -4   2   3    4.23    1.01
  -4   2   3    3.65    0.40
  -4  -2   2    7.34    0.79
  -4   2   2    5.15    0.52
  -4   2   2    7.59    1.11
  -4  -2   2    5.93    1.04
  -4   2   1    4.10    0.78
  -4  -2   1    4.45    0.72
  -4  -2   1    4.12    0.80
  -4   2   1    4.76    0.58
  -4  -2   0    3.94    0.69
  -4   2   0    3.95    0.56
  -4   2   0    3.60    0.62
  -4   2  -1    1.69    0.64
  -4  -2  -1    1.34    0.42
  -4   2  -1    2.23    0.61
  -4   2  -2    9.31    1.09
  -4   2  -3   30.60    2.01
  -4   2  -4    0.79    0.79
  -4   2  -5    0.18    0.87
  -4   2  -6   -0.40    0.90
  -4   3   7    0.85    1.04
  -4   3   6   -0.26    0.91
  -4  -3   6    0.25    0.81
  -4   3   5    2.30    1.00
  -4  -3   5    3.18    1.08
  -4   3   4   11.07    1.52
  -4  -3   4   15.72    1.83
  -4  -3   3   58.88    3.07
  -4   3   3   62.18    3.09
  -4  -3   2   18.29    1.67
  -4   3   2   16.76    1.56
  -4  -3   2   16.64    1.16
  -4   3   2   14.84    0.92
  -4   3   1    9.85    1.06
  -4  -3   1   11.98    1.12
  -4   3   1   12.15    0.94
  -4  -3   1   12.30    1.25
  -4  -3   0    3.90    0.69
  -4   3   0    3.28    0.66
  -4  -3   0    4.39    0.83
  -4   3   0    3.90    0.57
  -4   3   0    2.48    0.61
  -4   3  -1    8.71    1.04
  -4  -3  -1    9.97    0.88
  -4   3  -1    7.88    0.94
  -4   3  -2    1.20    0.67
  -4   3  -3   16.60    1.55
  -4   3  -4    9.43    1.36
  -4   3  -5    0.18    0.94
  -4   4   7   -0.57    1.08
  -4   4   6    9.38    1.65
  -4  -4   6   11.35    1.77
  -4   4   5   -0.23    0.92
  -4  -4   5   -1.60    0.91
  -4  -4   4   25.96    2.22
  -4   4   4   24.18    2.19
  -4   4   3    0.87    0.64
  -4  -4   3    0.18    0.79
  -4   4   2    0.85    0.59
  -4  -4   2    2.33    0.79
  -4  -4   2    1.82    0.54
  -4   4   1   23.91    1.59
  -4  -4   1   24.01    1.55
  -4   4   1   22.07    1.30
  -4  -4   1   18.67    1.55
  -4  -4   0    2.44    0.64
  -4   4   0    3.39    0.65
  -4  -4   0    3.54    0.78
  -4   4   0    3.00    0.65
  -4   4   0    2.66    0.48
  -4   4  -1    0.21    0.54
  -4  -4  -1    0.80    0.45
  -4   4  -1    0.66    0.51
  -4   4  -2    0.88    0.60
  -4   4  -3    0.43    0.71
  -4   4  -4   12.56    1.53
  -4   4  -5    1.10    0.99
  -4  -5   6    3.81    1.25
  -4   5   6    4.52    1.43
  -4   5   5    9.01    1.62
   4   5  -5   10.41    0.81
  -4  -5   5   13.11    1.78
   4   5  -4    0.98    0.48
  -4   5   4    1.04    0.90
  -4  -5   4    0.42    0.74
  -4  -5   3   19.54    1.93
  -4   5   3   16.44    1.72
   4   5  -3   17.88    1.27
  -4   5   2    1.01    0.69
  -4  -5   2    2.54    0.87
  -4  -5   2    2.37    0.58
  -4   5   1    5.21    0.84
  -4  -5   1    6.02    1.03
  -4  -5   1    5.84    0.88
  -4   5   1    7.43    0.86
  -4   5   0    0.06    0.34
  -4   5   0   -0.09    0.41
  -4   5   0    0.10    0.46
  -4  -5   0    0.56    0.50
  -4   5  -1   -0.21    0.46
  -4  -5  -1    0.54    0.44
  -4   5  -1   -0.12    0.51
  -4   5  -2    2.80    0.84
  -4   5  -3    3.90    1.02
  -4   5  -4    0.17    0.80
  -4   5  -5    1.09    0.93
  -4  -6   6   -0.51    0.85
   4   6  -5    4.15    0.66
  -4  -6   5    3.77    1.22
  -4  -6   4   22.15    2.14
   4   6  -4   20.87    1.37
  -4  -6   3    8.80    1.35
  -4   6   3    7.27    1.28
   4   6  -3    9.16    1.02
   4   6  -2    6.76    0.94
  -4   6   2    6.36    1.07
  -4  -6   2    6.74    1.14
  -4  -6   2    6.85    0.93
  -4  -6   1    7.77    1.18
  -4  -6   1    5.35    0.86
  -4   6   1    6.04    0.93
  -4   6   0    7.93    1.01
  -4  -6   0    7.75    1.00
  -4   6  -1    3.47    0.72
  -4  -6  -1    3.32    0.70
  -4   6  -1    4.01    0.88
  -4   6  -2    1.55    0.71
  -4   6  -3    3.91    0.99
  -4   6  -4    0.52    0.89
  -4   6  -5    0.96    0.92
  -4  -7   6    3.14    1.20
   4   7  -5    0.35    0.44
  -4  -7   5   -0.48    0.83
  -4  -7   4   18.40    1.99
   4   7  -4   12.87    1.18
   4   7  -3    1.76    0.62
  -4  -7   3    1.52    0.85
   4   7  -2    1.43    0.61
  -4  -7   2    2.22    0.83
   4   7  -1    1.18    0.59
  -4  -7   1    0.90    0.64
  -4   7   1    0.92    0.60
  -4   7   0    3.90    0.79
  -4  -7   0    3.95    0.82
  -4  -7  -1    4.99    0.84
  -4   7  -1    5.47    0.98
   4   7   1    4.59    1.12
  -4   7  -2    2.21    0.82
  -4   7  -3    2.47    0.99
  -4   7  -4    0.18    0.93
   4   8  -5    4.39    0.76
  -4  -8   5    2.88    1.09
  -4  -8   4   12.10    1.70
   4   8  -4   10.98    1.13
   4   8  -3    6.49    0.96
  -4  -8   3    5.30    1.20
  -4  -8   2   18.29    1.83
   4   8  -2   19.66    1.59
  -4  -8   1    0.16    0.58
   4   8  -1    0.83    0.63
  -4   8   1   -0.12    0.54
   4   8   0    0.75    0.68
  -4  -8   0    0.27    0.63
  -4  -8  -1    8.11    1.07
  -4   8  -1    7.23    1.10
   4   8   1    7.02    1.26
  -4   8  -2    5.44    1.08
  -4   8  -3    0.17    0.76
  -4   8  -4    0.75    1.02
   4   9  -5    1.89    0.66
  -4  -9   5    1.68    1.06
   4   9  -4    3.80    0.81
  -4  -9   4    5.28    1.23
   4   9  -3    4.45    0.88
  -4  -9   3    4.03    1.13
   4   9  -2    1.23    0.71
  -4  -9   2    0.92    0.80
  -4  -9   1   14.99    1.60
   4   9  -1   18.76    1.65
  -4  -9   0   39.46    2.30
   4   9   0   39.18    2.41
  -4  -9  -1   -0.26    0.63
  -4   9  -1    0.15    0.67
  -4   9  -2    9.59    1.40
  -4   9  -3    1.95    0.98
  -4   9  -4    1.16    1.06
   4  10  -5   -0.12    0.51
   4  10  -4    0.64    0.58
  -4 -10   4   -0.22    0.82
   4  10  -3   25.63    1.83
  -4 -10   3   23.31    2.16
  -4 -10   2    0.57    0.79
   4  10  -2    0.14    0.62
   4  10  -1    1.56    0.78
  -4 -10   1    3.04    0.92
   4  10   0    4.90    1.06
  -4 -10   0    7.06    1.10
   4  10   1    0.18    0.73
  -4 -10  -1    0.28    0.75
  -4  10  -1    0.79    0.82
  -4  10  -2    0.51    0.87
  -4  10  -3    0.37    0.91
   4  11  -5    2.66    0.81
   4  11  -4    2.22    0.79
  -4 -11   4   -0.23    0.87
  -4 -11   3    2.76    1.07
   4  11  -3    5.07    0.96
  -4 -11   2   38.14    2.68
   4  11  -2   40.51    2.42
   4  11  -1    8.92    1.31
  -4 -11   1    8.79    1.40
   4  11   0   -0.17    0.77
  -4 -11   0    0.33    0.75
   4  11   1   13.09    1.57
  -4  11  -1   13.35    1.65
  -4  11  -2   -0.18    0.90
   4  12  -5    1.14    0.71
   4  12  -4    0.59    0.60
  -4 -12   3    2.62    1.15
   4  12  -3    0.92    0.72
   4  12  -2    2.25    0.86
  -4 -12   2    2.98    1.09
   4  12  -1    8.81    1.33
  -4 -12   1    9.36    1.45
   4  12   0    5.41    1.11
  -4 -12   0    3.59    1.04
   4  12   1   -0.19    0.76
  -4  12  -2    0.37    0.97
   4  13  -4    1.11    0.77
   4  13  -3    1.63    0.79
   4  13  -2    0.17    0.71
  -4 -13   2    0.41    0.76
   4  13  -1   -0.18    0.65
  -4 -13   1    0.57    0.86
   4  13   0    2.08    0.89
  -4 -13   0    3.95    1.03
  -4 -14   0    6.03    1.26
  -5   0   5   11.41    1.73
  -5   0   4   -0.20    0.89
  -5  -1   5    2.29    1.17
  -5   1   5    1.60    1.07
  -5  -1   4    3.85    1.15
  -5   2   5    1.14    0.99
  -5  -2   5    0.69    0.94
  -5  -2   4   12.42    1.74
  -5  -3   4    0.21    0.86
  -5  -4   4    0.21    0.82
  -5  -4   3   12.24    1.64
  -5  -5   4   -0.42    0.88
  -5  -5   3    1.12    0.92
  -5  -6   4    4.07    1.20
  -5  -6   3   11.08    1.56
  -5  -7   3    0.59    0.82
  -5  -8   3    0.60    0.93


TITL OriGi82 in P2(1)/n
REM P2(1)/n (#14 in standard setting)
CELL 0.71073   3.729170  14.837091   7.516510  90.0000  96.7550  90.0000
ZERR    2.00   0.000248   0.001062   0.000531   0.0000   0.0068   0.0000
LATT  1
SYMM -x+1/2, y+1/2,-z+1/2
SFAC C H O
UNIT 20.00 12.00 4.00
REM  CrysAlisPro recorded range (K): Min=291.1; max=291.1; aver:291.1
TEMP 18
SIZE 0.07 0.11 0.27
TREF
HKLF 4
END
_computing_structure_solution     'SHELXT 2014/4 (Sheldrick, 2014)'
;
_shelx_hkl_checksum                82745
_olex2_submission_special_instructions  'No special instructions were received'
_oxdiff_exptl_absorpt_empirical_details
;
Empirical correction (ABSPACK) includes:
- Absorption correction using spherical harmonics
- Frame scaling
;
_oxdiff_exptl_absorpt_empirical_full_max  1.351
_oxdiff_exptl_absorpt_empirical_full_min  0.826
